# Supplementary material for: Solution-grown BiI/BiI3 van der Waals heterostructures for sensitive X-ray detection
Source: Nat Commun. 2023 Mar 23;14:1621. doi: 10.1038/s41467-023-37297-z (PMC10036621; doi:10.1038/s41467-023-37297-z)
Supplement: Supplementary file 3 — Source Data [file 41467_2023_37297_MOESM3_ESM.zip]

Archive with 24 entries (23 files):
- Source Data/
- Source Data/Figure 1.xlsx
- Source Data/Figure 2.xlsx
- Source Data/Figure 3.xlsx
- Source Data/Figure 4.xlsx
- Source Data/Figure 5.xlsx
- Source Data/Supplementary figure 1.xlsx
- Source Data/Supplementary figure 10.xlsx
- Source Data/Supplementary figure 11.xlsx
- Source Data/Supplementary figure 12.xlsx
- Source Data/Supplementary figure 13.xlsx
- Source Data/Supplementary figure 14.xlsx
- Source Data/Supplementary figure 15.xlsx
- Source Data/Supplementary figure 16.xlsx
- Source Data/Supplementary figure 17.xlsx
- Source Data/Supplementary figure 18.xlsx
- Source Data/Supplementary figure 2.xlsx
- Source Data/Supplementary figure 3.xlsx
- Source Data/Supplementary figure 4.xlsx
- Source Data/Supplementary figure 5.xlsx
- Source Data/Supplementary figure 6.xlsx
- Source Data/Supplementary figure 7.xlsx
- Source Data/Supplementary figure 8.xlsx
- Source Data/Supplementary figure 9.xlsx
