# Supplementary material for: Solution-grown BiI/BiI3 van der Waals heterostructures for sensitive X-ray detection
Source: Nat Commun. 2023 Mar 23;14:1621. doi: 10.1038/s41467-023-37297-z (PMC10036621; doi:10.1038/s41467-023-37297-z)
Supplement: Supplementary file 3 — Source Data [file 41467_2023_37297_MOESM3_ESM.zip › Source Data/Figure 2.xlsx]

## Sheet: Figure 2a
2-Theta	Intensity
9.9837	1197
10.0041	1204
10.0246	1192
10.0451	1181
10.0656	1187
10.0861	1176
10.1065	1158
10.127	1206
10.1475	1171
10.168	1236
10.1885	1241
10.2089	1138
10.2294	1154
10.2499	1147
10.2704	1197
10.2909	1156
10.3113	1180
10.3318	1142
10.3523	1197
10.3728	1142
10.3933	1117
10.4137	1143
10.4342	1087
10.4547	1078
10.4752	1185
10.4957	1140
10.5161	1163
10.5366	1034
10.5571	1156
10.5776	1105
10.5981	1109
10.6185	1105
10.639	1072
10.6595	1075
10.68	1101
10.7005	1133
10.7209	1069
10.7414	1044
10.7619	1049
10.7824	1120
10.8029	1056
10.8233	1050
10.8438	1076
10.8643	1087
10.8848	1089
10.9052	1033
10.9257	1124
10.9462	1077
10.9667	1065
10.9872	1098
11.0076	1091
11.0281	1057
11.0486	1060
11.0691	1046
11.0896	1101
11.11	1097
11.1305	1115
11.151	1031
11.1715	1043
11.192	1032
11.2124	1024
11.2329	1125
11.2534	988
11.2739	1050
11.2944	1021
11.3148	975
11.3353	1018
11.3558	1062
11.3763	1018
11.3968	1048
11.4172	1006
11.4377	971
11.4582	1075
11.4787	1054
11.4992	998
11.5196	1018
11.5401	983
11.5606	1045
11.5811	1019
11.6016	979
11.622	1032
11.6425	948
11.663	994
11.6835	958
11.704	1025
11.7244	1044
11.7449	1000
11.7654	1004
11.7859	1057
11.8064	1033
11.8268	997
11.8473	1040
11.8678	1010
11.8883	949
11.9088	996
11.9292	985
11.9497	983
11.9702	1027
11.9907	985
12.0112	961
12.0316	968
12.0521	998
12.0726	999
12.0931	916
12.1135	999
12.134	962
12.1545	958
12.175	935
12.1955	986
12.2159	1014
12.2364	988
12.2569	1046
12.2774	975
12.2979	984
12.3183	975
12.3388	991
12.3593	1110
12.3798	1227
12.4003	1320
12.4207	1378
12.4412	1358
12.4617	1412
12.4822	1398
12.5027	1568
12.5231	1481
12.5436	1626
12.5641	1739
12.5846	1805
12.6051	1930
12.6255	2181
12.646	2688
12.6665	3452
12.687	4407
12.7075	5436
12.7279	7873
12.7484	12984
12.7689	24661
12.7894	80467
12.8099	130465
12.8303	95103
12.8508	68064
12.8713	19700
12.8918	9855
12.9123	6485
12.9327	4985
12.9532	4174
12.9737	3471
12.9942	2890
13.0147	2432
13.0351	2188
13.0556	2117
13.0761	1869
13.0966	1856
13.1171	1748
13.1375	1812
13.158	1696
13.1785	1560
13.199	1572
13.2195	1568
13.2399	1422
13.2604	1449
13.2809	1340
13.3014	1346
13.3218	1339
13.3423	1303
13.3628	1230
13.3833	1255
13.4038	1247
13.4242	1133
13.4447	1190
13.4652	1143
13.4857	1134
13.5062	1142
13.5266	1098
13.5471	1088
13.5676	1066
13.5881	1034
13.6086	1012
13.629	1008
13.6495	1017
13.67	986
13.6905	973
13.711	948
13.7314	935
13.7519	863
13.7724	893
13.7929	857
13.8134	910
13.8338	882
13.8543	863
13.8748	848
13.8953	833
13.9158	836
13.9362	821
13.9567	870
13.9772	877
13.9977	857
14.0182	828
14.0386	888
14.0591	781
14.0796	830
14.1001	803
14.1206	783
14.141	838
14.1615	826
14.182	806
14.2025	783
14.223	807
14.2434	821
14.2639	822
14.2844	772
14.3049	803
14.3254	844
14.3458	787
14.3663	778
14.3868	793
14.4073	784
14.4278	799
14.4482	812
14.4687	781
14.4892	778
14.5097	765
14.5301	781
14.5506	804
14.5711	772
14.5916	765
14.6121	752
14.6325	799
14.653	829
14.6735	776
14.694	742
14.7145	787
14.7349	765
14.7554	767
14.7759	788
14.7964	770
14.8169	720
14.8373	778
14.8578	727
14.8783	754
14.8988	718
14.9193	757
14.9397	756
14.9602	802
14.9807	785
15.0012	751
15.0217	750
15.0421	747
15.0626	779
15.0831	695
15.1036	720
15.1241	766
15.1445	762
15.165	740
15.1855	721
15.206	755
15.2265	742
15.2469	741
15.2674	717
15.2879	758
15.3084	735
15.3289	698
15.3493	714
15.3698	780
15.3903	718
15.4108	778
15.4313	752
15.4517	730
15.4722	699
15.4927	727
15.5132	715
15.5337	680
15.5541	732
15.5746	695
15.5951	737
15.6156	763
15.6361	723
15.6565	716
15.677	694
15.6975	689
15.718	718
15.7384	729
15.7589	699
15.7794	660
15.7999	724
15.8204	684
15.8408	719
15.8613	693
15.8818	745
15.9023	679
15.9228	707
15.9432	687
15.9637	740
15.9842	699
16.0047	704
16.0252	696
16.0456	689
16.0661	738
16.0866	736
16.1071	678
16.1276	722
16.148	677
16.1685	704
16.189	677
16.2095	696
16.23	691
16.2504	663
16.2709	704
16.2914	687
16.3119	715
16.3324	702
16.3528	697
16.3733	687
16.3938	657
16.4143	686
16.4348	672
16.4552	673
16.4757	685
16.4962	718
16.5167	638
16.5372	662
16.5576	681
16.5781	680
16.5986	688
16.6191	654
16.6396	682
16.66	696
16.6805	644
16.701	644
16.7215	696
16.742	710
16.7624	693
16.7829	669
16.8034	681
16.8239	672
16.8444	703
16.8648	687
16.8853	689
16.9058	667
16.9263	691
16.9467	648
16.9672	626
16.9877	648
17.0082	640
17.0287	671
17.0491	644
17.0696	641
17.0901	699
17.1106	712
17.1311	669
17.1515	666
17.172	634
17.1925	653
17.213	671
17.2335	660
17.2539	604
17.2744	589
17.2949	633
17.3154	654
17.3359	627
17.3563	654
17.3768	630
17.3973	619
17.4178	623
17.4383	617
17.4587	672
17.4792	685
17.4997	626
17.5202	607
17.5407	644
17.5611	612
17.5816	599
17.6021	658
17.6226	665
17.6431	605
17.6635	618
17.684	601
17.7045	573
17.725	625
17.7455	620
17.7659	588
17.7864	621
17.8069	627
17.8274	633
17.8479	594
17.8683	623
17.8888	591
17.9093	609
17.9298	615
17.9503	608
17.9707	608
17.9912	605
18.0117	623
18.0322	631
18.0526	629
18.0731	594
18.0936	612
18.1141	633
18.1346	624
18.155	595
18.1755	615
18.196	568
18.2165	586
18.237	638
18.2574	588
18.2779	622
18.2984	622
18.3189	602
18.3394	563
18.3598	572
18.3803	618
18.4008	569
18.4213	592
18.4418	603
18.4622	611
18.4827	599
18.5032	574
18.5237	577
18.5442	593
18.5646	587
18.5851	601
18.6056	599
18.6261	576
18.6466	588
18.667	567
18.6875	581
18.708	582
18.7285	599
18.749	541
18.7694	559
18.7899	599
18.8104	626
18.8309	564
18.8514	575
18.8718	607
18.8923	553
18.9128	563
18.9333	560
18.9538	608
18.9742	564
18.9947	593
19.0152	568
19.0357	575
19.0562	600
19.0766	583
19.0971	528
19.1176	597
19.1381	576
19.1586	611
19.179	570
19.1995	590
19.22	549
19.2405	594
19.2609	550
19.2814	577
19.3019	532
19.3224	551
19.3429	588
19.3633	560
19.3838	579
19.4043	581
19.4248	583
19.4453	543
19.4657	593
19.4862	556
19.5067	540
19.5272	565
19.5477	549
19.5681	545
19.5886	546
19.6091	550
19.6296	576
19.6501	500
19.6705	575
19.691	507
19.7115	537
19.732	581
19.7525	575
19.7729	526
19.7934	554
19.8139	570
19.8344	576
19.8549	540
19.8753	563
19.8958	536
19.9163	571
19.9368	565
19.9573	537
19.9777	534
19.9982	541
20.0187	533
20.0392	568
20.0597	543
20.0801	547
20.1006	573
20.1211	539
20.1416	539
20.1621	529
20.1825	501
20.203	526
20.2235	564
20.244	542
20.2645	537
20.2849	524
20.3054	531
20.3259	528
20.3464	517
20.3669	535
20.3873	521
20.4078	526
20.4283	569
20.4488	512
20.4692	550
20.4897	495
20.5102	524
20.5307	526
20.5512	529
20.5716	509
20.5921	513
20.6126	522
20.6331	534
20.6536	522
20.674	514
20.6945	534
20.715	527
20.7355	528
20.756	534
20.7764	520
20.7969	514
20.8174	533
20.8379	511
20.8584	516
20.8788	522
20.8993	520
20.9198	550
20.9403	515
20.9608	522
20.9812	481
21.0017	487
21.0222	544
21.0427	503
21.0632	503
21.0836	519
21.1041	499
21.1246	512
21.1451	470
21.1656	542
21.186	483
21.2065	490
21.227	535
21.2475	506
21.268	512
21.2884	486
21.3089	545
21.3294	518
21.3499	483
21.3704	491
21.3908	499
21.4113	495
21.4318	503
21.4523	502
21.4728	494
21.4932	536
21.5137	501
21.5342	487
21.5547	489
21.5752	502
21.5956	472
21.6161	501
21.6366	513
21.6571	494
21.6775	550
21.698	484
21.7185	511
21.739	512
21.7595	503
21.7799	511
21.8004	490
21.8209	514
21.8414	481
21.8619	481
21.8823	487
21.9028	471
21.9233	495
21.9438	519
21.9643	500
21.9847	462
22.0052	480
22.0257	490
22.0462	484
22.0667	513
22.0871	480
22.1076	512
22.1281	485
22.1486	480
22.1691	459
22.1895	500
22.21	473
22.2305	490
22.251	490
22.2715	480
22.2919	497
22.3124	493
22.3329	488
22.3534	485
22.3739	498
22.3943	463
22.4148	461
22.4353	486
22.4558	479
22.4763	478
22.4967	462
22.5172	491
22.5377	499
22.5582	473
22.5787	467
22.5991	468
22.6196	453
22.6401	459
22.6606	491
22.6811	498
22.7015	462
22.722	441
22.7425	466
22.763	484
22.7835	494
22.8039	461
22.8244	457
22.8449	447
22.8654	477
22.8858	473
22.9063	474
22.9268	480
22.9473	449
22.9678	502
22.9882	471
23.0087	486
23.0292	471
23.0497	425
23.0702	430
23.0906	461
23.1111	514
23.1316	466
23.1521	464
23.1726	442
23.193	428
23.2135	449
23.234	456
23.2545	465
23.275	435
23.2954	434
23.3159	459
23.3364	433
23.3569	461
23.3774	479
23.3978	434
23.4183	448
23.4388	467
23.4593	444
23.4798	425
23.5002	466
23.5207	462
23.5412	421
23.5617	444
23.5822	459
23.6026	455
23.6231	460
23.6436	447
23.6641	441
23.6846	442
23.705	448
23.7255	457
23.746	471
23.7665	435
23.787	434
23.8074	484
23.8279	445
23.8484	450
23.8689	446
23.8894	434
23.9098	438
23.9303	463
23.9508	433
23.9713	459
23.9918	464
24.0122	464
24.0327	461
24.0532	475
24.0737	460
24.0941	457
24.1146	475
24.1351	412
24.1556	454
24.1761	448
24.1965	472
24.217	448
24.2375	453
24.258	457
24.2785	419
24.2989	443
24.3194	450
24.3399	435
24.3604	437
24.3809	459
24.4013	432
24.4218	433
24.4423	414
24.4628	445
24.4833	438
24.5037	437
24.5242	444
24.5447	456
24.5652	416
24.5857	462
24.6061	454
24.6266	432
24.6471	434
24.6676	421
24.6881	464
24.7085	429
24.729	482
24.7495	449
24.77	460
24.7905	423
24.8109	469
24.8314	463
24.8519	464
24.8724	554
24.8929	586
24.9133	642
24.9338	598
24.9543	605
24.9748	631
24.9953	676
25.0157	651
25.0362	674
25.0567	680
25.0772	669
25.0977	682
25.1181	677
25.1386	717
25.1591	694
25.1796	736
25.2001	711
25.2205	727
25.241	744
25.2615	757
25.282	792
25.3024	781
25.3229	838
25.3434	798
25.3639	859
25.3844	842
25.4048	873
25.4253	947
25.4458	952
25.4663	1043
25.4868	1084
25.5072	1197
25.5277	1299
25.5482	1369
25.5687	1638
25.5892	1912
25.6096	2854
25.6301	4285
25.6506	6009
25.6711	7387
25.6916	9682
25.712	16039
25.7325	34390
25.753	98176
25.7735	110026
25.794	45176
25.8144	59324
25.8349	89424
25.8554	34855
25.8759	12392
25.8964	7031
25.9168	4963
25.9373	3676
25.9578	2820
25.9783	2375
25.9988	1984
26.0192	1651
26.0397	1484
26.0602	1456
26.0807	1278
26.1012	1297
26.1216	1209
26.1421	1170
26.1626	1116
26.1831	1112
26.2036	1012
26.224	944
26.2445	970
26.265	965
26.2855	951
26.306	925
26.3264	904
26.3469	871
26.3674	893
26.3879	840
26.4084	847
26.4288	890
26.4493	830
26.4698	826
26.4903	845
26.5107	866
26.5312	812
26.5517	778
26.5722	807
26.5927	772
26.6131	766
26.6336	763
26.6541	704
26.6746	675
26.6951	738
26.7155	751
26.736	716
26.7565	674
26.777	666
26.7975	657
26.8179	694
26.8384	654
26.8589	640
26.8794	651
26.8999	597
26.9203	627
26.9408	642
26.9613	593
26.9818	591
27.0023	612
27.0227	598
27.0432	576
27.0637	558
27.0842	580
27.1047	556
27.1251	570
27.1456	524
27.1661	546
27.1866	536
27.2071	533
27.2275	515
27.248	500
27.2685	524
27.289	482
27.3095	501
27.3299	477
27.3504	477
27.3709	481
27.3914	492
27.4119	456
27.4323	473
27.4528	441
27.4733	467
27.4938	457
27.5143	450
27.5347	450
27.5552	447
27.5757	481
27.5962	428
27.6167	421
27.6371	443
27.6576	415
27.6781	450
27.6986	427
27.719	409
27.7395	392
27.76	411
27.7805	424
27.801	418
27.8214	392
27.8419	431
27.8624	415
27.8829	420
27.9034	401
27.9238	378
27.9443	396
27.9648	406
27.9853	388
28.0058	363
28.0262	393
28.0467	402
28.0672	419
28.0877	421
28.1082	413
28.1286	378
28.1491	404
28.1696	390
28.1901	392
28.2106	391
28.231	388
28.2515	386
28.272	393
28.2925	394
28.313	361
28.3334	366
28.3539	372
28.3744	390
28.3949	373
28.4154	377
28.4358	373
28.4563	366
28.4768	400
28.4973	372
28.5178	375
28.5382	383
28.5587	368
28.5792	381
28.5997	361
28.6202	373
28.6406	370
28.6611	358
28.6816	365
28.7021	359
28.7226	359
28.743	364
28.7635	377
28.784	371
28.8045	372
28.825	365
28.8454	367
28.8659	386
28.8864	353
28.9069	342
28.9273	359
28.9478	357
28.9683	370
28.9888	361
29.0093	364
29.0297	360
29.0502	342
29.0707	355
29.0912	358
29.1117	353
29.1321	347
29.1526	343
29.1731	317
29.1936	345
29.2141	350
29.2345	353
29.255	362
29.2755	367
29.296	365
29.3165	348
29.3369	349
29.3574	348
29.3779	362
29.3984	349
29.4189	370
29.4393	357
29.4598	354
29.4803	339
29.5008	379
29.5213	350
29.5417	358
29.5622	352
29.5827	380
29.6032	340
29.6237	351
29.6441	378
29.6646	366
29.6851	341
29.7056	356
29.7261	330
29.7465	339
29.767	356
29.7875	349
29.808	362
29.8285	355
29.8489	349
29.8694	352
29.8899	334
29.9104	338
29.9309	355
29.9513	362
29.9718	362
29.9923	351
30.0128	337
30.0333	357
30.0537	366
30.0742	341
30.0947	367
30.1152	356
30.1356	362
30.1561	337
30.1766	354
30.1971	349
30.2176	333
30.238	329
30.2585	352
30.279	348
30.2995	326
30.32	355
30.3404	339
30.3609	322
30.3814	339
30.4019	349
30.4224	352
30.4428	350
30.4633	350
30.4838	357
30.5043	351
30.5248	340
30.5452	368
30.5657	343
30.5862	335
30.6067	334
30.6272	375
30.6476	344
30.6681	351
30.6886	352
30.7091	344
30.7296	355
30.75	336
30.7705	344
30.791	341
30.8115	325
30.832	342
30.8524	331
30.8729	327
30.8934	342
30.9139	339
30.9344	329
30.9548	337
30.9753	329
30.9958	352
31.0163	337
31.0368	338
31.0572	320
31.0777	346
31.0982	331
31.1187	332
31.1392	346
31.1596	347
31.1801	333
31.2006	332
31.2211	335
31.2416	356
31.262	329
31.2825	338
31.303	337
31.3235	335
31.3439	330
31.3644	350
31.3849	333
31.4054	336
31.4259	329
31.4463	343
31.4668	324
31.4873	331
31.5078	355
31.5283	333
31.5487	356
31.5692	337
31.5897	343
31.6102	341
31.6307	331
31.6511	353
31.6716	336
31.6921	340
31.7126	329
31.7331	340
31.7535	339
31.774	336
31.7945	319
31.815	338
31.8355	324
31.8559	322
31.8764	319
31.8969	310
31.9174	350
31.9379	348
31.9583	330
31.9788	325
31.9993	330
32.0198	343
32.0403	338
32.0607	320
32.0812	339
32.1017	323
32.1222	320
32.1427	336
32.1631	333
32.1836	316
32.2041	328
32.2246	327
32.2451	341
32.2655	336
32.286	350
32.3065	321
32.327	337
32.3475	337
32.3679	341
32.3884	362
32.4089	332
32.4294	311
32.4499	337
32.4703	326
32.4908	338
32.5113	323
32.5318	304
32.5522	345
32.5727	332
32.5932	335
32.6137	321
32.6342	328
32.6546	325
32.6751	333
32.6956	320
32.7161	323
32.7366	319
32.757	312
32.7775	326
32.798	329
32.8185	301
32.839	313
32.8594	326
32.8799	317
32.9004	327
32.9209	314
32.9414	309
32.9618	325
32.9823	347
33.0028	322
33.0233	316
33.0438	317
33.0642	309
33.0847	335
33.1052	318
33.1257	320
33.1462	317
33.1666	312
33.1871	312
33.2076	318
33.2281	327
33.2486	304
33.269	313
33.2895	331
33.31	304
33.3305	304
33.351	318
33.3714	325
33.3919	321
33.4124	306
33.4329	320
33.4534	323
33.4738	329
33.4943	334
33.5148	337
33.5353	303
33.5558	319
33.5762	295
33.5967	312
33.6172	317
33.6377	306
33.6582	313
33.6786	328
33.6991	299
33.7196	321
33.7401	287
33.7605	315
33.781	298
33.8015	309
33.822	304
33.8425	321
33.8629	319
33.8834	328
33.9039	301
33.9244	307
33.9449	319
33.9653	322
33.9858	294
34.0063	321
34.0268	302
34.0473	312
34.0677	301
34.0882	326
34.1087	324
34.1292	307
34.1497	324
34.1701	293
34.1906	310
34.2111	314
34.2316	310
34.2521	314
34.2725	300
34.293	313
34.3135	303
34.334	311
34.3545	320
34.3749	317
34.3954	312
34.4159	297
34.4364	308
34.4569	296
34.4773	338
34.4978	325
34.5183	305
34.5388	301
34.5593	317
34.5797	326
34.6002	306
34.6207	299
34.6412	324
34.6617	310
34.6821	317
34.7026	311
34.7231	305
34.7436	306
34.7641	308
34.7845	315
34.805	321
34.8255	308
34.846	325
34.8665	327
34.8869	301
34.9074	320
34.9279	304
34.9484	306
34.9688	324
34.9893	317
35.0098	299
35.0303	302
35.0508	328
35.0712	306
35.0917	299
35.1122	332
35.1327	325
35.1532	332
35.1736	319
35.1941	313
35.2146	304
35.2351	331
35.2556	334
35.276	314
35.2965	327
35.317	321
35.3375	315
35.358	312
35.3784	330
35.3989	303
35.4194	317
35.4399	331
35.4604	307
35.4808	308
35.5013	302
35.5218	309
35.5423	297
35.5628	326
35.5832	300
35.6037	302
35.6242	317
35.6447	328
35.6652	314
35.6856	323
35.7061	288
35.7266	300
35.7471	305
35.7676	314
35.788	334
35.8085	309
35.829	307
35.8495	326
35.87	315
35.8904	310
35.9109	318
35.9314	290
35.9519	306
35.9724	302
35.9928	300
36.0133	312
36.0338	308
36.0543	310
36.0748	300
36.0952	305
36.1157	303
36.1362	307
36.1567	333
36.1771	300
36.1976	306
36.2181	296
36.2386	297
36.2591	285
36.2795	319
36.3	298
36.3205	301
36.341	299
36.3615	309
36.3819	299
36.4024	283
36.4229	278
36.4434	324
36.4639	299
36.4843	291
36.5048	315
36.5253	309
36.5458	302
36.5663	283
36.5867	318
36.6072	305
36.6277	313
36.6482	305
36.6687	294
36.6891	299
36.7096	309
36.7301	302
36.7506	308
36.7711	308
36.7915	308
36.812	305
36.8325	313
36.853	314
36.8735	302
36.8939	308
36.9144	296
36.9349	295
36.9554	298
36.9759	299
36.9963	305
37.0168	316
37.0373	307
37.0578	310
37.0783	309
37.0987	295
37.1192	293
37.1397	295
37.1602	289
37.1807	308
37.2011	296
37.2216	303
37.2421	284
37.2626	288
37.2831	312
37.3035	310
37.324	304
37.3445	299
37.365	305
37.3854	305
37.4059	274
37.4264	315
37.4469	297
37.4674	307
37.4878	306
37.5083	312
37.5288	305
37.5493	296
37.5698	313
37.5902	321
37.6107	316
37.6312	325
37.6517	338
37.6722	314
37.6926	394
37.7131	437
37.7336	455
37.7541	455
37.7746	459
37.795	449
37.8155	439
37.836	490
37.8565	466
37.877	510
37.8974	455
37.9179	484
37.9384	497
37.9589	507
37.9794	510
37.9998	509
38.0203	500
38.0408	537
38.0613	541
38.0818	558
38.1022	533
38.1227	558
38.1432	571
38.1637	588
38.1842	545
38.2046	561
38.2251	576
38.2456	607
38.2661	578
38.2866	602
38.307	588
38.3275	606
38.348	608
38.3685	641
38.389	667
38.4094	662
38.4299	675
38.4504	681
38.4709	661
38.4914	724
38.5118	777
38.5323	787
38.5528	773
38.5733	747
38.5937	786
38.6142	836
38.6347	894
38.6552	860
38.6757	914
38.6961	1012
38.7166	1015
38.7371	1124
38.7576	1241
38.7781	1298
38.7985	1471
38.819	1597
38.8395	2033
38.86	2631
38.8805	3646
38.9009	4771
38.9214	5803
38.9419	6722
38.9624	8014
38.9829	10691
39.0033	16125
39.0238	27202
39.0443	51814
39.0648	111255
39.0853	108984
39.1057	56867
39.1262	34438
39.1467	41433
39.1672	83783
39.1877	83537
39.2081	39056
39.2286	17382
39.2491	9508
39.2696	6525
39.2901	5028
39.3105	3957
39.331	3121
39.3515	2609
39.372	2251
39.3925	1956
39.4129	1763
39.4334	1630
39.4539	1470
39.4744	1359
39.4949	1195
39.5153	1156
39.5358	1189
39.5563	1100
39.5768	1048
39.5973	1086
39.6177	990
39.6382	952
39.6587	925
39.6792	919
39.6997	967
39.7201	888
39.7406	856
39.7611	883
39.7816	856
39.802	802
39.8225	773
39.843	829
39.8635	801
39.884	801
39.9044	771
39.9249	781
39.9454	735
39.9659	712
39.9864	731
40.0068	718
40.0273	737
40.0478	730
40.0683	705
40.0888	734
40.1092	668
40.1297	704
40.1502	705
40.1707	650
40.1912	673
40.2116	639
40.2321	643
40.2526	662
40.2731	676
40.2936	656
40.314	627
40.3345	641
40.355	644
40.3755	618
40.396	620
40.4164	596
40.4369	579
40.4574	560
40.4779	631
40.4984	592
40.5188	522
40.5393	563
40.5598	520
40.5803	521
40.6008	546
40.6212	531
40.6417	530
40.6622	518
40.6827	490
40.7032	512
40.7236	479
40.7441	495
40.7646	494
40.7851	516
40.8056	517
40.826	518
40.8465	499
40.867	453
40.8875	464
40.908	464
40.9284	471
40.9489	468
40.9694	487
40.9899	431
41.0103	463
41.0308	444
41.0513	431
41.0718	463
41.0923	426
41.1127	431
41.1332	430
41.1537	415
41.1742	444
41.1947	440
41.2151	410
41.2356	426
41.2561	420
41.2766	412
41.2971	393
41.3175	432
41.338	404
41.3585	374
41.379	390
41.3995	391
41.4199	393
41.4404	402
41.4609	388
41.4814	387
41.5019	373
41.5223	391
41.5428	385
41.5633	375
41.5838	396
41.6043	380
41.6247	358
41.6452	365
41.6657	371
41.6862	356
41.7067	379
41.7271	345
41.7476	357
41.7681	365
41.7886	366
41.8091	363
41.8295	356
41.85	332
41.8705	347
41.891	330
41.9115	332
41.9319	347
41.9524	332
41.9729	340
41.9934	331
42.0139	308.632
42.0343	324.266
42.0548	312.97
42.0753	312.791
42.0958	315.768
42.1163	333.935
42.1367	335.318
42.1572	317.932
42.1777	316.782
42.1982	304.863
42.2186	321.156
42.2391	290.634
42.2596	300.261
42.2801	312.996
42.3006	316.793
42.321	309.608
42.3415	321.396
42.362	329.118
42.3825	301.742
42.403	309.244
42.4234	308.607
42.4439	282.825
42.4644	296.917
42.4849	308.88
42.5054	306.725
42.5258	310.472
42.5463	309.138
42.5668	306.746
42.5873	299.31
42.6078	317.843
42.6282	308.353
42.6487	303.836
42.6692	299.286
42.6897	312.69
42.7102	296.029
42.7306	307.283
42.7511	297.426
42.7716	293.436
42.7921	316.293
42.8126	294.981
42.833	309.494
42.8535	295.827
42.874	276.991
42.8945	301.003
42.915	296.89
42.9354	292.688
42.9559	302.437
42.9764	295.187
42.9969	307.989
43.0174	313.897
43.0378	307.965
43.0583	286.241
43.0788	301.772
43.0993	294.596
43.1198	296.746
43.1402	320.244
43.1607	296.1
43.1812	296.318
43.2017	283.891
43.2222	301.8
43.2426	302.021
43.2631	305.517
43.2836	285.25
43.3041	278.174
43.3246	312.24
43.345	288.399
43.3655	294.6
43.386	295.797
43.4065	279.945
43.4269	289.006
43.4474	303.946
43.4679	272.741
43.4884	297.373
43.5089	285.834
43.5293	287.121
43.5498	291.24
43.5703	291.202
43.5908	286.025
43.6113	287.729
43.6317	282.337
43.6522	274.869
43.6727	280.346
43.6932	275.787
43.7137	308.204
43.7341	280.607
43.7546	292.996
43.7751	296.369
43.7956	273.719
43.8161	290.033
43.8365	294.298
43.857	275.497
43.8775	277.614
43.898	284.757
43.9185	287.942
43.9389	286.019
43.9594	278.99
43.9799	272.898
44.0004	258.754
44.0209	280.544
44.0413	279.288
44.0618	287.014
44.0823	296.746
44.1028	278.509
44.1233	289.324
44.1437	294.208
44.1642	276.171
44.1847	293.217
44.2052	279.341
44.2257	281.531
44.2461	293.77
44.2666	284.035
44.2871	287.301
44.3076	260.542
44.3281	282.73
44.3485	281.844
44.369	270.867
44.3895	276.789
44.41	278.606
44.4305	293.325
44.4509	286.957
44.4714	272.524
44.4919	283.051
44.5124	278.567
44.5329	288.102
44.5533	281.686
44.5738	285.347
44.5943	279.105
44.6148	301.978
44.6352	281.971
44.6557	283.086
44.6762	279.314
44.6967	278.64
44.7172	287.044
44.7376	288.497
44.7581	270.976
44.7786	275.45
44.7991	276.893
44.8196	278.283
44.84	281.6
44.8605	290.835
44.881	268.981
44.9015	286.039
44.922	286.015
44.9424	293.921
44.9629	277.774
44.9834	269.591
45.0039	283.392
45.0244	280
45.0448	285
45.0653	270
45.0858	284
45.1063	304
45.1268	270
45.1472	273
45.1677	283
45.1882	287
45.2087	286
45.2292	280
45.2496	286
45.2701	299
45.2906	277
45.3111	283
45.3316	287
45.352	272
45.3725	293
45.393	287
45.4135	295
45.434	274
45.4544	280
45.4749	282
45.4954	288
45.5159	282
45.5364	288
45.5568	264
45.5773	286
45.5978	279
45.6183	294
45.6388	282
45.6592	276
45.6797	256
45.7002	286
45.7207	279
45.7412	281
45.7616	273
45.7821	290
45.8026	283
45.8231	286
45.8435	280
45.864	279
45.8845	292
45.905	283
45.9255	280
45.9459	289
45.9664	283
45.9869	280
46.0074	274
46.0279	284
46.0483	290
46.0688	265
46.0893	276
46.1098	297
46.1303	279
46.1507	296
46.1712	294
46.1917	300
46.2122	300
46.2327	307
46.2531	286
46.2736	282
46.2941	283
46.3146	287
46.3351	287
46.3555	286
46.376	284
46.3965	288
46.417	275
46.4375	320
46.4579	307
46.4784	274
46.4989	281
46.5194	268
46.5399	295
46.5603	283
46.5808	271
46.6013	286
46.6218	270
46.6423	295
46.6627	283
46.6832	299
46.7037	271
46.7242	279
46.7447	296
46.7651	289
46.7856	268
46.8061	278
46.8266	290
46.8471	275
46.8675	289
46.888	281
46.9085	286
46.929	308
46.9494	287
46.9699	293
46.9904	277
47.0109	288
47.0314	290
47.0518	274
47.0723	269
47.0928	261
47.1133	296
47.1338	281
47.1542	279
47.1747	280
47.1952	309
47.2157	288
47.2362	280
47.2566	286
47.2771	290
47.2976	306
47.3181	285
47.3386	284
47.359	283
47.3795	291
47.4	288
47.4205	298
47.441	280
47.4614	290
47.4819	277
47.5024	291
47.5229	302
47.5434	301
47.5638	283
47.5843	294
47.6048	299
47.6253	285
47.6458	299
47.6662	280
47.6867	293
47.7072	303
47.7277	295
47.7482	292
47.7686	311
47.7891	293
47.8096	299
47.8301	277
47.8506	294
47.871	295
47.8915	283
47.912	282
47.9325	269
47.953	288
47.9734	298
47.9939	272
48.0144	277
48.0349	278
48.0554	277
48.0758	280
48.0963	275
48.1168	301
48.1373	275
48.1577	287
48.1782	282
48.1987	285
48.2192	281
48.2397	294
48.2601	291
48.2806	289
48.3011	291
48.3216	285
48.3421	296
48.3625	290
48.383	290
48.4035	288
48.424	286
48.4445	300
48.4649	279
48.4854	281
48.5059	288
48.5264	297
48.5469	300
48.5673	275
48.5878	286
48.6083	287
48.6288	289
48.6493	286
48.6697	288
48.6902	281
48.7107	289
48.7312	293
48.7517	285
48.7721	279
48.7926	285
48.8131	294
48.8336	288
48.8541	281
48.8745	282
48.895	291
48.9155	295
48.936	286
48.9565	277
48.9769	276
48.9974	290
49.0179	289
49.0384	283
49.0589	296
49.0793	302
49.0998	273
49.1203	290
49.1408	311
49.1613	282
49.1817	287
49.2022	277
49.2227	277
49.2432	285
49.2637	278
49.2841	289
49.3046	282
49.3251	282
49.3456	287
49.366	290
49.3865	295
49.407	293
49.4275	284
49.448	285
49.4684	293
49.4889	295
49.5094	299
49.5299	279
49.5504	297
49.5708	291
49.5913	290
49.6118	282
49.6323	301
49.6528	296
49.6732	278
49.6937	283
49.7142	271
49.7347	285
49.7552	299
49.7756	292
49.7961	285
49.8166	283
49.8371	298
49.8576	296
49.878	296
49.8985	307
49.919	304
49.9395	309
49.96	284
49.9804	299
50.0009	289
50.0214	289
50.0419	292
50.0624	300
50.0828	301
50.1033	292
50.1238	294
50.1443	291
50.1648	301
50.1852	325
50.2057	275
50.2262	295
50.2467	294
50.2672	297
50.2876	293
50.3081	313
50.3286	283
50.3491	310
50.3696	307
50.39	292
50.4105	296
50.431	280
50.4515	308
50.472	298
50.4924	283
50.5129	301
50.5334	305
50.5539	307
50.5743	314
50.5948	291
50.6153	293
50.6358	297
50.6563	292
50.6767	294
50.6972	283
50.7177	297
50.7382	305
50.7587	295
50.7791	297
50.7996	305
50.8201	291
50.8406	312
50.8611	316
50.8815	277
50.902	287
[truncated: 567 more rows]

## Sheet: Figure 2b
Binding Energy	Intensity
eV	a.u.
168	-0.000747725
167.95	0.000543713
167.9	-0.00276
167.85	0.00362
167.8	0.00687
167.75	0.00087845
167.7	0.00361
167.65	0.00635
167.6	0.00724
167.55	0.01306
167.5	0.00847
167.45	0.01096
167.4	0.01531
167.35	0.01302
167.3	0.01282
167.25	0.01343
167.2	0.01517
167.15	0.01958
167.1	0.02104
167.05	0.02142
167	0.02568
166.95	0.01812
166.9	0.01719
166.85	0.02132
166.8	0.01942
166.75	0.02572
166.7	0.02997
166.65	0.02853
166.6	0.02667
166.55	0.03123
166.5	0.03563
166.45	0.03139
166.4	0.03903
166.35	0.04013
166.3	0.0409
166.25	0.03859
166.2	0.03995
166.15	0.04374
166.1	0.04243
166.05	0.04189
166	0.04375
165.95	0.04759
165.9	0.05395
165.85	0.05806
165.8	0.05717
165.75	0.0601
165.7	0.06276
165.65	0.06743
165.6	0.07141
165.55	0.07509
165.5	0.07856
165.45	0.0876
165.4	0.09176
165.35	0.09564
165.3	0.10666
165.25	0.11411
165.2	0.1217
165.15	0.1345
165.1	0.1501
165.05	0.16679
165	0.18943
164.95	0.20681
164.9	0.23484
164.85	0.26476
164.8	0.29766
164.75	0.34584
164.7	0.39499
164.65	0.4411
164.6	0.49393
164.55	0.55283
164.5	0.61554
164.45	0.6796
164.4	0.72838
164.35	0.76886
164.3	0.79079
164.25	0.79518
164.2	0.80052
164.15	0.78142
164.1	0.74383
164.05	0.70705
164	0.65485
163.95	0.60446
163.9	0.56038
163.85	0.52401
163.8	0.49474
163.75	0.47662
163.7	0.469
163.65	0.47651
163.6	0.47343
163.55	0.47
163.5	0.4774
163.45	0.48981
163.4	0.49371
163.35	0.49568
163.3	0.5086
163.25	0.52019
163.2	0.53944
163.15	0.55648
163.1	0.5795
163.05	0.60164
163	0.62964
162.95	0.65471
162.9	0.68736
162.85	0.71353
162.8	0.72108
162.75	0.72954
162.7	0.72273
162.65	0.69738
162.6	0.66518
162.55	0.62406
162.5	0.58174
162.45	0.52559
162.4	0.46819
162.35	0.3955
162.3	0.3412
162.25	0.28144
162.2	0.22691
162.15	0.19781
162.1	0.16094
162.05	0.12841
162	0.11591
161.95	0.09344
161.9	0.0812
161.85	0.07563
161.8	0.06058
161.75	0.05831
161.7	0.05425
161.65	0.05002
161.6	0.04582
161.55	0.03769
161.5	0.03515
161.45	0.03668
161.4	0.03552
161.35	0.03346
161.3	0.03587
161.25	0.03298
161.2	0.03378
161.15	0.03824
161.1	0.0353
161.05	0.031
161	0.03187
160.95	0.0367
160.9	0.03616
160.85	0.03738
160.8	0.0367
160.75	0.03897
160.7	0.04389
160.65	0.04627
160.6	0.04701
160.55	0.04794
160.5	0.04791
160.45	0.05089
160.4	0.05501
160.35	0.06257
160.3	0.06489
160.25	0.06841
160.2	0.074
160.15	0.07791
160.1	0.08169
160.05	0.08999
160	0.09761
159.95	0.10627
159.9	0.11821
159.85	0.12717
159.8	0.14399
159.75	0.16291
159.7	0.17965
159.65	0.20796
159.6	0.23437
159.55	0.28047
159.5	0.32353
159.45	0.36484
159.4	0.43443
159.35	0.4955
159.3	0.57073
159.25	0.66122
159.2	0.7457
159.15	0.82157
159.1	0.89188
159.05	0.95202
159	1.00032
158.95	1.02043
158.9	1.01233
158.85	0.99012
158.8	0.94841
158.75	0.89276
158.7	0.82798
158.65	0.75653
158.6	0.71283
158.55	0.65735
158.5	0.60489
158.45	0.58532
158.4	0.56796
158.35	0.56083
158.3	0.56057
158.25	0.57193
158.2	0.5784
158.15	0.58703
158.1	0.59567
158.05	0.59723
158	0.61233
157.95	0.63087
157.9	0.65267
157.85	0.67426
157.8	0.70652
157.75	0.73766
157.7	0.77388
157.65	0.82139
157.6	0.85599
157.55	0.89319
157.5	0.91014
157.45	0.9241
157.4	0.91998
157.35	0.90614
157.3	0.86943
157.25	0.80858
157.2	0.73616
157.15	0.65156
157.1	0.57666
157.05	0.49526
157	0.4236
156.95	0.34665
156.9	0.28562
156.85	0.23293
156.8	0.19114
156.75	0.14802
156.7	0.116
156.65	0.08944
156.6	0.07159
156.55	0.06125
156.5	0.04865
156.45	0.04222
156.4	0.03781
156.35	0.02707
156.3	0.02066
156.25	0.02075
156.2	0.0178
156.15	0.01682
156.1	0.01386
156.05	0.00921
156	0.00896
155.95	0.00691
155.9	0.00583
155.85	0.00603
155.8	0.00486
155.75	0.00124
155.7	0.000703712
155.65	0.00481
155.6	0.00103
155.55	-0.00346
155.5	-0.000661421
155.45	-0.002
155.4	-0.00275
155.35	0.00282
155.3	0.00155
155.25	0.00428
155.2	0.00116
155.15	-0.000649343
155.1	-0.000438717
155.05	-0.0016
155	-0.000125546
