# Supplementary material for: Solution-grown BiI/BiI3 van der Waals heterostructures for sensitive X-ray detection
Source: Nat Commun. 2023 Mar 23;14:1621. doi: 10.1038/s41467-023-37297-z (PMC10036621; doi:10.1038/s41467-023-37297-z)
Supplement: Supplementary file 3 — Source Data [file 41467_2023_37297_MOESM3_ESM.zip › Source Data/Figure 3.xlsx]

## Sheet: Figure 3a
BiI3							BixIy
Wavelength	Reflectance		hν	(F(R)hν)^(1/2)			Wavelength	Reflectance		hν	(F(R)hν)^(1/2)
nm	a.u.		eV	a.u.			nm	a.u.		eV	a.u.
359	0.15297		0.62156	0.03765			359	0.33872		0.62156	0.39007
360	0.15307		0.62187	0.03782			360	0.33872		0.62187	0.3904
361	0.15307		0.62218	0.03791			361	0.33872		0.62218	0.3905
362	0.15318		0.6225	0.03808			362	0.33931		0.6225	0.39049
363	0.15328		0.62281	0.03834			363	0.3399		0.62281	0.39059
364	0.15339		0.62312	0.03867			364	0.34009		0.62312	0.39103
365	0.1536		0.62343	0.039			365	0.34088		0.62343	0.39136
366	0.15381		0.62375	0.03925			366	0.34187		0.62375	0.39182
367	0.15413		0.62406	0.03966			367	0.34226		0.62406	0.39227
368	0.15456		0.62437	0.03951			368	0.34285		0.62437	0.39237
369	0.15498		0.62469	0.03952			369	0.34325		0.62469	0.39258
370	0.1553		0.625	0.03953			370	0.34364		0.625	0.39303
371	0.1554		0.62531	0.03977			371	0.34403		0.62531	0.39278
372	0.15561		0.62563	0.03971			372	0.34462		0.62563	0.39288
373	0.15572		0.62594	0.04003			373	0.34462		0.62594	0.3931
374	0.15583		0.62626	0.04051			374	0.34502		0.62626	0.39343
375	0.15604		0.62658	0.04067			375	0.34521		0.62658	0.39342
376	0.15636		0.62689	0.04091			376	0.346		0.62689	0.39352
377	0.15657		0.62721	0.041			377	0.34699		0.62721	0.39338
378	0.15699		0.62752	0.04109			378	0.34738		0.62752	0.39324
379	0.15742		0.62784	0.04117			379	0.34797		0.62784	0.39334
380	0.15752		0.62816	0.04149			380	0.34876		0.62816	0.39379
381	0.15773		0.62848	0.04202			381	0.34935		0.62848	0.39401
382	0.15784		0.62879	0.04241			382	0.34994		0.62879	0.39422
383	0.15816		0.62911	0.04279			383	0.35033		0.62911	0.39456
384	0.15837		0.62943	0.04302			384	0.35073		0.62943	0.3949
385	0.15837		0.62975	0.04325			385	0.35112		0.62975	0.395
386	0.15869		0.63007	0.04326			386	0.35171		0.63007	0.3951
387	0.15879		0.63039	0.04334			387	0.35211		0.63039	0.39544
388	0.159		0.63071	0.044			388	0.3525		0.63071	0.39554
389	0.15922		0.63103	0.04444			389	0.35309		0.63103	0.39564
390	0.15953		0.63135	0.04488			390	0.35388		0.63135	0.39597
391	0.15953		0.63167	0.04545			391	0.35427		0.63167	0.39631
392	0.15964		0.63199	0.04588			392	0.35447		0.63199	0.39665
393	0.15975		0.63231	0.04609			393	0.35467		0.63231	0.39675
394	0.15975		0.63263	0.04651			394	0.35467		0.63263	0.39709
395	0.15975		0.63296	0.04666			395	0.35447		0.63296	0.39743
396	0.15985		0.63328	0.04701			396	0.35467		0.63328	0.39766
397	0.15985		0.6336	0.04716			397	0.35467		0.6336	0.39764
398	0.15996		0.63392	0.04771			398	0.35526		0.63392	0.3975
399	0.15996		0.63425	0.04825			399	0.35585		0.63425	0.39784
400	0.16006		0.63457	0.04852			400	0.35644		0.63457	0.39818
401	0.16017		0.6349	0.04866			401	0.35664		0.6349	0.3984
402	0.16028		0.63522	0.049			402	0.35723		0.63522	0.39886
403	0.16038		0.63554	0.04953			403	0.35762		0.63554	0.39944
404	0.16049		0.63587	0.05031			404	0.35782		0.63587	0.39978
405	0.16059		0.63619	0.0512			405	0.35762		0.63619	0.4
406	0.1607		0.63652	0.05183			406	0.35782		0.63652	0.40035
407	0.1607		0.63685	0.05233			407	0.35782		0.63685	0.40033
408	0.16059		0.63717	0.05271			408	0.35801		0.63717	0.40043
409	0.1607		0.6375	0.0529			409	0.35821		0.6375	0.40053
410	0.1607		0.63783	0.05298			410	0.35841		0.63783	0.40064
411	0.16059		0.63815	0.05317			411	0.35841		0.63815	0.4011
412	0.16081		0.63848	0.05342			412	0.359		0.63848	0.40133
413	0.16091		0.63881	0.05373			413	0.35939		0.63881	0.40155
414	0.16091		0.63914	0.0541			414	0.35959		0.63914	0.40165
415	0.16102		0.63947	0.05459			415	0.35959		0.63947	0.40176
416	0.16112		0.6398	0.05519			416	0.35998		0.6398	0.40198
417	0.16123		0.64013	0.0556			417	0.36038		0.64013	0.4022
418	0.16144		0.64046	0.05596			418	0.36058		0.64046	0.40207
419	0.16155		0.64079	0.05632			419	0.36077		0.64079	0.40217
420	0.16165		0.64112	0.05656			420	0.36117		0.64112	0.40227
421	0.16186		0.64145	0.05686			421	0.36176		0.64145	0.40226
422	0.16197		0.64178	0.05693			422	0.36215		0.64178	0.40224
423	0.16218		0.64211	0.05694			423	0.36274		0.64211	0.40223
424	0.16229		0.64244	0.05685			424	0.36333		0.64244	0.40221
425	0.16239		0.64277	0.05703			425	0.36373		0.64277	0.40279
426	0.1625		0.64311	0.05738			426	0.36432		0.64311	0.40314
427	0.16261		0.64344	0.05751			427	0.36491		0.64344	0.40336
428	0.16282		0.64377	0.0578			428	0.3653		0.64377	0.40347
429	0.16303		0.64411	0.05776			429	0.36589		0.64411	0.40345
430	0.16314		0.64444	0.05761			430	0.36609		0.64444	0.40355
431	0.16324		0.64477	0.05762			431	0.36668		0.64477	0.40366
432	0.16356		0.64511	0.05753			432	0.36727		0.64511	0.40316
433	0.16367		0.64544	0.05737			433	0.36786		0.64544	0.40327
434	0.16388		0.64578	0.05688			434	0.36845		0.64578	0.40301
435	0.16409		0.64611	0.05672			435	0.36924		0.64611	0.40311
436	0.16441		0.64645	0.05628			436	0.37003		0.64645	0.40297
437	0.16462		0.64679	0.05583			437	0.37062		0.64679	0.40308
438	0.16494		0.64712	0.0555			438	0.37121		0.64712	0.40306
439	0.16515		0.64746	0.05493			439	0.3718		0.64746	0.40281
440	0.16525		0.6478	0.05447			440	0.37239		0.6478	0.40267
441	0.16536		0.64814	0.05407			441	0.37298		0.64814	0.40253
442	0.16557		0.64847	0.05378			442	0.37377		0.64847	0.40252
443	0.16557		0.64881	0.05306			443	0.37436		0.64881	0.40226
444	0.16568		0.64915	0.05234			444	0.37495		0.64915	0.40237
445	0.166		0.64949	0.0516			445	0.37554		0.64949	0.40247
446	0.1661		0.64983	0.05079			446	0.37613		0.64983	0.40221
447	0.16642		0.65017	0.0499			447	0.37653		0.65017	0.40208
448	0.16663		0.65051	0.04919			448	0.37712		0.65051	0.40182
449	0.16684		0.65085	0.04861			449	0.37771		0.65085	0.40157
450	0.16695		0.65119	0.04808			450	0.3785		0.65119	0.40131
451	0.16695		0.65153	0.04748			451	0.37889		0.65153	0.40129
452	0.16706		0.65187	0.04701			452	0.37948		0.65187	0.40116
453	0.16716		0.65222	0.04625			453	0.37968		0.65222	0.4009
454	0.16727		0.65256	0.04584			454	0.38007		0.65256	0.401
455	0.16737		0.6529	0.04535			455	0.38046		0.6529	0.40111
456	0.16758		0.65324	0.04486			456	0.38106		0.65324	0.40109
457	0.16769		0.65359	0.04428			457	0.38165		0.65359	0.40084
458	0.1678		0.65393	0.0434			458	0.38204		0.65393	0.40071
459	0.1679		0.65428	0.04295			459	0.38263		0.65428	0.40081
460	0.1679		0.65462	0.04227			460	0.38283		0.65462	0.40055
461	0.16801		0.65497	0.04158			461	0.38322		0.65497	0.40017
462	0.16801		0.65531	0.04104			462	0.38342		0.65531	0.40004
463	0.16822		0.65566	0.04032			463	0.38381		0.65566	0.39979
464	0.16822		0.656	0.03976			464	0.38401		0.656	0.39965
465	0.16833		0.65635	0.03927			465	0.3846		0.65635	0.3994
466	0.16854		0.6567	0.03895			466	0.38499		0.6567	0.39914
467	0.16854		0.65704	0.03879			467	0.38539		0.65704	0.39925
468	0.16864		0.65739	0.03846			468	0.38578		0.65739	0.39935
469	0.16854		0.65774	0.03795			469	0.38578		0.65774	0.39934
470	0.16864		0.65809	0.03753			470	0.38618		0.65809	0.3992
471	0.16864		0.65843	0.03736			471	0.38637		0.65843	0.39907
472	0.16875		0.65878	0.03684			472	0.38637		0.65878	0.39917
473	0.16875		0.65913	0.03667			473	0.38677		0.65913	0.39928
474	0.16886		0.65948	0.03632			474	0.38716		0.65948	0.39926
475	0.16886		0.65983	0.03615			475	0.38755		0.65983	0.39913
476	0.16886		0.66018	0.03615			476	0.38775		0.66018	0.39936
477	0.16886		0.66053	0.03607			477	0.38814		0.66053	0.39934
478	0.16886		0.66089	0.0359			478	0.38814		0.66089	0.39909
479	0.16886		0.66124	0.03554			479	0.38854		0.66124	0.39883
480	0.16896		0.66159	0.03527			480	0.38874		0.66159	0.39858
481	0.16896		0.66194	0.03528			481	0.38893		0.66194	0.39856
482	0.16907		0.66229	0.03529			482	0.38913		0.66229	0.39879
483	0.16917		0.66265	0.03511			483	0.38933		0.66265	0.3989
484	0.16928		0.663	0.03474			484	0.38952		0.663	0.39877
485	0.16939		0.66335	0.03475			485	0.38992		0.66335	0.39887
486	0.16939		0.66371	0.03456			486	0.38972		0.66371	0.39885
487	0.16928		0.66406	0.03467			487	0.38992		0.66406	0.39908
488	0.16939		0.66442	0.03468			488	0.39031		0.66442	0.39883
489	0.16939		0.66477	0.0345			489	0.39051		0.66477	0.39893
490	0.1696		0.66513	0.03431			490	0.39071		0.66513	0.39868
491	0.1697		0.66548	0.03432			491	0.3911		0.66548	0.39879
492	0.16981		0.66584	0.03443			492	0.39149		0.66584	0.39865
493	0.16992		0.6662	0.03434			493	0.39169		0.6662	0.39888
494	0.16992		0.66655	0.03445			494	0.39189		0.66655	0.39923
495	0.16992		0.66691	0.03416			495	0.39208		0.66691	0.39946
496	0.17002		0.66727	0.03417			496	0.39228		0.66727	0.39968
497	0.17002		0.66763	0.03389			497	0.39267		0.66763	0.39967
498	0.17013		0.66799	0.0339			498	0.39307		0.66799	0.39966
499	0.17023		0.66835	0.03391			499	0.39327		0.66835	0.39953
500	0.17034		0.66871	0.03382			500	0.39327		0.66871	0.39927
501	0.17044		0.66907	0.03412			501	0.39366		0.66907	0.3995
502	0.17055		0.66943	0.03442			502	0.39386		0.66943	0.39961
503	0.17055		0.66979	0.03443			503	0.39425		0.66979	0.4002
504	0.17066		0.67015	0.03444			504	0.39484		0.67015	0.40042
505	0.17066		0.67051	0.03445			505	0.39504		0.67051	0.40065
506	0.17076		0.67087	0.03426			506	0.39523		0.67087	0.40064
507	0.17076		0.67123	0.03427			507	0.39563		0.67123	0.40075
508	0.17076		0.6716	0.03448			508	0.39583		0.6716	0.40097
509	0.17076		0.67196	0.03439			509	0.39583		0.67196	0.40085
510	0.17087		0.67232	0.0343			510	0.39583		0.67232	0.40083
511	0.17097		0.67269	0.03431			511	0.39602		0.67269	0.40082
512	0.17108		0.67305	0.03452			512	0.39642		0.67305	0.40105
513	0.17097		0.67342	0.03433			513	0.39661		0.67342	0.40128
514	0.17097		0.67378	0.03434			514	0.39681		0.67378	0.40139
515	0.17087		0.67415	0.03435			515	0.39701		0.67415	0.4015
516	0.17087		0.67451	0.03426			516	0.39701		0.67451	0.40161
517	0.17076		0.67488	0.03407			517	0.3972		0.67488	0.40183
518	0.17076		0.67524	0.03418			518	0.3972		0.67524	0.40194
519	0.17066		0.67561	0.03409			519	0.3972		0.67561	0.40205
520	0.17066		0.67598	0.0343			520	0.39701		0.67598	0.40204
521	0.17055		0.67635	0.0344			521	0.39701		0.67635	0.40203
522	0.17044		0.67671	0.03441			522	0.39681		0.67671	0.40226
523	0.17023		0.67708	0.03452			523	0.39661		0.67708	0.40237
524	0.17013		0.67745	0.03443			524	0.39642		0.67745	0.40236
525	0.17002		0.67782	0.03444			525	0.39642		0.67782	0.40247
526	0.17002		0.67819	0.03435			526	0.39622		0.67819	0.40258
527	0.16992		0.67856	0.03436			527	0.39622		0.67856	0.40293
528	0.1697		0.67893	0.03397			528	0.39602		0.67893	0.40292
529	0.1696		0.6793	0.03398			529	0.39583		0.6793	0.40266
530	0.16939		0.67967	0.03409			530	0.39543		0.67967	0.40302
531	0.16928		0.68005	0.0343			531	0.39523		0.68005	0.40325
532	0.16907		0.68042	0.03461			532	0.39484		0.68042	0.40373
533	0.16886		0.68079	0.03452			533	0.39425		0.68079	0.40408
534	0.16864		0.68116	0.03531			534	0.39386		0.68116	0.40444
535	0.16854		0.68154	0.03551			535	0.39346		0.68154	0.40455
536	0.16833		0.68191	0.03523			536	0.39327		0.68191	0.40466
537	0.16811		0.68229	0.03495			537	0.39267		0.68229	0.40501
538	0.1679		0.68266	0.03446			538	0.39228		0.68266	0.40512
539	0.16769		0.68304	0.03398			539	0.39208		0.68304	0.40511
540	0.16748		0.68341	0.03368			540	0.39169		0.68341	0.40522
541	0.16727		0.68379	0.03379			541	0.3913		0.68379	0.40631
542	0.16706		0.68416	0.0335			542	0.3909		0.68416	0.4063
543	0.16684		0.68454	0.03371			543	0.39051		0.68454	0.40593
544	0.16653		0.68492	0.03382			544	0.38992		0.68492	0.40567
545	0.16631		0.68529	0.03383			545	0.38952		0.68529	0.40504
546	0.16621		0.68567	0.03384			546	0.38913		0.68567	0.40479
547	0.166		0.68605	0.03354			547	0.38874		0.68605	0.40466
548	0.16578		0.68643	0.03365			548	0.38834		0.68643	0.40465
549	0.16568		0.68681	0.03387			549	0.38795		0.68681	0.40464
550	0.16557		0.68719	0.03408			550	0.38755		0.68719	0.40524
551	0.16536		0.68757	0.03409			551	0.38696		0.68757	0.40548
552	0.16515		0.68795	0.034			552	0.38637		0.68795	0.40595
553	0.16504		0.68833	0.03441			553	0.38618		0.68833	0.40607
554	0.16483		0.68871	0.03432			554	0.38578		0.68871	0.40593
555	0.16472		0.68909	0.03392			555	0.38539		0.68909	0.40605
556	0.16451		0.68948	0.03363			556	0.38499		0.68948	0.40604
557	0.16441		0.68986	0.03384			557	0.3848		0.68986	0.40627
558	0.1643		0.69024	0.03354			558	0.3844		0.69024	0.40626
559	0.16409		0.69063	0.03324			559	0.38421		0.69063	0.406
560	0.16398		0.69101	0.03356			560	0.38381		0.69101	0.40612
561	0.16388		0.69139	0.03367			561	0.38342		0.69139	0.40599
562	0.16367		0.69178	0.03368			562	0.38302		0.69178	0.40598
563	0.16356		0.69216	0.03379			563	0.38283		0.69216	0.40597
564	0.16356		0.69255	0.03391			564	0.38263		0.69255	0.40608
565	0.16345		0.69293	0.03392			565	0.38243		0.69293	0.40631
566	0.16335		0.69332	0.03372			566	0.38224		0.69332	0.40631
567	0.16335		0.69371	0.03373			567	0.38204		0.69371	0.40629
568	0.16314		0.6941	0.03374			568	0.38184		0.6941	0.40654
569	0.16303		0.69448	0.03333			569	0.38165		0.69448	0.40628
570	0.16292		0.69487	0.03313			570	0.38145		0.69487	0.4059
571	0.16282		0.69526	0.03356			571	0.38125		0.69526	0.40638
572	0.16292		0.69565	0.03357			572	0.38145		0.69565	0.40662
573	0.16282		0.69604	0.03348			573	0.38145		0.69604	0.40686
574	0.16271		0.69643	0.0338			574	0.38145		0.69643	0.40734
575	0.16282		0.69682	0.03381			575	0.38165		0.69682	0.40758
576	0.16282		0.69721	0.03381			576	0.38145		0.69721	0.40769
577	0.16282		0.6976	0.03362			577	0.38165		0.6976	0.40768
578	0.16271		0.69799	0.03321			578	0.38145		0.69799	0.40731
579	0.16271		0.69838	0.03301			579	0.38165		0.69838	0.40729
580	0.16282		0.69878	0.0328			580	0.38184		0.69878	0.40729
581	0.16292		0.69917	0.03281			581	0.38224		0.69917	0.40752
582	0.16303		0.69956	0.03293			582	0.38263		0.69956	0.40801
583	0.16324		0.69996	0.03294			583	0.38302		0.69996	0.40825
584	0.16335		0.70035	0.03295			584	0.38362		0.70035	0.40848
585	0.16345		0.70075	0.03306			585	0.38401		0.70075	0.40885
586	0.16367		0.70114	0.03318			586	0.3846		0.70114	0.40908
587	0.16388		0.70154	0.03308			587	0.38519		0.70154	0.40883
588	0.16409		0.70193	0.03298			588	0.38598		0.70193	0.40894
589	0.1643		0.70233	0.03299			589	0.38696		0.70233	0.40894
590	0.16462		0.70273	0.0329			590	0.38795		0.70273	0.40881
591	0.16504		0.70313	0.03291			591	0.38893		0.70313	0.40904
592	0.16557		0.70352	0.03292			592	0.39011		0.70352	0.40929
593	0.166		0.70392	0.03292			593	0.39149		0.70392	0.4094
594	0.16642		0.70432	0.03293			594	0.39287		0.70432	0.40939
595	0.16695		0.70472	0.03284			595	0.39445		0.70472	0.40963
596	0.16748		0.70512	0.03274			596	0.39583		0.70512	0.40975
597	0.16811		0.70552	0.03264			597	0.3974		0.70552	0.40987
598	0.16875		0.70592	0.03243			598	0.39917		0.70592	0.40998
599	0.16939		0.70632	0.03266			599	0.40095		0.70632	0.4101
600	0.17002		0.70672	0.03278			600	0.40272		0.70672	0.41047
601	0.17076		0.70712	0.033			601	0.40469		0.70712	0.41045
602	0.1714		0.70753	0.03322			602	0.40646		0.70753	0.41057
603	0.17225		0.70793	0.03323			603	0.40863		0.70793	0.41044
604	0.17299		0.70833	0.03324			604	0.41079		0.70833	0.41043
605	0.17373		0.70874	0.03325			605	0.41276		0.70874	0.41043
606	0.17447		0.70914	0.03294			606	0.41473		0.70914	0.41092
607	0.17521		0.70955	0.03273			607	0.4167		0.70955	0.41129
608	0.17585		0.70995	0.03252			608	0.41847		0.70995	0.4114
609	0.17638		0.71036	0.03231			609	0.42024		0.71036	0.41152
610	0.17701		0.71076	0.03254			610	0.42221		0.71076	0.41151
611	0.17765		0.71117	0.03277			611	0.42379		0.71117	0.41163
612	0.17818		0.71158	0.03256			612	0.42556		0.71158	0.41149
613	0.17892		0.71198	0.03279			613	0.42733		0.71198	0.41112
614	0.17934		0.71239	0.0328			614	0.42891		0.71239	0.41111
615	0.17977		0.7128	0.03281			615	0.43029		0.7128	0.41123
616	0.18008		0.71321	0.03282			616	0.43127		0.71321	0.41172
617	0.1804		0.71362	0.03239			617	0.43226		0.71362	0.41196
618	0.18072		0.71403	0.03251			618	0.43304		0.71403	0.41233
619	0.18093		0.71444	0.03241			619	0.43364		0.71444	0.4122
620	0.18093		0.71485	0.03231			620	0.43403		0.71485	0.41232
621	0.18104		0.71526	0.03265			621	0.43423		0.71526	0.41256
622	0.18104		0.71567	0.03265			622	0.43442		0.71567	0.41255
623	0.18093		0.71609	0.03266			623	0.43442		0.71609	0.41255
624	0.18072		0.7165	0.03267			624	0.43423		0.7165	0.41267
625	0.18051		0.71691	0.03257			625	0.43383		0.71691	0.41266
626	0.1803		0.71733	0.03225			626	0.43364		0.71733	0.41278
627	0.18019		0.71774	0.03237			627	0.43324		0.71774	0.41315
628	0.17998		0.71815	0.03238			628	0.43304		0.71815	0.41315
629	0.17966		0.71857	0.03239			629	0.43245		0.71857	0.41314
630	0.17934		0.71898	0.03251			630	0.43206		0.71898	0.41351
631	0.17892		0.7194	0.0323			631	0.43147		0.7194	0.41375
632	0.1785		0.71982	0.03264			632	0.43068		0.71982	0.414
633	0.17818		0.72023	0.03276			633	0.42989		0.72023	0.41399
634	0.17765		0.72065	0.03288			634	0.42871		0.72065	0.41399
635	0.17712		0.72107	0.033			635	0.42753		0.72107	0.41423
636	0.17659		0.72149	0.03322			636	0.42635		0.72149	0.41448
637	0.17617		0.72191	0.03334			637	0.42497		0.72191	0.41472
638	0.17564		0.72233	0.03357			638	0.42379		0.72233	0.41472
639	0.17511		0.72275	0.03358			639	0.423		0.72275	0.41484
640	0.17458		0.72317	0.03337			640	0.42182		0.72317	0.41483
641	0.17405		0.72359	0.03327			641	0.42083		0.72359	0.4152
642	0.17362		0.72401	0.03295			642	0.41985		0.72401	0.41507
643	0.17309		0.72443	0.03296			643	0.41847		0.72443	0.41507
644	0.17256		0.72485	0.03275			644	0.41749		0.72485	0.41519
645	0.17203		0.72528	0.03287			645	0.41631		0.72528	0.41582
646	0.1714		0.7257	0.03277			646	0.41512		0.7257	0.41632
647	0.17087		0.72612	0.03289			647	0.41394		0.72612	0.41681
648	0.17044		0.72655	0.03323			648	0.41296		0.72655	0.41706
649	0.17002		0.72697	0.03335			649	0.41178		0.72697	0.41718
650	0.16949		0.7274	0.03336			650	0.41059		0.7274	0.41743
651	0.16907		0.72782	0.03337			651	0.40922		0.72782	0.41718
652	0.16854		0.72825	0.03338			652	0.40784		0.72825	0.4173
653	0.16811		0.72868	0.03339			653	0.40666		0.72868	0.41717
654	0.16748		0.72911	0.03351			654	0.40567		0.72911	0.41729
655	0.16706		0.72953	0.03341			655	0.40469		0.72953	0.41741
656	0.16653		0.72996	0.03342			656	0.4039		0.72996	0.41779
657	0.166		0.73039	0.03365			657	0.40291		0.73039	0.41804
658	0.16557		0.73082	0.03333			658	0.40213		0.73082	0.4179
659	0.16515		0.73125	0.03356			659	0.40114		0.73125	0.41816
660	0.16462		0.73168	0.03324			660	0.40016		0.73168	0.41828
661	0.16419		0.73211	0.03347			661	0.39917		0.73211	0.41865
662	0.16377		0.73254	0.0337			662	0.39839		0.73254	0.41903
663	0.16335		0.73297	0.03371			663	0.3976		0.73297	0.41915
664	0.16292		0.73341	0.03361			664	0.39701		0.73341	0.4194
665	0.1625		0.73384	0.03383			665	0.39642		0.73384	0.41953
666	0.16229		0.73427	0.03374			666	0.39602		0.73427	0.41991
667	0.16208		0.73471	0.03407			667	0.39543		0.73471	0.42041
668	0.16176		0.73514	0.03408			668	0.39523		0.73514	0.42066
669	0.16165		0.73558	0.0342			669	0.39504		0.73558	0.42079
670	0.16133		0.73601	0.0341			670	0.39484		0.73601	0.42103
671	0.16133		0.73645	0.03389			671	0.39523		0.73645	0.4209
672	0.16112		0.73689	0.03401			672	0.39563		0.73689	0.42077
673	0.16112		0.73732	0.03424			673	0.39642		0.73732	0.42078
674	0.16102		0.73776	0.03414			674	0.39701		0.73776	0.42077
675	0.16102		0.7382	0.03447			675	0.3976		0.7382	0.42115
676	0.16112		0.73864	0.0348			676	0.39858		0.73864	0.42153
677	0.16123		0.73908	0.03482			677	0.39976		0.73908	0.42191
678	0.16144		0.73952	0.03472			678	0.40095		0.73952	0.42216
679	0.16176		0.73996	0.03462			679	0.40232		0.73996	0.42241
680	0.16208		0.7404	0.0342			680	0.4039		0.7404	0.42242
681	0.1625		0.74084	0.03421			681	0.40567		0.74084	0.42254
682	0.16292		0.74128	0.03401			682	0.40784		0.74128	0.42254
683	0.16356		0.74172	0.03434			683	0.4102		0.74172	0.42279
684	0.1643		0.74216	0.03457			684	0.41237		0.74216	0.42292
685	0.16515		0.74261	0.03458			685	0.41493		0.74261	0.42291
686	0.1661		0.74305	0.03491			686	0.41768		0.74305	0.42317
687	0.16748		0.7435	0.03503			687	0.42064		0.7435	0.42317
688	0.16886		0.74394	0.03493			688	0.42379		0.74394	0.42329
689	0.17034		0.74439	0.03483			689	0.42674		0.74439	0.42342
690	0.17203		0.74483	0.03463			690	0.42989		0.74483	0.42368
691	0.17373		0.74528	0.03421			691	0.43304		0.74528	0.42367
692	0.17564		0.74573	0.03411			692	0.43659		0.74573	0.42393
693	0.17775		0.74617	0.03401			693	0.44013		0.74617	0.42393
694	0.18008		0.74662	0.03435			694	0.44388		0.74662	0.42406
695	0.18284		0.74707	0.03479			695	0.44781		0.74707	0.42444
696	0.1857		0.74752	0.03501			696	0.45175		0.74752	0.42444
697	0.18888		0.74797	0.03534			697	0.45589		0.74797	0.42457
698	0.19237		0.74842	0.03535			698	0.46022		0.74842	0.4247
699	0.19619		0.74887	0.03558			699	0.46455		0.74887	0.42483
700	0.20021		0.74932	0.03569			700	0.46889		0.74932	0.42547
701	0.20456		0.74977	0.0356			701	0.47341		0.74977	0.42572
702	0.20922		0.75023	0.03561			702	0.47834		0.75023	0.42598
703	0.2143		0.75068	0.03562			703	0.48326		0.75068	0.42572
704	0.21981		0.75113	0.03542			704	0.48838		0.75113	0.42572
705	0.22532		0.75159	0.03543			705	0.49311		0.75159	0.42585
706	0.23114		0.75204	0.03544			706	0.49823		0.75204	0.42598
707	0.23771		0.7525	0.03524			707	0.50354		0.7525	0.42611
708	0.24449		0.75295	0.03525			708	0.50926		0.75295	0.42624
709	0.25148		0.75341	0.03579			709	0.51497		0.75341	0.42701
710	0.259		0.75387	0.03569			710	0.52087		0.75387	0.42714
711	0.26695		0.75432	0.03549			711	0.52659		0.75432	0.4274
712	0.27542		0.75478	0.03529			712	0.53249		0.75478	0.42753
713	0.284		0.75524	0.0353			713	0.5382		0.75524	0.4274
714	0.29311		0.7557	0.03531			714	0.54391		0.7557	0.42753
715	0.30265		0.75616	0.03511			715	0.54963		0.75616	0.42753
716	0.3125		0.75662	0.03523			716	0.55593		0.75662	0.42779
717	0.32278		0.75708	0.03524			717	0.56223		0.75708	0.42766
718	0.33337		0.75754	0.03514			718	0.56892		0.75754	0.42779
719	0.34439		0.758	0.03537			719	0.57523		0.758	0.42831
720	0.35551		0.75847	0.03559			720	0.58153		0.75847	0.42882
721	0.36684		0.75893	0.03571			721	0.58744		0.75893	0.42922
722	0.3785		0.75939	0.03561			722	0.59354		0.75939	0.42922
723	0.39036		0.75986	0.03562			723	0.59945		0.75986	0.42948
724	0.40222		0.76032	0.03542			724	0.60555		0.76032	0.42935
725	0.41441		0.76079	0.03511			725	0.61146		0.76079	0.4291
726	0.42701		0.76125	0.03501			726	0.61717		0.76125	0.42923
727	0.43983		0.76172	0.03513			727	0.62308		0.76172	0.42949
728	0.45275		0.76219	0.03536			728	0.62879		0.76219	0.42987
729	0.46568		0.76265	0.03537			729	0.63411		0.76265	0.43027
730	0.47839		0.76312	0.03548			730	0.63962		0.76312	0.43053
731	0.49121		0.76359	0.03539			731	0.64474		0.76359	0.43066
732	0.50381		0.76406	0.0354			732	0.65006		0.76406	0.43067
733	0.51674		0.76453	0.03552			733	0.65557		0.76453	0.43093
734	0.52998		0.765	0.03564			734	0.66109		0.765	0.43106
735	0.54322		0.76547	0.03575			735	0.6668		0.76547	0.43119
736	0.55678		0.76594	0.03598			736	0.67192		0.76594	0.43146
737	0.56981		0.76641	0.0361			737	0.67664		0.76641	0.43171
738	0.5822		0.76689	0.03579			738	0.68078		0.76689	0.43172
739	0.5947		0.76736	0.03569			739	0.68511		0.76736	0.43172
740	0.60689		0.76784	0.03559			740	0.68905		0.76784	0.43186
741	0.61917		0.76831	0.03582			741	0.69338		0.76831	0.43238
742	0.63114		0.76878	0.03583			742	0.69791		0.76878	0.43265
743	0.64301		0.76926	0.03584			743	0.70185		0.76926	0.43278
744	0.65466		0.76974	0.03596			744	0.70579		0.76974	0.43278
745	0.6661		0.77021	0.03586			745	0.70973		0.77021	0.43292
746	0.67722		0.77069	0.03577			746	0.71327		0.77069	0.43292
747	0.68782		0.77117	0.03556			747	0.71642		0.77117	0.43318
748	0.6982		0.77165	0.03547			748	0.71977		0.77165	0.43319
749	0.70847		0.77213	0.03559			749	0.72292		0.77213	0.43345
750	0.71907		0.77261	0.03549			750	0.72647		0.77261	0.43372
751	0.72924		0.77309	0.03582			751	0.72981		0.77309	0.43451
752	0.73845		0.77357	0.03594			752	0.73218		0.77357	0.43451
753	0.74809		0.77405	0.03595			753	0.73513		0.77405	0.43438
754	0.75742		0.77453	0.03575			754	0.7375		0.77453	0.43426
755	0.76663		0.77502	0.03576			755	0.74025		0.77502	0.43452
756	0.77532		0.7755	0.03544			756	0.74301		0.7755	0.43466
757	0.78369		0.77598	0.03546			757	0.74577		0.77598	0.43479
758	0.79184		0.77647	0.03568			758	0.74793		0.77647	0.43506
759	0.79926		0.77695	0.03559			759	0.7503		0.77695	0.43506
760	0.80667		0.77744	0.03582			760	0.75305		0.77744	0.43533
761	0.81398		0.77793	0.03604			761	0.75522		0.77793	0.43612
762	0.8214		0.77841	0.03616			762	0.75758		0.77841	0.43666
763	0.8285		0.7789	0.0365			763	0.75916		0.7789	0.4368
764	0.83559		0.77939	0.03608			764	0.76113		0.77939	0.43667
765	0.84248		0.77988	0.03576			765	0.76329		0.77988	0.43694
766	0.84873		0.78037	0.03588			766	0.76447		0.78037	0.43721
767	0.85466		0.78086	0.036			767	0.76625		0.78086	0.43735
768	0.86006		0.78135	0.03612			768	0.76782		0.78135	0.43735
769	0.86547		0.78184	0.03646			769	0.76999		0.78184	0.43762
770	0.87044		0.78233	0.03668			770	0.77156		0.78233	0.43815
771	0.87521		0.78282	0.03691			771	0.77334		0.78282	0.43855
772	0.88008		0.78332	0.03713			772	0.77471		0.78332	0.43895
773	0.88443		0.78381	0.03693			773	0.77609		0.78381	0.43882
774	0.88919		0.78431	0.03651			774	0.77787		0.78431	0.43857
775	0.89375		0.7848	0.03631			775	0.77905		0.7848	0.43871
776	0.89778		0.7853	0.03621			776	0.78003		0.7853	0.43898
777	0.90169		0.78579	0.03644			777	0.78141		0.78579	0.43925
778	0.90561		0.78629	0.03656			778	0.78299		0.78629	0.43979
779	0.90869		0.78679	0.03636			779	0.78495		0.78679	0.43979
780	0.91239		0.78729	0.03648			780	0.78633		0.78729	0.44032
781	0.91568		0.78779	0.03649			781	0.78751		0.78779	0.44087
782	0.91917		0.78828	0.0365			782	0.78811		0.78828	0.44074
783	0.92225		0.78878	0.03673			783	0.78929		0.78878	0.44101
784	0.92542		0.78929	0.03663			784	0.79007		0.78929	0.44102
785	0.92797		0.78979	0.03664			785	0.79067		0.78979	0.44129
786	0.93008		0.79029	0.03676			786	0.79106		0.79029	0.44143
787	0.93178		0.79079	0.03688			787	0.79185		0.79079	0.44171
788	0.9339		0.7913	0.03689			788	0.79263		0.7913	0.44185
789	0.93602		0.7918	0.0368			789	0.79421		0.7918	0.44172
790	0.9375		0.7923	0.03681			790	0.795		0.7923	0.44186
791	0.93983		0.79281	0.0366			791	0.79598		0.79281	0.44187
792	0.94258		0.79332	0.03694			792	0.79697		0.79332	0.44228
793	0.94386		0.79382	0.03674			793	0.79815		0.79382	0.44255
794	0.94544		0.79433	0.03686			794	0.79913		0.79433	0.44296
795	0.94682		0.79484	0.03697			795	0.80032		0.79484	0.44336
796	0.94799		0.79535	0.03688			796	0.80071		0.79535	0.44377
797	0.94915		0.79585	0.037			797	0.8011		0.79585	0.44405
798	0.95074		0.79636	0.0369			798	0.80228		0.79636	0.44406
799	0.95233		0.79688	0.03691			799	0.80327		0.79688	0.4438
800	0.95392		0.79739	0.03693			800	0.80386		0.79739	0.44394
801	0.95498		0.7979	0.03683			801	0.80406		0.7979	0.44408
802	0.95646		0.79841	0.03695			802	0.80366		0.79841	0.44476
803	0.95752		0.79892	0.03707			803	0.80425		0.79892	0.44464
804	0.9589		0.79944	0.03719			804	0.80504		0.79944	0.44491
805	0.96017		0.79995	0.03709			805	0.80603		0.79995	0.44519
806	0.96176		0.80047	0.03711			806	0.8074		0.80047	0.44534
807	0.96155		0.80098	0.03722			807	0.80819		0.80098	0.44575
808	0.96112		0.8015	0.03724			808	0.80859		0.8015	0.44589
809	0.96028		0.80202	0.03725			809	0.80839		0.80202	0.4463
810	0.9589		0.80253	0.03737			810	0.80819		0.80253	0.44725
811	0.95773		0.80305	0.03749			811	0.8074		0.80305	0.44766
812	0.95678		0.80357	0.03771			812	0.80701		0.80357	0.44808
813	0.95625		0.80409	0.03773			813	0.8076		0.80409	0.44782
814	0.95742		0.80461	0.03774			814	0.80898		0.80461	0.44783
815	0.9589		0.80513	0.03754			815	0.81056		0.80513	0.44757
816	0.96017		0.80565	0.03776			816	0.81115		0.80565	0.44785
817	0.96102		0.80618	0.03767			817	0.81115		0.80618	0.44759
818	0.96186		0.8067	0.03789			818	0.81095		0.8067	0.44787
819	0.9625		0.80722	0.03801			819	0.81095		0.80722	0.44815
820	0.96314		0.80775	0.03802			820	0.81154		0.80775	0.44856
821	0.96367		0.80827	0.03825			821	0.81213		0.80827	0.44939
822	0.96398		0.8088	0.03816			822	0.81312		0.8088	0.44953
823	0.9643		0.80933	0.03785			823	0.81351		0.80933	0.44981
824	0.96504		0.80985	0.03754			824	0.81489		0.80985	0.45009
825	0.96536		0.81038	0.03744			825	0.81568		0.81038	0.45011
826	0.96578		0.81091	0.03756			826	0.81548		0.81091	0.45039
827	0.96557		0.81144	0.03758			827	0.81587		0.81144	0.45053
828	0.96568		0.81197	0.0377			828	0.81568		0.81197	0.45082
829	0.96589		0.8125	0.03792			829	0.81627		0.8125	0.4511
830	0.9661		0.81303	0.03836			830	0.81666		0.81303	0.45152
831	0.96727		0.81356	0.03827			831	0.81745		0.81356	0.45193
832	0.96758		0.8141	0.03849			832	0.81745		0.8141	0.45235
833	0.96843		0.81463	0.03829			833	0.81764		0.81463	0.4525
834	0.96875		0.81516	0.03831			834	0.81804		0.81516	0.45238
835	0.96939		0.8157	0.03821			835	0.81824		0.8157	0.4528
836	0.96981		0.81623	0.03822			836	0.81863		0.81623	0.45268
837	0.96981		0.81677	0.03824			837	0.81883		0.81677	0.45296
838	0.97034		0.81731	0.03825			838	0.81922		0.81731	0.45284
839	0.97044		0.81785	0.03837			839	0.81961		0.81785	0.45312
840	0.97119		0.81838	0.0388			840	0.8202		0.81838	0.45341
841	0.9714		0.81892	0.03882			841	0.8206		0.81892	0.45356
842	0.9714		0.81946	0.03883			842	0.8206		0.81946	0.45398
843	0.97182		0.82	0.03884			843	0.8208		0.82	0.45441
844	0.97161		0.82054	0.03886			844	0.8208		0.82054	0.45496
845	0.97246		0.82109	0.03844			845	0.82139		0.82109	0.45511
846	0.97256		0.82163	0.03846			846	0.82119		0.82163	0.4554
847	0.97309		0.82217	0.03836			847	0.82119		0.82217	0.45541
848	0.97309		0.82272	0.03816			848	0.82119		0.82272	0.45501
849	0.97288		0.82326	0.03839			849	0.82139		0.82326	0.45516
850	0.97331		0.82381	0.03851			850	0.82158		0.82381	0.45504
851	0.97352		0.82435	0.03863			851	0.82217		0.82435	0.45506
852	0.97383		0.8249	0.03896			852	0.82276		0.8249	0.45534
853	0.97405		0.82545	0.03929			853	0.82316		0.82545	0.45591
854	0.97458		0.826	0.03941			854	0.82355		0.826	0.4562
855	0.975		0.82655	0.03963			855	0.82375		0.82655	0.45676
856	0.975		0.8271	0.03964			856	0.82414		0.8271	0.45732
857	0.97574		0.82765	0.03966			857	0.82473		0.82765	0.45802
858	0.97532		0.8282	0.03956			858	0.82473		0.8282	0.45845
859	0.97489		0.82875	0.03968			859	0.82454		0.82875	0.45861
860	0.97489		0.8293	0.03969			860	0.82473		0.8293	0.45903
861	0.97564		0.82986	0.03971			861	0.82552		0.82986	0.45905
862	0.97733		0.83041	0.03962			862	0.8269		0.83041	0.45947
863	0.97903		0.83097	0.03994			863	0.82867		0.83097	0.45991
864	0.98136		0.83152	0.04006			864	0.83045		0.83152	0.45992
865	0.98284		0.83208	0.04028			865	0.83241		0.83208	0.46007
866	0.98432		0.83264	0.04029			866	0.83379		0.83264	0.46022
867	0.98559		0.83319	0.04031			867	0.83497		0.83319	0.46038
868	0.98655		0.83375	0.04063			868	0.83517		0.83375	0.4604
869	0.98665		0.83431	0.04033			869	0.83478		0.83431	0.46069
870	0.98591		0.83487	0.04024			870	0.83419		0.83487	0.46084
871	0.98538		0.83543	0.04036			871	0.83478		0.83543	0.46128
872	0.98453		0.836	0.04017			872	0.83557		0.836	0.46185
873	0.98294		0.83656	0.04039			873	0.83537		0.83656	0.46186
874	0.98157		0.83712	0.0403			874	0.83596		0.83712	0.46216
875	0.97977		0.83769	0.04062			875	0.83675		0.83769	0.46259
876	0.97881		0.83825	0.04084			876	0.83675		0.83825	0.46302
877	0.97839		0.83882	0.04096			877	0.83635		0.83882	0.46345
878	0.97924		0.83938	0.04107			878	0.83537		0.83938	0.46375
879	0.97966		0.83995	0.04119			879	0.83458		0.83995	0.46391
880	0.98008		0.84052	0.041			880	0.8332		0.84052	0.46392
881	0.98072		0.84109	0.04091			881	0.83241		0.84109	0.46394
882	0.98114		0.84166	0.04103			882	0.83202		0.84166	0.46396
883	0.98125		0.84223	0.04073			883	0.83202		0.84223	0.46426
884	0.98189		0.8428	0.04054			884	0.83261		0.8428	0.46455
885	0.98189		0.84337	0.04076			885	0.8334		0.84337	0.46485
886	0.98189		0.84394	0.04108			886	0.83399		0.84394	0.46571
887	0.98157		0.84451	0.04151			887	0.8336		0.84451	0.46614
888	0.98231		0.84509	0.04152			888	0.83419		0.84509	0.4663
889	0.98263		0.84566	0.04164			889	0.83517		0.84566	0.4666
890	0.98273		0.84624	0.04175			890	0.83537		0.84624	0.46676
891	0.98242		0.84682	0.04177			891	0.83478		0.84682	0.46705
892	0.9822		0.84739	0.04168			892	0.83458		0.84739	0.46763
893	0.98146		0.84797	0.04179			893	0.83399		0.84797	0.46765
894	0.98093		0.84855	0.04161			894	0.83379		0.84855	0.46781
895	0.98093		0.84913	0.04203			895	0.8334		0.84913	0.46797
896	0.98019		0.84971	0.04214			896	0.83281		0.84971	0.46813
897	0.98019		0.85029	0.04246			897	0.83281		0.85029	0.46843
898	0.98072		0.85087	0.04247			898	0.8334		0.85087	0.46845
899	0.98178		0.85146	0.04229			899	0.83379		0.85146	0.4689
900	0.98252		0.85204	0.0423			900	0.8336		0.85204	0.46906
901	0.98273		0.85262	0.04231			901	0.8332		0.85262	0.46963
902	0.98358		0.85321	0.04243			902	0.8336		0.85321	0.47008
903	0.98422		0.85379	0.04254			903	0.83458		0.85379	0.47067
904	0.98443		0.85438	0.04286			904	0.83537		0.85438	0.47096
905	0.98411		0.85497	0.04317			905	0.83596		0.85497	0.47112
906	0.98432		0.85556	0.04319			906	0.83714		0.85556	0.47129
907	0.984		0.85615	0.0434			907	0.83734		0.85615	0.47145
908	0.9839		0.85674	0.04341			908	0.83773		0.85674	0.47148
909	0.984		0.85733	0.04343			909	0.83793		0.85733	0.47177
910	0.98422		0.85792	0.04354			910	0.83773		0.85792	0.47166
911	0.98443		0.85851	0.04356			911	0.83793		0.85851	0.47168
912	0.98453		0.85911	0.04387			912	0.83773		0.85911	0.4717
913	0.98506		0.8597	0.04398			913	0.83773		0.8597	0.47243
914	0.9857		0.86029	0.0439			914	0.83872		0.86029	0.47274
915	0.98549		0.86089	0.04421			915	0.83872		0.86089	0.47304
916	0.98485		0.86149	0.04461			916	0.83852		0.86149	0.47391
917	0.98347		0.86208	0.04482			917	0.83852		0.86208	0.4745
918	0.98231		0.86268	0.04493			918	0.83753		0.86268	0.47495
919	0.98104		0.86328	0.04504			919	0.83635		0.86328	0.47497
920	0.98008		0.86388	0.04467			920	0.83557		0.86388	0.47499
921	0.97987		0.86448	0.04488			921	0.83419		0.86448	0.47459
922	0.98019		0.86508	0.04509			922	0.83419		0.86508	0.47475
923	0.98104		0.86569	0.04501			923	0.83438		0.86569	0.47506
924	0.98294		0.86629	0.04522			924	0.83557		0.86629	0.47523
925	0.98432		0.86689	0.04533			925	0.83655		0.86689	0.47553
926	0.98549		0.8675	0.04553			926	0.83734		0.8675	0.47599
927	0.98602		0.8681	0.04564			927	0.83793		0.8681	0.47644
928	0.98676		0.86871	0.04518			928	0.8395		0.86871	0.47646
929	0.98686		0.86932	0.04501			929	0.8397		0.86932	0.47649
930	0.98644		0.86993	0.04541			930	0.8399		0.86993	0.47679
931	0.98559		0.87054	0.04542			931	0.84009		0.87054	0.47696
932	0.98475		0.87115	0.04525			932	0.83911		0.87115	0.47727
933	0.98506		0.87176	0.04555			933	0.83931		0.87176	0.47729
934	0.98475		0.87237	0.04557			934	0.83931		0.87237	0.47774
935	0.98528		0.87298	0.04549			935	0.83872		0.87298	0.47777
936	0.98538		0.87359	0.04541			936	0.83911		0.87359	0.47794
937	0.98591		0.87421	0.04513			937	0.8395		0.87421	0.47811
938	0.98612		0.87482	0.04515			938	0.8399		0.87482	0.47813
939	0.98655		0.87544	0.04487			939	0.84009		0.87544	0.47816
940	0.98718		0.87606	0.04499			940	0.84069		0.87606	0.47861
941	0.98708		0.87667	0.0449			941	0.84049		0.87667	0.47864
942	0.98708		0.87729	0.04433			942	0.84049		0.87729	0.47867
943	0.98676		0.87791	0.04454			943	0.84029		0.87791	0.47926
944	0.98623		0.87853	0.04456			944	0.8399		0.87853	0.47957
945	0.98655		0.87915	0.04438			945	0.84029		0.87915	0.47974
946	0.98581		0.87978	0.04419			946	0.84009		0.87978	0.47991
947	0.98676		0.8804	0.04401			947	0.84088		0.8804	0.47994
948	0.98623		0.88102	0.04393			948	0.84069		0.88102	0.47997
949	0.98591		0.88165	0.04404			949	0.84069		0.88165	0.48028
950	0.98506		0.88227	0.04396			950	0.8397		0.88227	0.48059
951	0.98453		0.8829	0.04377			951	0.83931		0.8829	0.48091
952	0.98411		0.88353	0.04338			952	0.83852		0.88353	0.48094
953	0.98453		0.88416	0.04268			953	0.83832		0.88416	0.48039
954	0.98496		0.88479	0.04248			954	0.83891		0.88479	0.48071
955	0.98549		0.88542	0.04229			955	0.84009		0.88542	0.48073
956	0.98644		0.88605	0.04199			956	0.84088		0.88605	0.4809
957	0.98665		0.88668	0.04232			957	0.84088		0.88668	0.48136
958	0.98559		0.88731	0.04255			958	0.8399		0.88731	0.48211
959	0.98464		0.88795	0.04298			959	0.83911		0.88795	0.48272
960	0.98263		0.88858	0.0432			960	0.83773		0.88858	0.48303
961	0.98263		0.88922	0.04342			961	0.83793		0.88922	0.48335
962	0.98263		0.88985	0.04302			962	0.83813		0.88985	0.48323
963	0.98379		0.89049	0.04283			963	0.8395		0.89049	0.48326
964	0.98517		0.89113	0.04305			964	0.84009		0.89113	0.48401
965	0.9857		0.89177	0.04286			965	0.84088		0.89177	0.48433
966	0.98623		0.89241	0.04267			966	0.84128		0.89241	0.48508
967	0.98697		0.89305	0.04247			967	0.84088		0.89305	0.48511
968	0.98676		0.89369	0.0427			968	0.84049		0.89369	0.48529
969	0.98623		0.89433	0.0425			969	0.84088		0.89433	0.4856
970	0.98612		0.89498	0.04252			970	0.84108		0.89498	0.48578
971	0.98655		0.89562	0.04222			971	0.84147		0.89562	0.48537
972	0.98708		0.89627	0.04244			972	0.84226		0.89627	0.48584
973	0.98739		0.89692	0.04256			973	0.84285		0.89692	0.48602
974	0.98761		0.89756	0.04258			974	0.84265		0.89756	0.48648
975	0.98771		0.89821	0.04281			975	0.84265		0.89821	0.48695
976	0.98718		0.89886	0.04282			976	0.84246		0.89886	0.48756
977	0.98729		0.89951	0.04263			977	0.84265		0.89951	0.48759
978	0.98761		0.90016	0.04285			978	0.84246		0.90016	0.48806
979	0.98761		0.90082	0.04276			979	0.84285		0.90082	0.48794
980	0.98739		0.90147	0.04278			980	0.84285		0.90147	0.48841
981	0.98729		0.90212	0.04269			981	0.84265		0.90212	0.48844
982	0.98739		0.90278	0.04291			982	0.84265		0.90278	0.48877
983	0.98708		0.90343	0.04293			983	0.84265		0.90343	0.48923
984	0.9875		0.90409	0.04326			984	0.84265		0.90409	0.49029
985	0.98739		0.90475	0.04348			985	0.84246		0.90475	0.49105
986	0.98739		0.90541	0.0436			986	0.84265		0.90541	0.49153
987	0.98686		0.90607	0.04341			987	0.84246		0.90607	0.49184
988	0.98655		0.90673	0.04332			988	0.84285		0.90673	0.49159
989	0.98665		0.90739	0.04323			989	0.84305		0.90739	0.49147
990	0.98655		0.90805	0.04283			990	0.84344		0.90805	0.49136
991	0.98686		0.90872	0.04327			991	0.84325		0.90872	0.49198
992	0.98782		0.90938	0.04328			992	0.84344		0.90938	0.49231
993	0.98835		0.91005	0.0434			993	0.84344		0.91005	0.49292
994	0.98888		0.91071	0.04363			994	0.84364		0.91071	0.4934
995	0.98888		0.91138	0.04364			995	0.84344		0.91138	0.49373
996	0.98888		0.91205	0.04376			996	0.84423		0.91205	0.49406
997	0.98771		0.91272	0.04378			997	0.84423		0.91272	0.49394
998	0.98739		0.91339	0.044			998	0.84443		0.91339	0.49472
999	0.98708		0.91406	0.04423			999	0.84423		0.91406	0.49564
1000	0.98686		0.91474	0.04445			1000	0.84443		0.91474	0.49597
1001	0.98708		0.91541	0.04426			1001	0.84423		0.91541	0.49585
1002	0.9875		0.91608	0.04438			1002	0.84482		0.91608	0.49559
1003	0.98803		0.91676	0.04409			1003	0.84502		0.91676	0.49548
1004	0.98845		0.91744	0.04368			1004	0.846		0.91744	0.49522
1005	0.98877		0.91811	0.04349			1005	0.84659		0.91811	0.49555
1006	0.98867		0.91879	0.04372			1006	0.84659		0.91879	0.49618
1007	0.98824		0.91947	0.04425			1007	0.8462		0.91947	0.49725
1008	0.98792		0.92015	0.04448			1008	0.84581		0.92015	0.49817
1009	0.98803		0.92083	0.04429			1009	0.84541		0.92083	0.49895
1010	0.98856		0.92152	0.0443			1010	0.84581		0.92152	0.49929
1011	0.98856		0.9222	0.04401			1011	0.84581		0.9222	0.49902
1012	0.98867		0.92288	0.04413			1012	0.8462		0.92288	0.49906
1013	0.98909		0.92357	0.04435			1013	0.84659		0.92357	0.49954
1014	0.98941		0.92426	0.04437			1014	0.84718		0.92426	0.50003
1015	0.98909		0.92494	0.04397			1015	0.84738		0.92494	0.50051
1016	0.98888		0.92563	0.0444			1016	0.84758		0.92563	0.50085
1017	0.98803		0.92632	0.04463			1017	0.84718		0.92632	0.50118
1018	0.98803		0.92701	0.04433			1018	0.84797		0.92701	0.50166
1019	0.98782		0.92771	0.04403			1019	0.84837		0.92771	0.50141
1020	0.98792		0.9284	0.04394			1020	0.84876		0.9284	0.50145
1021	0.98814		0.92909	0.04417			1021	0.84837		0.92909	0.50163
1022	0.98898		0.92979	0.04376			1022	0.84896		0.92979	0.50152
1023	0.99004		0.93048	0.04367			1023	0.84935		0.93048	0.50186
1024	0.99068		0.93118	0.04348			1024	0.84935		0.93118	0.50249
1025	0.99131		0.93188	0.04317			1025	0.84955		0.93188	0.50283
1026	0.99121		0.93258	0.0433			1026	0.85033		0.93258	0.50302
1027	0.99068		0.93328	0.04353			1027	0.85033		0.93328	0.50291
1028	0.99025		0.93398	0.04408			1028	0.85073		0.93398	0.5031
1029	0.99025		0.93468	0.04377			1029	0.85093		0.93468	0.50329
1030	0.98962		0.93538	0.04421			1030	0.85093		0.93538	0.50333
1031	0.9893		0.93609	0.04434			1031	0.85093		0.93609	0.50352
1032	0.9893		0.93679	0.04425			1032	0.85112		0.93679	0.5043
1033	0.98909		0.9375	0.04448			1033	0.85112		0.9375	0.50495
1034	0.98972		0.93821	0.04481			1034	0.85191		0.93821	0.50574
1035	0.98983		0.93892	0.04514			1035	0.85171		0.93892	0.50653
1036	0.98994		0.93963	0.04495			1036	0.85211		0.93963	0.50657
1037	0.99047		0.94034	0.04496			1037	0.85309		0.94034	0.50676
1038	0.99047		0.94105	0.04477			1038	0.85309		0.94105	0.50726
1039	0.99047		0.94176	0.04447			1039	0.85309		0.94176	0.50714
1040	0.9911		0.94248	0.04417			1040	0.85388		0.94248	0.50764
1041	0.99068		0.94319	0.04419			1041	0.85368		0.94319	0.50813
1042	0.99068		0.94391	0.04463			1042	0.85427		0.94391	0.50878
1043	0.99131		0.94462	0.04507			1043	0.85427		0.94462	0.50988
1044	0.9911		0.94534	0.0454			1044	0.85447		0.94534	0.51038
1045	0.99121		0.94606	0.04541			1045	0.85447		0.94606	0.51027
1046	0.99089		0.94678	0.04533			1046	0.85467		0.94678	0.51061
1047	0.99068		0.9475	0.04513			1047	0.85506		0.9475	0.51081
1048	0.99047		0.94823	0.04494			1048	0.85565		0.94823	0.511
1049	0.99036		0.94895	0.04453			1049	0.85526		0.94895	0.5109
1050	0.98994		0.94968	0.04423			1050	0.85506		0.94968	0.51124
1051	0.99036		0.9504	0.04425			1051	0.85644		0.9504	0.51175
1052	0.99004		0.95113	0.04448			1052	0.85585		0.95113	0.5124
1053	0.98962		0.95186	0.04492			1053	0.85624		0.95186	0.51274
1054	0.99057		0.95259	0.04483			1054	0.85683		0.95259	0.51324
1055	0.99089		0.95332	0.04496			1055	0.85801		0.95332	0.51344
1056	0.99163		0.95405	0.04476			1056	0.859		0.95405	0.51364
1057	0.99195		0.95478	0.04478			1057	0.86018		0.95478	0.51414
1058	0.99184		0.95551	0.04511			1058	0.86077		0.95551	0.5145
1059	0.99121		0.95625	0.04513			1059	0.86018		0.95625	0.51469
1060	0.99004		0.95699	0.04547			1060	0.85939		0.95699	0.51489
1061	0.98972		0.95772	0.04569			1061	0.859		0.95772	0.51539
1062	0.98951		0.95846	0.04613			1062	0.859		0.95846	0.51574
1063	0.98941		0.9592	0.04562			1063	0.85861		0.9592	0.51609
1064	0.98972		0.95994	0.04575			1064	0.8592		0.95994	0.5169
1065	0.991		0.96068	0.04545			1065	0.86038		0.96068	0.51742
1066	0.99153		0.96143	0.04515			1066	0.86058		0.96143	0.51762
1067	0.99153		0.96217	0.04516			1067	0.86156		0.96217	0.51797
1068	0.99163		0.96292	0.04497			1068	0.86195		0.96292	0.5177
1069	0.99121		0.96366	0.04541			1069	0.86254		0.96366	0.51806
1070	0.99078		0.96441	0.04543			1070	0.86235		0.96441	0.51826
1071	0.99068		0.96516	0.04555			1071	0.86314		0.96516	0.51908
1072	0.991		0.96591	0.04568			1072	0.86373		0.96591	0.51975
1073	0.9911		0.96666	0.04569			1073	0.86412		0.96666	0.52072
1074	0.99089		0.96741	0.04561			1074	0.86412		0.96741	0.52139
1075	0.99174		0.96817	0.04552			1075	0.86432		0.96817	0.52159
1076	0.99216		0.96892	0.04554			1076	0.86451		0.96892	0.52133
1077	0.99216		0.96968	0.04491			1077	0.86451		0.96968	0.52107
1078	0.99174		0.97043	0.04493			1078	0.86491		0.97043	0.52096
1079	0.99153		0.97119	0.04495			1079	0.8651		0.97119	0.52117
1080	0.99142		0.97195	0.04507			1080	0.8653		0.97195	0.52198
1081	0.99153		0.97271	0.0452			1081	0.8657		0.97271	0.52265
1082	0.99184		0.97347	0.04575			1082	0.86609		0.97347	0.52348
1083	0.99206		0.97424	0.04587			1083	0.86648		0.97424	0.52384
1084	0.99206		0.975	0.046			1084	0.86727		0.975	0.52405
1085	0.99227		0.97577	0.04633			1085	0.86786		0.97577	0.52456
1086	0.99216		0.97653	0.04603			1086	0.86806		0.97653	0.5243
1087	0.99184		0.9773	0.04584			1087	0.86845		0.9773	0.52497
1088	0.99142		0.97807	0.04564			1088	0.86865		0.97807	0.52596
1089	0.99153		0.97884	0.04587			1089	0.86924		0.97884	0.52663
1090	0.99174		0.97961	0.04611			1090	0.86983		0.97961	0.52746
1091	0.99153		0.98038	0.04602			1091	0.87003		0.98038	0.52846
1092	0.99184		0.98116	0.04593			1092	0.87062		0.98116	0.52898
1093	0.99216		0.98193	0.04584			1093	0.87101		0.98193	0.52919
1094	0.99195		0.98271	0.04564			1094	0.87141		0.98271	0.52955
1095	0.99237		0.98348	0.04534			1095	0.87239		0.98348	0.5293
1096	0.99227		0.98426	0.04546			1096	0.87278		0.98426	0.53044
1097	0.99248		0.98504	0.04548			1097	0.87338		0.98504	0.5305
1098	0.99216		0.98582	0.04561			1098	0.87377		0.98582	0.53102
1099	0.99163		0.98661	0.04616			1099	0.87397		0.98661	0.53171
1100	0.99153		0.98739	0.04607			1100	0.87377		0.98739	0.5316
1101	0.99131		0.98818	0.04609			1101	0.87416		0.98818	0.53229
1102	0.991		0.98896	0.04568			1102	0.87475		0.98896	0.53266
1103	0.99078		0.98975	0.04537			1103	0.87475		0.98975	0.53287
1104	0.9911		0.99054	0.0455			1104	0.87534		0.99054	0.53355
1105	0.99121		0.99133	0.0453			1105	0.87574		0.99133	0.53408
1106	0.99174		0.99212	0.04564			1106	0.87653		0.99212	0.53493
1107	0.99184		0.99291	0.04588			1107	0.87692		0.99291	0.53561
1108	0.99163		0.99371	0.04622			1108	0.87692		0.99371	0.53614
1109	0.99163		0.9945	0.04624			1109	0.87771		0.9945	0.53652
1110	0.99174		0.9953	0.04626			1110	0.8779		0.9953	0.5369
1111	0.99195		0.99609	0.04628			1111	0.87869		0.99609	0.53727
1112	0.99206		0.99689	0.04651			1112	0.87928		0.99689	0.53764
1113	0.99142		0.99769	0.0461			1113	0.87909		0.99769	0.53802
1114	0.99121		0.99849	0.04568			1114	0.87909		0.99849	0.53792
1115	0.99163		0.9993	0.04581			1115	0.87968		0.9993	0.53876
1116	0.99227		1.0001	0.04583			1116	0.88086		1.0001	0.53915
1117	0.99237		1.00091	0.04541			1117	0.88125		1.00091	0.53936
1118	0.99227		1.00171	0.04608			1118	0.88184		1.00171	0.54022
1119	0.99237		1.00252	0.04643			1119	0.88224		1.00252	0.5406
1120	0.99269		1.00333	0.04698			1120	0.88283		1.00333	0.54161
1121	0.99248		1.00414	0.04668			1121	0.88322		1.00414	0.54183
1122	0.99237		1.00495	0.04648			1122	0.88302		1.00495	0.54237
1123	0.99206		1.00576	0.04618			1123	0.88362		1.00576	0.54275
1124	0.99206		1.00658	0.04587			1124	0.88401		1.00658	0.54281
1125	0.99195		1.00739	0.04578			1125	0.88499		1.00739	0.54335
1126	0.99195		1.00821	0.04612			1126	0.88558		1.00821	0.54389
1127	0.99206		1.00903	0.04625			1127	0.88598		1.00903	0.54444
1128	0.99174		1.00985	0.04627			1128	0.88637		1.00985	0.54514
1129	0.99174		1.01067	0.04715			1129	0.88677		1.01067	0.54617
1130	0.99216		1.01149	0.04728			1130	0.88775		1.01149	0.54687
1131	0.99206		1.01232	0.04665			1131	0.88814		1.01232	0.54742
1132	0.99237		1.01314	0.04634			1132	0.88893		1.01314	0.54764
1133	0.99269		1.01397	0.04636			1133	0.88913		1.01397	0.54786
1134	0.99258		1.0148	0.04616			1134	0.88933		1.0148	0.54825
1135	0.99248		1.01563	0.04607			1135	0.88952		1.01563	0.54831
1136	0.99216		1.01646	0.04598			1136	0.88913		1.01646	0.54886
1137	0.99227		1.01729	0.04611			1137	0.88933		1.01729	0.54941
1138	0.99216		1.01812	0.04646			1138	0.88972		1.01812	0.55012
1139	0.99195		1.01895	0.04659			1139	0.89031		1.01895	0.55116
1140	0.99131		1.01979	0.04682			1140	0.89051		1.01979	0.55171
1141	0.99131		1.02063	0.04684			1141	0.8911		1.02063	0.55243
1142	0.99153		1.02147	0.04654			1142	0.89189		1.02147	0.55298
1143	0.99195		1.02231	0.04666			1143	0.89228		1.02231	0.55353
1144	0.99258		1.02315	0.04646			1144	0.89327		1.02315	0.55409
1145	0.99237		1.02399	0.04615			1145	0.89366		1.02399	0.55448
1146	0.99237		1.02484	0.04617			1146	0.89464		1.02484	0.55487
1147	0.99269		1.02568	0.04641			1147	0.89523		1.02568	0.55543
1148	0.99216		1.02653	0.04643			1148	0.89563		1.02653	0.55598
1149	0.99227		1.02738	0.04645			1149	0.89622		1.02738	0.55621
1150	0.99174		1.02823	0.04647			1150	0.89602		1.02823	0.55678
1151	0.99216		1.02908	0.04671			1151	0.89661		1.02908	0.55733
1152	0.99248		1.02993	0.04673			1152	0.8972		1.02993	0.55773
1153	0.99258		1.03078	0.04664			1153	0.8976		1.03078	0.55845
1154	0.99269		1.03164	0.04655			1154	0.89779		1.03164	0.55901
1155	0.99301		1.0325	0.04634			1155	0.89839		1.0325	0.55974
1156	0.99248		1.03335	0.04636			1156	0.89878		1.03335	0.56031
1157	0.99184		1.03421	0.0466			1157	0.89878		1.03421	0.56136
1158	0.99184		1.03507	0.04673			1158	0.89957		1.03507	0.56193
1159	0.99131		1.03594	0.04653			1159	0.89976		1.03594	0.56216
1160	0.99121		1.0368	0.04633			1160	0.90016		1.0368	0.56256
1161	0.99184		1.03767	0.04623			1161	0.90075		1.03767	0.56296
1162	0.99195		1.03853	0.04614			1162	0.90134		1.03853	0.56336
1163	0.99237		1.0394	0.04616			1163	0.90193		1.0394	0.56376
1164	0.99237		1.04027	0.04629			1164	0.90252		1.04027	0.56466
1165	0.99248		1.04114	0.04665			1165	0.90331		1.04114	0.56523
1166	0.99269		1.04202	0.04667			1166	0.9041		1.04202	0.56597
1167	0.99258		1.04289	0.04702			1167	0.90469		1.04289	0.56671
1168	0.99237		1.04377	0.04715			1168	0.90469		1.04377	0.56744
1169	0.99258		1.04464	0.04728			1169	0.90488		1.04464	0.56835
1170	0.99248		1.04552	0.04697			1170	0.90488		1.04552	0.56876
1171	0.99227		1.0464	0.0471			1171	0.90469		1.0464	0.56967
1172	0.99184		1.04728	0.04723			1172	0.90488		1.04728	0.57041
1173	0.991		1.04817	0.04747			1173	0.90508		1.04817	0.57132
1174	0.99047		1.04905	0.0476			1174	0.90567		1.04905	0.57207
1175	0.99078		1.04994	0.04762			1175	0.90646		1.04994	0.57248
1176	0.99131		1.05082	0.04753			1176	0.90764		1.05082	0.57273
1177	0.99195		1.05171	0.04722			1177	0.90863		1.05171	0.57297
1178	0.99258		1.0526	0.04702			1178	0.90961		1.0526	0.57321
1179	0.9928		1.0535	0.04704			1179	0.91		1.0535	0.57362
1180	0.9929		1.05439	0.04706			1180	0.91079		1.05439	0.57454
1181	0.9929		1.05528	0.0473			1181	0.91099		1.05528	0.57512
1182	0.99248		1.05618	0.04776			1182	0.91099		1.05618	0.57621
1183	0.99206		1.05708	0.04822			1183	0.91099		1.05708	0.5773
1184	0.99195		1.05798	0.04868			1184	0.91099		1.05798	0.57857
1185	0.99195		1.05888	0.04892			1185	0.91119		1.05888	0.57949
1186	0.99206		1.05978	0.0485			1186	0.91178		1.05978	0.58025
1187	0.99237		1.06069	0.04798			1187	0.91256		1.06069	0.58067
1188	0.99258		1.06159	0.04766			1188	0.91315		1.06159	0.58109
1189	0.99269		1.0625	0.04746			1189	0.91394		1.0625	0.58117
1190	0.99227		1.06341	0.04748			1190	0.91414		1.06341	0.58142
1191	0.99237		1.06432	0.04761			1191	0.91493		1.06432	0.58184
1192	0.99258		1.06523	0.04752			1192	0.91552		1.06523	0.58209
1193	0.99301		1.06614	0.04743			1193	0.91611		1.06614	0.58285
1194	0.99301		1.06706	0.04756			1194	0.9167		1.06706	0.58379
1195	0.99343		1.06798	0.04769			1195	0.91709		1.06798	0.58472
1196	0.99364		1.0689	0.04772			1196	0.91788		1.0689	0.58549
1197	0.99364		1.06981	0.04807			1197	0.91808		1.06981	0.58626
1198	0.99354		1.07074	0.0482			1198	0.91827		1.07074	0.58703
1199	0.99333		1.07166	0.04867			1199	0.91847		1.07166	0.5878
1200	0.99301		1.07258	0.04858			1200	0.91867		1.07258	0.5884
1201	0.99269		1.07351	0.04827			1201	0.91867		1.07351	0.58882
1202	0.9928		1.07444	0.04829			1202	0.91906		1.07444	0.58977
1203	0.99322		1.07537	0.04775			1203	0.92005		1.07537	0.59002
1204	0.99311		1.0763	0.04743			1204	0.92044		1.0763	0.59063
1205	0.9928		1.07723	0.04768			1205	0.92103		1.07723	0.5914
1206	0.99269		1.07817	0.04781			1206	0.92143		1.07817	0.59183
1207	0.99258		1.0791	0.04783			1207	0.92202		1.0791	0.59243
1208	0.99258		1.08004	0.04819			1208	0.92221		1.08004	0.59322
1209	0.9928		1.08098	0.04843			1209	0.92261		1.08098	0.594
1210	0.9929		1.08192	0.04812			1210	0.923		1.08192	0.59408
1211	0.9929		1.08286	0.04825			1211	0.923		1.08286	0.59486
1212	0.9928		1.08381	0.04782			1212	0.9234		1.08381	0.59547
1213	0.99322		1.08475	0.04807			1213	0.92379		1.08475	0.59625
1214	0.99322		1.0857	0.04809			1214	0.92399		1.0857	0.59739
1215	0.99269		1.08665	0.048			1215	0.92418		1.08665	0.598
1216	0.99237		1.0876	0.04847			1216	0.92458		1.0876	0.59914
1217	0.99258		1.08855	0.04883			1217	0.92497		1.08855	0.59976
1218	0.99216		1.0895	0.04896			1218	0.92536		1.0895	0.60072
1219	0.99216		1.09046	0.04898			1219	0.92596		1.09046	0.60152
1220	0.99237		1.09142	0.04855			1220	0.92635		1.09142	0.60196
1221	0.99248		1.09238	0.04846			1221	0.92733		1.09238	0.60275
1222	0.99301		1.09334	0.04837			1222	0.92792		1.09334	0.60336
1223	0.99311		1.0943	0.04851			1223	0.92832		1.0943	0.60381
1224	0.99301		1.09526	0.04819			1224	0.92871		1.09526	0.60372
1225	0.9928		1.09623	0.04821			1225	0.92852		1.09623	0.60416
1226	0.99248		1.0972	0.04812			1226	0.92871		1.0972	0.60461
1227	0.99248		1.09817	0.04836			1227	0.92871		1.09817	0.60506
1228	0.99206		1.09914	0.04861			1228	0.92871		1.09914	0.60603
1229	0.99121		1.10011	0.04863			1229	0.92911		1.10011	0.60666
1230	0.99142		1.10109	0.04888			1230	0.9297		1.10109	0.60781
1231	0.99258		1.10206	0.0489			1231	0.93068		1.10206	0.60844
1232	0.99258		1.10304	0.0487			1232	0.93127		1.10304	0.60907
1233	0.99269		1.10402	0.04883			1233	0.93167		1.10402	0.60969
1234	0.99322		1.105	0.04885			1234	0.93206		1.105	0.6105
1235	0.99301		1.10598	0.04876			1235	0.93245		1.10598	0.61166
1236	0.99258		1.10697	0.04879			1236	0.93226		1.10697	0.6123
1237	0.99206		1.10795	0.04858			1237	0.93245		1.10795	0.61311
1238	0.99174		1.10894	0.04849			1238	0.93285		1.10894	0.6132
1239	0.99142		1.10993	0.04839			1239	0.93285		1.10993	0.61383
1240	0.99206		1.11092	0.04864			1240	0.93383		1.11092	0.61465
1241	0.99258		1.11192	0.04878			1241	0.93403		1.11192	0.61528
1242	0.99343		1.11291	0.04869			1242	0.93482		1.11291	0.6161
1243	0.9929		1.11391	0.04882			1243	0.93482		1.11391	0.61674
1244	0.9928		1.11491	0.0493			1244	0.93501		1.11491	0.6181
1245	0.99301		1.11591	0.04966			1245	0.9358		1.11591	0.61892
1246	0.99237		1.11691	0.04957			1246	0.93541		1.11691	0.6192
1247	0.99184		1.11792	0.04903			1247	0.9356		1.11792	0.61929
1248	0.99206		1.11892	0.04916			1248	0.9358		1.11892	0.62011
1249	0.99216		1.11993	0.0493			1249	0.936		1.11993	0.62112
1250	0.99206		1.12094	0.04943			1250	0.9362		1.12094	0.62158
1251	0.99216		1.12195	0.04946			1251	0.93639		1.12195	0.62259
1252	0.99258		1.12297	0.04936			1252	0.93679		1.12297	0.62288
1253	0.9928		1.12398	0.04939			1253	0.93738		1.12398	0.62352
1254	0.99333		1.125	0.04986			1254	0.93816		1.125	0.62453
1255	0.99301		1.12602	0.05			1255	0.93856		1.12602	0.62518
1256	0.99322		1.12704	0.05025			1256	0.93915		1.12704	0.62601
1257	0.99269		1.12806	0.05004			1257	0.93915		1.12806	0.6263
1258	0.99216		1.12909	0.04984			1258	0.93935		1.12909	0.62713
1259	0.99206		1.13011	0.04975			1259	0.93994		1.13011	0.62779
1260	0.99195		1.13114	0.04966			1260	0.93954		1.13114	0.62788
1261	0.99269		1.13217	0.04934			1261	0.94013		1.13217	0.62836
1262	0.9928		1.1332	0.04901			1262	0.94053		1.1332	0.62901
1263	0.9928		1.13424	0.04927			1263	0.94033		1.13424	0.62985
1264	0.99301		1.13527	0.04917			1264	0.94151		1.13527	0.63051
1265	0.99248		1.13631	0.04954			1265	0.94092		1.13631	0.63171
1266	0.99227		1.13735	0.04945			1266	0.94112		1.13735	0.63237
1267	0.99206		1.13839	0.0497			1267	0.94112		1.13839	0.63304
1268	0.99195		1.13944	0.04995			1268	0.94151		1.13944	0.63388
1269	0.99184		1.14048	0.04975			1269	0.9425		1.14048	0.63436
1270	0.99216		1.14153	0.05			1270	0.94328		1.14153	0.6352
1271	0.99237		1.14258	0.05014			1271	0.94388		1.14258	0.63605
1272	0.99216		1.14363	0.04982			1272	0.94486		1.14363	0.63653
1273	0.99184		1.14468	0.04961			1273	0.94545		1.14468	0.6372
1274	0.99142		1.14574	0.04952			1274	0.94486		1.14574	0.63768
1275	0.99174		1.14679	0.04965			1275	0.94525		1.14679	0.63853
1276	0.99195		1.14785	0.04968			1276	0.94525		1.14785	0.63957
1277	0.99216		1.14891	0.04993			1277	0.94545		1.14891	0.64024
1278	0.9929		1.14998	0.05018			1278	0.94624		1.14998	0.64091
1279	0.99301		1.15104	0.05032			1279	0.94683		1.15104	0.64159
1280	0.99311		1.15211	0.05023			1280	0.94762		1.15211	0.64206
1281	0.99322		1.15318	0.05002			1281	0.94762		1.15318	0.64255
1282	0.99311		1.15425	0.04982			1282	0.94722		1.15425	0.64323
1283	0.99227		1.15532	0.04984			1283	0.94663		1.15532	0.64353
1284	0.99227		1.1564	0.05009			1284	0.94604		1.1564	0.64401
1285	0.99206		1.15747	0.05081			1285	0.94604		1.15747	0.6445
1286	0.99195		1.15855	0.05071			1286	0.94663		1.15855	0.6448
1287	0.99195		1.15963	0.05074			1287	0.94762		1.15963	0.64548
1288	0.99216		1.16071	0.05099			1288	0.94821		1.16071	0.64635
1289	0.99227		1.1618	0.05101			1289	0.949		1.1618	0.6474
1290	0.99227		1.16289	0.0507			1290	0.949		1.16289	0.64752
1291	0.9928		1.16397	0.05037			1291	0.94919		1.16397	0.64839
1292	0.99258		1.16507	0.05051			1292	0.9486		1.16507	0.64908
1293	0.99248		1.16616	0.05054			1293	0.9488		1.16616	0.65032
1294	0.99206		1.16725	0.0509			1294	0.9488		1.16725	0.65082
1295	0.99163		1.16835	0.05195			1295	0.94919		1.16835	0.65227
1296	0.99174		1.16945	0.0522			1296	0.94998		1.16945	0.65315
1297	0.9911		1.17055	0.05211			1297	0.95018		1.17055	0.65307
1298	0.99163		1.17165	0.05202			1298	0.95037		1.17165	0.65338
1299	0.99195		1.17276	0.05182			1299	0.95077		1.17276	0.65331
1300	0.99237		1.17387	0.05093			1300	0.95077		1.17387	0.65285
1301	0.99237		1.17498	0.05049			1301	0.95077		1.17498	0.65259
1302	0.9928		1.17609	0.0504			1302	0.95096		1.17609	0.65347
1303	0.9928		1.1772	0.05066			1303	0.95136		1.1772	0.65492
1304	0.99248		1.17832	0.05126			1304	0.95136		1.17832	0.6562
1305	0.99269		1.17944	0.05151			1305	0.95136		1.17944	0.65766
1306	0.99258		1.18056	0.05233			1306	0.95175		1.18056	0.65854
1307	0.99322		1.18168	0.05202			1307	0.95195		1.18168	0.65924
1308	0.99343		1.1828	0.05182			1308	0.95254		1.1828	0.65898
1309	0.99354		1.18393	0.05218			1309	0.95293		1.18393	0.66064
1310	0.99301		1.18506	0.05187			1310	0.95313		1.18506	0.66077
1311	0.99237		1.18619	0.05178			1311	0.95274		1.18619	0.66069
1312	0.99206		1.18732	0.05157			1312	0.95274		1.18732	0.66158
1313	0.99174		1.18846	0.05148			1313	0.95274		1.18846	0.66229
1314	0.99163		1.18959	0.05127			1314	0.95293		1.18959	0.6628
1315	0.99163		1.19073	0.05141			1315	0.95254		1.19073	0.66312
1316	0.99206		1.19187	0.05121			1316	0.95293		1.19187	0.66362
1317	0.99269		1.19302	0.05169			1317	0.95412		1.19302	0.66394
1318	0.99333		1.19416	0.05172			1318	0.95471		1.19416	0.66485
1319	0.99333		1.19531	0.05151			1319	0.9551		1.19531	0.66498
1320	0.9928		1.19646	0.052			1320	0.95549		1.19646	0.66607
1321	0.99237		1.19762	0.05203			1321	0.9551		1.19762	0.66639
1322	0.99206		1.19877	0.05205			1322	0.95549		1.19877	0.66671
1323	0.99216		1.19993	0.05253			1323	0.95549		1.19993	0.66801
1324	0.99174		1.20109	0.05256			1324	0.9553		1.20109	0.66872
1325	0.99227		1.20225	0.0527			1325	0.95609		1.20225	0.66885
1326	0.99269		1.20341	0.05318			1326	0.95687		1.20341	0.66995
1327	0.99301		1.20458	0.05309			1327	0.95746		1.20458	0.67028
1328	0.9928		1.20575	0.05312			1328	0.95825		1.20575	0.6708
1329	0.99301		1.20692	0.05292			1329	0.95825		1.20692	0.67113
1330	0.99364		1.20809	0.05237			1330	0.95805		1.20809	0.67145
1331	0.99322		1.20927	0.05239			1331	0.95805		1.20927	0.67198
1332	0.99396		1.21044	0.05207			1332	0.95805		1.21044	0.67269
1333	0.99428		1.21162	0.05175			1333	0.95766		1.21162	0.67302
1334	0.99439		1.2128	0.05165			1334	0.95766		1.2128	0.67414
1335	0.99396		1.21399	0.05215			1335	0.95786		1.21399	0.67467
1336	0.99364		1.21518	0.05275			1336	0.95845		1.21518	0.67499
1337	0.99343		1.21636	0.05358			1337	0.95865		1.21636	0.67571
1338	0.9928		1.21756	0.05428			1338	0.95825		1.21756	0.67664
1339	0.99311		1.21875	0.05453			1339	0.95825		1.21875	0.67657
1340	0.99301		1.21995	0.05456			1340	0.95805		1.21995	0.6773
1341	0.99248		1.22114	0.05447			1341	0.95746		1.22114	0.67803
1342	0.99216		1.22235	0.0545			1342	0.95786		1.22235	0.67916
1343	0.99237		1.22355	0.05385			1343	0.95805		1.22355	0.67909
1344	0.99301		1.22475	0.05365			1344	0.95825		1.22475	0.67963
1345	0.99237		1.22596	0.05345			1345	0.95865		1.22596	0.68016
1346	0.99237		1.22717	0.0537			1346	0.95904		1.22717	0.68109
1347	0.99269		1.22838	0.05407			1347	0.95943		1.22838	0.68182
1348	0.9928		1.2296	0.05421			1348	0.95924		1.2296	0.68256
1349	0.99237		1.23082	0.05424			1349	0.95865		1.23082	0.68289
1350	0.99237		1.23204	0.05472			1350	0.95884		1.23204	0.68364
1351	0.99216		1.23326	0.05486			1351	0.95963		1.23326	0.68357
1352	0.99237		1.23448	0.05454			1352	0.96061		1.23448	0.68351
1353	0.99322		1.23571	0.05423			1353	0.9618		1.23571	0.68346
1354	0.99343		1.23694	0.05426			1354	0.96239		1.23694	0.6838
1355	0.99311		1.23817	0.05451			1355	0.96258		1.23817	0.68473
1356	0.99258		1.23941	0.05488			1356	0.96199		1.23941	0.68608
1357	0.99216		1.24064	0.05536			1357	0.9616		1.24064	0.68662
1358	0.99227		1.24188	0.05572			1358	0.96101		1.24188	0.68757
1359	0.99195		1.24313	0.05586			1359	0.96061		1.24313	0.6877
1360	0.99227		1.24437	0.05578			1360	0.96081		1.24437	0.68825
1361	0.99258		1.24562	0.05547			1361	0.9618		1.24562	0.68839
1362	0.9928		1.24687	0.05527			1362	0.96258		1.24687	0.68894
1363	0.9929		1.24812	0.05439			1363	0.96219		1.24812	0.68929
1364	0.99301		1.24937	0.05442			1364	0.96239		1.24937	0.69044
1365	0.99301		1.25063	0.05444			1365	0.96258		1.25063	0.69058
1366	0.99333		1.25189	0.05493			1366	0.96298		1.25189	0.69114
1367	0.99354		1.25315	0.0553			1367	0.96357		1.25315	0.69149
1368	0.99354		1.25441	0.05611			1368	0.96377		1.25441	0.69203
1369	0.99407		1.25568	0.05636			1369	0.96436		1.25568	0.69218
1370	0.99354		1.25695	0.05639			1370	0.96396		1.25695	0.69293
1371	0.99333		1.25822	0.05642			1371	0.96357		1.25822	0.69348
1372	0.99311		1.2595	0.05623			1372	0.96298		1.2595	0.69424
1373	0.9928		1.26078	0.0558			1373	0.96317		1.26078	0.69439
1374	0.99301		1.26206	0.05583			1374	0.96357		1.26206	0.69495
1375	0.99333		1.26334	0.05586			1375	0.96436		1.26334	0.6951
1376	0.99386		1.26462	0.05623			1376	0.96554		1.26462	0.69545
1377	0.99386		1.26591	0.05592			1377	0.96593		1.26591	0.69581
1378	0.99417		1.2672	0.05606			1378	0.96613		1.2672	0.69616
1379	0.99396		1.26849	0.05597			1379	0.96593		1.26849	0.69631
1380	0.99396		1.26979	0.05589			1380	0.96633		1.26979	0.69666
1381	0.99386		1.27109	0.05592			1381	0.96593		1.27109	0.69743
1382	0.99417		1.27239	0.05617			1382	0.96633		1.27239	0.69759
1383	0.99386		1.27369	0.05632			1383	0.96613		1.27369	0.69814
1384	0.99375		1.275	0.05589			1384	0.96672		1.275	0.6983
1385	0.99417		1.27631	0.05603			1385	0.96711		1.27631	0.69866
1386	0.99417		1.27762	0.05618			1386	0.96751		1.27762	0.69881
1387	0.99428		1.27894	0.05655			1387	0.96751		1.27894	0.69978
1388	0.99449		1.28025	0.05691			1388	0.9679		1.28025	0.70096
1389	0.99417		1.28157	0.05728			1389	0.96711		1.28157	0.70173
1390	0.99417		1.28289	0.05731			1390	0.96711		1.28289	0.7023
1391	0.99386		1.28422	0.05689			1391	0.96731		1.28422	0.70307
1392	0.99407		1.28555	0.05669			1392	0.96731		1.28555	0.70302
1393	0.99375		1.28688	0.0574			1393	0.96711		1.28688	0.70298
1394	0.99343		1.28821	0.05787			1394	0.9679		1.28821	0.70375
1395	0.99322		1.28955	0.05824			1395	0.9681		1.28955	0.70494
1396	0.99354		1.29089	0.05947			1396	0.96889		1.29089	0.70592
1397	0.99322		1.29223	0.06047			1397	0.96869		1.29223	0.70773
1398	0.99258		1.29357	0.0605			1398	0.96829		1.29357	0.70831
1399	0.9928		1.29492	0.06054			1399	0.96849		1.29492	0.70888
1400	0.99311		1.29627	0.05883			1400	0.96869		1.29627	0.7078
1401	0.99375		1.29763	0.05808			1401	0.96928		1.29763	0.70735
1402	0.99417		1.29898	0.05733			1402	0.97007		1.29898	0.70669
1403	0.9946		1.30034	0.05747			1403	0.97046		1.30034	0.70706
1404	0.99417		1.3017	0.05829			1404	0.97046		1.3017	0.70825
1405	0.99375		1.30307	0.05876			1405	0.97026		1.30307	0.70987
1406	0.99343		1.30443	0.05913			1406	0.97046		1.30443	0.71086
1407	0.99237		1.3058	0.05949			1407	0.96948		1.3058	0.71102
1408	0.99184		1.30718	0.05919			1408	0.96928		1.30718	0.71057
1409	0.99153		1.30855	0.05878			1409	0.96948		1.30855	0.71053
1410	0.99142		1.30993	0.05813			1410	0.96967		1.30993	0.70986
1411	0.99153		1.31131	0.05794			1411	0.96987		1.31131	0.71024
1412	0.99131		1.3127	0.05752			1412	0.96967		1.3127	0.71041
1413	0.9911		1.31409	0.05834			1413	0.96948		1.31409	0.71162
1414	0.99068		1.31548	0.05769			1414	0.96948		1.31548	0.71178
1415	0.99047		1.31687	0.05806			1415	0.96948		1.31687	0.71257
1416	0.99047		1.31827	0.05764			1416	0.96967		1.31827	0.71253
1417	0.99078		1.31967	0.05744			1417	0.97026		1.31967	0.71271
1418	0.98994		1.32107	0.05747			1418	0.97007		1.32107	0.71309
1419	0.98972		1.32247	0.05738			1419	0.96987		1.32247	0.71325
1420	0.98983		1.32388	0.05787			1420	0.97026		1.32388	0.71426
1421	0.98941		1.32529	0.05825			1421	0.97007		1.32529	0.71485
1422	0.98941		1.32671	0.05851			1422	0.96987		1.32671	0.71565
1423	0.98898		1.32812	0.05899			1423	0.96987		1.32812	0.71645
1424	0.98888		1.32955	0.05913			1424	0.96987		1.32955	0.71725
1425	0.98867		1.33097	0.05961			1425	0.96967		1.33097	0.71701
1426	0.98867		1.3324	0.05931			1426	0.97007		1.3324	0.71739
1427	0.98909		1.33383	0.05968			1427	0.96987		1.33383	0.71798
1428	0.98888		1.33526	0.05892			1428	0.97007		1.33526	0.71732
1429	0.98888		1.33669	0.05827			1429	0.97007		1.33669	0.71792
1430	0.98941		1.33813	0.05795			1430	0.97026		1.33813	0.71852
1431	0.98919		1.33957	0.0581			1431	0.97007		1.33957	0.71911
1432	0.98845		1.34102	0.05871			1432	0.96987		1.34102	0.72118
1433	0.98856		1.34247	0.05919			1433	0.97026		1.34247	0.7222
1434	0.98888		1.34392	0.06024			1434	0.97066		1.34392	0.72343
1435	0.98898		1.34537	0.06138			1435	0.97085		1.34537	0.72488
1436	0.9893		1.34683	0.06303			1436	0.97085		1.34683	0.72654
1437	0.98909		1.34829	0.06381			1437	0.97105		1.34829	0.72715
1438	0.98941		1.34976	0.06406			1438	0.97105		1.34976	0.72754
1439	0.98972		1.35122	0.06388			1439	0.97026		1.35122	0.72645
1440	0.98909		1.35269	0.06317			1440	0.97007		1.35269	0.726
1441	0.9893		1.35417	0.06212			1441	0.96987		1.35417	0.72513
1442	0.98941		1.35564	0.06117			1442	0.97026		1.35564	0.72447
1443	0.98972		1.35712	0.06008			1443	0.97085		1.35712	0.72486
1444	0.99036		1.35861	0.05955			1444	0.97184		1.35861	0.72504
1445	0.99068		1.36009	0.05947			1445	0.97204		1.36009	0.72544
1446	0.99057		1.36158	0.05995			1446	0.97223		1.36158	0.72689
1447	0.99078		1.36308	0.06044			1447	0.97302		1.36308	0.72729
1448	0.99121		1.36457	0.06059			1448	0.97282		1.36457	0.72749
1449	0.99121		1.36607	0.06084			1449	0.97263		1.36607	0.72809
1450	0.99142		1.36757	0.06099			1450	0.97223		1.36757	0.72829
1451	0.99142		1.36908	0.06114			1451	0.97243		1.36908	0.72889
1452	0.99131		1.37059	0.06106			1452	0.97223		1.37059	0.72973
1453	0.99163		1.3721	0.06087			1453	0.97223		1.3721	0.73034
1454	0.99163		1.37362	0.06101			1454	0.97223		1.37362	0.73203
1455	0.99216		1.37514	0.06082			1455	0.97223		1.37514	0.73307
1456	0.99258		1.37666	0.06108			1456	0.97243		1.37666	0.73433
1457	0.99269		1.37819	0.06156			1457	0.97302		1.37819	0.73581
1458	0.9928		1.37972	0.06238			1458	0.97341		1.37972	0.73664
1459	0.9929		1.38125	0.06252			1459	0.97401		1.38125	0.73663
1460	0.9928		1.38279	0.06322			1460	0.97401		1.38279	0.73682
1461	0.99258		1.38433	0.06412			1461	0.9744		1.38433	0.73766
1462	0.99258		1.38587	0.06469			1462	0.9742		1.38587	0.73872
1463	0.99301		1.38742	0.06473			1463	0.9744		1.38742	0.73913
1464	0.99322		1.38897	0.06412			1464	0.9744		1.38897	0.73889
1465	0.99375		1.39052	0.06416			1465	0.9744		1.39052	0.73888
1466	0.99354		1.39208	0.06376			1466	0.9744		1.39208	0.73908
1467	0.99364		1.39364	0.06313			1467	0.9742		1.39364	0.73884
1468	0.99354		1.3952	0.06295			1468	0.97479		1.3952	0.73904
1469	0.99343		1.39677	0.06276			1469	0.97499		1.39677	0.73881
1470	0.99364		1.39834	0.06291			1470	0.97499		1.39834	0.73945
1471	0.99386		1.39992	0.06316			1471	0.97519		1.39992	0.74094
1472	0.99386		1.40149	0.06386			1472	0.97519		1.40149	0.74201
1473	0.99439		1.40308	0.06357			1473	0.97558		1.40308	0.74199
1474	0.99492		1.40466	0.0636			1474	0.97657		1.40466	0.74305
1475	0.99513		1.40625	0.06364			1475	0.97676		1.40625	0.74434
1476	0.99492		1.40784	0.06423			1476	0.97696		1.40784	0.74542
1477	0.99439		1.40944	0.06437			1477	0.97716		1.40944	0.74584
1478	0.9946		1.41104	0.06474			1478	0.97696		1.41104	0.74583
1479	0.99439		1.41264	0.06532			1479	0.97676		1.41264	0.74538
1480	0.99407		1.41425	0.06578			1480	0.97657		1.41425	0.74429
1481	0.99428		1.41586	0.06614			1481	0.97657		1.41586	0.74384
1482	0.99439		1.41747	0.06693			1482	0.97676		1.41747	0.74318
1483	0.99449		1.41909	0.06665			1483	0.97716		1.41909	0.74318
1484	0.99481		1.42071	0.06583			1484	0.97755		1.42071	0.7436
1485	0.99534		1.42234	0.06434			1485	0.97794		1.42234	0.7449
1486	0.99523		1.42397	0.06314			1486	0.97814		1.42397	0.74597
1487	0.99544		1.4256	0.06181			1487	0.97794		1.4256	0.74618
1488	0.99513		1.42724	0.06115			1488	0.97853		1.42724	0.74748
1489	0.99534		1.42888	0.06072			1489	0.97893		1.42888	0.74856
1490	0.99513		1.43052	0.06016			1490	0.97893		1.43052	0.74834
1491	0.9947		1.43217	0.06019			1491	0.97913		1.43217	0.74834
1492	0.99513		1.43382	0.06106			1492	0.97893		1.43382	0.74899
1493	0.99523		1.43548	0.06226			1493	0.97893		1.43548	0.75073
1494	0.99523		1.43714	0.06355			1494	0.97893		1.43714	0.75269
1495	0.99555		1.4388	0.06482			1495	0.97893		1.4388	0.75533
1496	0.99566		1.44047	0.06693			1496	0.97873		1.44047	0.75775
1497	0.99619		1.44214	0.06846			1497	0.97913		1.44214	0.76018
1498	0.99597		1.44382	0.06996			1498	0.97952		1.44382	0.76218
1499	0.99597		1.44549	0.07062			1499	0.97932		1.44549	0.76351
1500	0.99608		1.44718	0.07066			1500	0.97972		1.44718	0.76418
1501	0.99619		1.44886	0.07039			1501	0.97972		1.44886	0.7644
1502	0.99608		1.45055	0.07002			1502	0.98011		1.45055	0.76485
1503	0.99597		1.45225	0.07068			1503	0.9809		1.45225	0.76596
1504	0.99597		1.45395	0.07072			1504	0.98149		1.45395	0.76685
1505	0.99629		1.45565	0.07117			1505	0.98208		1.45565	0.76753
1506	0.9965		1.45736	0.07162			1506	0.98228		1.45736	0.76843
1507	0.99693		1.45907	0.07187			1507	0.98287		1.45907	0.76932
1508	0.99746		1.46078	0.07221			1508	0.98306		1.46078	0.77045
1509	0.99767		1.4625	0.07246			1509	0.98287		1.4625	0.77158
1510	0.99778		1.46422	0.0729			1510	0.98247		1.46422	0.77226
1511	0.99809		1.46595	0.07275			1511	0.98247		1.46595	0.77294
1512	0.99788		1.46768	0.07279			1512	0.98169		1.46768	0.77339
1513	0.99756		1.46941	0.07323			1513	0.98149		1.46941	0.77385
1514	0.99756		1.47115	0.07338			1514	0.98169		1.47115	0.77408
1515	0.99693		1.4729	0.07422			1515	0.98169		1.4729	0.77522
1516	0.99703		1.47464	0.07407			1516	0.98228		1.47464	0.77568
1517	0.99693		1.4764	0.07451			1517	0.98267		1.4764	0.77636
1518	0.99693		1.47815	0.07455			1518	0.98306		1.47815	0.77682
1519	0.99703		1.47991	0.07479			1519	0.98306		1.47991	0.77774
1520	0.99756		1.48167	0.07543			1520	0.98326		1.48167	0.77889
1521	0.99788		1.48344	0.07557			1521	0.98346		1.48344	0.7798
1522	0.99788		1.48522	0.07611			1522	0.98306		1.48522	0.78073
1523	0.99788		1.48699	0.07615			1523	0.98326		1.48699	0.78142
1524	0.99778		1.48877	0.07659			1524	0.98287		1.48877	0.78235
1525	0.99767		1.49056	0.07722			1525	0.98326		1.49056	0.78304
1526	0.99756		1.49235	0.07755			1526	0.98287		1.49235	0.78397
1527	0.99735		1.49414	0.07836			1527	0.98287		1.49414	0.78467
1528	0.99756		1.49594	0.0787			1528	0.98326		1.49594	0.78514
1529	0.99746		1.49774	0.07978			1529	0.98365		1.49774	0.78653
1530	0.99809		1.49955	0.08002			1530	0.98405		1.49955	0.78746
1531	0.99841		1.50136	0.08025			1531	0.98425		1.50136	0.78863
1532	0.99862		1.50317	0.0804			1532	0.98444		1.50317	0.78887
1533	0.99873		1.50499	0.08026			1533	0.98444		1.50499	0.78981
1534	0.99883		1.50682	0.08068			1534	0.98464		1.50682	0.79006
1535	0.99873		1.50865	0.08101			1535	0.98444		1.50865	0.79146
1536	0.9982		1.51048	0.08171			1536	0.98464		1.51048	0.79356
1537	0.99767		1.51232	0.08204			1537	0.98484		1.51232	0.79451
1538	0.99746		1.51416	0.08236			1538	0.98484		1.51416	0.79615
1539	0.99778		1.51601	0.08287			1539	0.98582		1.51601	0.79733
1540	0.99788		1.51786	0.08356			1540	0.98622		1.51786	0.79851
1541	0.99799		1.51971	0.08415			1541	0.98641		1.51971	0.799
1542	0.99831		1.52157	0.08501			1542	0.98661		1.52157	0.79926
1543	0.9982		1.52344	0.08578			1543	0.98602		1.52344	0.79975
1544	0.99841		1.52531	0.08698			1544	0.98622		1.52531	0.80094
1545	0.9982		1.52718	0.08843			1545	0.98562		1.52718	0.8033
1546	0.9982		1.52906	0.08951			1546	0.98543		1.52906	0.80543
1547	0.9982		1.53094	0.08914			1547	0.98484		1.53094	0.80664
1548	0.99841		1.53283	0.08833			1548	0.98523		1.53283	0.80666
1549	0.99862		1.53472	0.08725			1549	0.98562		1.53472	0.80622
1550	0.99883		1.53662	0.08606			1550	0.98681		1.53662	0.80649
1551	0.99883		1.53852	0.0854			1551	0.9872		1.53852	0.80675
1552	0.99883		1.54043	0.085			1552	0.9872		1.54043	0.80771
1553	0.99894		1.54234	0.08487			1553	0.98759		1.54234	0.80916
1554	0.99894		1.54425	0.08636			1554	0.98759		1.54425	0.81132
1555	0.99883		1.54618	0.08757			1555	0.98779		1.54618	0.813
1556	0.99894		1.5481	0.08894			1556	0.98799		1.5481	0.81446
1557	0.99915		1.55003	0.08995			1557	0.98759		1.55003	0.81568
1558	0.99936		1.55197	0.09138			1558	0.98838		1.55197	0.81571
1559	0.99915		1.55391	0.09245			1559	0.98838		1.55391	0.81646
1560	0.99915		1.55585	0.09392			1560	0.98838		1.55585	0.81769
1561	0.99915		1.5578	0.09546			1561	0.98779		1.5578	0.8194
1562	0.99905		1.55976	0.09706			1562	0.98759		1.55976	0.82135
1563	0.99915		1.56171	0.09816			1563	0.98779		1.56171	0.82234
1564	0.99905		1.56368	0.09933			1564	0.98818		1.56368	0.82333
1565	0.99915		1.56565	0.10065			1565	0.98858		1.56565	0.82529
1566	0.99926		1.56762	0.10225			1566	0.98897		1.56762	0.82702
1567	0.99905		1.5696	0.10346			1567	0.98917		1.5696	0.82899
1568	0.99947		1.57159	0.10615			1568	0.98956		1.57159	0.83072
1569	0.99915		1.57358	0.10842			1569	0.98937		1.57358	0.83246
1570	0.99915		1.57557	0.10993			1570	0.98937		1.57557	0.83396
1571	0.99894		1.57757	0.11199			1571	0.98897		1.57757	0.83644
1572	0.99894		1.57957	0.11409			1572	0.98897		1.57957	0.83795
1573	0.99915		1.58158	0.11581			1573	0.98917		1.58158	0.83946
1574	0.99926		1.5836	0.11792			1574	0.98917		1.5836	0.84048
1575	0.99926		1.58562	0.12039			1575	0.98937		1.58562	0.84175
1576	0.99915		1.58764	0.12358			1576	0.98917		1.58764	0.84327
1577	0.99958		1.58967	0.12665			1577	0.98937		1.58967	0.8453
1578	0.99947		1.59171	0.13014			1578	0.98897		1.59171	0.84657
1579	0.99947		1.59375	0.13342			1579	0.98956		1.59375	0.8486
1580	0.99968		1.5958	0.13717			1580	0.99015		1.5958	0.85088
1581	0.99926		1.59785	0.14025			1581	0.98996		1.59785	0.85392
1582	0.99958		1.5999	0.14427			1582	0.99055		1.5999	0.85646
1583	0.99979		1.60197	0.14825			1583	0.99074		1.60197	0.85877
1584	0.99968		1.60403	0.1524			1584	0.99094		1.60403	0.86057
1585	0.99926		1.6061	0.15707			1585	0.99094		1.6061	0.86264
1586	0.99873		1.60818	0.162			1586	0.99035		1.60818	0.86546
1587	0.99831		1.61027	0.16657			1587	0.98996		1.61027	0.8678
1588	0.99873		1.61235	0.17168			1588	0.99035		1.61235	0.87014
1589	0.99905		1.61445	0.1767			1589	0.99074		1.61445	0.87299
1590	0.99926		1.61655	0.18204			1590	0.99134		1.61655	0.8756
1591	0.99979		1.61865	0.1878			1591	0.99153		1.61865	0.87899
1592	1		1.62076	0.19362			1592	0.99134		1.62076	0.88163
1593	1.00021		1.62288	0.20005			1593	0.99134		1.62288	0.88453
1594	1.00042		1.625	0.20689			1594	0.99153		1.625	0.88666
1595	0.99979		1.62713	0.21447			1595	0.99173		1.62713	0.89009
1596	0.99915		1.62926	0.22237			1596	0.99134		1.62926	0.89329
1597	0.99968		1.6314	0.23037			1597	0.99134		1.6314	0.89596
1598	0.99979		1.63354	0.23877			1598	0.99193		1.63354	0.8997
1599	1.00021		1.63569	0.24717			1599	0.99291		1.63569	0.9032
1600	1.00053		1.63785	0.25576			1600	0.99311		1.63785	0.90751
1601	1.00032		1.64001	0.26447			1601	0.99291		1.64001	0.9113
1602	1.00074		1.64217	0.27413			1602	0.99311		1.64217	0.91485
1603	1.00064		1.64435	0.28414			1603	0.99311		1.64435	0.91922
1604	1.00021		1.64652	0.29468			1604	0.99311		1.64652	0.92361
1605	1.00011		1.64871	0.30602			1605	0.9933		1.64871	0.92802
1606	0.99979		1.6509	0.31763			1606	0.99291		1.6509	0.93192
1607	0.99989		1.65309	0.32983			1607	0.99252		1.65309	0.93665
1608	1		1.65529	0.34166			1608	0.99232		1.65529	0.94058
1609	1.00053		1.6575	0.3549			1609	0.9933		1.6575	0.94592
1610	1.00042		1.65971	0.36893			1610	0.9935		1.65971	0.95158
1611	1.00053		1.66193	0.38277			1611	0.9937		1.66193	0.95671
1612	1.00042		1.66416	0.397			1612	0.9935		1.66416	0.96215
1613	1		1.66639	0.41179			1613	0.9937		1.66639	0.96735
1614	0.99989		1.66862	0.42759			1614	0.9935		1.66862	0.97315
1615	0.99968		1.67087	0.44414			1615	0.9935		1.67087	0.97957
1616	0.99989		1.67312	0.46136			1616	0.9933		1.67312	0.98604
1617	0.99989		1.67537	0.47928			1617	0.9933		1.67537	0.99256
1618	0.99989		1.67763	0.49775			1618	0.9935		1.67763	1.00002
1619	1.00011		1.6799	0.51715			1619	0.99409		1.6799	1.00724
1620	1		1.68217	0.53685			1620	0.99409		1.68217	1.01392
1621	0.99979		1.68445	0.55755			1621	0.9939		1.68445	1.02127
1622	0.99926		1.68674	0.57862			1622	0.9937		1.68674	1.02837
1623	0.99947		1.68903	0.60134			1623	0.9939		1.68903	1.03646
1624	0.99979		1.69133	0.62565			1624	0.99409		1.69133	1.04525
1625	1		1.69363	0.65011			1625	0.99409		1.69363	1.05508
1626	1.00021		1.69594	0.67532			1626	0.99409		1.69594	1.06469
1627	1.00032		1.69826	0.70069			1627	0.99429		1.69826	1.07442
1628	1.00032		1.70058	0.72622			1628	0.99409		1.70058	1.08393
1629	1.00011		1.70291	0.75301			1629	0.99409		1.70291	1.09322
1630	1.00042		1.70525	0.78046			1630	0.99429		1.70525	1.10327
1631	1.00042		1.70759	0.8093			1631	0.99468		1.70759	1.1131
1632	1.00064		1.70994	0.83918			1632	0.99508		1.70994	1.12372
1633	1.00085		1.71229	0.8699			1633	0.99527		1.71229	1.13483
1634	1.00074		1.71466	0.90126			1634	0.99527		1.71466	1.14572
1635	1.00011		1.71702	0.93273			1635	0.99468		1.71702	1.1571
1636	0.99979		1.7194	0.96456			1636	0.99429		1.7194	1.16899
1637	0.99979		1.72178	0.99762			1637	0.99449		1.72178	1.18068
1638	0.99968		1.72417	1.0314			1638	0.99429		1.72417	1.19288
1639	0.99979		1.72656	1.0656			1639	0.99468		1.72656	1.20489
1640	1.00011		1.72896	1.10055			1640	0.99527		1.72896	1.21782
1641	1.00053		1.73137	1.13661			1641	0.99586		1.73137	1.23094
1642	1.00042		1.73379	1.17279			1642	0.99586		1.73379	1.24503
1643	1.00042		1.73621	1.20939			1643	0.99547		1.73621	1.25856
1644	1.00053		1.73864	1.24599			1644	0.99567		1.73864	1.27228
1645	1.00011		1.74107	1.28294			1645	0.99547		1.74107	1.28499
1646	1.00011		1.74351	1.31978			1646	0.99547		1.74351	1.29787
1647	1.00011		1.74596	1.35596			1647	0.99508		1.74596	1.31094
1648	0.99979		1.74842	1.39319			1648	0.99508		1.74842	1.32463
1649	0.99958		1.75088	1.42958			1649	0.99527		1.75088	1.33808
1650	0.99936		1.75335	1.46547			1650	0.99527		1.75335	1.35218
1651	1.00011		1.75583	1.5002			1651	0.99626		1.75583	1.36604
1652	1.00011		1.75831	1.53518			1652	0.99626		1.75831	1.38012
1653	0.99989		1.7608	1.5704			1653	0.99626		1.7608	1.39348
1654	0.99989		1.7633	1.60289			1654	0.99626		1.7633	1.40657
1655	0.99979		1.7658	1.63473			1655	0.99626		1.7658	1.41889
1656	0.99958		1.76831	1.66766			1656	0.99606		1.76831	1.43233
1657	0.99947		1.77083	1.69916			1657	0.99547		1.77083	1.44548
1658	0.99947		1.77336	1.72907			1658	0.99567		1.77336	1.45882
1659	0.99926		1.77589	1.75785			1659	0.99586		1.77589	1.47134
1660	0.99958		1.77843	1.78539			1660	0.99665		1.77843	1.48351
1661	0.99989		1.78098	1.81227			1661	0.99665		1.78098	1.49584
1662	0.99989		1.78354	1.83765			1662	0.99665		1.78354	1.50832
1663	1.00042		1.7861	1.86141			1663	0.99665		1.7861	1.52044
1664	1.00064		1.78867	1.88341			1664	0.99646		1.78867	1.53218
1665	1.00138		1.79125	1.9051			1665	0.99685		1.79125	1.54406
1666	1.00191		1.79383	1.92401			1666	0.99685		1.79383	1.55553
1667	1.00169		1.79642	1.94163			1667	0.99665		1.79642	1.56658
1668	1.00159		1.79902	1.95789			1668	0.99685		1.79902	1.57776
1669	1.00095		1.80163	1.9727			1669	0.99665		1.80163	1.58793
1670	1.00053		1.80425	1.98772			1670	0.99685		1.80425	1.5982
1671	1.00032		1.80687	2.00121			1671	0.99685		1.80687	1.608
1672	1.00021		1.8095	2.014			1672	0.99685		1.8095	1.61848
1673	1.00032		1.81214	2.02693			1673	0.99665		1.81214	1.62848
1674	1.00085		1.81478	2.03642			1674	0.99685		1.81478	1.63797
1675	1.00095		1.81743	2.0451			1675	0.99665		1.81743	1.64696
1676	1.00127		1.8201	2.05293			1676	0.99665		1.8201	1.65481
1677	1.0018		1.82276	2.05989			1677	0.99685		1.82276	1.66333
1678	1.00148		1.82544	2.06507			1678	0.99665		1.82544	1.6713
1679	1.00138		1.82813	2.07026			1679	0.99665		1.82813	1.6781
1680	1.00074		1.83082	2.07456			1680	0.99646		1.83082	1.68431
1681	1.00053		1.83352	2.07887			1681	0.99665		1.83352	1.68994
1682	1.00042		1.83623	2.08226			1682	0.99685		1.83623	1.69495
1683	1.00032		1.83894	2.08472			1683	0.99724		1.83894	1.7
1684	1.00085		1.84167	2.0872			1684	0.99764		1.84167	1.70443
1685	1.00138		1.8444	2.08875			1685	0.99803		1.8444	1.70761
1686	1.00127		1.84714	2.08937			1686	0.99783		1.84714	1.71079
1687	1.00159		1.84989	2.09092			1687	0.99764		1.84989	1.71462
1688	1.00169		1.85265	2.09061			1688	0.99724		1.85265	1.71719
1689	1.00138		1.85541	2.09217			1689	0.99685		1.85541	1.71976
1690	1.00127		1.85818	2.09093			1690	0.99705		1.85818	1.72039
1691	1.00148		1.86097	2.09157			1691	0.99705		1.86097	1.72104
1692	1.00138		1.86376	2.09034			1692	0.99724		1.86376	1.72168
1693	1.00191		1.86655	2.09005			1693	0.99783		1.86655	1.72105
1694	1.0018		1.86936	2.08976			1694	0.99823		1.86936	1.72105
1695	1.00222		1.87218	2.08763			1695	0.99823		1.87218	1.72042
1696	1.00191		1.875	2.0855			1696	0.99842		1.875	1.71979
1697	1.00191		1.87783	2.08339			1697	0.99842		1.87783	1.71852
1698	1.00233		1.88067	2.08129			1698	0.99882		1.88067	1.71726
1699	1.00265		1.88352	2.0792			1699	0.99921		1.88352	1.71537
1700	1.00222		1.88638	2.0762			1700	0.99921		1.88638	1.71349
1701	1.00254		1.88925	2.07414			1701	0.99941		1.88925	1.71161
1702	1.00201		1.89212	2.07208			1702	0.99902		1.89212	1.71038
1703	1.00233		1.89501	2.06914			1703	0.99921		1.89501	1.70852
1704	1.00233		1.8979	2.0662			1704	0.99961		1.8979	1.7073
1705	1.00222		1.9008	2.06418			1705	0.99961		1.9008	1.70545
1706	1.00233		1.90371	2.06038			1706	0.99961		1.90371	1.70362
1707	1.00233		1.90663	2.05839			1707	0.99921		1.90663	1.70117
1708	1.00233		1.90956	2.05552			1708	0.99921		1.90956	1.6981
1709	1.00233		1.9125	2.05355			1709	0.99862		1.9125	1.69505
1710	1.00233		1.91545	2.0507			1710	0.99882		1.91545	1.69264
1711	1.00254		1.9184	2.04876			1711	0.99882		1.9184	1.69024
1712	1.00297		1.92137	2.04682			1712	0.99902		1.92137	1.68846
1713	1.00318		1.92434	2.04401			1713	0.99961		1.92434	1.68608
1714	1.00297		1.92733	2.04036			1714	1.0002		1.92733	1.68371
1715	1.00328		1.93032	2.03759			1715	1.00098		1.93032	1.68135
1716	1.00286		1.93332	2.03483			1716	1.00098		1.93332	1.67961
1717	1.00286		1.93633	2.03209			1717	1.00079		1.93633	1.67666
1718	1.00233		1.93935	2.03023			1718	1.00039		1.93935	1.67494
1719	1.00222		1.94238	2.02751			1719	1.00079		1.94238	1.67323
1720	1.0018		1.94542	2.02481			1720	1.00059		1.94542	1.67092
1721	1.0018		1.94847	2.02213			1721	1.00059		1.94847	1.66982
1722	1.00212		1.95153	2.01946			1722	1.00039		1.95153	1.66753
1723	1.00233		1.9546	2.01766			1723	1.00059		1.9546	1.66465
1724	1.00265		1.95768	2.01502			1724	1.00079		1.95768	1.66239
1725	1.00286		1.96076	2.01238			1725	1.00098		1.96076	1.66013
1726	1.00307		1.96386	2.00977			1726	1.00079		1.96386	1.65789
1727	1.00328		1.96697	2.00884			1727	1.00059		1.96697	1.65683
1728	1.00381		1.97009	2.00709			1728	1.00079		1.97009	1.65578
1729	1.0035		1.97321	2.00534			1729	1.00098		1.97321	1.65532
1730	1.0036		1.97635	2.00443			1730	1.00138		1.97635	1.65546
1731	1.0036		1.9795	2.00353			1731	1.00118		1.9795	1.65501
1732	1.0036		1.98266	2.00347			1732	1.00098		1.98266	1.65574
1733	1.00381		1.98582	2.00423			1733	1.00138		1.98582	1.65588
1734	1.00328		1.989	2.00418			1734	1.00138		1.989	1.65662
1735	1.00307		1.99219	2.00412			1735	1.00118		1.99219	1.65677
1736	1.00307		1.99539	2.00408			1736	1.00118		1.99539	1.65751
1737	1.00297		1.99859	2.00486			1737	1.00098		1.99859	1.65884
1738	1.00307		2.00181	2.00647			1738	1.00079		2.00181	1.66076
1739	1.0036		2.00504	2.00892			1739	1.00098		2.00504	1.66269
1740	1.0035		2.00828	2.01054			1740	1.00098		2.00828	1.66522
1741	1.00328		2.01153	2.01383			1741	1.00059		2.01153	1.66834
1742	1.00339		2.01479	2.01797			1742	1.00098		2.01479	1.67207
1743	1.00275		2.01806	2.02212			1743	1.00118		2.01806	1.67642
1744	1.00265		2.02134	2.02628			1744	1.00177		2.02134	1.68077
1745	1.00275		2.02463	2.0313			1745	1.00177		2.02463	1.68635
1746	1.00265		2.02794	2.03634			1746	1.00158		2.02794	1.69256
1747	1.00297		2.03125	2.04396			1747	1.00079		2.03125	1.69941
1748	1.00275		2.03457	2.04991			1748	1.00039		2.03457	1.70632
1749	1.00297		2.03791	2.05675			1749	1.00039		2.03791	1.71264
1750	1.00339		2.04126	2.06363			1750	1.0002		2.04126	1.72025
1751	1.00307		2.04461	2.06968			1751	1.0002		2.04461	1.72728
1752	1.00265		2.04798	2.07662			1752	1.0002		2.04798	1.73435
1753	1.00233		2.05136	2.0845			1753	1.00059		2.05136	1.7421
1754	1.0018		2.05475	2.09242			1754	1.00118		2.05475	1.74991
1755	1.0018		2.05815	2.10039			1755	1.00098		2.05815	1.75777
1756	1.00169		2.06157	2.10842			1756	1.00079		2.06157	1.76634
1757	1.0018		2.06499	2.1174			1757	1.00039		2.06499	1.77497
1758	1.00212		2.06843	2.12462			1758	1.00039		2.06843	1.78235
1759	1.00254		2.07187	2.13279			1759	1.0002		2.07187	1.79044
1760	1.00275		2.07533	2.1401			1760	1.00059		2.07533	1.79793
1761	1.00297		2.0788	2.14746			1761	1.00059		2.0788	1.80546
1762	1.00275		2.08229	2.15486			1762	1.00059		2.08229	1.81304
1763	1.00244		2.08578	2.16229			1763	1.00059		2.08578	1.81998
1764	1.00233		2.08929	2.16883			1764	1.00059		2.08929	1.8263
1765	1.00222		2.0928	2.17539			1765	1.00079		2.0928	1.83333
1766	1.00212		2.09633	2.18103			1766	1.00059		2.09633	1.8397
1767	1.00222		2.09987	2.1867			1767	1.00059		2.09987	1.84612
1768	1.00222		2.10343	2.19336			1768	1.00079		2.10343	1.85187
1769	1.00222		2.10699	2.19908			1769	1.00098		2.10699	1.85694
1770	1.00201		2.11057	2.20386			1770	1.00059		2.11057	1.86204
1771	1.00191		2.11416	2.20768			1771	1.00039		2.11416	1.86716
1772	1.0018		2.11776	2.21151			1772	1.00039		2.11776	1.87159
1773	1.00159		2.12137	2.21535			1773	0.9998		2.12137	1.87532
1774	1.00169		2.125	2.21921			1774	1		2.125	1.87907
1775	1.00191		2.12864	2.22209			1775	1.00039		2.12864	1.88211
1776	1.00191		2.13229	2.22498			1776	1.00059		2.13229	1.88588
1777	1.00191		2.13595	2.22886			1777	1.00079		2.13595	1.88894
1778	1.00222		2.13963	2.23177			1778	1.00138		2.13963	1.89201
1779	1.00212		2.14332	2.23468			1779	1.00158		2.14332	1.89508
1780	1.00169		2.14702	2.2376			1780	1.00138		2.14702	1.89744
1781	1.00138		2.15074	2.23954			1781	1.00118		2.15074	1.89981
1782	1.00074		2.15446	2.24048			1782	1.00039		2.15446	1.90073
1783	1.00032		2.1582	2.24243			1783	1.0002		2.1582	1.90311
1784	1.00032		2.16196	2.24438			1784	1.0002		2.16196	1.90403
1785	1.00032		2.16572	2.24733			1785	1.00039		2.16572	1.90642
1786	1.00095		2.1695	2.24829			1786	1.00098		2.1695	1.90808
1787	1.00074		2.1733	2.24926			1787	1.00118		2.1733	1.90975
1788	1.00064		2.1771	2.25222			1788	1.00138		2.1771	1.91215
1789	1.00138		2.18092	2.2532			1789	1.00197		2.18092	1.9131
1790	1.00106		2.18475	2.25418			1790	1.00118		2.18475	1.91405
1791	1.00042		2.1886	2.25516			1791	1.00059		2.1886	1.915
1792	1.00032		2.19246	2.25515			1792	1.00079		2.19246	1.91595
1793	1.00042		2.19633	2.25714			1793	1.00059		2.19633	1.91691
1794	1		2.20022	2.25814			1794	1.00039		2.20022	1.91788
1795	1		2.20412	2.25914			1795	1.00059		2.20412	1.91884
1796	1.00011		2.20804	2.26115			1796	1.00059		2.20804	1.91982
1797	1.00042		2.21197	2.26217			1797	1.00039		2.21197	1.92079
1798	1.00042		2.21591	2.26218			1798	1.0002		2.21591	1.92103
1799	1.00053		2.21987	2.2632			1799	0.9998		2.21987	1.92129
1800	1.00106		2.22384	2.26422			1800	0.9998		2.22384	1.92154
1801	1.00053		2.22782	2.26425			1801	0.99921		2.22782	1.92253
1802	1		2.23182	2.26528			1802	0.99902		2.23182	1.92279
1803	1.00032		2.23584	2.26633			1803	0.99921		2.23584	1.92379
1804	0.99989		2.23986	2.26636			1804	0.99902		2.23986	1.92406
1805	0.99915		2.24391	2.26742			1805	0.99902		2.24391	1.92433
1806	0.99905		2.24797	2.26747			1806	0.99862		2.24797	1.92461
1807	0.99968		2.25204	2.26852			1807	0.99862		2.25204	1.92562
1808	0.99947		2.25613	2.26859			1808	0.99921		2.25613	1.92518
1809	0.99958		2.26023	2.26866			1809	0.99941		2.26023	1.92474
1810	0.99989		2.26434	2.26973			1810	1.0002		2.26434	1.92503
1811	1.00021		2.26848	2.27081			1811	1		2.26848	1.92534
1812	1.00042		2.27262	2.27089			1812	0.9998		2.27262	1.92564
1813	0.99979		2.27679	2.27098			1813	0.99941		2.27679	1.92594
1814	0.99979		2.28096	2.27207			1814	0.99882		2.28096	1.92626
1815	0.99979		2.28516	2.27217			1815	0.99764		2.28516	1.92657
1816	1		2.28936	2.27128			1816	0.99705		2.28936	1.92616
1817	1.00032		2.29359	2.2714			1817	0.99626		2.29359	1.92649
1818	0.99989		2.29783	2.27152			1818	0.99606		2.29783	1.92682
1819	1		2.30208	2.27164			1819	0.99764		2.30208	1.92715
1820	0.99958		2.30635	2.27177			1820	0.99764		2.30635	1.92748
1821	0.99873		2.31064	2.27191			1821	0.99744		2.31064	1.92855
1822	0.99788		2.31494	2.27205			1822	0.99744		2.31494	1.92889
1823	0.99725		2.31926	2.27219			1823	0.99783		2.31926	1.92852
1824	0.99682		2.3236	2.27235			1824	0.99783		2.3236	1.92959
1825	0.99714		2.32795	2.27349			1825	0.99783		2.32795	1.92995
1826	0.99841		2.33232	2.27365			1826	0.99823		2.33232	1.93031
1827	0.99831		2.3367	2.27382			1827	0.99862		2.3367	1.92996
1828	0.99883		2.3411	2.27399			1828	0.99921		2.3411	1.93033
1829	0.99915		2.34552	2.27515			1829	0.99941		2.34552	1.93143
1830	0.99936		2.34995	2.27534			1830	0.9998		2.34995	1.9318
1831	0.99926		2.3544	2.27651			1831	0.99921		2.3544	1.93291
1832	0.99862		2.35887	2.27671			1832	0.99902		2.35887	1.93402
1833	0.99873		2.36336	2.27789			1833	0.99941		2.36336	1.93586
1834	0.99852		2.36786	2.28006			1834	0.99941		2.36786	1.93697
1835	0.99841		2.37238	2.28125			1835	0.99941		2.37238	1.93882
1836	0.99831		2.37691	2.28245			1836	0.99921		2.37691	1.93995
1837	0.99841		2.38147	2.28267			1837	0.99921		2.38147	1.94109
1838	0.99852		2.38604	2.28388			1838	0.99941		2.38604	1.94222
1839	0.99862		2.39063	2.28509			1839	0.99921		2.39063	1.94409
1840	0.99894		2.39523	2.28729			1840	0.99902		2.39523	1.94523
1841	0.99883		2.39986	2.28852			1841	0.99902		2.39986	1.94711
1842	0.99894		2.4045	2.29073			1842	0.99902		2.4045	1.94899
1843	0.99862		2.40916	2.29196			1843	0.99921		2.40916	1.95161
1844	0.99852		2.41383	2.29418			1844	0.99921		2.41383	1.9535
1845	0.99852		2.41853	2.29543			1845	0.99921		2.41853	1.95613
1846	0.99841		2.42325	2.29767			1846	0.99921		2.42325	1.95877
1847	0.9982		2.42798	2.29893			1847	0.99941		2.42798	1.96141
1848	0.99841		2.43273	2.30216			1848	0.99961		2.43273	1.9648
1849	0.99841		2.4375	2.3054			1849	0.99941		2.4375	1.96746
1850	0.99831		2.44229	2.30866			1850	0.99921		2.44229	1.96939
1851	0.9982		2.4471	2.31093			1851	0.99882		2.4471	1.97133
1852	0.99852		2.45192	2.31321			1852	0.99902		2.45192	1.97401
1853	0.99841		2.45677	2.31549			1853	0.99902		2.45677	1.97744
1854	0.9982		2.46163	2.31877			1854	0.99882		2.46163	1.98014
1855	0.99809		2.46652	2.32108			1855	0.99902		2.46652	1.98285
1856	0.99809		2.47142	2.32438			1856	0.99921		2.47142	1.98704
1857	0.9982		2.47634	2.32669			1857	1		2.47634	1.99052
1858	0.99873		2.48129	2.33002			1858	1		2.48129	1.99325
1859	0.99915		2.48625	2.33335			1859	1.0002		2.48625	1.99674
1860	0.99905		2.49123	2.33669			1860	0.99961		2.49123	1.99874
1861	0.99894		2.49623	2.34004			1861	0.99921		2.49623	2.0015
1862	0.99894		2.50126	2.3434			1862	0.99902		2.50126	2.00501
1863	0.99852		2.5063	2.34576			1863	0.99882		2.5063	2.00854
1864	0.99841		2.51136	2.34915			1864	0.99902		2.51136	2.01133
1865	0.99799		2.51645	2.35153			1865	0.99921		2.51645	2.01412
1866	0.99809		2.52155	2.35391			1866	0.99961		2.52155	2.01692
1867	0.99799		2.52668	2.35731			1867	0.9998		2.52668	2.01973
1868	0.99809		2.53182	2.36073			1868	0.99941		2.53182	2.0233
1869	0.9982		2.53699	2.36416			1869	0.99941		2.53699	2.02689
1870	0.99778		2.54218	2.36862			1870	0.99882		2.54218	2.02973
1871	0.99746		2.54739	2.37104			1871	0.99882		2.54739	2.03257
1872	0.99746		2.55262	2.3745			1872	0.99823		2.55262	2.03619
1873	0.99756		2.55787	2.37591			1873	0.99842		2.55787	2.03906
1874	0.99725		2.56314	2.37836			1874	0.99823		2.56314	2.04039
1875	0.99725		2.56844	2.38185			1875	0.99823		2.56844	2.04404
1876	0.99672		2.57376	2.38534			1876	0.99783		2.57376	2.04692
1877	0.9964		2.5791	2.38885			1877	0.99783		2.5791	2.04982
1878	0.9964		2.58446	2.39237			1878	0.99803		2.58446	2.05273
1879	0.9964		2.58984	2.39485			1879	0.99783		2.58984	2.05564
1880	0.99587		2.59525	2.39839			1880	0.99724		2.59525	2.05856
1881	0.99523		2.60068	2.4009			1881	0.99665		2.60068	2.06227
1882	0.99481						1882	0.99606
1883	0.9947						1883	0.99586
1884	0.9947						1884	0.99606
1885	0.99439						1885	0.99567
1886	0.99386						1886	0.99547
1887	0.99354						1887	0.99547
1888	0.99258						1888	0.99547
1889	0.99227						1889	0.99508
1890	0.99153						1890	0.99468
1891	0.99057						1891	0.99449
1892	0.99004						1892	0.99449
1893	0.98972						1893	0.99449
1894	0.98909						1894	0.9939
1895	0.98824						1895	0.9933
1896	0.98729						1896	0.99291
1897	0.98602						1897	0.99232
1898	0.98506						1898	0.99193
1899	0.9839						1899	0.99114
1900	0.98273						1900	0.99055
1901	0.98189						1901	0.99055
1902	0.9804						1902	0.99015
1903	0.97934						1903	0.98956
1904	0.9785						1904	0.98937
1905	0.97765						1905	0.98937
1906	0.97691						1906	0.98937
1907	0.97564						1907	0.98878
1908	0.97479						1908	0.98838
1909	0.97373						1909	0.98818
1910	0.97288						1910	0.98759
1911	0.97182						1911	0.987
1912	0.97055						1912	0.98641
1913	0.96907						1913	0.98602
1914	0.96769						1914	0.98543
1915	0.96642						1915	0.98543
1916	0.96515						1916	0.98543
1917	0.96388						1917	0.98484
1918	0.96335						1918	0.98464
1919	0.96271						1919	0.98425
1920	0.96186						1920	0.98385
1921	0.96091						1921	0.98326
1922	0.96028						1922	0.98306
1923	0.95953						1923	0.98306
1924	0.95879						1924	0.98267
1925	0.95847						1925	0.98267
1926	0.95763						1926	0.98208
1927	0.95731						1927	0.98208
1928	0.9571						1928	0.98109
1929	0.9571						1929	0.98109
1930	0.95689						1930	0.98109
1931	0.95678						1931	0.9809
1932	0.9572						1932	0.9809
1933	0.95742						1933	0.98109
1934	0.95794						1934	0.98149
1935	0.95826						1935	0.98228
1936	0.95805						1936	0.98208
1937	0.95805						1937	0.98188
1938	0.95816						1938	0.98169
1939	0.95869						1939	0.98149
1940	0.959						1940	0.98149
1941	0.95964						1941	0.98149
1942	0.96017						1942	0.98109
1943	0.96091						1943	0.98129
1944	0.96186						1944	0.98149
1945	0.96271						1945	0.98149
1946	0.96324						1946	0.98149
1947	0.96377						1947	0.98169
1948	0.96419						1948	0.98188
1949	0.96451						1949	0.98247
1950	0.96462						1950	0.98247
1951	0.96494						1951	0.98247
1952	0.96557						1952	0.98247
1953	0.96642						1953	0.98228
1954	0.96748						1954	0.98267
1955	0.96896						1955	0.98287
1956	0.97023						1956	0.98326
1957	0.97108						1957	0.98405
1958	0.97172						1958	0.98464
1959	0.97193						1959	0.98484
1960	0.97235						1960	0.98523
1961	0.97331						1961	0.98562
1962	0.97415						1962	0.98523
1963	0.97447						1963	0.98503
1964	0.975						1964	0.98523
1965	0.97532						1965	0.98562
1966	0.97595						1966	0.98602
1967	0.97627						1967	0.98602
1968	0.97701						1968	0.98641
1969	0.97797						1969	0.98681
1970	0.97871						1970	0.9872
1971	0.97956						1971	0.9872
1972	0.98061						1972	0.9872
1973	0.98083						1973	0.98759
1974	0.98083						1974	0.98759
1975	0.98114						1975	0.98759
1976	0.98157						1976	0.98799
1977	0.9822						1977	0.98838
1978	0.98284						1978	0.98858
1979	0.98379						1979	0.98878
1980	0.98432						1980	0.98937
1981	0.98443						1981	0.98937
1982	0.98453						1982	0.98897
1983	0.98475						1983	0.98858
1984	0.98506						1984	0.98858
1985	0.98538						1985	0.98838
1986	0.98612						1986	0.98878
1987	0.98676						1987	0.98897
1988	0.98665						1988	0.98897
1989	0.98697						1989	0.98838
1990	0.98697						1990	0.98897
1991	0.98697						1991	0.98917
1992	0.98676						1992	0.98917
1993	0.98739						1993	0.98976
1994	0.98782						1994	0.99035
1995	0.98845						1995	0.99074
1996	0.98898						1996	0.99134
1997	0.98941						1997	0.99134
1998	0.98972						1998	0.99114
1999	0.98994						1999	0.99114
2000	0.99015						2000	0.99153

## Sheet: Figure 3b
Binding energy	Intensity		Binding energy	Intensity
eV	a.u.		eV	a.u.
-2.03	16.3306		-2.03	16.3306
-1.98	19.9956		-1.98	19.9956
-1.93	12.5622		-1.93	12.5622
-1.88	6.39936		-1.88	6.39936
-1.83	14.733		-1.83	14.733
-1.78	21.5181		-1.78	21.5181
-1.73	15.3674		-1.73	15.3674
-1.68	20.1457		-1.68	20.1457
-1.63	20.2353		-1.63	20.2353
-1.58	19.587		-1.58	19.587
-1.53	29.7933		-1.53	29.7933
-1.48	31.4238		-1.48	31.4238
-1.43	12.222		-1.43	12.222
-1.38	22.7319		-1.38	22.7319
-1.33	26.7593		-1.33	26.7593
-1.28	27.772		-1.28	27.772
-1.23	20.1779		-1.23	20.1779
-1.18	45.3431		-1.18	45.3431
-1.13	42.1831		-1.13	42.1831
-1.08	36.8988		-1.08	36.8988
-1.03	23.6959		-1.03	23.6959
-0.98	28.2077		-0.98	28.2077
-0.93	27.2338		-0.93	27.2338
-0.88	21.402		-0.88	21.402
-0.83	38.1945		-0.83	38.1945
-0.78	55.4309		-0.78	55.4309
-0.73	49.24		-0.73	49.24
-0.68	43.2409		-0.68	43.2409
-0.63	35.2422		-0.63	35.2422
-0.58	52.2741		-0.58	52.2741
-0.53	65.9377		-0.53	65.9377
-0.48	44.8106		-0.48	44.8106
-0.43	44.564		-0.43	44.564
-0.38	65.4913		-0.38	65.4913
-0.33	67.3861		-0.33	67.3861
-0.28	64.1523		-0.28	64.1523
-0.23	90.2283		-0.23	90.2283
-0.18	100.045		-0.18	100.045
-0.13	103.673		-0.13	103.673
-0.08	92.5055		-0.08	92.5055
-0.03	127.123		-0.03	127.123
0.02	128.594		0.02	128.594
0.07	105.32		0.07	105.32
0.12	140.603		0.12	140.603
0.17	137.69		0.17	137.69
0.22	152.346		0.22	152.346
0.27	162.742		0.27	162.742
0.32	133.383		0.32	133.383
0.37	183.067		0.37	183.067
0.42	215.237		0.42	215.237
0.47	229.77		0.47	229.77
0.52	243.241		0.52	243.241
0.57	247.709		0.57	247.709
0.62	281.628		0.62	281.628
0.67	267.426		0.67	267.426
0.72	237.95		0.72	237.95
0.77	325.657		0.77	325.657
0.82	370.141		0.82	370.141
0.87	410.89		0.87	410.89
0.92	389.326		0.92	389.326
0.97	408.852		0.97	408.852
1.02	412.958		1.02	412.958
1.07	452.089		1.07	452.089
1.12	519.134		1.12	519.134
1.17	507.667		1.17	507.667
1.22	474.987		1.22	474.987
1.27	538.439		1.27	538.439
1.32	621.065		1.32	621.065
1.37	597.915		1.37	597.915
1.42	639.428		1.42	639.428
1.47	700.83		1.47	700.83
1.52	701.437		1.52	701.437
1.57	723.082		1.57	723.082
1.62	756.866		1.62	756.866
1.67	841.722		1.67	841.722
1.72	903.579		1.72	903.579
1.77	906.841		1.77	906.841
1.82	913.503		1.82	913.503
1.87	995.882		1.87	995.882
1.92	1043.64
1.97	1071.06
2.02	1232.43
2.07	1283.83
2.12	1339.9
2.17	1371.78
2.22	1447.4
2.27	1484.25
2.32	1587.79
2.37	1663.66
2.42	1714.77
2.47	1757.69
2.52	1810.26
2.57	1845.74
2.62	2009.22
2.67	2242.34
2.72	2393.43
2.77	2539.46
2.82	2623.78
2.87	2703.83
2.92	2812.4
2.97	2957.09
3.02	3195.07
3.07	3345.4
3.12	3527.97
3.17	3848.72
3.22	4377.21
3.27	5018.28
3.32	5619.63
3.37	6201.97
3.42	6603.96
3.47	7324.88
3.52	8419.87
3.57	9493.59
3.62	10281.1
3.67	11414.9
3.72	12605.8
3.77	13930.1
3.82	15229
3.87	16619
3.92	18113.5
3.97	19609.8
4.02	21531.4
4.07	23394.5
4.12	24788.3
4.17	26956.2
4.22	29127
4.27	30644.9
4.32	32688.3
4.37	34986.6
4.42	37022.6
4.47	39221.3
4.52	41048.5
4.57	43024.9
4.62	45890.2
4.67	48823.3
4.72	52514.3
4.77	56514.7
4.82	62012.8
4.87	67030.2
4.92	72032.8
4.97	78629.8
5.02	85819.9
5.07	94283.5
5.12	103460
5.17	112271
5.22	121910
5.27	132060
5.32	142083
5.37	151544
5.42	161698
5.47	171476
5.52	180002
5.57	189409
5.62	199340
5.67	208739
5.72	217639
5.77	226297
5.82	235067
5.87	243684
5.92	251193
5.97	256732
6.02	263569
6.07	269392
6.12	275010
6.17	277927
6.22	283149
6.27	286284
6.32	290309
6.37	293254
6.42	294745
6.47	296007
6.52	297420
6.57	300061
6.62	300421
6.67	299532
6.72	297714
6.77	295863
6.82	294746
6.87	293140
6.92	291688
6.97	288645
7.02	283869
7.07	279261
7.12	275507
7.17	273506
7.22	271256
7.27	266685
7.32	264772
7.37	260648
7.42	256582
7.47	253076
7.52	250319
7.57	246388
7.62	242139
7.67	240336
7.72	238304
7.77	234187
7.82	233865
7.87	232658
7.92	230818
7.97	229992
8.02	228379
8.07	227039
8.12	225347
8.17	223117
8.22	219297
8.27	217388
8.32	215780
8.37	214731
8.42	212914
8.47	208613
8.52	205749
8.57	202034
8.62	198721
8.67	194968
8.72	190826
8.77	186725
8.82	181968
8.87	178332
8.92	174699
8.97	171317
9.02	167717
9.07	163697
9.12	160445
9.17	158029
9.22	155777
9.27	153568
9.32	151455
9.37	149370
9.42	147018
9.47	146799
9.52	145606
9.57	143734
9.62	141543
9.67	140503
9.72	139924
9.77	138515
9.82	137028
9.87	135673
9.92	135013
9.97	134598
10.02	133290
10.07	131824
10.12	131454
10.17	131231
10.22	129930
10.27	127807
10.32	126830
10.37	126778
10.42	125824
10.47	123788
10.52	123200
10.57	123041
10.62	121331
10.67	121209
10.72	120123
10.77	119474
10.82	119575
10.87	118786
10.92	117423
10.97	118187
11.02	116683
11.07	115709
11.12	114394
11.17	114948
11.22	114502
11.27	112992
11.32	112518
11.37	112033
11.42	110221
11.47	110214
11.52	110078
11.57	108836
11.62	107904
11.67	107077
11.72	106419
11.77	105280
11.82	104851
11.87	103234
11.92	102601
11.97	101226
12.02	100424
12.07	98662.2
12.12	98405.1
12.17	96356.5
12.22	95435.9
12.27	93681.5
12.32	91392.1
12.37	90882.9
12.42	90361.8
12.47	88194.6
12.52	86974.4
12.57	85914.4
12.62	84082.6
12.67	82712.1
12.72	81548.9
12.77	79788
12.82	79644.8
12.87	78623.6
12.92	76781.5
12.97	74939.3
13.02	73753.1
13.07	72262.6
13.12	70846.1
13.17	69346.2
13.22	67748.2
13.27	67057.5
13.32	66604.6
13.37	64895.3
13.42	63379.7
13.47	62633.2
13.52	61471.3
13.57	60826.4
13.62	59786.4
13.67	58957.4
13.72	58080.1
13.77	58017.9
13.82	58023.4
13.87	57377
13.92	56843.6
13.97	56264.5
14.02	55837.2
14.07	56453.1
14.12	56798.4
14.17	56146
14.22	56494
14.27	57025.7
14.32	57495
14.37	57671.5
14.42	57866.9
14.47	58454.8
14.52	58365
14.57	58093.6
14.62	56421.8
14.67	54149.1
14.72	51225.2
14.77	45179
14.82	38307.3
14.87	31490.9
14.92	24938.3
14.97	18947.3
15.02	13772.2
15.07	10140.5
15.12	7363.72
15.17	5695.68
15.22	4706.57
15.27	3953.28
15.32	3179.98
15.37	2586.32
15.42	2194.89
15.47	1366.8
15.52	657.253
15.57	364.341
15.62	214.214
15.67	173.563
15.72	187.509
15.77	184.421
15.82	183.06
15.87	206.98
15.92	152.98
15.97	134.687
16.02	136.5
16.07	109.139
16.12	111.871
16.17	119.381
16.22	113.186
16.27	94.3911
16.32	61.2704
16.37	85.1272
16.42	74.5991
16.47	49.7968
16.52	42.3713
16.57	52.7253
16.62	31.8182
16.67	14.4556
16.72	25.249
16.77	12.9563
16.82	9.58891
16.87	12.8167
16.92	8.60024
16.97	8.27531
17.02	7.56125
17.07	21.67
17.12	34.3037
17.17	30.2489
17.22	25.8904
17.27	22.7168
17.32	25.5512
17.37	40.7423
17.42	20.3313
17.47	22.6247
17.52	34.1827
17.57	26.9
17.62	14.8089
17.67	20.5917
17.72	33.9695
17.77	54.8518
17.82	62.873
17.87	67.3416
17.92	68.9851
17.97	58.6363
18.02	74.8877

## Sheet: Figure 3d
lateral				vertical
Leakage current density	Field			Leakage current density	Field
A cm^(-2)	V cm^(-1)			A cm^(-2)	V cm^(-1)
3.97102e-10	0			5.02697e-10	0
9.07575e-10	2.66667			1.04668e-09	8
9.43047e-10	5.33333			1.29784e-09	16
2.55352e-09	8			1.64443e-09	24
2.33899e-09	10.6667			2.26142e-09	32
3.17447e-09	13.3333			2.5603e-09	40
4.38494e-09	16			2.54105e-09	48
4.37041e-09	18.6667			3.27734e-09	56
5.03089e-09	21.3333			3.49668e-09	64
5.81636e-09	24			3.87509e-09	72
6.47683e-09	26.6667			4.60342e-09	80
6.8623e-09	29.3333			4.52055e-09	88
8.09778e-09	32			4.77966e-09	96
7.73325e-09	34.6667			5.59548e-09	104
8.79372e-09	37.3333			5.52851e-09	112
9.6292e-09	40			5.86586e-09	120
1.00147e-08	42.6667			6.08925e-09	128
1.13251e-08	45.3333			6.63076e-09	136
1.19606e-08	48			6.93367e-09	144
1.20211e-08	50.6667			7.33998e-09	152
1.35566e-08	53.3333			8.08827e-09	160
1.3742e-08	56			8.13669e-09	168
1.38408e-08	58.6667			8.45551e-09	176
1.55178e-08	61.3333			8.88568e-09	184
1.51199e-08	64			9.25222e-09	192
1.60469e-08	66.6667			9.55514e-09	200
1.68489e-08	69.3333			9.58765e-09	208
1.7026e-08	72			1.0487e-08	216
1.7728e-08	74.6667			1.06627e-08	224
1.8955e-08	77.3333			1.10611e-08	232
1.89321e-08	80			1.14594e-08	240
2.05091e-08	82.6667			1.17226e-08	248
				1.19813e-08	256
				1.19427e-08	264
				1.28425e-08	272
				1.32333e-08	280
				1.37338e-08	288
