# Supplementary material for: Solution-grown BiI/BiI3 van der Waals heterostructures for sensitive X-ray detection
Source: Nat Commun. 2023 Mar 23;14:1621. doi: 10.1038/s41467-023-37297-z (PMC10036621; doi:10.1038/s41467-023-37297-z)
Supplement: Supplementary file 3 — Source Data [file 41467_2023_37297_MOESM3_ESM.zip › Source Data/Figure 4.xlsx]

## Sheet: Figure 4b
lateral									vertical
bias 1 V mm^(-1)				bias -1 V mm^(-1)					bias 1 V mm^(-1)				bias -1 V mm^(-1)
Time	Photocurrent density			Time	Photocurrent density				Time	Photocurrent density			Time	Photocurrent density
s	nA cm^(-2)			s	nA cm^(-2)				s	nA cm^(-2)			s	nA cm^(-2)
0	0.42731			0	-0.09479				0	0.26641			0	-0.21504
0.01331	0.42498			0.00643	-0.09564				0.02293	0.26044			0.01038	-0.20665
0.03525	0.42178			0.03037	-0.09438				0.08035	0.24708			0.03329	-0.20491
0.05719	0.42041			0.05627	-0.09287				0.10251	0.2427			0.08515	-0.19677
0.07914	0.41658			0.08024	-0.089				0.16514	0.23185			0.10812	-0.19317
0.11205	0.41221			0.10617	-0.0851				0.18707	0.23006			0.16792	-0.18964
0.13417	0.4103			0.1301	-0.08049				0.24592	0.21939			0.18987	-0.18862
0.15693	0.4078			0.16999	-0.07225				0.26885	0.21746			0.24871	-0.18232
0.17887	0.40733			0.19203	-0.06967				0.32172	0.21189			0.27065	-0.17997
0.20282	0.40373			0.21786	-0.06386				0.34365	0.20964			0.3255	-0.17445
0.23575	0.40155			0.25077	-0.05842				0.3985	0.20336			0.34744	-0.17416
0.25866	0.39844			0.27372	-0.05625				0.42044	0.19881			0.39232	-0.17197
0.28162	0.39642			0.29768	-0.0529				0.4853	0.19545			0.41426	-0.16899
0.30355	0.3931			0.32458	-0.05139				0.50821	0.19153			0.44518	-0.16734
0.32649	0.39282			0.34952	-0.04821				0.56605	0.18655			0.46812	-0.16756
0.34841	0.38981			0.37544	-0.04627				0.589	0.18586			0.50804	-0.16579
0.37936	0.387			0.39941	-0.04518				0.6339	0.18153			0.53196	-0.16385
0.40228	0.38443			0.43428	-0.04211				0.65594	0.18151			0.57583	-0.15985
0.44515	0.3801			0.45623	-0.04113				0.6957	0.17772			0.59877	-0.15861
0.4681	0.37735			0.48119	-0.04063				0.71864	0.17586			0.64767	-0.15614
0.504	0.37549			0.51606	-0.03714				0.76653	0.17288			0.66965	-0.15454
0.52611	0.37179			0.53801	-0.03842				0.78948	0.17163			0.69252	-0.15277
0.54888	0.37136			0.57291	-0.038				0.8473	0.16798			0.7374	-0.15114
0.57281	0.36946			0.59515	-0.0381				0.86938	0.16542			0.75934	-0.15023
0.59475	0.36796			0.62178	-0.03658				0.91412	0.16291			0.78228	-0.14909
0.6257	0.36496			0.64671	-0.03551				0.93628	0.1625			0.80422	-0.14811
0.64861	0.36465			0.67168	-0.03436				0.96	0.16088			0.82916	-0.14638
0.67256	0.36053			0.69658	-0.03105				0.98195	0.15833			0.86007	-0.14458
0.69548	0.35935			0.72251	-0.02949				1.00588	0.1563			0.88301	-0.14406
0.72043	0.35658			0.74744	-0.02707				1.03879	0.15704			0.90495	-0.14302
0.74238	0.35686			0.77238	-0.0262				1.06173	0.15535			0.92893	-0.14121
0.7653	0.35437			0.80782	-0.02766				1.08466	0.15295			0.95189	-0.14196
0.78827	0.35178			0.82986	-0.02509				1.10661	0.15562			0.97576	-0.14
0.81044	0.34924			0.86469	-0.02517				1.1455	0.1526			0.99771	-0.13874
0.83212	0.34821			0.88661	-0.02489				1.16744	0.15036			1.02164	-0.13886
0.85506	0.34434			0.91353	-0.02414				1.19038	0.15134			1.04361	-0.1367
0.87708	0.34341			0.94847	-0.0234				1.21233	0.14775			1.06652	-0.13809
0.89994	0.34063			0.97138	-0.02389				1.23427	0.14724			1.08848	-0.13769
0.92287	0.33991			0.99832	-0.02266				1.27615	0.1485			1.1114	-0.13725
0.94582	0.3385			1.03221	-0.02393				1.2981	0.14579			1.14235	-0.13618
0.97776	0.33657			1.05518	-0.02401				1.32034	0.14601			1.16526	-0.13418
1.00068	0.33397			1.08012	-0.02747				1.34198	0.143			1.1872	-0.13418
1.02261	0.33321			1.10605	-0.03343				1.37389	0.14172			1.22509	-0.13325
1.04455	0.33066			1.13098	-0.04196				1.39683	0.14088			1.24704	-0.13198
1.06649	0.33131			1.16888	-0.04938				1.4188	0.13974			1.26914	-0.13066
1.09046	0.3284			1.19179	-0.05425				1.4577	0.13792			1.29192	-0.12918
1.11238	0.32665			1.23471	-0.05389				1.47963	0.13618			1.32782	-0.1302
1.13431	0.32437			1.25763	-0.05334				1.50257	0.13682			1.35076	-0.12858
1.15725	0.32347			1.28354	-0.04951				1.52451	0.13498			1.37271	-0.12732
1.17921	0.3206			1.31745	-0.04281				1.55643	0.13287			1.41462	-0.12585
1.2012	0.32069			1.3404	-0.03956				1.57857	0.13359			1.43669	-0.12282
1.22408	0.31838			1.38627	-0.03382				1.60932	0.13114			1.45947	-0.12193
1.24601	0.31732			1.41021	-0.03167				1.63151	0.13095			1.48939	-0.1207
1.26796	0.31446			1.45708	-0.02934				1.66514	0.12902			1.51133	-0.12024
1.29189	0.31347			1.48102	-0.02655				1.68807	0.13124			1.55173	-0.11798
1.3248	0.31139			1.52906	-0.02258				1.71002	0.12954			1.57515	-0.11693
1.34677	0.31059			1.55102	-0.02059				1.73218	0.12749			1.59909	-0.11607
1.36968	0.30839			1.58691	-0.01816				1.75589	0.12738			1.62205	-0.11742
1.39262	0.30671			1.60885	-0.01869				1.78684	0.12647			1.64498	-0.11603
1.41556	0.30523			1.63577	-0.01837				1.80975	0.12767			1.66691	-0.11515
1.43952	0.30331			1.67168	-0.0179				1.83186	0.12688			1.68906	-0.11382
1.46162	0.30071			1.69384	-0.01726				1.85563	0.12782			1.71179	-0.11328
1.49535	0.29841			1.72956	-0.01511				1.87758	0.12561			1.7427	-0.11097
1.51738	0.29779			1.75247	-0.01433				1.89959	0.12596			1.76486	-0.11217
1.54023	0.29628			1.79834	-0.01222				1.92167	0.12366			1.78759	-0.1125
1.56217	0.2961			1.82229	-0.01237				1.9444	0.12351			1.80954	-0.11276
1.58415	0.29382			1.86815	-0.01327				1.96633	0.12227			1.83948	-0.1109
1.60705	0.29146			1.89109	-0.01406				1.9884	0.12229			1.86238	-0.11031
1.62899	0.29131			1.92002	-0.01245				2.01027	0.1195			1.88442	-0.11091
1.65292	0.2896			1.95692	-0.01096				2.03247	0.12047			1.90627	-0.11058
1.67486	0.28822			1.97886	-0.01069				2.07704	0.12243			1.92821	-0.11011
1.69681	0.28638			2.00681	-0.0091				2.09898	0.12005			1.95117	-0.10862
1.71977	0.28656			2.04172	-0.01071				2.12118	0.11993			1.9731	-0.10831
1.74268	0.28416			2.06463	-0.00983				2.14386	0.11757			1.99504	-0.10622
1.76463	0.28367			2.09854	-0.00946				2.16593	0.11937			2.03592	-0.10381
1.78956	0.28213			2.12248	-0.00904				2.188	0.11693			2.05886	-0.10521
1.8115	0.2811			2.17433	-0.01111				2.21071	0.11813			2.0808	-0.10365
1.83444	0.2784			2.19629	-0.00992				2.23262	0.11533			2.10374	-0.10292
1.85738	0.27814			2.23218	-0.01005				2.25755	0.11539			2.12568	-0.10149
1.87932	0.27536			2.25512	-0.01014				2.27949	0.11363			2.16458	-0.10253
1.90229	0.27503			2.29102	-0.00865				2.30144	0.11413			2.18656	-0.10349
1.92522	0.27149			2.31397	-0.00873				2.34831	0.11022			2.20871	-0.1007
1.94714	0.27161			2.36283	-0.00936				2.37125	0.10832			2.24137	-0.10128
1.98104	0.2687			2.38577	-0.00846				2.41413	0.10793			2.26331	-0.10011
2.003	0.26774			2.43764	-0.00757				2.43708	0.10788			2.28533	-0.10089
2.02593	0.26661			2.45979	-0.00712				2.49392	0.10632			2.30819	-0.09961
2.04886	0.26542			2.4975	-0.00682				2.51686	0.10433			2.33113	-0.09859
2.07181	0.26538			2.52043	-0.00763				2.5388	0.10486			2.35307	-0.09838
2.09374	0.26488			2.56928	-0.00935				2.56074	0.10374			2.37501	-0.09876
2.11569	0.26314			2.59222	-0.00953				2.58294	0.1035			2.39795	-0.09598
2.13965	0.26242			2.62715	-0.01345				2.60562	0.10439			2.4309	-0.09385
2.16158	0.26149			2.6501	-0.01865				2.64154	0.10337			2.45309	-0.09414
2.18552	0.26015			2.68701	-0.02084				2.66347	0.1039			2.50966	-0.0966
2.20744	0.25893			2.70995	-0.01919				2.68642	0.10301			2.53178	-0.09486
2.23039	0.25737			2.75777	-0.01718				2.70835	0.09957			2.55454	-0.09569
2.26033	0.25735			2.77971	-0.01552				2.73029	0.10079			2.57651	-0.09289
2.28246	0.25715			2.81662	-0.01864				2.75223	0.09962			2.60041	-0.09239
2.30618	0.25647			2.83856	-0.02091				2.77663	0.10022			2.63332	-0.09118
2.32813	0.25538			2.86452	-0.01883				2.79873	0.0983			2.65549	-0.09106
2.35903	0.25456			2.90103	-0.01544				2.8205	0.09727			2.6792	-0.09141
2.38127	0.25181			2.92297	-0.01595				2.84244	0.09668			2.70114	-0.08993
2.41289	0.25149			2.94893	-0.01502				2.87535	0.09504			2.7231	-0.09212
2.43585	0.25004			2.98481	-0.01272				2.89731	0.09761			2.74603	-0.09017
2.45976	0.24896			3.00675	-0.01181				2.91949	0.09597			2.76796	-0.09214
2.49268	0.24829			3.03371	-0.01115				2.94217	0.09582			2.78992	-0.09061
2.51562	0.247			3.07158	-0.00852				2.96412	0.09327			2.81384	-0.08935
2.53859	0.24625			3.09363	-0.00795				2.98606	0.09417			2.84675	-0.08855
2.56053	0.24464			3.13042	-0.00959				3.01897	0.09254			2.86882	-0.0889
2.58444	0.24381			3.15236	-0.0093				3.04103	0.09298			2.89163	-0.08976
2.60936	0.24255			3.19425	-0.01016				3.07882	0.09243			2.91457	-0.08783
2.64032	0.24135			3.21719	-0.01194				3.10076	0.09149			2.93651	-0.08802
2.66246	0.23908			3.24511	-0.01442				3.12291	0.09081			2.95845	-0.08782
2.69515	0.23852			3.28002	-0.02065				3.15361	0.09162			2.98239	-0.08824
2.71709	0.23722			3.30207	-0.02621				3.17761	0.09165			3.00434	-0.0858
2.74103	0.23637			3.33889	-0.02513				3.21843	0.09134			3.03925	-0.08758
2.76396	0.23547			3.36086	-0.0235				3.24238	0.08973			3.06118	-0.08761
2.7949	0.23634			3.39674	-0.0203				3.28825	0.0893			3.08312	-0.08714
2.81682	0.23596			3.41885	-0.01883				3.31119	0.08908			3.10606	-0.08548
2.83976	0.23242			3.45655	-0.01526				3.33413	0.09014			3.129	-0.08513
2.8617	0.23252			3.47849	-0.01718				3.35607	0.08792			3.15094	-0.08506
2.88569	0.23077			3.50641	-0.02097				3.37904	0.08727			3.17345	-0.0843
2.90858	0.23056			3.54331	-0.02277				3.40194	0.08385			3.19693	-0.08271
2.93052	0.22996			3.56627	-0.02016				3.42389	0.08525			3.23181	-0.08135
2.97043	0.22857			3.6032	-0.01984				3.4578	0.08484			3.25475	-0.0828
2.99235	0.22672			3.62609	-0.01833				3.48073	0.08571			3.29763	-0.08021
3.01529	0.22781			3.65402	-0.01732				3.50267	0.08414			3.31858	-0.07929
3.03926	0.22445			3.68995	-0.01571				3.52461	0.08519			3.35348	-0.07901
3.06217	0.22438			3.71286	-0.01477				3.55852	0.08553			3.37543	-0.07818
3.09308	0.22247			3.7488	-0.01557				3.58065	0.08377			3.39939	-0.0794
3.11603	0.22194			3.77173	-0.01933				3.60244	0.08535			3.43131	-0.07944
3.15791	0.21971			3.80764	-0.02539				3.62438	0.08305			3.45323	-0.07905
3.18085	0.21864			3.82977	-0.02594				3.64729	0.08374			3.47615	-0.07819
3.22872	0.21812			3.86645	-0.02791				3.67026	0.08247			3.4981	-0.07782
3.25066	0.2185			3.88939	-0.02664				3.6932	0.08226			3.52104	-0.07911
3.2746	0.21856			3.93527	-0.02363				3.7151	0.08121			3.54297	-0.07913
3.29654	0.21502			3.95728	-0.02174				3.73806	0.08139			3.57589	-0.07885
3.32051	0.21475			3.98413	-0.01885				3.77096	0.07999			3.59783	-0.07925
3.34341	0.21313			4.02303	-0.01706				3.7929	0.07945			3.61977	-0.07899
3.36735	0.21224			4.04602	-0.01791				3.8278	0.07961			3.64172	-0.0778
3.39029	0.21109			4.09583	-0.01319				3.84976	0.08088			3.66565	-0.07676
3.41326	0.20936			4.11877	-0.01287				3.87169	0.08104			3.68759	-0.0768
3.43617	0.20849			4.16166	-0.00708				3.89565	0.08099			3.70953	-0.07446
3.47806	0.20766			4.18386	-0.00574				3.91757	0.08158			3.7325	-0.07507
3.50001	0.20647			4.2225	-0.00669				3.94054	0.08208			3.75441	-0.07246
3.53191	0.20728			4.24445	-0.00837				3.96344	0.08364			3.78536	-0.07354
3.55415	0.20652			4.27239	-0.00755				3.98538	0.08236			3.80827	-0.07357
3.57679	0.20627			4.3093	-0.0057				4.00732	0.08155			3.84219	-0.07054
3.59973	0.20423			4.33221	-0.00724				4.03029	0.08057			3.86511	-0.07255
3.62268	0.20334			4.38307	-0.00679				4.06616	0.07987			3.88705	-0.07208
3.6466	0.20136			4.40601	-0.00435				4.08838	0.07935			3.918	-0.07029
3.67755	0.20066			4.45088	-0.0027				4.11307	0.07874			3.94014	-0.06928
3.70046	0.2014			4.47283	-0.00235				4.13498	0.07933			3.96488	-0.07021
3.72343	0.19876			4.51671	-0.00472				4.15992	0.07869			3.98779	-0.07139
3.74534	0.19877			4.53965	-0.0016				4.18884	0.07928			4.01172	-0.06983
3.77027	0.19785			4.57655	-0.000144795				4.21179	0.07848			4.03366	-0.06907
3.79225	0.19756			4.59949	-0.00112				4.23372	0.07671			4.0566	-0.06897
3.81618	0.19547			4.63741	0.000246421				4.25566	0.07523			4.08852	-0.06999
3.83832	0.19616			4.66033	0.000993941				4.27963	0.07475			4.11147	-0.06782
3.86103	0.19461			4.71019	0.000167823				4.31251	0.07618			4.13357	-0.06951
3.885	0.19555			4.73314	-0.000417281				4.33545	0.0747			4.16631	-0.06866
3.9089	0.19422			4.76205	-0.00112				4.35739	0.07645			4.18847	-0.06782
3.93284	0.19399			4.79895	-3.84193e-06				4.37933	0.0733			4.21119	-0.06687
3.95578	0.19328			4.8219	-0.00109				4.40129	0.07447			4.23338	-0.06573
3.99168	0.19242			4.86578	0.00192				4.42322	0.07466			4.25607	-0.06747
4.0137	0.19035			4.88773	0.00295				4.44615	0.07512			4.27801	-0.06635
4.04656	0.19109			4.92661	0.00232				4.46809	0.07297			4.30019	-0.06604
4.06947	0.19166			4.94856	0.00114				4.49003	0.0734			4.33386	-0.06379
4.09241	0.1895			4.98646	0.00158				4.51197	0.07226			4.35581	-0.06577
4.11535	0.18995			5.0084	0.00011405				4.53392	0.07443			4.37974	-0.06419
4.13929	0.18866			5.04632	-0.000828572				4.56683	0.0727			4.40267	-0.06361
4.1702	0.18737			5.06824	-0.000553921				4.58983	0.07097			4.42561	-0.0641
4.19319	0.1873			5.10616	-0.000348121				4.63664	0.07075			4.44756	-0.06599
4.245	0.18622			5.12908	-0.000833233				4.6596	0.07101			4.46956	-0.06531
4.26795	0.18675			5.17096	0.000508237				4.71044	0.07028			4.49244	-0.06581
4.29188	0.18495			5.1929	0.00116				4.73339	0.07031			4.5154	-0.06399
4.31482	0.18583			5.22085	0.000537917				4.77427	0.06941			4.53834	-0.06345
4.33779	0.18352			5.25673	0.000599022				4.79721	0.07062			4.56128	-0.06313
4.3697	0.18282			5.27896	0.00161				4.84009	0.06933			4.58322	-0.06439
4.39191	0.18287			5.31557	0.000521342				4.86206	0.06854			4.60715	-0.06328
4.41555	0.1817			5.33758	8.54886e-05				4.88401	0.06971			4.63009	-0.06241
4.43948	0.18129			5.36444	-0.000446062				4.90692	0.0695			4.65204	-0.06085
4.46442	0.18066			5.40034	0.00124				4.92985	0.06779			4.67398	-0.05864
4.50238	0.18004			5.42229	0.000988654				4.95181	0.06757			4.69891	-0.05917
4.52455	0.17783			5.45819	0.00171				4.98471	0.06748			4.72085	-0.05861
4.54819	0.17826			5.48113	0.00107				5.00765	0.06816			4.74279	-0.05978
4.57213	0.17787			5.51707	0.00153				5.05552	0.06727			4.76576	-0.05875
4.60308	0.17784			5.53997	0.00274				5.07746	0.06525			4.78767	-0.05944
4.62507	0.17703			5.5659	0.00358				5.09943	0.06822			4.81065	-0.05915
4.64892	0.17546			5.60281	0.00221				5.12235	0.06797			4.84552	-0.05856
4.67286	0.17566			5.62503	-0.00264				5.14628	0.06822			4.86746	-0.05798
4.7048	0.17171			5.66265	-0.00984				5.16822	0.06739			4.8894	-0.0579
4.72682	0.17558			5.68459	-0.01021				5.19116	0.06859			4.91337	-0.05828
4.75166	0.17437			5.71254	-0.00929				5.21409	0.06692			4.94326	-0.05877
4.77558	0.17459			5.74841	-0.0061				5.23504	0.06796			4.96521	-0.05984
4.79856	0.1726			5.77037	-0.00453				5.26695	0.06747			4.98813	-0.05892
4.82246	0.17217			5.80727	-0.00359				5.2889	0.06725			5.01108	-0.06047
4.85441	0.17102			5.83022	-0.00176				5.31283	0.06781			5.03304	-0.05988
4.87654	0.16847			5.85713	-0.00431				5.33495	0.06567			5.05595	-0.06131
4.90128	0.16909			5.89307	-0.00447				5.35872	0.06448			5.07892	-0.05881
4.92419	0.1673			5.91598	-0.00302				5.38065	0.06578			5.10183	-0.05829
4.94812	0.16732			5.94293	-0.00288				5.40362	0.06501			5.12377	-0.05651
4.98203	0.16619			5.97981	-0.00205				5.43454	0.06391			5.14674	-0.05877
5.00398	0.16646			6.00374	-0.00124				5.45645	0.06375			5.16965	-0.05816
5.02592	0.16532			6.05361	0.00153				5.48039	0.06221			5.19162	-0.05958
5.04786	0.1656			6.07555	0.00436				5.50232	0.06147			5.21556	-0.05668
5.07179	0.16575			6.11145	0.00421				5.53823	0.06035			5.23747	-0.05681
5.09473	0.16573			6.13439	0.00397				5.56041	0.06012			5.2604	-0.05503
5.1187	0.16365			6.17628	0.00261				5.58411	0.06164			5.28334	-0.05702
5.14064	0.16163			6.19922	0.00168				5.61502	0.06148			5.30631	-0.05534
5.16355	0.16108			6.23612	0.00227				5.63725	0.06092			5.34019	-0.055
5.19549	0.16053			6.25806	0.0043				5.6609	0.06045			5.36313	-0.0563
5.21847	0.16103			6.28599	0.00574				5.68384	0.05957			5.38607	-0.05735
5.24134	0.16139			6.32292	0.00763				5.70578	0.05924			5.40801	-0.058
5.26427	0.16086			6.34583	0.00626				5.73673	0.05942			5.43198	-0.0563
5.29519	0.16022			6.38273	0.00782				5.76063	0.06064			5.45389	-0.05723
5.31814	0.16003			6.40567	0.00741				5.80053	0.05841			5.47783	-0.0581
5.34107	0.16081			6.44257	0.00681				5.82269	0.05805			5.50076	-0.05785
5.36405	0.15795			6.46551	0.00629				5.8474	0.05839			5.52373	-0.05635
5.38695	0.15762			6.50246	0.00869				5.87832	0.05852			5.54664	-0.05657
5.40992	0.15719			6.52536	0.00721				5.90055	0.0579			5.56958	-0.05641
5.4408	0.15645			6.56228	0.00886				5.92323	0.05774			5.59252	-0.05737
5.46374	0.15626			6.5852	0.01064				5.95411	0.05785			5.61546	-0.05739
5.50164	0.15602			6.63307	0.0105				5.97615	0.05684			5.6474	-0.05591
5.52358	0.15449			6.65511	0.01042				5.99803	0.05582			5.67031	-0.05625
5.54754	0.15545			6.68293	0.01069				6.02193	0.05468			5.69328	-0.05541
5.58043	0.15354			6.71983	0.01077				6.06681	0.0555			5.71622	-0.05549
5.60337	0.15428			6.74277	0.01134				6.08887	0.05273			5.74015	-0.05344
5.64725	0.15284			6.79463	0.01232				6.11272	0.05444			5.78101	-0.05569
5.6692	0.15112			6.81757	0.0137				6.1456	0.05303			5.80324	-0.05637
5.71308	0.15091			6.85546	0.01608				6.16775	0.05144			5.83786	-0.05619
5.73603	0.15063			6.87844	0.01479				6.19048	0.05272			5.86082	-0.05506
5.7789	0.1507			6.9273	0.01243				6.21345	0.05095			5.88374	-0.05492
5.80288	0.15011			6.94953	0.0135				6.23736	0.05283			5.90772	-0.05371
5.84572	0.14825			6.98811	0.01303				6.26129	0.05069			5.93066	-0.05547
5.86768	0.14818			7.01018	0.01262				6.28324	0.05083			5.9536	-0.05381
5.8926	0.14805			7.039	0.01122				6.31515	0.05052			5.97659	-0.05421
5.91753	0.14687			7.07567	0.01032				6.33809	0.05021			5.99848	-0.05267
5.94047	0.14649			7.09859	0.00951				6.36206	0.05087			6.02241	-0.0541
5.9664	0.14585			7.13556	0.00895				6.39494	0.04992			6.04535	-0.05278
6.0033	0.14528			7.15765	0.00764				6.41695	0.04943			6.06829	-0.0536
6.02624	0.1443			7.19832	0.00669				6.44081	0.04861			6.09123	-0.05246
6.07212	0.1445			7.22041	0.00774				6.47273	0.04806			6.11417	-0.05172
6.09406	0.14322			7.25719	0.00785				6.49567	0.04866			6.14608	-0.05248
6.11902	0.1433			7.2801	0.0082				6.5186	0.04911			6.16903	-0.05155
6.14193	0.14129			7.30806	0.0086				6.54254	0.04825			6.21689	-0.05132
6.16487	0.14185			7.34396	0.01014				6.57947	0.04743			6.23983	-0.05075
6.1888	0.14014			7.3659	0.01058				6.6016	0.04733			6.2867	-0.05084
6.21174	0.14157			7.40377	0.01007				6.62632	0.0485			6.30885	-0.04976
6.24465	0.14012			7.42571	0.00875				6.64926	0.04608			6.34455	-0.04845
6.2676	0.14046			7.46165	0.00889				6.67419	0.04533			6.36749	-0.04707
6.29156	0.13872			7.48356	0.00981				6.69713	0.04529			6.39046	-0.04691
6.32344	0.13758			7.52145	0.01001				6.72206	0.04651			6.41439	-0.04831
6.34639	0.13849			7.54341	0.01011				6.74503	0.04334			6.44631	-0.04809
6.39425	0.13762			7.5783	0.00578				6.76894	0.04409			6.46826	-0.04834
6.4162	0.13706			7.60226	0.00258				6.79194	0.04342			6.49316	-0.04701
6.44013	0.1379			7.64811	-0.000261391				6.81581	0.04301			6.51609	-0.0467
6.48002	0.13826			7.6701	-0.00249				6.83878	0.04195			6.54003	-0.04652
6.50197	0.13704			7.70895	-0.00874				6.86271	0.04223			6.57294	-0.0452
6.5249	0.13718			7.73089	-0.01089				6.89563	0.04434			6.5951	-0.04781
6.55781	0.13568			7.76884	-0.01503				6.91854	0.04318			6.61983	-0.0474
6.58005	0.13608			7.79096	-0.01797				6.96342	0.04203			6.64176	-0.04729
6.60472	0.13467			7.82767	-0.02639				6.9856	0.04437			6.66623	-0.04714
6.62863	0.13512			7.84977	-0.03262				7.01029	0.04282			6.68973	-0.04707
6.65256	0.13578			7.88648	-0.0388				7.04822	0.0439			6.72067	-0.04676
6.68452	0.1359			7.90944	-0.04234				7.07013	0.04382			6.78054	-0.04714
6.70742	0.13445			7.94532	-0.04936				7.09509	0.04428			6.80544	-0.04798
6.73038	0.13405			7.96726	-0.05303				7.12801	0.04355			6.84231	-0.04727
6.75432	0.13354			8.00516	-0.05228				7.14992	0.04226			6.86425	-0.04886
6.77823	0.13207			8.02722	-0.05296				7.17485	0.0436			6.88722	-0.04784
6.80316	0.13304			8.05603	-0.05357				7.19879	0.04336			6.91216	-0.04755
6.82613	0.13156			8.09193	-0.05753				7.22173	0.04198			6.93506	-0.04723
6.85005	0.13304			8.15177	-0.05875				7.24569	0.04273			6.96798	-0.04609
6.87397	0.13257			8.20662	-0.06291				7.27857	0.04079			6.99095	-0.04689
6.90691	0.13283			8.22858	-0.06304				7.30059	0.04073			7.01485	-0.04488
6.92905	0.1313			8.26549	-0.06631				7.33645	0.041			7.03879	-0.04482
6.96971	0.13107			8.28763	-0.06738				7.35856	0.04013			7.07073	-0.04567
6.99166	0.1306			8.3243	-0.06936				7.3823	0.04067			7.09364	-0.04634
7.01659	0.13066			8.34647	-0.06874				7.41524	0.03956			7.11759	-0.04565
7.04052	0.12946			8.38517	-0.06723				7.43743	0.0396			7.14051	-0.04454
7.06447	0.12946			8.40808	-0.06589				7.47006	0.04014			7.16448	-0.04424
7.08843	0.12925			8.43501	-0.06657				7.4922	0.03978			7.18739	-0.04264
7.11134	0.12878			8.47391	-0.06822				7.51497	0.04038			7.21235	-0.0445
7.14428	0.12838			8.49587	-0.06887				7.55384	0.04175			7.23626	-0.04427
7.16723	0.12771			8.53275	-0.07052				7.57578	0.04092			7.26022	-0.04458
7.19112	0.12731			8.5547	-0.07221				7.59971	0.04127			7.29212	-0.04409
7.21606	0.12655			8.59259	-0.07194				7.62268	0.04139			7.31414	-0.04329
7.23999	0.12684			8.61553	-0.06983				7.65457	0.04277			7.34996	-0.04466
7.2729	0.12759			8.66042	-0.0669				7.67655	0.04292			7.372	-0.04484
7.29684	0.12737			8.68235	-0.07019				7.69948	0.04444			7.39783	-0.04563
7.34172	0.12529			8.72124	-0.07134				7.72438	0.04378			7.42177	-0.0459
7.36471	0.12613			8.74318	-0.072				7.74832	0.0444			7.44571	-0.04561
7.41053	0.12466			8.79305	-0.07323				7.77225	0.04433			7.47762	-0.04516
7.43248	0.12458			8.816	-0.0743				7.79519	0.04331			7.49985	-0.04374
7.45743	0.12623			8.86888	-0.07492				7.82813	0.04361			7.52353	-0.04424
7.49433	0.12545			8.89179	-0.0749				7.85105	0.04323			7.54747	-0.0421
7.51726	0.12416			8.92969	-0.07661				7.87502	0.04257			7.57041	-0.04417
7.54121	0.1235			8.95263	-0.07734				7.89991	0.04361			7.5963	-0.0431
7.56617	0.12408			8.99052	-0.06963				7.93282	0.04243			7.61924	-0.04163
7.58906	0.12248			9.01265	-0.06519				7.95477	0.04328			7.6432	-0.04163
7.61202	0.12177			9.05037	-0.06733				7.98768	0.04234			7.67511	-0.04223
7.63693	0.12222			9.07231	-0.07079				8.00969	0.04224			7.69804	-0.04072
7.66987	0.12159			9.10123	-0.07189				8.03355	0.043			7.72297	-0.04192
7.69178	0.12084			9.13815	-0.07288				8.07245	0.04235			7.7469	-0.04055
7.73566	0.11822			9.16107	-0.07241				8.09439	0.04123			7.77184	-0.04064
7.75768	0.11863			9.18902	-0.07355				8.11833	0.04006			7.81472	-0.04086
7.78257	0.12034			9.22689	-0.08007				8.14329	0.04115			7.83689	-0.04066
7.80648	0.11791			9.24904	-0.08006				8.16623	0.0413			7.87057	-0.04145
7.83056	0.11807			9.28773	-0.07306				8.19113	0.0409			7.89251	-0.04142
7.8535	0.11831			9.3098	-0.06968				8.2141	0.04189			7.91744	-0.04045
7.88644	0.12002			9.34757	-0.06686				8.23903	0.04105			7.94138	-0.04003
7.90864	0.11846			9.36979	-0.06683				8.26294	0.04206			7.96534	-0.03937
7.93428	0.11816			9.40741	-0.07324				8.28691	0.04086			7.99926	-0.0383
7.95822	0.11882			9.43035	-0.07572				8.31181	0.04388			8.02217	-0.03843
7.98115	0.11833			9.46924	-0.07408				8.33478	0.0414			8.0471	-0.03984
8.00612	0.11824			9.49218	-0.07489				8.35968	0.04366			8.07004	-0.0397
8.02903	0.11778			9.52911	-0.07587				8.38364	0.04113			8.095	-0.03955
8.06097	0.11686			9.55302	-0.07699				8.40755	0.04061			8.11891	-0.04034
8.08388	0.1145			9.6009	-0.08065				8.43152	0.04024			8.14284	-0.04037
8.10684	0.11494			9.62383	-0.08368				8.45542	0.03968			8.16681	-0.03987
8.13078	0.11386			9.66073	-0.08691				8.47939	0.04036			8.20069	-0.03926
8.15472	0.11564			9.68367	-0.08739				8.50333	0.03941			8.22263	-0.03874
8.1876	0.11357			9.71159	-0.09023				8.54125	0.03969			8.25554	-0.03761
8.20977	0.11443			9.7485	-0.08976				8.56413	0.04111			8.27762	-0.03826
8.24345	0.11349			9.77044	-0.08998				8.5871	0.04071			8.30342	-0.03919
8.2654	0.11314			9.80737	-0.09101				8.61101	0.04004			8.33832	-0.03798
8.3013	0.11087			9.82957	-0.09231				8.63496	0.04046			8.36026	-0.03708
8.32324	0.1112			9.86817	-0.09305				8.66785	0.03946			8.3832	-0.03646
8.35618	0.11177			9.89112	-0.0936				8.6898	0.04003			8.41614	-0.0364
8.37909	0.11115			9.92004	-0.09018				8.71373	0.03882			8.4391	-0.03656
8.40502	0.10914			9.95694	-0.08005				8.73667	0.03777			8.48194	-0.03573
8.42796	0.10949			9.9791	-0.07322				8.76859	0.03774			8.50488	-0.03531
8.46985	0.10787			10.0188	-0.07108				8.79156	0.03866			8.52984	-0.03562
8.49202	0.10745			10.0407	-0.07099				8.81446	0.03559			8.55275	-0.03521
8.51772	0.10795			10.0786	-0.06582				8.8394	0.03837			8.57768	-0.03536
8.54068	0.10773			10.1008	-0.0605				8.86333	0.03752			8.61162	-0.0338
8.56564	0.10754			10.1434	-0.05196				8.8873	0.03749			8.63454	-0.03362
8.58953	0.10772			10.1656	-0.04638				8.91121	0.03647			8.66747	-0.03502
8.61446	0.10869			10.2053	-0.04384				8.93614	0.03647			8.68964	-0.03415
8.6384	0.10812			10.2273	-0.04098				8.96007	0.03691			8.71435	-0.0351
8.67034	0.10704			10.2651	-0.03675				8.98301	0.03564			8.73825	-0.03532
8.69426	0.1055			10.2881	-0.03396				9.00595	0.03699			8.7702	-0.03425
8.74212	0.10407			10.315	-0.0306				9.04488	0.03702			8.79314	-0.03466
8.76406	0.10502			10.3539	-0.02769				9.06784	0.03618			8.83001	-0.03445
8.80196	0.10458			10.376	-0.0249				9.11466	0.03723			8.853	-0.03294
8.8239	0.10406			10.4147	-0.02484				9.1376	0.03532			8.90082	-0.0321
8.84784	0.10561			10.4377	-0.02328				9.17251	0.03523			8.92276	-0.03368
8.88175	0.10593			10.4886	-0.01785				9.19544	0.03654			8.96764	-0.03417
8.90369	0.10611			10.5115	-0.01564				9.22041	0.03672			8.9896	-0.0346
8.92762	0.10488			10.5494	-0.01381				9.25429	0.03528			9.01554	-0.03373
8.96054	0.10529			10.5723	-0.01419				9.27723	0.03689			9.04044	-0.03622
8.98347	0.10537			10.6212	-0.0135				9.30216	0.03531			9.07335	-0.03462
9.00744	0.10464			10.6433	-0.01387				9.33511	0.03417			9.0953	-0.03466
9.03238	0.10465			10.673	-0.01281				9.35801	0.03434			9.12123	-0.03334
9.05531	0.10345			10.711	-0.01201				9.39301	0.03353			9.15417	-0.03496
9.07922	0.10424			10.7339	-0.01114				9.41499	0.03451			9.17708	-0.0326
9.11213	0.10305			10.7718	-0.00929				9.44985	0.03631			9.20105	-0.03284
9.13512	0.1033			10.7937	-0.00795				9.47183	0.0346			9.22694	-0.03359
9.17797	0.10243			10.8317	-0.00516				9.49673	0.0367			9.25088	-0.0317
9.19989	0.10129			10.8538	-0.00434				9.52169	0.03466			9.27681	-0.03315
9.22383	0.10183			10.8915	-0.00443				9.56155	0.03471			9.30078	-0.03243
9.24877	0.10138			10.9145	-0.00265				9.58449	0.03438			9.33765	-0.03091
9.27273	0.10107			10.9543	-0.00183				9.60942	0.03532			9.35977	-0.03186
9.29863	0.0991			10.9764	-0.000186833				9.63339	0.03474			9.38452	-0.03106
9.3226	0.0988			11.0142	0.00109				9.65829	0.03559			9.40846	-0.03117
9.34653	0.09913			11.0371	0.00048331				9.68226	0.03512			9.43243	-0.02952
9.37047	0.09843			11.065	0.00217				9.70719	0.03381			9.45733	-0.0284
9.39441	0.09746			11.103	0.00355				9.7311	0.0326			9.48126	-0.02976
9.42732	0.09657			11.1259	0.00257				9.75605	0.03332			9.51517	-0.02776
9.45025	0.0975			11.1648	0.00498				9.78097	0.03286			9.53735	-0.02872
9.48815	0.09758			11.1869	0.00514				9.81488	0.03336			9.57102	-0.02805
9.51029	0.09897			11.2247	0.00493				9.83783	0.03412			9.59396	-0.02865
9.53502	0.09961			11.2476	0.00427				9.86275	0.03388			9.6279	-0.02942
9.55894	0.09806			11.2865	0.00249				9.88768	0.03348			9.65081	-0.02902
9.58387	0.09809			11.3086	0.00448				9.91262	0.0318			9.67574	-0.02917
9.60781	0.09952			11.3473	0.00619				9.93655	0.03158			9.70068	-0.02816
9.63373	0.09861			11.3702	0.00646				9.97046	0.0328			9.72461	-0.02651
9.65767	0.099			11.4071	0.00706				9.9924	0.02944			9.76753	-0.02606
9.68261	0.09751			11.4291	0.00728				10.0174	0.03069			9.79144	-0.0264
9.70657	0.09683			11.469	0.00846				10.0423	0.03016			9.8423	-0.02666
9.73151	0.09871			11.4912	0.00901				10.0822	0.02819			9.86446	-0.02717
9.76738	0.09732			11.5299	0.00985				10.1051	0.02967			9.8892	-0.02745
9.79032	0.09811			11.5521	0.00977				10.155	0.02876			9.92308	-0.02844
9.8352	0.09675			11.5798	0.00947				10.1769	0.02869			9.94602	-0.02798
9.85814	0.09686			11.6207	0.01018				10.2018	0.02943			9.99589	-0.02392
9.88307	0.09729			11.6428	0.01016				10.2357	0.02946			10.018	-0.02657
9.91698	0.09684			11.6845	0.01008				10.2577	0.0299			10.0448	-0.0249
9.93893	0.09658			11.7064	0.01183				10.2827	0.02873			10.0677	-0.02712
9.97283	0.09584			11.7443	0.01147				10.3086	0.02785			10.0937	-0.02564
9.99577	0.09505			11.7673	0.01264				10.3435	0.02854			10.1176	-0.02584
10.0387	0.09551			11.8131	0.01168				10.3654	0.02905			10.1435	-0.02764
10.0609	0.09707			11.8361	0.01135				10.3993	0.02904			10.1675	-0.02655
10.0945	0.09608			11.889	0.0111				10.4215	0.02982			10.1934	-0.02836
10.1167	0.09435			11.9119	0.01066				10.4562	0.02932			10.2173	-0.0277
10.1414	0.09575			11.9508	0.01107				10.4782	0.02962			10.2432	-0.02942
10.1663	0.09438			11.9729	0.01118				10.5021	0.02803			10.2672	-0.0275
10.1903	0.09587			12.0106	0.01247				10.543	0.02675			10.2921	-0.02915
10.2152	0.09614			12.0335	0.0129				10.5659	0.02598			10.317	-0.02664
10.2491	0.09584			12.0704	0.01317				10.5918	0.02649			10.3539	-0.0262
10.272	0.09477			12.0926	0.01169				10.6158	0.02574			10.3759	-0.02708
10.3189	0.09287			12.1313	0.01213				10.6397	0.02528			10.3998	-0.02678
10.3418	0.09296			12.1533	0.01286				10.6646	0.0271			10.4247	-0.0278
10.3897	0.09318			12.1961	0.01397				10.6895	0.02527			10.4487	-0.02751
10.4117	0.09168			12.2182	0.01507				10.7145	0.02525			10.4746	-0.02702
10.4466	0.09141			12.247	0.01608				10.7394	0.02482			10.4986	-0.02758
10.4676	0.0911			12.2859	0.01429				10.7734	0.02491			10.5235	-0.02549
10.5064	0.08988			12.3088	0.01421				10.7955	0.02292			10.5474	-0.02636
10.5293	0.08897			12.3597	0.01427				10.8212	0.02337			10.5823	-0.02741
10.5792	0.0898			12.3826	0.01346				10.8451	0.02454			10.6043	-0.02717
10.6031	0.09043			12.4205	0.01337				10.8701	0.02319			10.6382	-0.02524
10.651	0.08987			12.4427	0.01425				10.903	0.02346			10.6604	-0.02574
10.6739	0.09049			12.4843	0.01425				10.9251	0.02246			10.685	-0.0252
10.7178	0.09033			12.5063	0.0145				10.9498	0.02291			10.71	-0.02247
10.7398	0.08947			12.5442	0.01435				10.9758	0.02196			10.7339	-0.02423
10.7657	0.08875			12.5681	0.01442				10.9997	0.02303			10.7688	-0.02464
10.7906	0.08836			12.617	0.01239				11.0256	0.02285			10.7908	-0.0227
10.8156	0.0868			12.6389	0.01329				11.0496	0.02247			10.8167	-0.02374
10.8395	0.08874			12.6778	0.01265				11.0875	0.02134			10.8546	-0.02303
10.8654	0.08786			12.6999	0.01403				11.1104	0.02224			10.8765	-0.02181
10.8994	0.08831			12.7387	0.0146				11.1443	0.02207			10.9005	-0.02367
10.9223	0.08861			12.7606	0.0144				11.1665	0.02189			10.9354	-0.02411
10.9722	0.08765			12.8015	0.01587				11.1922	0.0233			10.9573	-0.02411
10.9941	0.08721			12.8244	0.01553				11.2171	0.02211			10.9912	-0.02402
11.034	0.08659			12.8753	0.0167				11.2421	0.02209			11.0135	-0.02267
11.0559	0.08666			12.8974	0.01751				11.267	0.02097			11.0381	-0.02282
11.0919	0.08596			12.9371	0.01728				11.292	0.02118			11.072	-0.02341
11.1148	0.08659			12.9601	0.01726				11.3169	0.02183			11.0939	-0.02217
11.1537	0.08645			13.0079	0.01737				11.3428	0.02135			11.1189	-0.02392
11.1756	0.0863			13.0309	0.01666				11.3667	0.02162			11.1528	-0.02268
11.2155	0.087			13.0698	0.01567				11.3927	0.02166			11.1767	-0.02094
11.2375	0.08686			13.0919	0.01663				11.4166	0.02175			11.2226	-0.02407
11.2774	0.0863			13.1316	0.01695				11.4425	0.02193			11.2455	-0.02274
11.2993	0.08751			13.1538	0.01735				11.4665	0.02215			11.2705	-0.02163
11.3502	0.08836			13.1924	0.01775				11.4924	0.02244			11.3044	-0.02216
11.3731	0.08803			13.2154	0.01775				11.5173	0.02411			11.327	-0.02227
11.413	0.08798			13.2533	0.01884				11.5423	0.0227			11.352	-0.02262
11.4359	0.0874			13.2762	0.01748				11.5772	0.02372			11.3769	-0.02141
11.5167	0.08561			13.3162	0.01681				11.6001	0.02443			11.4018	-0.02045
11.5387	0.08672			13.3391	0.01841				11.634	0.02402			11.4277	-0.02081
11.5656	0.08511			13.377	0.01793				11.657	0.0252			11.4517	-0.02075
11.6005	0.08485			13.3999	0.01773				11.6909	0.02514			11.4776	-0.02191
11.6225	0.08397			13.4398	0.01739				11.7118	0.02435			11.5015	-0.0217
11.6573	0.08382			13.4619	0.01864				11.7377	0.02428			11.5275	-0.02264
11.6803	0.08355			13.5016	0.01994				11.7736	0.02586			11.5525	-0.02179
11.7072	0.0827			13.5246	0.01992				11.7956	0.02498			11.5773	-0.02034
11.7331	0.08429			13.5634	0.01933				11.8215	0.02647			11.6143	-0.02112
11.7571	0.08273			13.5865	0.02025				11.8455	0.02703			11.6363	-0.0226
11.783	0.0843			13.6253	0.0217				11.8803	0.02746			11.6701	-0.02084
11.808	0.08335			13.6483	0.02192				11.9033	0.02553			11.6931	-0.02091
11.8429	0.08301			13.6881	0.02141				11.9362	0.02658			11.718	-0.02051
11.8658	0.08411			13.7111	0.02138				11.9591	0.02515			11.7519	-0.02162
11.8897	0.08356			13.7619	0.02104				11.995	0.02429			11.7749	-0.02123
11.9157	0.08373			13.7849	0.02069				12.0171	0.0235			11.8247	-0.02031
11.9506	0.08462			13.8358	0.01603				12.0429	0.02436			11.8476	-0.021
11.9727	0.0841			13.8587	0.0048				12.0838	0.024			11.8736	-0.0205
12.0004	0.08422			13.8976	0.000577899				12.1068	0.02394			11.8985	-0.01912
12.0244	0.085			13.9197	-0.000848462				12.1417	0.02368			11.9244	-0.01999
12.0503	0.08504			13.9584	0.000374375				12.1637	0.02404			11.9494	-0.01833
12.0752	0.08521			13.9803	0.000883767				12.1896	0.02296			11.9743	-0.01757
12.1091	0.08527			14.0192	0.00284				12.2234	0.02372			11.9992	-0.01827
12.1311	0.0838			14.0422	0.00382				12.2464	0.02236			12.0252	-0.01835
12.157	0.08266			14.093	0.00397				12.2912	0.02182			12.0491	-0.01977
12.1819	0.08294			14.116	0.00527				12.3152	0.02217			12.074	-0.01758
12.2079	0.08147			14.1609	0.00932				12.3641	0.02191			12.1089	-0.0163
12.2418	0.0821			14.1828	0.00913				12.386	0.02396			12.1309	-0.0172
12.2648	0.08123			14.2217	0.01099				12.412	0.02446			12.1658	-0.01796
12.2897	0.08105			14.2446	0.01168				12.4468	0.02111			12.1887	-0.01771
12.3256	0.08023			14.2845	0.01224				12.4689	0.02224			12.2326	-0.01683
12.3485	0.08079			14.3065	0.01091				12.5047	0.02211			12.2546	-0.01754
12.3834	0.07964			14.3444	0.01086				12.5266	0.02029			12.2885	-0.01609
12.4063	0.07819			14.3673	0.01062				12.5516	0.02135			12.3107	-0.01761
12.4323	0.07794			14.4072	0.0093				12.5865	0.0206			12.3363	-0.01673
12.4742	0.07841			14.4301	0.00957				12.6084	0.02103			12.3702	-0.01699
12.4961	0.07649			14.4591	0.00923				12.6353	0.02065			12.3924	-0.01757
12.533	0.07639			14.499	0.00986				12.6692	0.02096			12.4191	-0.01692
12.5549	0.07725			14.5209	0.00875				12.6914	0.02264			12.4531	-0.01565
12.5908	0.07622			14.5608	0.00844				12.7181	0.0208			12.475	-0.01484
12.6128	0.07743			14.5827	0.00815				12.753	0.02209			12.5099	-0.01474
12.6397	0.07615			14.6236	0.00767				12.7751	0.02254			12.5329	-0.01471
12.6647	0.0761			14.6466	0.00843				12.8019	0.0209			12.5807	-0.01435
12.7005	0.07538			14.6865	0.00888				12.8358	0.02285			12.6027	-0.01396
12.7225	0.07501			14.7084	0.00914				12.8578	0.02362			12.6385	-0.01417
12.7514	0.07653			14.7493	0.01045				12.8837	0.02362			12.6607	-0.01654
12.7863	0.07654			14.7722	0.00897				12.9196	0.02378			12.6864	-0.01499
12.8093	0.07724			14.8121	0.00862				12.9415	0.02308			12.7209	-0.0166
12.8433	0.07723			14.8351	0.00837				12.9774	0.02225			12.7438	-0.01702
12.8655	0.07607			14.863	0.00854				13.0004	0.02297			12.7877	-0.01476
12.8912	0.07661			14.9029	0.01076				13.0412	0.02268			12.8107	-0.01451
12.9261	0.07567			14.9258	0.011				13.0642	0.02267			12.8495	-0.01452
12.949	0.07493			14.9667	0.00993				13.1001	0.02217			12.8715	-0.0143
12.984	0.0752			14.9887	0.00865				13.123	0.01932			12.9084	-0.01606
13.0069	0.07553			15.0276	0.0089				13.1699	0.01882			12.9303	-0.01501
13.0518	0.07423			15.0496	0.0103				13.1918	0.01977			12.9663	-0.01639
13.0737	0.07651			15.0894	0.00825				13.2178	0.01802			12.9892	-0.01625
13.1176	0.07557			15.1123	0.00898				13.2537	0.01836			13.0271	-0.01537
13.1397	0.0749			15.1522	0.00915				13.2756	0.02057			13.05	-0.01651
13.1744	0.07511			15.1743	0.00942				13.3016	0.01917			13.0769	-0.01394
13.1974	0.07496			15.215	0.01262				13.3365	0.01878			13.1128	-0.01545
13.2233	0.07615			15.2372	0.0123				13.3586	0.02044			13.1348	-0.01709
13.2582	0.07544			15.2679	0.0135				13.3853	0.02007			13.1707	-0.01496
13.2812	0.07426			15.3068	0.01265				13.4202	0.02035			13.1928	-0.01806
13.3161	0.07487			15.3297	0.0136				13.4423	0.02184			13.2196	-0.01796
13.339	0.07467			15.3696	0.01298				13.4691	0.02069			13.2554	-0.01555
13.3739	0.07352			15.3919	0.01302				13.503	0.02062			13.2784	-0.01777
13.3978	0.07337			15.4315	0.01543				13.5259	0.02063			13.3143	-0.01688
13.4447	0.07189			15.4544	0.01346				13.5509	0.02063			13.3364	-0.01668
13.4666	0.07134			15.4933	0.01314				13.5878	0.01949			13.3721	-0.01492
13.5055	0.06997			15.5154	0.01305				13.6097	0.01943			13.3951	-0.01515
13.5285	0.0717			15.5551	0.01582				13.6366	0.01941			13.432	-0.01676
13.5554	0.0708			15.5781	0.01713				13.6726	0.01925			13.4541	-0.01921
13.5913	0.07044			15.6189	0.01944				13.6955	0.018			13.4818	-0.01723
13.6143	0.07091			15.6409	0.02094				13.7474	0.02069			13.5078	-0.0178
13.6502	0.07107			15.6819	0.02007				13.7703	0.0212			13.5447	-0.01806
13.6741	0.0706			15.7047	0.01965				13.8062	0.01977			13.5666	-0.01711
13.72	0.0705			15.7436	0.01963				13.8281	0.02034			13.6035	-0.01757
13.7429	0.06947			15.7656	0.01982				13.864	0.02085			13.6255	-0.01856
13.7898	0.06947			15.8064	0.01962				13.886	0.02124			13.6514	-0.01682
13.8137	0.07125			15.8287	0.02059				13.9229	0.02115			13.6863	-0.017
13.8676	0.07043			15.8686	0.0234				13.9448	0.0222			13.7084	-0.01792
13.8905	0.06924			15.8908	0.02282				13.9807	0.02199			13.7352	-0.01709
13.9264	0.06879			15.9324	0.02404				14.0027	0.01832			13.7711	-0.01885
13.9486	0.06921			15.9545	0.02297				14.0446	0.01993			13.794	-0.02021
13.9763	0.06853			15.9963	0.02353				14.0675	0.01906			13.8329	-0.01874
14.0122	0.06758			16.0182	0.023				14.1024	0.01907			13.8549	-0.01778
14.0343	0.06704			16.0571	0.02099				14.1253	0.01915			13.8918	-0.01685
14.0611	0.0685			16.0811	0.02106				14.1602	0.02033			13.9139	-0.01639
14.097	0.06816			16.131	0.02474				14.1832	0.01981			13.9486	-0.0169
14.119	0.06813			16.1538	0.0245				14.2181	0.02009			13.9708	-0.01711
14.1468	0.06995			16.2117	0.02399				14.241	0.02031			14.0074	-0.01549
14.1828	0.07019			16.2336	0.02402				14.268	0.02142			14.0294	-0.01614
14.205	0.06975			16.2736	0.02458				14.3049	0.01809			14.0663	-0.01519
14.2406	0.06958			16.2955	0.02488				14.327	0.02109			14.0884	-0.01521
14.2627	0.07019			16.3354	0.02413				14.3647	0.02079			14.1261	-0.01689
14.2895	0.06981			16.3583	0.02615				14.3867	0.01957			14.149	-0.01771
14.3263	0.0703			16.3982	0.0273				14.4245	0.02103			14.176	-0.01819
14.3493	0.07049			16.4211	0.02821				14.4475	0.02237			14.2119	-0.01766
14.3942	0.0694			16.463	0.02677				14.4834	0.02082			14.2348	-0.01833
14.4171	0.06912			16.486	0.02529				14.5055	0.02247			14.2697	-0.0175
14.465	0.06804			16.5378	0.02605				14.5323	0.02111			14.2919	-0.01613
14.4879	0.06571			16.5608	0.02614				14.5682	0.01985			14.3285	-0.01826
14.5268	0.06763			16.6126	0.02339				14.5903	0.0197			14.3515	-0.01675
14.5497	0.06886			16.6346	0.02328				14.627	0.01942			14.3874	-0.01678
14.5856	0.06858			16.6745	0.02336				14.6499	0.01803			14.4095	-0.01668
14.6086	0.0676			16.6974	0.02279				14.6769	0.01709			14.4362	-0.01572
14.6435	0.06728			16.7373	0.02179				14.7138	0.01726			14.4732	-0.01635
14.6664	0.06766			16.7593	0.02152				14.7367	0.0185			14.4961	-0.01569
14.6934	0.06613			16.8011	0.02338				14.7726	0.01691			14.532	-0.01558
14.7283	0.065			16.824	0.02475				14.7956	0.01606			14.5549	-0.01479
14.7512	0.06515			16.865	0.02345				14.8444	0.01491			14.5809	-0.0148
14.7771	0.06431			16.8879	0.0209				14.8664	0.01661			14.6178	-0.01489
14.816	0.06588			16.9288	0.02259				14.9083	0.01719			14.6407	-0.01354
14.839	0.06655			16.9517	0.02196				14.9312	0.0183			14.6666	-0.01313
14.8858	0.06678			16.9926	0.02131				14.9671	0.01666			14.7035	-0.01314
14.908	0.06624			17.0146	0.02195				14.9901	0.01805			14.7257	-0.01373
14.9447	0.06556			17.0545	0.02314				15.016	0.0182			14.7524	-0.01267
14.9666	0.06512			17.0774	0.02237				15.0598	0.01548			14.7993	-0.01506
15.0026	0.06386			17.1183	0.01794				15.0818	0.0163			14.8214	-0.01586
15.0247	0.06479			17.1412	0.01847				15.1167	0.0177			14.8631	-0.01498
15.0524	0.06274			17.1811	0.0189				15.1396	0.01641			14.8851	-0.01349
15.0883	0.06213			17.2033	0.01818				15.1845	0.01508			14.924	-0.01409
15.1113	0.06311			17.234	0.01808				15.2065	0.01393			14.9459	-0.01595
15.1492	0.06396			17.2748	0.01745				15.2334	0.01325			14.9828	-0.01451
15.1721	0.06347			17.2968	0.0192				15.2723	0.01547			15.0057	-0.01343
15.208	0.06511			17.3377	0.01968				15.2952	0.01522			15.0546	-0.01314
15.2309	0.06564			17.3596	0.01897				15.3301	0.01318			15.0768	-0.01186
15.2668	0.06602			17.4005	0.01881				15.3522	0.01446			15.1145	-0.01079
15.2888	0.0663			17.4234	0.01577				15.38	0.01463			15.1366	-0.0124
15.3257	0.06544			17.4644	0.00922				15.4179	0.0147			15.1733	-0.01259
15.3478	0.06382			17.4866	0.00637				15.4398	0.01432			15.1962	-0.01106
15.3845	0.06387			17.5262	0.00643				15.4658	0.015			15.2322	-0.0135
15.4075	0.06301			17.5491	0.0022				15.5017	0.01465			15.2543	-0.01506
15.4344	0.06416			17.578	-0.00617				15.5246	0.01457			15.292	-0.01659
15.4763	0.06537			17.618	-0.01714				15.5605	0.01356			15.314	-0.01521
15.4992	0.06526			17.6409	-0.0244				15.5834	0.01382			15.3508	-0.01538
15.5431	0.06408			17.6808	-0.03361				15.6214	0.01369			15.3737	-0.01479
15.5661	0.06305			17.703	-0.03709				15.6443	0.01482			15.4097	-0.01425
15.6099	0.06268			17.7426	-0.03939				15.6802	0.01403			15.4318	-0.01418
15.6328	0.06266			17.7655	-0.04067				15.7031	0.01154			15.4706	-0.01625
15.6598	0.06004			17.8054	-0.04169				15.741	0.01159			15.4926	-0.01388
15.6937	0.05967			17.8284	-0.04484				15.7631	0.01118			15.5205	-0.0136
15.7166	0.06145			17.8702	-0.04615				15.8009	0.01096			15.5574	-0.01371
15.7526	0.06048			17.8924	-0.04901				15.823	0.01053			15.5804	-0.01213
15.7747	0.06143			17.9341	-0.05003				15.8607	0.01118			15.6203	-0.01281
15.8014	0.06085			17.957	-0.04737				15.8836	0.00994			15.6422	-0.01291
15.8373	0.06074			18.0099	-0.03859				15.9215	0.0095			15.6801	-0.01109
15.8592	0.06121			18.0319	-0.03553				15.9445	0.00944			15.703	-0.01219
15.8862	0.06095			18.0717	-0.03031				16.0013	0.01289			15.74	-0.0131
15.9221	0.06059			18.0947	-0.02859				16.0243	0.01129			15.7619	-0.01306
15.9442	0.06142			18.1355	-0.02273				16.0811	0.01331			15.7998	-0.01369
15.971	0.06179			18.1585	-0.02163				16.1041	0.01251			15.8217	-0.01555
15.9979	0.06163			18.2044	-0.02833				16.141	0.01167			15.8646	-0.01548
16.0328	0.06136			18.2273	-0.0348				16.163	0.01079			15.8865	-0.01425
16.0548	0.06154			18.2682	-0.03872				16.2018	0.01053			15.9145	-0.01446
16.0917	0.06154			18.2901	-0.03829				16.2247	0.0096			15.9524	-0.01397
16.1138	0.06068			18.331	-0.0328				16.2746	0.01015			15.9753	-0.01262
16.1395	0.06055			18.354	-0.03025				16.2975	0.01101			16.0122	-0.01676
16.1744	0.06038			18.3939	-0.02542				16.3334	0.00796			16.0352	-0.01745
16.1973	0.06029			18.4168	-0.02104				16.3564	0.00925			16.073	-0.01565
16.2223	0.06129			18.4567	-0.01783				16.3943	0.00907			16.0952	-0.0159
16.2582	0.0608			18.4786	-0.01538				16.4162	0.00909			16.1249	-0.0158
16.2811	0.05952			18.5195	-0.01254				16.4551	0.00822			16.1628	-0.01296
16.3061	0.05935			18.5424	-0.01019				16.478	0.0098			16.1857	-0.01359
16.342	0.05993			18.5844	-0.00567				16.506	0.00864			16.2236	-0.01132
16.3639	0.05962			18.6063	-0.00553				16.5429	0.00669			16.2456	-0.00959
16.3898	0.05841			18.6482	-0.0038				16.565	0.00888			16.2845	-0.01089
16.4257	0.05955			18.6702	-0.0017				16.6027	0.00927			16.3064	-0.01174
16.4479	0.05828			18.711	0.00127				16.6247	0.00847			16.3434	-0.01172
16.4876	0.05767			18.733	0.000942154				16.6616	0.01202			16.3655	-0.01098
16.5098	0.05907			18.7748	0.000610972				16.6835	0.01063			16.4032	-0.01301
16.5374	0.05752			18.7968	0.00129				16.7224	0.00887			16.4261	-0.01191
16.5744	0.05704			18.8377	0.00412				16.7453	0.00876			16.464	-0.00949
16.5963	0.05751			18.8599	0.00352				16.7822	0.01079			16.486	-0.01122
16.6232	0.05737			18.9025	0.00408				16.8042	0.00934			16.5248	-0.01003
16.6581	0.05674			18.9244	0.00408				16.8321	0.01049			16.5468	-0.00841
16.6803	0.05667			18.9693	0.00419				16.871	0.01186			16.5857	-0.00833
16.717	0.05577			18.9915	0.00456				16.893	0.01132			16.6076	-0.00803
16.7389	0.05752			19.0341	0.00437				16.9308	0.01			16.6475	-0.00819
16.7748	0.05636			19.0571	0.00536				16.9528	0.01034			16.6694	-0.00847
16.7967	0.0555			19.099	0.00851				16.9907	0.01051			16.7094	-0.01067
16.8237	0.0569			19.1211	0.01065				17.0129	0.01042			16.7313	-0.01056
16.8586	0.05538			19.1638	0.01129				17.0585	0.0115			16.7702	-0.01111
16.8815	0.05545			19.1857	0.01202				17.0814	0.01045			16.7924	-0.01025
16.9174	0.05698			19.2266	0.01029				17.1293	0.00901			16.8353	-0.0112
16.9404	0.05614			19.2492	0.01217				17.1522	0.01021			16.8575	-0.0114
16.9673	0.05472			19.2911	0.01398				17.1802	0.01178			16.8961	-0.01113
17.0032	0.05603			19.3131	0.01406				17.2191	0.01137			16.9183	-0.01161
17.0253	0.05661			19.354	0.01449				17.241	0.0104			16.9569	-0.01157
17.063	0.05723			19.3761	0.01348				17.2779	0.00877			16.9799	-0.01314
17.085	0.05521			19.4188	0.01399				17.3001	0.00935			17.0178	-0.01346
17.1209	0.05588			19.4407	0.01594				17.3388	0.01066			17.04	-0.01081
17.1429	0.0552			19.4836	0.0162				17.361	0.01043			17.0786	-0.01078
17.1817	0.05669			19.5056	0.01807				17.3986	0.00997			17.1015	-0.01115
17.2037	0.05605			19.5474	0.0186				17.4207	0.01078			17.1425	-0.0091
17.2396	0.05494			19.5704	0.01913				17.4584	0.01031			17.1654	-0.00772
17.2625	0.05513			19.6252	0.0206				17.4805	0.009			17.2033	-0.00968
17.2894	0.05542			19.6492	0.01998				17.5193	0.00832			17.2252	-0.00895
17.3253	0.05515			19.703	0.02037				17.5412	0.00897			17.2641	-0.01032
17.3473	0.05521			19.726	0.02209				17.5801	0.00771			17.2871	-0.01116
17.3842	0.05406			19.7778	0.02314				17.602	0.00678			17.3259	-0.01228
17.4071	0.0532			19.8008	0.0235				17.63	0.00855			17.348	-0.01243
17.443	0.05495			19.8417	0.02216				17.6679	0.00933			17.3868	-0.01376
17.465	0.05375			19.8646	0.02203				17.6899	0.00828			17.4097	-0.01241
17.5059	0.05437			19.9185	0.02076				17.7287	0.00981			17.4466	-0.01329
17.5288	0.05463			19.9404	0.02136				17.7517	0.01026			17.4696	-0.01401
17.5657	0.05335			19.9843	0.02211				17.7905	0.00822			17.5095	-0.01318
17.5877	0.05307			20.0072	0.02199				17.8125	0.00924			17.5324	-0.01124
17.6245	0.05445			20.0621	0.02044				17.8504	0.00899			17.5703	-0.01109
17.6465	0.05497			20.085	0.02151				17.8733	0.0092			17.5923	-0.01167
17.6734	0.05422			20.1379	0.02328				17.9112	0.00932			17.6311	-0.01215
17.7113	0.05506			20.1608	0.0236				17.9342	0.00932			17.6541	-0.01065
17.7343	0.05535			20.2217	0.02249				17.9731	0.00818			17.693	-0.00949
17.7831	0.05606			20.2436	0.02265				17.9952	0.00827			17.7151	-0.01141
17.806	0.05728			20.2855	0.02283				18.0349	0.00954			17.7438	-0.01139
17.8526	0.05544			20.3084	0.01753				18.0568	0.00994			17.7837	-0.01239
17.8755	0.05551			20.3503	0.00275				18.1077	0.01171			17.8057	-0.0133
17.9204	0.05494			20.3725	-0.00211				18.1306	0.01179			17.8496	-0.01275
17.9443	0.05573			20.4141	-0.01337				18.1815	0.00968			17.8715	-0.01201
17.9902	0.05442			20.4371	-0.01658				18.2044	0.0098			17.9104	-0.01278
18.0131	0.05401			20.48	-0.02149				18.2533	0.00901			17.9323	-0.01067
18.05	0.05306			20.5019	-0.02568				18.2755	0.00911			17.9722	-0.01008
18.072	0.05304			20.5448	-0.03013				18.3141	0.01095			17.9952	-0.01226
18.1089	0.05323			20.5667	-0.03353				18.3361	0.00988			18.0331	-0.01355
18.1309	0.05325			20.6183	-0.04182				18.366	0.0087			18.056	-0.01285
18.1687	0.05369			20.6412	-0.04506				18.4039	0.00934			18.086	-0.01365
18.1907	0.05388			20.6831	-0.04589				18.4261	0.00965			18.1248	-0.01334
18.2285	0.05395			20.7052	-0.04461				18.4647	0.0089			18.1478	-0.01308
18.2507	0.05335			20.7469	-0.04715				18.4868	0.00881			18.1867	-0.012
18.2804	0.0548			20.7699	-0.05147				18.5246	0.01074			18.2089	-0.01185
18.3163	0.05329			20.8128	-0.06027				18.5467	0.00898			18.2475	-0.00914
18.3392	0.05245			20.8347	-0.06129				18.5844	0.00918			18.2704	-0.00856
18.3891	0.05177			20.8771	-0.0604				18.6074	0.01154			18.3093	-0.00835
18.4111	0.05271			20.899	-0.05655				18.6462	0.01107			18.3313	-0.0092
18.448	0.05302			20.9409	-0.05025				18.6682	0.01073			18.3722	-0.00711
18.4709	0.05242			20.9628	-0.05034				18.7061	0.01272			18.3941	-0.00812
18.5148	0.05128			21.0067	-0.05124				18.729	0.01277			18.433	-0.0085
18.5367	0.05172			21.0297	-0.05261				18.7669	0.01064			18.4551	-0.00928
18.5736	0.05016			21.0706	-0.05519				18.7891	0.01185			18.4858	-0.00905
18.5966	0.05005			21.0935	-0.05581				18.8178	0.01082			18.5257	-0.00844
18.6335	0.05123			21.1364	-0.05584				18.8567	0.01191			18.5477	-0.00831
18.6557	0.05036			21.1583	-0.05198				18.8787	0.0112			18.5886	-0.00478
18.6833	0.0511			21.2022	-0.04402				18.9175	0.00989			18.6106	-0.00703
18.7202	0.05088			21.2244	-0.04215				18.9395	0.01116			18.6494	-0.00667
18.7432	0.05027			21.268	-0.03409				18.9784	0.01202			18.6715	-0.00731
18.7801	0.05012			21.2909	-0.03011				19.0013	0.01192			18.7112	-0.00651
18.8023	0.0496			21.3478	-0.02104				19.0462	0.00932			18.7334	-0.00763
18.8419	0.04949			21.3697	-0.01803				19.0681	0.00935			18.7751	-0.00835
18.8638	0.04958			21.4127	-0.01381				19.107	0.00756			18.798	-0.00757
18.8918	0.04913			21.4356	-0.01125				19.129	0.00685			18.8569	-0.00867
18.9297	0.04869			21.4774	-0.00833				19.1675	0.00765			18.8798	-0.00916
18.9526	0.04948			21.4996	-0.00677				19.1904	0.00746			18.9177	-0.0082
18.9885	0.05092			21.5413	-0.00424				19.2283	0.00694			18.9398	-0.00742
19.0124	0.04976			21.5642	-0.00393				19.2502	0.00663			18.9776	-0.00699
19.0563	0.05084			21.6081	-0.000986114				19.2901	0.00902			19.0005	-0.00731
19.0793	0.05192			21.631	-2.59656e-05				19.3121	0.00819			19.0414	-0.00778
19.1052	0.05203			21.6799	0.000852952				19.349	0.00596			19.0635	-0.00625
19.1421	0.05172			21.7028	0.00233				19.3719	0.00655			19.1022	-0.00816
19.165	0.05061			21.7607	0.00498				19.4008	0.00557			19.1251	-0.00883
19.201	0.05141			21.7837	0.0042				19.4387	0.0065			19.1631	-0.00746
19.2229	0.04952			21.8345	0.00652				19.4617	0.00622			19.1851	-0.00598
19.2608	0.04957			21.8564	0.0068				19.4996	0.00604			19.2139	-0.00839
19.283	0.0502			21.8993	0.00657				19.5225	0.00435			19.2528	-0.0077
19.3206	0.04738			21.9222	0.00831				19.5604	0.0038			19.2757	-0.00787
19.3427	0.04812			21.9641	0.00809				19.5824	0.00466			19.3047	-0.00758
19.3804	0.04951			21.9861	0.00733				19.6213	0.0029			19.3416	-0.00691
19.4034	0.04871			22.032	0.0076				19.6434	0.00416			19.3637	-0.00549
19.4403	0.04795			22.054	0.00834				19.6821	0.00473			19.4024	-0.00825
19.4623	0.04796			22.0968	0.00841				19.704	0.00429			19.4244	-0.00712
19.5051	0.0479			22.1188	0.00906				19.7529	0.00484			19.4632	-0.00731
19.5271	0.04769			22.1686	0.00963				19.7758	0.00406			19.4854	-0.00676
19.564	0.04706			22.1907	0.00953				19.8047	0.00209			19.5251	-0.00793
19.5869	0.04658			22.2345	0.00713				19.8427	0.00428			19.547	-0.00729
19.6238	0.04552			22.2567	0.00808				19.8648	0.00534			19.5769	-0.00839
19.6467	0.04654			22.3003	0.00638				19.9055	0.00192			19.6208	-0.00823
19.6836	0.04739			22.3224	0.00155				19.9276	0.00256			19.6428	-0.00619
19.7056	0.04702			22.3661	-0.000293397				19.9723	0.00494			19.6826	-0.0042
19.7425	0.04776			22.3883	-0.00204				19.9943	0.00438			19.7047	-0.00316
19.7644	0.0471			22.4319	-0.00719				20.0331	0.00575			19.7455	-0.00374
19.7904	0.04798			22.4541	-0.01276				20.0553	0.00614			19.7677	-0.00367
19.8283	0.04599			22.4977	-0.02195				20.099	0.00408			19.8073	-0.00418
19.8512	0.04708			22.5207	-0.02616				20.1209	0.00541			19.8296	-0.00484
19.9011	0.04738			22.5636	-0.03059				20.1498	0.00611			19.8741	-0.00483
19.924	0.04669			22.5856	-0.03298				20.1887	0.00479			19.8963	-0.00386
19.9739	0.04582			22.6304	-0.0305				20.211	0.0055			19.935	-0.00301
19.9968	0.0472			22.6533	-0.02843				20.2496	0.00691			19.9579	-0.00563
20.0487	0.04553			22.7072	-0.021				20.2725	0.00507			19.9978	-0.00565
20.0706	0.04555			22.7291	-0.01835				20.3104	0.00425			20.0197	-0.00577
20.1075	0.04455			22.771	-0.01357				20.3325	0.00657			20.0487	-0.00574
20.1295	0.04478			22.793	-0.012				20.3732	0.00647			20.0876	-0.00747
20.1574	0.04623			22.8368	-0.01447				20.3952	0.0051			20.1105	-0.00667
20.1943	0.04532			22.8589	-0.01063				20.4341	0.00644			20.1494	-0.00602
20.2172	0.04774			22.9027	-0.00663				20.456	0.00708			20.1716	-0.00712
20.2541	0.04653			22.9256	-0.00507				20.4955	0.00544			20.2103	-0.00472
20.2761	0.04675			22.9685	-0.00278				20.518	0.00705			20.2324	-0.0064
20.303	0.04757			22.9907	-0.001				20.5459	0.00661			20.2741	-0.00606
20.3399	0.04559			23.0343	0.00235				20.5858	0.00608			20.2961	-0.00558
20.3621	0.04559			23.0565	0.00118				20.6079	0.00668			20.326	-0.00431
20.3988	0.04816			23.1011	0.000662325				20.6466	0.00813			20.3648	-0.00308
20.4217	0.0473			23.1232	0.00121				20.6686	0.00646			20.3878	-0.00126
20.4646	0.04655			23.168	0.00493				20.7075	0.00503			20.4267	-0.00229
20.4866	0.04723			23.1899	0.00392				20.7296	0.00624			20.4487	-0.00309
20.5274	0.0457			23.2328	0.00573				20.7683	0.00407			20.4895	-0.00381
20.5494	0.04485			23.2557	0.00867				20.7904	0.00333			20.5117	-0.00277
20.5863	0.04475			23.2996	0.00813				20.8291	0.0042			20.5513	-0.00124
20.6082	0.04437			23.3215	0.00962				20.8521	0.00214			20.5735	-0.00436
20.6481	0.04469			23.3664	0.0117				20.892	0.00289			20.6142	-0.00359
20.67	0.04515			23.3884	0.01231				20.9139	0.0038			20.6361	-0.0037
20.7069	0.04403			23.4322	0.01518				20.9538	0.00612			20.676	-0.00465
20.7289	0.04385			23.4552	0.01484				20.9767	0.00367			20.6989	-0.00437
20.7568	0.04344			23.507	0.01492				21.0156	0.00589			20.7279	-0.00475
20.7967	0.04397			23.5297	0.01392				21.0378	0.00701			20.7687	-0.00574
20.8186	0.04502			23.5716	0.01553				21.0804	0.0057			20.7907	-0.00626
20.8575	0.04485			23.5945	0.01516				21.1024	0.0063			20.8356	-0.00747
20.8795	0.04453			23.6364	0.01672				21.1443	0.00607			20.8577	-0.00651
20.9164	0.04474			23.6594	0.0169				21.1662	0.00636			20.8974	-0.00702
20.9393	0.04362			23.7023	0.01805				21.2051	0.00686			20.9204	-0.0058
20.9782	0.04453			23.7242	0.01748				21.2281	0.00804			20.9583	-0.00613
21.0011	0.04431			23.7681	0.01524				21.266	0.00696			20.9812	-0.00534
21.0371	0.04457			23.791	0.01425				21.2882	0.00618			21.0201	-0.00632
21.06	0.0452			23.8349	0.01606				21.3158	0.00698			21.0431	-0.0069
21.0989	0.0452			23.8571	0.01684				21.3547	0.00691			21.081	-0.00613
21.1218	0.04289			23.9017	0.01648				21.3777	0.00645			21.1039	-0.00666
21.1707	0.04426			23.9236	0.01676				21.4166	0.00633			21.1328	-0.00576
21.1936	0.045			23.9685	0.01808				21.4385	0.00663			21.1737	-0.00604
21.2305	0.04463			23.9907	0.01928				21.4774	0.00668			21.1957	-0.00586
21.2525	0.04367			24.0353	0.01956				21.4993	0.00685			21.2345	-0.00558
21.2904	0.04424			24.0583	0.01985				21.5382	0.00734			21.2567	-0.00605
21.3133	0.04261			24.1022	0.02025				21.5612	0.0057			21.2954	-0.00881
21.3602	0.04323			24.1251	0.01957				21.6001	0.00725			21.3174	-0.00907
21.3831	0.04226			24.184	0.01926				21.622	0.00768			21.3572	-0.00766
21.437	0.04291			24.2061	0.01907				21.6609	0.00779			21.3801	-0.00801
21.4589	0.04312			24.2498	0.01933				21.6838	0.00636			21.419	-0.00787
21.4968	0.04261			24.2717	0.0189				21.7128	0.00834			21.4423	-0.00818
21.5189	0.04259			24.3236	0.01905				21.7526	0.00892			21.4819	-0.00801
21.5567	0.04214			24.3465	0.01923				21.7748	0.00757			21.5038	-0.00695
21.5787	0.04244			24.3974	0.02057				21.8135	0.00691			21.5328	-0.00658
21.6165	0.04281			24.4203	0.02126				21.8354	0.00827			21.5736	-0.00764
21.6384	0.0434			24.4732	0.0204				21.8774	0.00889			21.5956	-0.00813
21.6764	0.04433			24.4952	0.02085				21.9003	0.00739			21.6345	-0.00533
21.6993	0.04423			24.537	0.02289				21.9382	0.00628			21.6565	-0.00552
21.7272	0.04202			24.5589	0.02299				21.9611	0.00789			21.6953	-0.00475
21.7641	0.04173			24.6018	0.02173				21.999	0.00643			21.7182	-0.00417
21.7863	0.04312			24.6238	0.02302				22.0212	0.00734			21.7571	-0.00432
21.8239	0.04194			24.6676	0.02193				22.0509	0.00697			21.7793	-0.00193
21.8469	0.04233			24.6906	0.02224				22.0928	0.00674			21.8245	-0.0028
21.8838	0.04231			24.7335	0.0211				22.115	0.00603			21.8474	-0.00279
21.906	0.04143			24.7556	0.02151				22.1556	0.0047			21.8863	-0.00342
21.9437	0.0406			24.7993	0.01935				22.1785	0.00678			21.9086	-0.00322
21.9658	0.0414			24.8215	0.01782				22.2185	0.00672			21.9482	-0.00403
22.0035	0.03947			24.8651	0.0147				22.2414	0.00594			21.9701	-0.00429
22.0265	0.03928			24.8881	0.01099				22.2793	0.00868			22.001	-0.00464
22.0544	0.03796			24.9409	0.00512				22.3022	0.00986			22.041	-0.00534
22.0932	0.04023			24.9629	0.00288				22.3411	0.00656			22.0631	-0.0068
22.1162	0.04183			25.0048	0.00162				22.3632	0.00826			22.0928	-0.00573
22.1541	0.04114			25.0287	0.00263				22.405	0.01009			22.1317	-0.0085
22.176	0.03988			25.0835	0.00319				22.427	0.00656			22.1546	-0.00961
22.2039	0.04085			25.1055	0.000109441				22.4688	0.00994			22.1935	-0.00874
22.2408	0.0424			25.1514	-0.00877				22.491	0.00968			22.2165	-0.00933
22.2629	0.04029			25.1743	-0.01326				22.5296	0.00747			22.2573	-0.00815
22.3017	0.04157			25.2182	-0.02034				22.5517	0.00708			22.2793	-0.00803
22.3246	0.03956			25.2401	-0.02575				22.5914	0.00791			22.3203	-0.00945
22.3635	0.03862			25.284	-0.03129				22.6137	0.00525			22.3431	-0.01016
22.3854	0.03923			25.3059	-0.03579				22.6543	0.00586			22.381	-0.00982
22.4224	0.03836			25.3568	-0.04183				22.6772	0.00692			22.404	-0.01086
22.4453	0.03912			25.3788	-0.04502				22.7181	0.00518			22.4329	-0.01035
22.4862	0.04007			25.4206	-0.05061				22.7403	0.00443			22.4738	-0.009
22.5081	0.03898			25.4446	-0.05242				22.779	0.00356			22.4959	-0.00955
22.536	0.03891			25.4965	-0.05853				22.8011	0.00254			22.5376	-0.01046
22.5729	0.03918			25.5194	-0.06227				22.8308	0.00217			22.5605	-0.00999
22.5959	0.04017			25.5723	-0.06776				22.8717	0.002			22.6034	-0.01172
22.6328	0.03988			25.5952	-0.07131				22.8946	0.00237			22.6254	-0.01249
22.6557	0.03965			25.647	-0.07205				22.9475	0.00412			22.6653	-0.00875
22.6946	0.04			25.67	-0.07172				22.9696	0.00441			22.6874	-0.00925
22.7168	0.04053			25.7229	-0.07428				23.0093	0.00453			22.7271	-0.01012
22.7545	0.03765			25.745	-0.07636				23.0313	0.00562			22.7492	-0.00819
22.7766	0.03673			25.7867	-0.07672				23.0711	0.00562			22.791	-0.00813
22.8043	0.03673			25.8096	-0.07487				23.0941	0.00444			22.8131	-0.00962
22.8433	0.036			25.8535	-0.06753				23.145	0.00417			22.8528	-0.00992
22.8657	0.0364			25.8756	-0.06208				23.1669	0.00256			22.8757	-0.00786
22.9045	0.03699			25.9185	-0.05911				23.2068	0.00193			22.9146	-0.00778
22.9264	0.03645			25.9414	-0.06091				23.229	0.00227			22.9375	-0.00797
22.9633	0.03619			25.9853	-0.05645				23.2706	0.00416			22.9774	-0.00695
22.9862	0.0379			26.0074	-0.0529				23.2927	0.00331			22.9996	-0.00773
23.0262	0.03625			26.0511	-0.04869				23.3345	0.00402			23.0403	-0.00746
23.0483	0.03663			26.074	-0.04416				23.3574	0.00372			23.0623	-0.00576
23.086	0.03711			26.1179	-0.03813				23.3973	0.00451			23.1031	-0.00517
23.1099	0.03622			26.1409	-0.03384				23.4192	0.00507			23.126	-0.006
23.1568	0.03706			26.1897	-0.02752				23.4591	0.00473			23.1649	-0.00447
23.179	0.03799			26.2117	-0.02621				23.4821	0.00583			23.1879	-0.00397
23.2167	0.03757			26.2566	-0.02328				23.5359	0.00422			23.2168	-0.0044
23.2388	0.03651			26.2785	-0.02331				23.5578	0.0053			23.2577	-0.00344
23.2805	0.03722			26.3224	-0.02481				23.5987	0.00624			23.2796	-0.00329
23.3034	0.0371			26.3444	-0.02663				23.6207	0.00505			23.3215	-0.0024
23.3533	0.03662			26.3882	-0.02405				23.6596	0.00721			23.3444	-0.00186
23.3763	0.03718			26.4111	-0.02145				23.6825	0.0053			23.3953	-0.00355
23.4031	0.0369			26.453	-0.01631				23.7214	0.00459			23.4193	-0.00212
23.44	0.03659			26.476	-0.02209				23.7444	0.00459			23.4691	-0.0023
23.463	0.03816			26.5188	-0.03746				23.7843	0.00524			23.492	-0.00244
23.4999	0.03758			26.5409	-0.04387				23.8063	0.00528			23.5479	-0.000675398
23.522	0.03715			26.5847	-0.05375				23.8471	0.00679			23.5708	-0.00228
23.5617	0.03848			26.6076	-0.06004				23.869	0.0048			23.6117	-0.00109
23.5847	0.03895			26.6505	-0.07103				23.9079	0.00479			23.6337	-0.000457655
23.6226	0.03789			26.6727	-0.07074				23.9308	0.00604			23.6765	0.00166
23.6447	0.03862			26.7173	-0.06866				23.9717	0.00441			23.6985	0.0001618
23.6834	0.03862			26.7393	-0.06811				23.994	0.0041			23.7414	-0.00145
23.7063	0.03896			26.7832	-0.06542				24.0346	0.00401			23.7643	-0.000389911
23.7353	0.03783			26.8061	-0.06611				24.0567	0.00461			23.8152	-0.00171
23.7732	0.03573			26.85	-0.06165				24.1004	0.00268			23.8371	-0.00223
23.7951	0.03641			26.8721	-0.05911				24.1226	0.00439			23.881	-0.00492
23.833	0.03627			26.9178	-0.0565				24.1652	0.00331			23.903	-0.00329
23.8559	0.03477			26.9397	-0.0552				24.1882	0.000615333			23.9438	-0.0019
23.8949	0.03557			26.9836	-0.05659				24.242	0.0028			23.966	-0.00317
23.9178	0.03691			27.0056	-0.05855				24.266	0.000968075			24.0077	-0.00347
23.9557	0.0378			27.0524	-0.05925				24.3228	0.00294			24.0296	-0.00208
23.9776	0.03816			27.0754	-0.05399				24.3448	0.0024			24.0705	-0.00201
24.0165	0.03795			27.1282	-0.04395				24.3876	0.00159			24.0935	-0.00296
24.0394	0.03747			27.1503	-0.03946				24.4096	6.28298e-05			24.1473	-0.00241
24.0893	0.03815			27.1951	-0.03073				24.4505	0.000768545			24.1692	-0.00372
24.1122	0.03669			27.218	-0.0287				24.4727	0.000732871			24.2101	-0.00384
24.1512	0.03849			27.2719	-0.03203				24.5133	6.36421e-05			24.2331	-0.0037
24.1731	0.03811			27.2938	-0.02904				24.5352	0.00127			24.283	-0.00456
24.214	0.03706			27.3377	-0.02924				24.5761	0.00162			24.3059	-0.0043
24.2369	0.03772			27.3596	-0.03115				24.5991	0.00259			24.3557	-0.0061
24.2758	0.0367			27.4035	-0.03712				24.639	0.0024			24.3787	-0.00435
24.2987	0.03698			27.4264	-0.03866				24.6619	0.000724322			24.4295	-0.00402
24.3366	0.03649			27.4783	-0.04626				24.7038	0.00114			24.4515	-0.00264
24.3596	0.03731			27.5012	-0.04986				24.7267	0.002			24.4914	-0.00414
24.3875	0.03685			27.5461	-0.05261				24.7676	0.00277			24.5135	-0.00374
24.4254	0.03633			27.568	-0.05342				24.7898	0.00232			24.5552	-0.00443
24.4476	0.03702			27.6129	-0.06008				24.8294	0.00298			24.5782	-0.00588
24.4902	0.03803			27.6351	-0.0598				24.8516	0.00274			24.63	-0.00642
24.5122	0.03708			27.6798	-0.05399				24.8913	0.000888929			24.652	-0.0072
24.5531	0.03548			27.7027	-0.05523				24.9142	0.00275			24.6928	-0.0079
24.576	0.03673			27.7465	-0.05901				24.9551	0.00446			24.7148	-0.00667
24.6129	0.03507			27.7688	-0.06115				24.9773	0.00142			24.7577	-0.00618
24.6351	0.03505			27.8144	-0.0614				25.02	0.00413			24.7797	-0.00476
24.6738	0.03671			27.8365	-0.0613				25.0429	0.00315			24.8225	-0.0043
24.6967	0.03619			27.8822	-0.05955				25.0848	0.00467			24.8454	-0.0064
24.7346	0.03442			27.9051	-0.05872				25.1077	0.00478			24.8863	-0.00552
24.7567	0.03545			27.961	-0.0579				25.1586	0.00383			24.9093	-0.00454
24.7964	0.03579			27.9839	-0.05783				25.1825	0.00279			24.9611	-0.00393
24.8184	0.0347			28.0278	-0.05947				25.2344	0.00293			24.9831	-0.00327
24.8563	0.03525			28.0507	-0.05641				25.2573	0.0034			25.0239	-0.00193
24.8784	0.03472			28.0956	-0.05267				25.3092	0.00321			25.0469	-0.00173
24.9171	0.03495			28.1176	-0.04768				25.3321	0.0042			25.0888	-0.00279
24.94	0.03552			28.1674	-0.04082				25.384	0.00413			25.1109	-0.00248
24.979	0.03632			28.1914	-0.03852				25.4059	0.0033			25.1516	-0.00341
25.0011	0.03499			28.2442	-0.02997				25.4458	0.00207			25.1738	-0.00352
25.0398	0.0362			28.2664	-0.02615				25.4677	0.00202			25.2144	-0.00218
25.0627	0.03592			28.3111	-0.02446				25.5087	0.00237			25.2364	-0.00273
25.1016	0.0349			28.334	-0.02497				25.5308	0.00297			25.2773	-0.00354
25.1235	0.03439			28.3878	-0.02747				25.5725	0.00299			25.3012	-0.000920922
25.1624	0.03451			28.4099	-0.03246				25.5944	0.000676123			25.3541	-0.00279
25.1844	0.03596			28.4537	-0.02975				25.6343	0.000990732			25.3761	-0.00353
25.2223	0.03616			28.4756	-0.03345				25.6565	0.00244			25.418	-0.00395
25.2452	0.03514			28.5195	-0.03989				25.6972	0.00242			25.4401	-0.00131
25.2721	0.03593			28.5414	-0.04066				25.7201	0.00281			25.4808	-0.00357
25.312	0.03557			28.5853	-0.03799				25.761	0.00322			25.5029	-0.00352
25.335	0.03659			28.6073	-0.03789				25.7829	0.00266			25.5426	-0.00386
25.3859	0.03449			28.6581	-0.03976				25.8238	0.00208			25.5655	-0.00272
25.4078	0.03539			28.6803	-0.03649				25.8459	0.0018			25.6094	-0.00125
25.4367	0.03397			28.7259	-0.03766				25.8886	0.00164			25.6316	-0.00137
25.4757	0.03567			28.7479	-0.04164				25.9107	0.00221			25.6742	-0.00176
25.4985	0.0372			28.7928	-0.04449				25.9534	0.000952276			25.6961	0.000249609
25.5375	0.0359			28.8148	-0.04641				25.9756	0.0006622			25.739	-0.00133
25.5594	0.03518			28.8586	-0.04519				26.0173	0.00101			25.7612	-0.00235
25.5993	0.03598			28.8815	-0.04676				26.0394	0.00171			25.8039	-0.00173
25.6212	0.03499			28.9264	-0.04513				26.0861	0.00114			25.8261	-0.0014
25.6611	0.03551			28.9483	-0.04473				26.1083	-0.000286267			25.8737	-0.000758845
25.6833	0.03623			28.9932	-0.04166				26.1509	0.000169914			25.8959	-0.000850481
25.7219	0.0358			29.0153	-0.03689				26.1731	0.000407571			25.9395	0.000194643
25.7449	0.03555			29.062	-0.03078				26.2137	0.000351944			25.9615	0.00183
25.7978	0.03345			29.085	-0.02834				26.236	0.00159			26.0043	-0.000576567
25.8207	0.03533			29.1299	-0.0224				26.2776	0.000262279			26.0263	-0.00231
25.8706	0.03591			29.1518	-0.01841				26.2997	-0.00277			26.0682	-0.00169
25.8925	0.03338			29.1987	-0.01451				26.3414	-0.000886052			26.0902	-0.0014
25.9214	0.03514			29.2207	-0.01247				26.3644	-0.00116			26.131	-0.000817754
25.9623	0.03359			29.2655	-0.00947				26.4052	-0.00227			26.1532	-8.76568e-05
25.9853	0.03245			29.2884	-0.00793				26.4282	-0.00215			26.1838	0.00295
26.0351	0.03427			29.3333	-0.00554				26.4701	-0.00298			26.2307	0.000425912
26.0581	0.03374			29.3553	-0.004				26.4923	-0.00388			26.2529	0.000137209
26.098	0.0329			29.4011	-0.00112				26.5359	-0.0031			26.2935	-0.000151764
26.1199	0.03242			29.4241	-0.000379968				26.5578	-0.00256			26.3165	-0.00138
26.1608	0.03177			29.4769	0.00156				26.5997	-0.00392			26.3584	-0.000155242
26.1837	0.03094			29.4989	0.00209				26.6219	-0.00321			26.3803	0.000468279
26.2246	0.03194			29.5437	0.00127				26.6626	-0.000411097			26.4222	-0.00142
26.2468	0.03317			29.5657	0.001				26.6847	-0.00257			26.4452	-0.000717734
26.2855	0.03214			29.6126	0.000488761				26.7254	-0.00248			26.4881	-0.000166992
26.3084	0.03087			29.6347	0.00164				26.7474	-0.000841816			26.511	-0.00245
26.3473	0.03217			29.6804	0.00269				26.7902	-0.00218			26.5638	-0.00167
26.3702	0.03202			29.7033	0.0034				26.8121	-0.004			26.5868	-0.00292
26.4111	0.03233			29.7572	0.00244				26.855	-0.00598			26.6297	-0.00136
26.4332	0.03293			29.7791	0.00181				26.878	-0.00494			26.6516	-0.00154
26.479	0.03289			29.826	0.00172				26.9209	-0.00474			26.6935	-0.00292
26.5011	0.03249			29.8479	0.00311				26.9429	-0.00583			26.7156	-0.00181
26.5438	0.03235			29.8948	0.00504				26.9857	-0.00724			26.7583	-0.000729209
26.5667	0.03381			29.9178	0.00504				27.0078	-0.00662			26.7813	-0.00216
26.6056	0.03373			29.9626	0.0056				27.0505	-0.00611			26.8252	-0.00264
26.6275	0.03193			29.9847	0.00609				27.0727	-0.00699			26.8473	-0.000615862
26.6565	0.03326			30.0295	0.00652				27.1163	-0.00583			26.891	0.000163938
26.6954	0.035			30.0514	0.0075				27.1383	-0.00512			26.9139	-0.000865448
26.7175	0.03306			30.0973	0.0094				27.1782	-0.00491			26.9578	-0.00136
26.7472	0.03343			30.1194	0.00995				27.2011	-0.00499			26.98	0.000652344
26.7861	0.03162			30.1651	0.01129				27.241	-0.00405			27.0226	-0.00125
26.8081	0.03069			30.188	0.01099				27.2639	-0.00401			27.0446	-0.00231
26.8489	0.03084			30.2329	0.01162				27.3058	-0.00386			27.0885	-0.00234
26.8711	0.03081			30.2558	0.011				27.3288	-0.00324			27.1104	-0.00126
26.9108	0.02955			30.2997	0.00988				27.3706	-0.00387			27.1523	-0.000692305
26.933	0.02991			30.3227	0.0096				27.3928	-0.00503			27.1752	-0.000537426
26.9726	0.0315			30.3666	0.00852				27.4365	-0.0041			27.2171	0.000230879
26.9956	0.0303			30.3885	0.00684				27.4584	-0.00294			27.2401	0.00142
27.0345	0.03132			30.4344	0.00172				27.5003	-0.00109			27.281	0.00121
27.0564	0.03233			30.4573	-0.00121				27.5224	-0.00189			27.303	-0.000301622
27.0853	0.03463			30.5012	-0.00367				27.5651	-0.000671788			27.3448	-0.00107
27.1252	0.03478			30.5241	-0.0033				27.5881	-0.000345167			27.3677	0.000383144
27.1471	0.03214			30.568	0.000227071				27.63	-0.000440481			27.4096	0.000989315
27.186	0.03213			30.5909	0.00234				27.652	-0.00241			27.4317	0.00111
27.2082	0.03314			30.6348	0.00358				27.6948	-0.00111			27.4734	-0.000258857
27.2479	0.03195			30.6578	0.00346				27.7167	0.000173275			27.4964	0.00238
27.2704	0.03228			30.7007	0.0036				27.7576	-0.000731142			27.5402	0.000262393
27.3113	0.0315			30.7236	0.00406				27.7806	-0.00129			27.5622	-0.001
27.3333	0.03019			30.7685	0.00787				27.8224	-0.00155			27.6081	-0.00121
27.3751	0.02961			30.7905	0.00764				27.8454	0.000569185			27.63	-0.0015
27.397	0.02964			30.8353	0.0078				27.8883	0.00109			27.6739	-0.00254
27.436	0.02939			30.8573	0.00917				27.9103	0.00208			27.6959	-0.00164
27.4589	0.02971			30.9023	0.00954				27.9551	0.00224			27.7387	-0.000513642
27.4978	0.02978			30.9242	0.01127				27.977	0.00199			27.7609	0.000715524
27.5199	0.02891			30.9691	0.01386				28.0219	0.00337			27.8045	-0.00151
27.5616	0.02932			30.991	0.01609				28.0439	0.00408			27.8265	-0.000700902
27.5846	0.03102			31.0339	0.01632				28.0917	0.00245			27.8733	-0.000836034
27.6244	0.03061			31.0568	0.01766				28.1137	0.00404			27.8955	-0.000473145
27.6474	0.02978			31.1027	0.0162				28.1575	0.00135			27.9402	-0.00175
27.6992	0.02992			31.1247	0.01598				28.1795	-0.000729093			27.9621	-0.00358
27.7212	0.03094			31.1745	0.0161				28.2224	-0.00118			28.005	-0.0018
27.7611	0.02931			31.1967	0.01631				28.2443	0.000805548			28.0279	0.000405562
27.7831	0.02982			31.2433	0.01661				28.2882	0.00133			28.0838	0.0026
27.8239	0.03031			31.2663	0.01641				28.3103	0.000588766			28.1067	0.000396408
27.846	0.02969			31.3231	0.01565				28.354	0.000572991			28.1626	0.00018797
27.8853	0.03025			31.3453	0.01689				28.3761	0.000464246			28.1845	-0.00118
27.9074	0.03105			31.391	0.01788				28.4198	0.000629537			28.2254	7.12265e-05
27.9481	0.02869			31.413	0.01889				28.442	0.000206126			28.2483	0.00191
27.9701	0.02866			31.4588	0.01785				28.4857	3.28829e-05			28.2912	0.00138
28.0109	0.02999			31.4817	0.01453				28.5078	4.49402e-05			28.3134	0.00173
28.0338	0.0295			31.5286	0.01444				28.5515	0.00143			28.3571	-0.000976463
28.0747	0.02804			31.5506	0.00978				28.5736	0.000947086			28.38	-0.00109
28.0969	0.02967			31.5964	0.00327				28.6173	0.000373443			28.4239	-0.00116
28.1386	0.02989			31.6183	-0.00164				28.6395	0.00146			28.4468	-0.000394189
28.1607	0.02847			31.6642	-0.01395				28.6831	0.000455454			28.5007	-0.000561627
28.2004	0.029			31.6864	-0.0157				28.7052	-0.000549824			28.5226	-0.00154
28.2233	0.02879			31.732	-0.0198				28.749	-0.000386			28.5645	-0.00216
28.2642	0.02882			31.755	-0.02472				28.771	0.00196			28.5865	-0.00071895
28.2863	0.02788			31.7989	-0.0338				28.8158	0.00147			28.6293	-0.0031
28.3271	0.02862			31.8218	-0.03838				28.8378	0.000790369			28.6523	-0.00233
28.3493	0.02785			31.8667	-0.04086				28.8816	0.000984464			28.7041	-0.0025
28.3909	0.02745			31.8886	-0.04147				28.9036	0.00104			28.7263	-0.000531942
28.4138	0.02663			31.9335	-0.04611				28.9464	0.00141			28.77	-0.000780677
28.4527	0.02627			31.9554	-0.04423				28.9684	-6.12463e-05			28.7922	-0.00106
28.4757	0.02729			32.0013	-0.03522				29.0113	-0.00132			28.8358	-0.000942922
28.5185	0.02725			32.0243	-0.03044				29.0332	-3.80732e-05			28.858	-0.000958287
28.5415	0.02564			32.0801	-0.02074				29.0751	0.000289415			28.9016	-0.00168
28.5814	0.02585			32.1031	-0.01812				29.098	0.000234568			28.9245	-0.00267
28.6033	0.02587			32.1489	-0.01216				29.1429	0.000611505			28.9675	-0.00478
28.6449	0.02699			32.171	-0.01077				29.1649	0.00143			28.9895	-0.00227
28.6671	0.02564			32.2167	-0.00686				29.2087	0.000985916			29.0332	-0.00231
28.7067	0.02585			32.2387	-0.00647				29.2317	0.00064667			29.0554	-0.00193
28.7297	0.02663			32.2836	-0.00216				29.2746	0.00175			29.0981	-0.00193
28.7686	0.02657			32.3065	-0.000671765				29.2975	0.000471216			29.1201	-0.00234
28.7905	0.02679			32.3504	0.000994394				29.3503	0.00109			29.1639	-0.000351111
28.8324	0.02684			32.3733	0.00117				29.3733	0.00264			29.1868	-0.00162
28.8546	0.02711			32.4172	0.000415441				29.4301	0.00191			29.2377	-0.0032
28.8843	0.02885			32.4402	-0.00238				29.4521	-0.00141			29.2597	-0.0015
28.9232	0.02923			32.484	-0.01018				29.495	0.00019752			29.3035	-0.00129
28.9461	0.02801			32.507	-0.01252				29.5172	-0.000286419			29.3255	-0.00114
28.985	0.02593			32.5508	-0.01667				29.5608	-0.0004262			29.3694	-0.00226
29.0069	0.02595			32.5738	-0.01748				29.583	-0.00157			29.3915	-0.0012
29.0359	0.02731			32.6177	-0.02481				29.6246	-0.000112131			29.4362	-0.000785791
29.0768	0.025			32.6396	-0.02861				29.6475	0.000279689			29.4584	-0.0024
29.0997	0.02474			32.6845	-0.03375				29.6904	0.000777347			29.501	-0.00276
29.1416	0.0248			32.7074	-0.03648				29.7134	-0.000522032			29.5239	-0.000632923
29.1635	0.02513			32.7513	-0.03808				29.7662	0.000713479			29.5678	0.000437719
29.2044	0.02551			32.7734	-0.03834				29.7883	0.00135			29.5908	-0.00187
29.2264	0.02421			32.8181	-0.03268				29.8321	0.00173			29.6347	-0.00163
29.2662	0.0256			32.8402	-0.03394				29.8542	0.00273			29.6567	-0.00040416
29.2882	0.02533			32.885	-0.03858				29.8999	0.000767848			29.7015	-0.00114
29.3281	0.02711			32.9069	-0.03936				29.9218	0.0016			29.7244	-0.00187
29.3502	0.02781			32.9508	-0.04101				29.9667	0.00122			29.7683	-0.00137
29.3906	0.02758			32.9727	-0.04212				29.9889	0.00123			29.7902	-7.35369e-05
29.4128	0.02664			33.0176	-0.04428				30.0335	0.000172217			29.8401	-0.000976038
29.4525	0.02958			33.0396	-0.04627				30.0558	0.000354277			29.8622	-0.00147
29.4754	0.02786			33.0844	-0.05047				30.1053	0.000737661			29.9069	-0.000251317
29.5033	0.02709			33.1084	-0.05185				30.1275	0.00145			29.9289	0.000148216
29.5462	0.02682			33.1662	-0.05537				30.1741	0.000195122			29.9737	-0.00158
29.5691	0.02731			33.1891	-0.05483				30.1971	-0.00134			29.9967	-0.000897576
29.61	0.02583			33.234	-0.05388				30.2509	0.000159959			30.0416	-0.00122
29.633	0.02676			33.257	-0.05257				30.2729	-0.00115			30.0645	-0.00188
29.6729	0.02849			33.3098	-0.0501				30.3178	0.000401077			30.1184	-0.00251
29.6958	0.02739			33.332	-0.04737				30.3399	0.00197			30.1413	9.92909e-05
29.7357	0.02783			33.3776	-0.04766				30.3846	-0.000666071			30.1852	0.00376
29.7586	0.02698			33.4006	-0.04915				30.4067	0.000715986			30.2073	0.00255
29.7975	0.02595			33.4465	-0.04766				30.4524	0.00138			30.253	0.00107
29.8196	0.02709			33.4685	-0.04682				30.4743	-0.0001318			30.2749	0.00257
29.8504	0.02703			33.5153	-0.04489				30.5272	0.000210378			30.3188	0.00094417
29.8903	0.02694			33.5382	-0.0434				30.5501	-0.003			30.3418	-0.000573079
29.9124	0.02647			33.5961	-0.04424				30.606	0.00214			30.3866	-0.000788143
29.9521	0.02682			33.6182	-0.04388				30.6279	0.000818274			30.4089	0.000315424
29.9743	0.02563			33.6709	-0.03619				30.6718	0.0021			30.4535	0.00129
30.014	0.02593			33.6938	-0.03294				30.6948	0.00293			30.4754	0.00133
30.0369	0.02725			33.7486	-0.02566				30.7386	0.00204			30.5203	0.000624902
30.0778	0.02646			33.7706	-0.0233				30.7608	0.00226			30.5423	0.00186
30.1008	0.02533			33.8165	-0.01988				30.8055	0.00384			30.5881	0.000712453
30.1556	0.02473			33.8395	-0.01642				30.8276	0.00386			30.61	0.000259972
30.1777	0.0247			33.8952	-0.0108				30.8733	0.00337			30.6539	0.00148
30.2174	0.02305			33.9183	-0.01				30.8952	0.00256			30.6761	0.00191
30.2396	0.02363			33.9761	-0.00558				30.9411	0.00192			30.7208	0.00421
30.2703	0.02435			33.999	-0.00523				30.963	0.00267			30.7437	0.0044
30.3122	0.02519			34.0558	-0.00418				31.0069	0.005			30.7886	0.00291
30.3341	0.02455			34.0788	-0.0014				31.0299	0.00273			30.8107	0.00234
30.377	0.02501			34.1256	0.00141				31.0737	0.00275			30.8574	0.00152
30.399	0.02474			34.1476	0.00265				31.0957	0.00556			30.8803	0.000482955
30.4398	0.0237			34.1934	0.00547				31.1436	0.00503			30.9342	0.0012
30.4618	0.02534			34.2154	0.00604				31.1658	0.00542			30.9563	-0.000435858
30.5066	0.0241			34.2702	0.00534				31.2104	0.00549			31.003	-0.00186
30.5289	0.02438			34.2932	0.00605				31.2323	0.00551			31.0259	-0.000440144
30.5735	0.02294			34.3471	0.00462				31.2752	0.00739			31.0818	-0.000249649
30.5964	0.02465			34.371	0.00419				31.2973	0.00589			31.1038	0.000701354
30.6522	0.02343			34.4239	0.00667				31.341	0.00536			31.1486	3.1743e-05
30.6752	0.0231			34.4468	0.00637				31.364	0.00535			31.1715	0.00011649
30.727	0.02447			34.5046	0.0067				31.4078	0.00573			31.2164	-0.000880572
30.75	0.02356			34.5266	0.00777				31.4298	0.00384			31.2384	0.000769881
30.7989	0.02325			34.5704	0.00689				31.4737	0.00465			31.2842	-0.00212
30.8228	0.0234			34.5936	0.0081				31.4956	0.00545			31.3062	-0.00175
30.8727	0.02193			34.6393	0.01033				31.5405	0.00642			31.3511	-0.00189
30.8956	0.0211			34.6614	0.01038				31.5634	0.00581			31.374	0.00014552
30.9365	0.02297			34.7061	0.01235				31.6073	0.00366			31.4289	0.000351717
30.9594	0.0244			34.729	0.01251				31.6303	0.00229			31.4509	-0.000483811
30.9993	0.02411			34.7729	0.01044				31.6741	0.00367			31.4957	-0.00138
31.0233	0.02445			34.7958	0.00298				31.6971	0.00307			31.5178	-0.00285
31.0731	0.02646			34.8407	-0.00611				31.74	0.00182			31.5615	-0.000247675
31.0961	0.026			34.8637	-0.00723				31.7629	0.00231			31.5837	0.000690558
31.1509	0.02777			34.9085	-0.01182				31.8068	0.00243			31.6293	-0.00125
31.1748	0.02625			34.9306	-0.01482				31.8297	0.000987156			31.6513	-0.00279
31.2257	0.02461			34.9754	-0.01998				31.8736	0.000469121			31.6952	-0.00256
31.2477	0.02657			34.9983	-0.02133				31.8955	9.17017e-05			31.7173	-0.00116
31.2886	0.02505			35.0432	-0.02627				31.9414	-0.00268			31.7631	-0.00037786
31.3105	0.02528			35.0661	-0.02784				31.9644	-0.00339			31.7852	-0.00177
31.3514	0.02469			35.121	-0.02044				32.0182	-0.00228			31.8359	-0.00134
31.3736	0.02474			35.1439	-0.01884				32.0401	-0.00355			31.8598	-0.00163
31.4042	0.02545			35.1978	-0.01508				32.099	-0.00282			31.9147	-0.00105
31.4441	0.02701			35.2199	-0.01327				32.1209	-0.00203			31.9368	-0.00143
31.4671	0.02527			35.2646	-0.00975				32.1668	-0.0026			31.9825	-0.00349
31.5089	0.02402			35.2866	-0.00829				32.1897	-0.000907852			32.0045	-0.00298
31.5312	0.02656			35.3324	-0.00427				32.2346	0.00198			32.0493	-0.00407
31.5738	0.02625			35.3554	-0.00298				32.2569	-0.00020739			32.0714	-0.00456
31.5957	0.02544			35.3993	-0.00857				32.3025	-0.00204			32.1171	-0.00349
31.6366	0.02636			35.4222	-0.0113				32.3244	-0.00106			32.139	-0.00416
31.6586	0.02633			35.4661	-0.01765				32.3693	-0.00236			32.184	-0.00365
31.6995	0.0257			35.489	-0.01921				32.3922	-0.00254			32.2069	-0.00345
31.7224	0.02711			35.5319	-0.01621				32.4381	-0.00211			32.2518	-0.00467
31.7653	0.02712			35.5548	-0.01636				32.461	-0.00168			32.274	-0.00505
31.7872	0.02525			35.5993	-0.02074				32.49	-0.00218			32.3186	-0.00445
31.8291	0.02462			35.6218	-0.01834				32.5349	-0.00147			32.3408	-0.00487
31.8513	0.02539			35.6657	-0.01463				32.557	-0.00362			32.3864	-0.004
31.8939	0.02575			35.6886	-0.01299				32.6027	-0.00422			32.4094	-0.00345
31.9159	0.02495			35.7325	-0.0086				32.6248	-0.00319			32.4542	-0.00439
31.9588	0.02332			35.7554	-0.00746				32.6715	-0.000994154			32.4764	-0.00372
31.9817	0.02387			35.7983	-0.00568				32.6934	-0.00211			32.523	-0.00317
32.0226	0.02441			35.8212	-0.01128				32.7383	-0.00243			32.546	-0.00144
32.0446	0.02435			35.8651	-0.01113				32.7613	-0.00232			32.5918	-0.00134
32.0854	0.02456			35.888	-0.00932				32.8061	-0.000969747			32.6148	-0.00246
32.1074	0.02502			35.9321	-0.00604				32.828	-0.00247			32.6587	-0.00214
32.1492	0.02412			35.955	-0.00469				32.873	-0.00405			32.6816	-0.00191
32.1712	0.0248			35.9989	-0.00324				32.8959	-0.00231			32.7255	-0.00258
32.2121	0.02268			36.0218	-0.00212				32.9407	-0.0026			32.7484	-0.00343
32.2343	0.02398			36.0667	0.000630083				32.9629	-0.00363			32.7923	-0.00364
32.2759	0.02361			36.0888	-0.00179				33.0066	-0.00128			32.8143	-0.00273
32.2981	0.02176			36.1345	-0.01375				33.0295	-0.00128			32.8582	-0.00333
32.3397	0.02212			36.1575	-0.02034				33.0734	-0.00243			32.8811	-0.00379
32.3617	0.02253			36.2083	-0.03926				33.0973	-0.00298			32.926	-0.00396
32.4026	0.02435			36.2313	-0.04423				33.1522	-0.00166			32.9489	-0.00324
32.4248	0.02398			36.2761	-0.05347				33.1741	-0.00442			33.0067	-0.00183
32.4724	0.02418			36.2983	-0.05327				33.22	-0.00362			33.0297	-0.000631188
32.4946	0.02493			36.344	-0.04576				33.2429	-0.00312			33.0875	0.000128711
32.5382	0.02524			36.3669	-0.04318				33.2888	-0.00399			33.1105	0.000728524
32.5611	0.02509			36.4128	-0.03685				33.3108	-0.00435			33.1554	0.00207
32.601	0.0251			36.4349	-0.03324				33.3567	-0.00479			33.1776	0.00192
32.6231	0.02491			36.4806	-0.02935				33.3796	-0.00334			33.2233	0.00198
32.6639	0.02506			36.5025	-0.0265				33.4245	-0.000915697			33.2452	0.00219
32.6858	0.02577			36.5474	-0.02204				33.4454	-0.0025			33.2911	0.00254
32.7277	0.02444			36.5703	-0.02052				33.4903	-0.00307			33.313	0.0033
32.7499	0.0242			36.6152	-0.01656				33.5132	-0.00254			33.3589	0.00322
32.7925	0.02456			36.6372	-0.01486				33.5681	-0.00438			33.3818	0.00219
32.8147	0.02382			36.6831	-0.01261				33.591	-0.00292			33.4257	0.00229
32.8573	0.0226			36.7052	-0.01162				33.6379	-0.00514			33.4487	0.00188
32.8803	0.02215			36.7519	-0.00914				33.6599	-0.00585			33.4925	0.00445
32.9342	0.02104			36.7738	-0.00737				33.7057	-0.00426			33.5145	0.00556
32.9571	0.02127			36.8187	-0.00258				33.7286	-0.00333			33.5594	0.00451
33.012	0.02073			36.8406	-0.00215				33.7735	-0.00315			33.5823	0.00305
33.034	0.01956			36.8885	-0.000563175				33.7965	-0.00426			33.6262	0.00577
33.0768	0.01984			36.9104	-0.000281147				33.8403	-0.00572			33.6481	0.00523
33.0997	0.0205			36.9554	0.000104195				33.8625	-0.00387			33.693	0.00444
33.1416	0.02117			36.9783	0.0022				33.9072	-0.00512			33.7151	0.00496
33.1637	0.02176			37.0241	-0.01145				33.9301	-0.00587			33.7618	0.00366
33.2064	0.02074			37.0462	-0.01754				33.984	-0.00387			33.7848	0.0032
33.2286	0.01891			37.093	-0.03192				34.006	-0.00292			33.8526	0.00261
33.2713	0.02002			37.1159	-0.03437				34.0598	-0.00471			33.8747	0.00452
33.2942	0.02136			37.1628	-0.02858				34.0827	-0.00342			33.9224	0.00225
33.3341	0.02204			37.1847	-0.02478				34.1286	-0.00528			33.9444	0.000482657
33.3563	0.02168			37.2326	-0.01687				34.1505	-0.00592			33.9902	0.00258
33.397	0.02141			37.2555	-0.0138				34.1974	-0.00492			34.0132	0.00268
33.4199	0.02185			37.3124	-0.01023				34.2203	-0.00422			34.066	0.00361
33.4608	0.02163			37.3353	-0.00835				34.2752	-0.00333			34.089	0.00269
33.4837	0.02239			37.3942	-0.00339				34.2982	-0.00152			34.1458	0.0038
33.5256	0.0215			37.4161	-0.00315				34.354	-0.00216			34.1687	0.0035
33.5475	0.02092			37.462	-0.000767713				34.3759	-0.00375			34.2276	0.00277
33.5884	0.02136			37.4842	0.000884898				34.4224	-0.00532			34.2495	0.00136
33.6104	0.02296			37.5308	0.00243				34.4448	-0.00731			34.2974	0.00214
33.6522	0.02257			37.5537	0.00336				34.4907	-0.00878			34.3196	0.00399
33.6752	0.02051			37.5986	0.00389				34.5126	-0.00817			34.3652	0.00387
33.7261	0.02117			37.6205	0.00412				34.5565	-0.00698			34.3882	0.00439
33.7869	0.02053			37.6654	0.00467				34.5794	-0.00868			34.434	0.0039
33.8487	0.02114			37.6875	0.00487				34.6243	-0.00779			34.457	0.0052
33.8717	0.02022			37.7322	-0.000337565				34.6463	-0.00462			34.5018	0.00444
33.9116	0.02201			37.7543	-0.000588134				34.6911	-0.00567			34.5248	0.00303
33.9337	0.02266			37.7991	0.000570858				34.7132	-0.00766			34.5717	0.00306
33.9764	0.02134			37.822	0.000280479				34.759	-0.00756			34.5946	0.00494
34.0003	0.02112			37.8669	0.0025				34.7809	-0.00691			34.6405	0.00449
34.0542	0.02089			37.8889	0.00375				34.8268	-0.00581			34.6634	0.00528
34.0761	0.02093			37.9338	0.00558				34.8488	-0.0079			34.7083	0.00592
34.117	0.02016			37.956	0.00277				34.8966	-0.00873			34.7302	0.00331
34.1392	0.02068			38.0016	-0.00187				34.9188	-0.00606			34.7756	0.00273
34.1809	0.0213			38.0237	-0.00286				34.9664	-0.00667			34.7978	0.00421
34.2038	0.02082			38.0714	-0.00366				34.9894	-0.00832			34.8424	0.0027
34.2456	0.02195			38.0936	-0.00313				35.0452	-0.00609			34.8645	0.00217
34.2676	0.02302			38.1412	-0.000550444				35.0674	-0.00536			34.9103	0.00351
34.3105	0.02202			38.1634	0.000926382				35.115	-0.00448			34.9324	0.00272
34.3327	0.02201			38.212	0.00523				35.1379	-0.00368			34.9801	0.00477
34.3753	0.02083			38.2349	0.00742				35.1858	-0.00476			35.003	0.00351
34.3973	0.02112			38.2808	0.00495				35.2078	-0.0055			35.0609	0.00482
34.4391	0.0202			38.3038	-0.000442569				35.2546	-0.00322			35.083	0.00449
34.4614	0.01967			38.3486	-0.01131				35.2766	-0.00354			35.1307	0.00429
34.508	0.02199			38.3707	-0.01702				35.3225	-0.00545			35.1526	0.00514
34.5299	0.02161			38.4155	-0.02479				35.3444	-0.00295			35.1985	0.00478
34.5738	0.02164			38.4384	-0.02123				35.3893	-0.00276			35.2207	0.00377
34.596	0.02097			38.4833	-0.01779				35.4122	-0.00427			35.2673	0.00708
34.6376	0.02131			38.5055	-0.01593				35.4561	-0.00374			35.2895	0.00635
34.6597	0.01968			38.5511	-0.01139				35.479	-0.00267			35.3372	0.00402
34.6994	0.01986			38.574	-0.00887				35.526	-0.00117			35.3593	0.00644
34.7224	0.0206			38.6219	-0.00725				35.549	-0.00394			35.4059	0.00771
34.7513	0.02052			38.6439	-0.00438				35.5969	-0.0035			35.428	0.00678
34.7932	0.02078			38.6937	0.00067901				35.619	-0.00272			35.4738	0.00663
34.8151	0.02095			38.7156	-1.47548e-05				35.6657	-0.00409			35.4967	0.00697
34.857	0.02055			38.7625	-0.00349				35.6886	-0.00399			35.5406	0.00656
34.88	0.02041			38.7845	-0.00398				35.7355	-0.00302			35.5635	0.00538
34.9209	0.02015			38.8304	-0.00993				35.7574	-0.00423			35.6104	0.00415
34.9438	0.01919			38.8523	-0.01426				35.8053	-0.00448			35.6325	0.00473
34.9837	0.01993			38.8972	-0.01743				35.8272	-0.00424			35.6802	0.0053
35.0066	0.01995			38.9201	-0.02073				35.8731	-0.0061			35.7022	0.00374
35.0475	0.01891			38.965	-0.0185				35.8951	-0.00494			35.748	0.00289
35.0705	0.01967			38.9869	-0.01724				35.941	-0.00653			35.7702	0.00291
35.1004	0.02021			39.0308	-0.02311				35.9631	-0.00634			35.8228	0.00407
35.1423	0.02136			39.0548	-0.02462				36.0098	-0.00438			35.8448	0.00511
35.1648	0.02093			39.0996	-0.02366				36.0318	-0.00508			35.8907	0.00248
35.2116	0.02049			39.1216	-0.02086				36.0796	-0.00613			35.9136	0.0026
35.2336	0.02141			39.1654	-0.02082				36.1017	-0.00507			35.9585	0.00486
35.2894	0.02139			39.1876	-0.02209				36.1484	-0.00862			35.9806	0.00435
35.3114	0.02083			39.2333	-0.02186				36.1713	-0.00814			36.0263	0.00465
35.3593	0.0207			39.2555	-0.01785				36.2202	-0.00787			36.0493	0.00447
35.3812	0.02243			39.3011	-0.01298				36.2431	-0.00824			36.1091	0.00366
35.4281	0.02178			39.323	-0.01089				36.29	-0.00808			36.1312	0.0021
35.45	0.02173			39.3689	-0.0078				36.312	-0.00657			36.1799	0.00203
35.4949	0.02126			39.3911	-0.00603				36.3578	-0.00844			36.2019	0.00136
35.5168	0.02233			39.4377	-0.00389				36.38	-0.00751			36.2497	0.00153
35.5737	0.02348			39.4598	-0.00218				36.4296	-0.00861			36.2719	0.000671359
35.5956	0.02316			39.5065	-0.00758				36.4516	-0.00839			36.3185	0.00119
35.6385	0.02298			39.5287	-0.01094				36.4995	-0.00753			36.3414	0.00124
35.6604	0.02317			39.5754	-0.0159				36.5215	-0.00846			36.3903	0.000195198
35.7013	0.02219			39.5983	-0.01782				36.5703	-0.0081			36.4123	-0.00015875
35.7245	0.02145			39.6542	-0.02354				36.5932	-0.00853			36.4581	0.00109
35.7662	0.02101			39.6771	-0.02372				36.6391	-0.00922			36.4801	-0.000614795
35.7883	0.02159			39.723	-0.01875				36.662	-0.00693			36.527	-0.00134
35.829	0.02266			39.7449	-0.01689				36.7079	-0.00692			36.5499	-0.000388644
35.8512	0.02269			39.8008	-0.02219				36.7301	-0.00769			36.5968	0.000862091
35.8938	0.02065			39.8227	-0.02467				36.7787	-0.00716			36.6187	0.000776809
35.9158	0.01938			39.8696	-0.02211				36.8009	-0.00645			36.6666	-0.00062989
35.9586	0.0211			39.8915	-0.01907				36.8485	-0.00723			36.6887	-0.000993401
35.9806	0.02179			39.9384	-0.01176				36.8706	-0.00787			36.7364	-0.000157338
36.0235	0.02126			39.9603	-0.00924				36.9203	-0.00788			36.7593	0.00205
36.0454	0.01989			40.0072	-0.00649				36.9424	-0.00767			36.8162	0.00249
36.0873	0.02054			40.0291	-0.00398				36.9891	-0.00577			36.8383	0.0019
36.1095	0.02004			40.075	-0.00348				37.0112	-0.00589			36.8869	0.00391
36.1511	0.01982			40.098	-0.00198				37.0589	-0.00471			36.9089	0.00383
36.1741	0.0197			40.1458	0.00142				37.0808	-0.00667			36.9558	0.00427
36.2279	0.02005			40.1678	0.00259				37.1287	-0.00613			36.9777	0.00244
36.2499	0.01959			40.2137	0.00414				37.1516	-0.00437			37.0236	0.0019
36.3037	0.02022			40.2356	0.00558				37.1995	-0.00612			37.0465	0.00157
36.3259	0.01993			40.2805	0.00613				37.2224	-0.00639			37.0934	0.00102
36.3696	0.01952			40.3034	0.0069				37.2793	-0.00555			37.1163	0.000565498
36.3925	0.02044			40.3483	0.00803				37.3022	-0.00306			37.1642	0.00102
36.4473	0.01914			40.3702	0.00973				37.3491	-0.00287			37.1864	0.0002545
36.4713	0.01973			40.4151	0.01001				37.372	-0.00318			37.234	-0.000490914
36.5271	0.01988			40.4373	0.01212				37.4189	-0.000303468			37.2561	0.000256631
36.5501	0.02047			40.483	0.01166				37.4419	-0.000563248			37.3038	0.0018
36.6029	0.01994			40.5051	0.01238				37.4887	-0.00285			37.326	0.000824527
36.6259	0.01988			40.5528	0.01351				37.5117	-0.0028			37.3736	0.00179
36.6817	0.01837			40.5757	0.01439				37.5595	-0.00316			37.3956	0.00263
36.7047	0.01778			40.6216	0.0141				37.5815	-0.00519			37.4415	0.00199
36.7455	0.01937			40.6436	0.01401				37.6413	-0.00203			37.4644	-3.45715e-05
36.7675	0.01961			40.6924	0.01538				37.6902	-0.00308			37.5113	0.000338832
36.8094	0.0194			40.7153	0.01762				37.7124	-0.00287			37.5342	5.33162e-05
36.8315	0.01794			40.7622	0.01554				37.761	-0.00463			37.5821	-0.00107
36.8742	0.01679			40.7841	0.01569				37.783	-0.00523			37.605	-0.0015
36.8964	0.01762			40.831	0.01583				37.8318	-0.0043			37.6519	-0.000647099
36.938	0.01858			40.8529	0.01736				37.8537	-0.00363			37.6748	-0.0025
36.961	0.01932			40.8978	0.0186				37.9026	-0.00325			37.7227	-0.00343
37.0029	0.01923			40.9208	0.01705				37.9256	-0.00422			37.7447	-0.00183
37.025	0.01752			40.9744	0.0162				37.9724	-0.00368			37.7925	-0.00159
37.0667	0.01837			40.9974	0.0174				37.9944	-0.00226			37.8147	-0.00401
37.0888	0.01983			41.0442	0.01605				38.0412	-0.00256			37.8633	-0.00359
37.1305	0.01819			41.0672	0.01718				38.0632	-0.00451			37.8855	-0.00363
37.1526	0.01868			41.126	0.01654				38.1131	-0.00192			37.9341	-0.00252
37.1954	0.02046			41.1489	0.01636				38.135	-0.00235			37.9571	-0.00197
37.2173	0.0198			41.2118	0.0186				38.1829	-0.00158			38.0159	0.000158953
37.2592	0.01946			41.2338	0.0184				38.2048	-0.00139			38.0379	-0.00177
37.2821	0.02034			41.2806	0.01847				38.2537	-0.00242			38.0857	-0.00279
37.324	0.01962			41.3025	0.0182				38.2766	-0.00179			38.1077	-0.00145
37.3469	0.01779			41.3494	0.01798				38.3235	-0.00115			38.1546	-0.00297
37.3898	0.02054			41.3723	0.02053				38.3455	-0.0029			38.1767	-0.00275
37.4128	0.02065			41.4202	0.01707				38.3934	-0.00294			38.2234	-0.0016
37.4666	0.01944			41.4422	0.01442				38.4163	-0.00192			38.2463	-0.0017
37.4886	0.01836			41.49	0.0119				38.4651	-0.00153			38.2922	0.000727866
37.5314	0.01729			41.512	0.01073				38.4881	-0.00205			38.3151	0.000240483
37.5544	0.01834			41.5598	0.01035				38.5479	-0.00263			38.363	0.00108
37.6082	0.01942			41.5818	0.01205				38.5699	-0.00395			38.3859	0.00122
37.6303	0.01828			41.6287	0.01356				38.6177	-0.00375			38.4338	0.000325436
37.6731	0.01749			41.6516	0.01372				38.6407	-0.00302			38.4558	0.00137
37.696	0.01786			41.6975	0.01464				38.6886	-0.0021			38.5036	0.000850522
37.7369	0.01607			41.7194	0.01472				38.7115	-0.00167			38.5258	0.000353546
37.7591	0.01586			41.7663	0.01624				38.7664	-0.000893486			38.5734	-5.34591e-05
37.8028	0.01599			41.7884	0.01471				38.7884	-0.00158			38.5964	0.000627559
37.8257	0.01562			41.8361	0.01389				38.8372	-0.00382			38.6443	0.00144
37.8676	0.01312			41.8581	0.01459				38.8601	-0.00246			38.6664	0.00127
37.8905	0.01518			41.907	0.01078				38.9179	-0.00361			38.7141	0.000364212
37.9334	0.0139			41.929	0.00693				38.9401	-0.00299			38.736	-0.000387195
37.9563	0.01271			41.9787	0.00564				38.9878	-0.00168			38.7839	0.00213
37.9982	0.0147			42.0017	0.00516				39.0099	-0.00353			38.806	0.00118
38.0201	0.01562			42.0475	0.0065				39.0555	-0.00364			38.8547	0.00146
38.062	0.01592			42.0705	0.0099				39.0785	-0.00199			38.8776	0.000990635
38.084	0.01631			42.1184	0.01084				39.1364	-0.00491			38.9245	0.000950702
38.1268	0.01427			42.1413	0.01123				39.1603	-0.00472			38.9464	0.000256621
38.1489	0.01515			42.1902	0.01313				39.2351	-0.00559			38.9933	0.00272
38.1927	0.01474			42.2121	0.01376				39.257	-0.0038			39.0154	0.00175
38.2148	0.01464			42.26	0.01472				39.3049	-0.00542			39.0631	0.00548
38.2585	0.01531			42.2829	0.0149				39.3278	-0.00497			39.0851	0.00444
38.2805	0.01307			42.3298	0.016				39.3747	-0.00366			39.1339	0.00232
38.3233	0.01562			42.3519	0.01621				39.3976	-0.00572			39.1559	0.00255
38.3455	0.01667			42.3986	0.01526				39.4451	-0.00523			39.2047	0.0019
38.3892	0.01545			42.4205	0.01346				39.468	-0.00383			39.2267	0.00177
38.4111	0.01584			42.4684	0.01415				39.5159	-0.00439			39.2726	0.000178899
38.454	0.01648			42.4904	0.01466				39.5389	-0.00444			39.2947	-0.00125
38.4762	0.01544			42.5382	0.01843				39.5877	-0.00347			39.3414	-0.000699648
38.5238	0.01515			42.5602	0.01784				39.6097	-0.00419			39.3635	-0.00154
38.546	0.01425			42.6091	0.01768				39.6635	-0.00187			39.4122	-0.00117
38.5896	0.01604			42.632	0.0178				39.6865	-0.00137			39.4341	-0.00193
38.6116	0.01647			42.6799	0.01994				39.7433	-0.00144			39.483	-0.000426611
38.6554	0.01524			42.7019	0.02034				39.7663	-0.00197			39.505	-0.00182
38.6774	0.01599			42.7487	0.0199				39.8231	-0.0041			39.5548	-0.00143
38.7193	0.0177			42.7716	0.02065				39.846	-0.00326			39.5767	-0.00132
38.7415	0.01765			42.8185	0.0214				39.8949	-0.00302			39.6246	-0.000245703
38.7841	0.01721			42.8407	0.02173				39.9171	-0.00188			39.6476	-0.00122
38.807	0.01775			42.8903	0.01904				39.9657	-0.0014			39.6954	0.000382878
38.8489	0.01561			42.9122	0.01655				39.9877	-0.00314			39.7194	0.00155
38.8709	0.0153			42.9601	0.01742				40.0362	-0.00198			39.7782	0.000797194
38.9128	0.01683			42.983	0.01615				40.0592	-0.000601884			39.8002	0.0025
38.9347	0.01711			43.0299	0.01623				40.112	-0.00221			39.85	0.00334
38.9766	0.01664			43.0519	0.01436				40.135	0.000478781			39.872	0.00344
38.9986	0.01765			43.0977	0.00863				40.1838	-0.000164662			39.9198	0.00291
39.0414	0.01784			43.12	0.00608				40.2058	-0.00091248			39.9428	0.0028
39.0636	0.01706			43.1685	0.00023492				40.2546	-0.00181			39.9896	0.00423
39.1062	0.01863			43.1915	-0.00213				40.2766	-0.00145			40.0118	0.00301
39.1292	0.0191			43.2403	0.0017				40.3235	-0.000980995			40.0605	0.00182
39.1711	0.02041			43.2623	0.00374				40.3464	-0.00211			40.0826	0.00291
39.194	0.02156			43.3102	0.00937				40.3943	-0.00156			40.1333	0.000935747
39.2359	0.01672			43.3341	0.00951				40.4172	-0.00182			40.1552	0.000963265
39.2581	0.01734			43.3909	0.01213				40.4671	-0.000756106			40.2031	-0.000735829
39.3027	0.017			43.4129	0.01341				40.4893	0.00015862			40.226	-0.00188
39.3249	0.01731			43.4627	0.01416				40.5379	0.000677032			40.2729	-0.00131
39.3685	0.01723			43.4848	0.01569				40.5601	-0.000189843			40.2959	-0.00178
39.3905	0.01753			43.5306	0.01713				40.6077	0.00195			40.3447	-0.00122
39.4334	0.01836			43.5535	0.01922				40.63	0.00219			40.3666	-0.000737278
39.4554	0.01874			43.6024	0.02097				40.6795	0.000405976			40.4155	-0.000667145
39.4982	0.01711			43.6243	0.0215				40.7015	-0.000642241			40.4376	-0.00134
39.5204	0.01651			43.6732	0.02275				40.7523	-0.00296			40.4863	-0.00226
39.563	0.01562			43.6951	0.02298				40.7742	-0.00211			40.5093	-0.00165
39.585	0.01666			43.744	0.0215				40.8211	-0.00245			40.5661	-0.00107
39.6269	0.0153			43.768	0.02289				40.8433	-0.00418			40.5883	-0.0014
39.6498	0.01541			43.8228	0.02012				40.8949	-0.00174			40.6389	-0.0022
39.6927	0.01482			43.8448	0.02112				40.9171	-0.00134			40.6609	-0.00337
39.7156	0.01437			43.8926	0.0243				40.9667	-0.00226			40.7087	-0.0037
39.7585	0.01316			43.9146	0.02231				40.9897	-0.00192			40.7308	-0.00177
39.7807	0.01385			43.9624	0.02136				41.0505	-0.001			40.7806	-0.00121
39.8233	0.0147			43.9844	0.0212				41.0725	-0.00235			40.8028	-0.00237
39.8463	0.01389			44.0322	0.02019				41.1223	-0.00135			40.8513	-0.0015
39.8892	0.01556			44.0552	0.02112				41.1445	-0.00088884			40.8734	-9.02607e-05
39.9114	0.01619			44.111	0.02112				41.1961	0.000146224			40.9233	0.000304306
39.954	0.01498			44.133	0.02156				41.2182	-0.00151			40.9463	0.000207991
39.9759	0.01659			44.1798	0.02277				41.2669	-0.00148			41.0171	0.00254
40.0188	0.01577			44.2019	0.02175				41.2892	-0.00024431			41.04	0.00314
40.0408	0.01482			44.2507	0.02366				41.3377	-0.000150298			41.0968	0.000492116
40.0856	0.01488			44.2727	0.02407				41.3599	-0.000813839			41.1198	0.00103
40.1077	0.01562			44.3195	0.02693				41.4086	-0.00143			41.1776	-0.000198573
40.1514	0.01596			44.3424	0.02772				41.4315	-0.000251605			41.1996	9.60226e-05
40.1734	0.01431			44.3893	0.02501				41.4804	-0.00122			41.2504	0.00152
40.2173	0.01401			44.4115	0.02504				41.5023	-0.00192			41.2724	0.00112
40.2394	0.01445			44.4601	0.02412				41.5522	-0.00283			41.3212	0.000812396
40.2821	0.01531			44.4821	0.02369				41.5741	-0.002			41.3442	0.00102
40.3042	0.01568			44.5289	0.02576				41.622	-0.00455			41.3931	0.00103
40.3469	0.01501			44.5509	0.02572				41.6442	-0.00315			41.415	-0.000882267
40.3699	0.01412			44.5987	0.02582				41.6928	-0.00285			41.4649	0.00073937
40.4217	0.01382			44.6209	0.02471				41.7157	-0.00446			41.4878	0.00163
40.4437	0.01407			44.6685	0.02671				41.7646	-0.00236			41.5367	0.00151
40.4925	0.01333			44.6907	0.02758				41.7868	-0.00475			41.5586	0.00106
40.5145	0.01311			44.7384	0.02748				41.8364	-0.00454			41.6065	0.00203
40.5583	0.0149			44.7605	0.02583				41.8593	-0.00398			41.6294	0.00353
40.5805	0.01532			44.8081	0.02144				41.9192	-0.00597			41.6882	0.00271
40.6252	0.01435			44.8302	0.01871				41.9421	-0.00385			41.7113	0.00346
40.6473	0.01371			44.878	0.01707				41.992	-0.00567			41.7661	0.00321
40.691	0.01376			44.9009	0.01813				42.0142	-0.00501			41.789	0.00407
40.7139	0.01331			44.9468	0.01619				42.0688	-0.00521			41.8558	0.00508
40.7559	0.01361			44.9689	0.01474				42.0917	-0.00529			41.8774	0.00552
40.7788	0.01401			45.0176	0.0154				42.1396	-0.0068			41.9283	0.00701
40.8237	0.01371			45.0406	0.01623				42.1625	-0.00589			41.9502	0.00768
40.8456	0.01354			45.0874	0.01539				42.2134	-0.00749			41.9991	0.00519
40.8895	0.01391			45.1103	0.01433				42.2356	-0.00666			42.022	0.00658
40.9115	0.01307			45.1582	0.00992				42.2852	-0.00578			42.0809	0.00637
40.9553	0.012			45.1802	0.0099				42.3071	-0.0062			42.1038	0.00459
40.9772	0.01199			45.229	0.01159				42.355	-0.00612			42.1627	0.00287
41.0251	0.014			45.2511	0.00753				42.377	-0.00516			42.1847	0.00403
41.0481	0.01331			45.2979	0.00487				42.4278	-0.00406			42.2345	0.00564
41.0919	0.01199			45.3208	0.00426				42.4508	-0.00462			42.2565	0.00497
41.114	0.01309			45.3687	0.00558				42.5016	-0.00282			42.3063	0.00494
41.1578	0.01132			45.3906	0.00679				42.5236	-0.00341			42.3284	0.00732
41.18	0.01252			45.4385	0.00929				42.5724	-0.00339			42.3781	0.00636
41.2236	0.01298			45.4606	0.01061				42.5946	-0.00446			42.4001	0.00516
41.2465	0.0122			45.5103	0.01122				42.6462	-0.00414			42.4499	0.00477
41.2904	0.01313			45.5342	0.01051				42.6682	-0.00191			42.4728	0.00552
41.3123	0.0132			45.5811	0.01213				42.719	-0.00309			42.5217	0.00596
41.3562	0.0124			45.605	0.01295				42.742	-0.00227			42.5439	0.00603
41.3783	0.0114			45.6589	0.01231				42.7888	-0.00264			42.5945	0.00606
41.422	0.01138			45.681	0.01264				42.8109	-0.000943718			42.6174	0.00678
41.4442	0.01153			45.7287	0.01577				42.8607	-0.00287			42.6773	0.00686
41.4928	0.00987			45.7507	0.01661				42.8828	-0.00338			42.6995	0.00491
41.5149	0.0112			45.7965	0.01813				42.9335	-0.00416			42.7491	0.00565
41.5577	0.01158			45.8195	0.01813				42.9556	-0.00322			42.7713	0.00495
41.5806	0.0129			45.8673	0.014				43.0043	-0.00208			42.8219	0.00485
41.6245	0.01287			45.8894	0.01144				43.0262	-0.00303			42.8448	0.0031
41.6464	0.01349			45.9381	0.00691				43.0761	-0.00334			42.9027	0.0031
41.6904	0.01409			45.9602	0.00543				43.099	-0.00401			42.9246	0.00347
41.7125	0.01343			46.009	0.00467				43.1489	-0.00384			42.9745	0.00341
41.7561	0.01425			46.0319	0.00438				43.1711	-0.00182			42.9974	0.00254
41.7791	0.01409			46.0789	0.00682				43.2227	-0.00182			43.0463	0.00148
41.822	0.01571			46.1018	0.00775				43.2447	-0.00322			43.0683	0.00201
41.8441	0.01443			46.1566	0.01199				43.2945	-0.00117			43.1181	0.00281
41.8878	0.01272			46.1795	0.01326				43.3164	-0.00325			43.141	0.0031
41.91	0.01067			46.2274	0.0194				43.3663	-0.00436			43.1889	0.00284
41.9536	0.01148			46.2494	0.02017				43.3882	-0.00359			43.2119	0.00208
41.9756	0.01047			46.2952	0.02206				43.4372	-0.00346			43.2617	0.00263
42.0184	0.01135			46.3172	0.02251				43.4601	-0.00524			43.2837	0.00217
42.0414	0.01225			46.3661	0.01547				43.5189	-0.0039			43.3345	0.00137
42.0853	0.0119			46.389	0.01235				43.5418	-0.00423			43.3565	0.00201
42.1072	0.01186			46.4459	0.00992				43.5917	-0.00415			43.4063	0.00262
42.1501	0.01036			46.4688	0.01305				43.6138	-0.00588			43.4283	0.00171
42.173	0.01022			46.5176	0.01506				43.6635	-0.00442			43.4771	0.00074361
42.2169	0.01086			46.5399	0.01558				43.6857	-0.00336			43.4991	0.00242
42.239	0.01216			46.5885	0.01537				43.7363	-0.00333			43.5499	0.00234
42.2838	0.01365			46.6107	0.01498				43.7583	-0.00198			43.5719	0.0025
42.3058	0.01259			46.6583	0.01039				43.8071	-0.00161			43.6237	0.00313
42.3496	0.01256			46.6812	0.00638				43.8301	-0.000975768			43.6457	0.00368
42.3719	0.01266			46.7281	-0.00377				43.8809	-0.000171134			43.6976	0.00506
42.4145	0.01364			46.75	-0.00832				43.9029	-0.00135			43.7196	0.00605
42.4367	0.01333			46.7999	-0.01118				43.9507	0.0001749			43.7704	0.00728
42.4883	0.01322			46.8221	-0.01077				43.9727	-0.000407585			43.7923	0.00502
42.5105	0.01207			46.8707	-0.01329				44.0236	-7.4951e-05			43.8471	0.00644
42.5541	0.01249			46.8929	-0.01586				44.0465	-0.000657397			43.8693	0.00776
42.576	0.01362			46.9425	-0.01425				44.0954	0.00125			43.92	0.00673
42.6189	0.013			46.9644	-0.01393				44.1176	-0.000834247			43.9429	0.00885
42.6419	0.01311			47.0113	-0.00804				44.1672	-0.000864196			43.9928	0.01207
42.6848	0.01247			47.0343	-0.00692				44.1901	-0.00151			44.0157	0.01135
42.7077	0.01292			47.0901	-0.000554587				44.239	-0.00376			44.0656	0.01245
42.7506	0.01393			47.1121	2.85034e-05				44.2619	-0.00393			44.0876	0.01044
42.7727	0.01335			47.1619	-0.00204				44.3118	-0.0026			44.1374	0.01034
42.8174	0.01398			47.1839	-0.00235				44.3338	-0.00338			44.1594	0.01111
42.8393	0.01491			47.2348	-0.00374				44.3846	-0.00269			44.2092	0.01172
42.8832	0.01439			47.2577	-0.00484				44.4065	-0.00436			44.2311	0.01118
42.9054	0.01322			47.3055	-0.00188				44.4571	-0.00328			44.281	0.01077
42.9498	0.01328			47.3285	-0.00426				44.4793	-0.00295			44.3029	0.01017
42.972	0.01399			47.3764	-0.0113				44.5299	-0.00567			44.3528	0.01055
43.0136	0.01325			47.4003	-0.00924				44.5528	-0.00403			44.3758	0.00863
43.0358	0.01302			47.4561	-0.0054				44.6027	-0.00532			44.4246	0.01219
43.0794	0.01225			47.4791	-0.00471				44.6247	-0.00515			44.4466	0.01113
43.1013	0.01127			47.5359	0.00126				44.6775	-0.00677			44.4964	0.01137
43.1433	0.0124			47.5589	0.00224				44.7004	-0.00756			44.5186	0.01102
43.1662	0.01498			47.6067	0.00275				44.7613	-0.00624			44.5682	0.01044
43.2091	0.01309			47.6289	0.00378				44.7843	-0.00471			44.5902	0.01052
43.231	0.01256			47.6775	0.00805				44.8461	-0.0064			44.639	0.01138
43.2739	0.01245			47.6995	0.00925				44.869	-0.00566			44.662	0.01074
43.2968	0.01209			47.7493	0.01223				44.9308	-0.0058			44.7118	0.01309
43.3407	0.01181			47.7713	0.01387				44.9528	-0.0028			44.7348	0.01292
43.3627	0.01371			47.8202	0.01647				45.0036	-0.00248			44.7856	0.01356
43.4075	0.01305			47.8423	0.01625				45.0258	-0.00282			44.8076	0.01345
43.4295	0.0136			47.892	0.0167				45.0774	-0.0029			44.8634	0.01239
43.4744	0.01568			47.9139	0.01362				45.1004	-0.00271			44.8854	0.01138
43.4963	0.01889			47.9618	0.00722				45.1512	-0.00409			44.9362	0.01115
43.5402	0.01929			47.9838	0.00268				45.1732	-0.00517			44.9582	0.01196
43.5631	0.01725			48.0336	-0.003				45.2231	-0.00343			45.009	0.01193
43.608	0.01694			48.0558	-0.00218				45.246	-0.00238			45.0311	0.01214
43.63	0.01675			48.1044	-0.00571				45.2968	-0.00261			45.0808	0.01242
43.6739	0.0157			48.1273	-0.00424				45.3198	-0.00203			45.1038	0.01107
43.6961	0.01521			48.1762	-0.000955944				45.3697	-0.00334			45.1536	0.01261
43.7407	0.01509			48.1991	0.00195				45.3918	-0.00294			45.1756	0.01308
43.7637	0.01483			48.246	0.00385				45.4425	-0.00326			45.2255	0.0115
43.8175	0.0159			48.2681	0.000905767				45.4644	-0.00481			45.2484	0.01103
43.8395	0.01518			48.3158	-0.00358				45.5153	-0.00545			45.2973	0.01168
43.8834	0.01439			48.3388	-0.0056				45.5374	-0.00477			45.3194	0.01139
43.9063	0.015			48.3966	-0.00845				45.5881	-0.00384			45.3701	0.01165
43.9601	0.01516			48.4186	-0.01005				45.61	-0.00311			45.393	0.011
43.9821	0.01511			48.4684	-0.01224				45.6609	-0.00361			45.4429	0.01052
44.032	0.01499			48.4904	-0.01118				45.6828	-0.0048			45.4658	0.01067
44.0559	0.01478			48.5392	-0.00777				45.7337	-0.00303			45.5157	0.01071
44.1067	0.01429			48.5622	-0.00269				45.7567	-0.00398			45.5379	0.00897
44.1297	0.01373			48.621	0.00829				45.8075	-0.00547			45.5885	0.01044
44.1716	0.01355			48.6429	0.01214				45.8304	-0.00661			45.6105	0.01161
44.1936	0.01507			48.6928	0.01173				45.8823	-0.00308			45.6613	0.01107
44.2374	0.01452			48.7148	0.00956				45.9042	-0.00353			45.6842	0.0107
44.2593	0.01374			48.7616	0.00889				45.9541	-0.0058			45.7341	0.00997
44.3013	0.01322			48.7846	0.01018				45.9761	-0.00544			45.7561	0.0092
44.3252	0.01407			48.8325	-0.04004				46.0279	-0.00594			45.808	0.00839
44.376	0.01347			48.8554	-1.22417				46.0498	-0.00667			45.8308	0.00944
44.399	0.01144			49.5316	-6.4381				46.0997	-0.00772			45.8807	0.00852
44.4409	0.01193			50.0751	-6.42109				46.1227	-0.0089			45.9027	0.01
44.4628	0.01176			50.136	-6.38933				46.1735	-0.00687			45.9525	0.01077
44.5067	0.01143			50.1589	-6.37958				46.1964	-0.00698			45.9755	0.01015
44.5296	0.01201			50.1988	-6.36139				46.2583	-0.00805			46.0254	0.0086
44.5725	0.01136			50.2207	-6.35655				46.2802	-0.0067			46.0483	0.00918
44.5945	0.01103			50.2606	-6.34529				46.3321	-0.00666			46.0992	0.00924
44.6373	0.01407			50.2826	-6.33831				46.354	-0.00656			46.1221	0.00771
44.6594	0.01252			50.3225	-6.31856				46.4029	-0.00615			46.1719	0.00745
44.7022	0.01332			50.3446	-6.30842				46.4258	-0.00632			46.1939	0.00781
44.7244	0.01525			50.3853	-6.30029				46.4777	-0.00416			46.2457	0.00908
44.767	0.01451			50.4074	-6.29671				46.4997	-0.00566			46.2687	0.00776
44.7889	0.01331			50.4481	-6.28732				46.5515	-0.00482			46.3185	0.00588
44.8318	0.01392			50.4711	-6.28025				46.5734	-0.00555			46.3415	0.0062
44.8539	0.0141			50.506	-6.27212				46.6243	-0.00576			46.3913	0.0074
44.8966	0.01368			50.5281	-6.26564				46.6472	-0.00403			46.4143	0.00782
44.9196	0.01345			50.5698	-6.26191				46.6981	-0.004			46.4652	0.01096
44.9615	0.01346			50.5927	-6.25803				46.721	-0.00425			46.4871	0.00978
44.9835	0.01417			50.6346	-6.24365				46.7699	-0.00352			46.538	0.01044
45.0254	0.01297			50.6566	-6.23977				46.7929	-0.0034			46.5601	0.01025
45.0483	0.01219			50.6985	-6.23078				46.8437	-0.00421			46.6127	0.01028
45.0913	0.01266			50.7205	-6.22668				46.8659	-0.00424			46.6348	0.01018
45.1132	0.01305			50.7603	-6.21931				46.9185	-0.00597			46.6855	0.0096
45.164	0.012			50.7832	-6.21429				46.9405	-0.00595			46.7085	0.0099
45.185	0.01211			50.8331	-6.20088				46.9913	-0.00527			46.7584	0.00933
45.2278	0.01251			50.856	-6.19121				47.0143	-0.00756			46.7813	0.00775
45.25	0.01279			50.9079	-6.18396				47.0751	-0.00483			46.8322	0.01051
45.2917	0.01313			50.9308	-6.17715				47.0972	-0.00559			46.8551	0.00881
45.3146	0.01387			50.9718	-6.16676				47.1489	-0.00546			46.9045	0.00766
45.3565	0.01459			50.9937	-6.16356				47.1718	-0.00543			46.9275	0.01054
45.3785	0.01344			51.0346	-6.15314				47.2257	-0.00609			46.9783	0.01041
45.4223	0.01275			51.0575	-6.14658				47.2476	-0.00672			47.0012	0.01011
45.4443	0.01394			51.0984	-6.14483				47.2995	-0.00513			47.0521	0.01051
45.4872	0.0155			51.1213	-6.14738				47.3225	-0.0074			47.074	0.00993
45.5092	0.01449			51.1702	-6.14396				47.3733	-0.00816			47.1259	0.00871
45.553	0.0149			51.1932	-6.14209				47.3952	-0.00744			47.1479	0.0102
45.5752	0.01565			51.234	-6.13619				47.4461	-0.00851			47.2007	0.00921
45.6208	0.01772			51.256	-6.13114				47.4701	-0.0088			47.2237	0.00765
45.6437	0.01567			51.2949	-6.11978				47.5319	-0.00789			47.2725	0.00763
45.6866	0.01374			51.3171	-6.11445				47.5538	-0.00897			47.2947	0.00899
45.7088	0.01468			51.3557	-6.11188				47.6067	-0.00989			47.3454	0.00713
45.7525	0.01474			51.3777	-6.10626				47.6296	-0.00882			47.3683	0.00699
45.7746	0.01407			51.4186	-6.10143				47.6905	-0.00657			47.4182	0.00703
45.8163	0.01546			51.4406	-6.09706				47.7126	-0.0066			47.4411	0.00502
45.8385	0.01533			51.4804	-6.08815				47.7643	-0.00597			47.4899	0.00703
45.8822	0.01451			51.5043	-6.08432				47.7862	-0.00634			47.5129	0.00715
45.905	0.01635			51.5592	-6.07016				47.8371	-0.00765			47.5637	0.00514
45.9469	0.01525			51.5812	-6.06741				47.86	-0.0074			47.586	0.006
45.9691	0.01441			51.6101	-6.06282				47.9109	-0.00678			47.6376	0.00526
46.0118	0.01568			51.6519	-6.05696				47.933	-0.00514			47.6597	0.00379
46.0338	0.01459			51.6749	-6.05568				47.9837	-0.00524			47.7104	0.00456
46.0756	0.01472			51.7223	-6.05509				48.0056	-0.00324			47.7325	0.00582
46.0975	0.01497			51.7452	-6.05268				48.0565	-0.00446			47.7852	0.00632
46.1404	0.01466			51.7861	-6.0497				48.0787	-0.00473			47.8071	0.00579
46.1626	0.01353			51.808	-6.04606				48.1303	-0.00539			47.857	0.00619
46.2052	0.01251			51.8479	-6.03665				48.1524	-0.00481			47.8792	0.00375
46.2282	0.01374			51.8709	-6.03406				48.2041	-0.00554			47.9288	0.00425
46.2721	0.01332			51.9098	-6.02926				48.2262	-0.00696			47.9508	0.00524
46.294	0.01133			51.9327	-6.0281				48.2779	-0.00437			48.0016	0.00369
46.3379	0.01195			51.9727	-6.02139				48.2998	-0.00357			48.0236	0.00427
46.3599	0.01293			51.9946	-6.01637				48.3507	-0.00431			48.0724	0.00535
46.4037	0.01256			52.0345	-6.01068				48.3728	-0.00445			48.0954	0.00408
46.4266	0.01176			52.0575	-6.01066				48.4235	-0.00253			48.1462	0.00312
46.4765	0.01024			52.0984	-6.00026				48.4464	-0.00257			48.1682	0.00517
46.4985	0.01077			52.1204	-5.99953				48.4983	-0.00271			48.219	0.00358
46.5414	0.00955			52.1612	-5.99853				48.5202	-0.00273			48.241	0.00368
46.5643	0.01062			52.1841	-5.9967				48.5701	0.0016			48.2908	0.00662
46.6072	0.01122			52.224	-5.99635				48.5923	0.00822			48.313	0.00555
46.6301	0.01049			52.247	-5.99416				48.6439	0.01597			48.3626	0.00714
46.683	0.00952			52.2878	-5.99728				48.6658	0.01846			48.3846	0.00661
46.7059	0.01055			52.3108	-5.99656				48.7157	0.0127			48.4354	0.00641
46.7488	0.00989			52.3517	-5.99369				48.7387	0.00811			48.4574	0.00634
46.7717	0.01026			52.3737	-5.99492				48.7885	0.00651			48.5072	0.00482
46.8156	0.01069			52.4135	-5.9901				48.8115	0.00544			48.5293	0.00602
46.8375	0.01116			52.4357	-5.98863				48.8613	0.30215			48.58	0.01484
46.8904	0.01109			52.4744	-5.98558				48.8834	1.68689			48.603	0.02003
46.9124	0.01083			52.4973	-5.98608				49.9118	2.21721			48.6628	0.02545
46.9552	0.01252			52.5362	-5.98387				49.9338	2.2033			48.6858	0.0262
46.9782	0.01328			52.5591	-5.98279				49.9786	2.17885			48.7366	0.01771
47.0201	0.01307			52.6	-5.98098				50.0006	2.1683			48.7586	0.01479
47.043	0.01244			52.622	-5.97838				50.0494	2.15011			48.8104	0.01142
47.0869	0.01163			52.6639	-5.97596				50.0724	2.14325			48.8334	0.00917
47.1088	0.01303			52.6858	-5.97551				50.1113	2.13155			49.7919	-1.64476
47.1527	0.01321			52.7247	-5.97355				50.1335	2.1279			49.8141	-1.62681
47.1748	0.01067			52.7476	-5.97145				50.1751	2.11922			49.8607	-1.5972
47.2185	0.01102			52.7865	-5.96904				50.198	2.11513			49.8837	-1.58439
47.2407	0.01167			52.8095	-5.96934				50.237	2.10801			49.9336	-1.55498
47.2844	0.0117			52.8503	-5.96723				50.2599	2.10399			49.9565	-1.5447
47.3073	0.01118			52.8723	-5.96345				50.2978	2.09966			49.9854	-1.53502
47.3621	0.01054			52.9132	-5.96219				50.3207	2.09861			50.0263	-1.52566
47.3851	0.01042			52.9353	-5.95866				50.3586	2.09557			50.0492	-1.5214
47.427	0.01094			52.966	-5.95518				50.3807	2.09153			50.0871	-1.51481
47.449	0.01065			53.0049	-5.95343				50.4194	2.08583			50.1101	-1.51235
47.4908	0.01083			53.0269	-5.94413				50.4414	2.08295			50.148	-1.50768
47.5127	0.01099			53.0678	-5.93718				50.4803	2.07855			50.1709	-1.50614
47.5556	0.01099			53.0897	-5.93429				50.5024	2.07783			50.2008	-1.50391
47.5778	0.01149			53.1296	-5.93332				50.5411	2.0743			50.2407	-1.50091
47.6224	0.01096			53.1518	-5.92772				50.5633	2.07061			50.2627	-1.49946
47.6445	0.01046			53.1914	-5.92158				50.601	2.06795			50.3015	-1.4943
47.6873	0.01096			53.2135	-5.92301				50.6239	2.06644			50.3237	-1.49045
47.7102	0.01151			53.2543	-5.9224				50.6508	2.06501			50.3634	-1.48487
47.7541	0.01159			53.2762	-5.92133				50.6907	2.063			50.3863	-1.48458
47.778	0.01032			53.3176	-5.92452				50.7129	2.06292			50.4262	-1.48095
47.8339	0.01073			53.3393	-5.92605				50.7516	2.05795			50.4483	-1.47795
47.8568	0.01152			53.38	-5.92551				50.7737	2.05905			50.489	-1.47742
47.8987	0.01226			53.402	-5.9232				50.8114	2.05618			50.512	-1.47607
47.9216	0.01157			53.4408	-5.91909				50.8336	2.05422			50.5599	-1.47194
47.9646	0.01076			53.4637	-5.92002				50.8742	2.04854			50.5818	-1.46895
47.9866	0.01093			53.5026	-5.91924				50.8962	2.04601			50.6337	-1.46649
48.0314	0.01005			53.5246	-5.91527				50.947	2.04282			50.6566	-1.46555
48.0535	0.00887			53.5665	-5.91307				50.969	2.04053			50.6965	-1.46201
48.0963	0.00848			53.5887	-5.91151				51.0079	2.03806			50.7195	-1.46195
48.1193	0.00953			53.6303	-5.90702				51.0298	2.03793			50.7693	-1.45616
48.1641	0.00955			53.6532	-5.90482				51.0707	2.03593			50.7915	-1.45278
48.187	0.01055			53.6921	-5.90533				51.0936	2.03283			50.8311	-1.4521
48.2309	0.01003			53.7141	-5.90722				51.1425	2.02855			50.8541	-1.45128
48.2538	0.01154			53.7599	-5.90578				51.1664	2.02696			50.9038	-1.44951
48.2967	0.01235			53.7819	-5.90206				51.2163	2.02361			50.9267	-1.44881
48.3187	0.01146			53.8228	-5.89847				51.2403	2.02163			50.9646	-1.44319
48.3635	0.01012			53.8447	-5.89693				51.2901	2.01923			50.9876	-1.44251
48.3865	0.00988			53.8846	-5.89467				51.3124	2.018			51.0285	-1.44142
48.4304	0.00968			53.9066	-5.89377				51.351	2.01586			51.0505	-1.44091
48.4525	0.01072			53.9474	-5.89443				51.3739	2.01462			51.0933	-1.43669
48.4962	0.01102			53.9694	-5.89505				51.4028	2.01149			51.1152	-1.43477
48.5191	0.00986			54.0083	-5.89404				51.4427	2.00653			51.1562	-1.43452
48.561	0.0117			54.0303	-5.89051				51.4649	2.00719			51.1783	-1.434
48.583	0.01892			54.0701	-5.88688				51.5035	2.00582			51.217	-1.43338
48.6259	0.02399			54.0922	-5.88756				51.5265	2.00568			51.2399	-1.43171
48.6488	0.0257			54.1339	-5.88288				51.5644	2.00243			51.2798	-1.43075
48.6897	0.02819			54.1559	-5.88069				51.5873	2.00329			51.3027	-1.42944
48.7126	0.0248			54.1968	-5.87676				51.6252	2.00314			51.3426	-1.42898
48.7555	0.01797			54.2197	-5.87499				51.6474	2.00246			51.3656	-1.42877
48.7784	0.01861			54.2586	-5.87261				51.6871	2.00062			51.4065	-1.42724
48.8224	0.01772			54.2815	-5.86988				51.71	1.99924			51.4284	-1.4247
48.8463	0.03001			54.3204	-5.86704				51.7489	1.99867			51.4673	-1.42434
48.9011	7.75319			54.3434	-5.86554				51.7708	1.99652			51.4902	-1.42413
49.6102	7.792			54.3833	-5.86687				51.8097	1.99691			51.5192	-1.42319
50.1538	7.77413			54.4063	-5.8648				51.8317	1.99351			51.5611	-1.42352
50.1996	7.74857			54.4472	-5.86472				51.8736	1.99215			51.584	-1.42318
50.2226	7.7375			54.4694	-5.86779				51.8956	1.99006			51.6349	-1.41946
50.2605	7.72067			54.5091	-5.86664				51.9355	1.98891			51.657	-1.41923
50.2835	7.71247			54.532	-5.86377				51.9577	1.98855			51.6967	-1.41822
50.3213	7.70361			54.5719	-5.8606				51.9963	1.98792			51.7188	-1.41594
50.3443	7.69648			54.5939	-5.85981				52.0183	1.98692			51.7595	-1.41357
50.3831	7.68087			54.6357	-5.8561				52.0581	1.9856			51.7825	-1.414
50.4061	7.67563			54.6577	-5.85403				52.0803	1.98624			51.8363	-1.41193
50.444	7.66333			54.6996	-5.8557				52.12	1.98348			51.8583	-1.41041
50.466	7.65773			54.7216	-5.85645				52.1422	1.97924			51.8982	-1.40865
50.5038	7.65003			54.7624	-5.85414				52.1808	1.97843			51.9211	-1.40913
50.5268	7.64126			54.7845	-5.85327				52.2028	1.97814			51.972	-1.4074
50.5667	7.62983			54.8243	-5.85029				52.2426	1.97811			51.9949	-1.40656
50.5896	7.62585			54.8472	-5.84923				52.2649	1.97663			52.0258	-1.40704
50.6275	7.61883			54.8771	-5.84791				52.3035	1.97521			52.0647	-1.40596
50.6504	7.61328			54.918	-5.84634				52.3264	1.97367			52.0877	-1.40377
50.6893	7.60818			54.94	-5.84481				52.3653	1.97456			52.1266	-1.40468
50.7113	7.6035			54.9798	-5.84681				52.3875	1.9744			52.1495	-1.40346
50.7502	7.59407			55.002	-5.84352				52.4262	1.97109			52.1894	-1.40155
50.7724	7.58782			55.0416	-5.83993				52.4483	1.96981			52.2116	-1.39929
50.811	7.57706			55.0646	-5.83797				52.489	1.97071			52.2512	-1.39769
50.8332	7.57296			55.1035	-5.83544				52.5119	1.97018			52.2732	-1.39787
50.8709	7.56421			55.1264	-5.83543				52.5568	1.97304			52.3181	-1.39802
50.8938	7.56143			55.1693	-5.83684				52.5789	1.97259			52.3402	-1.39634
50.9317	7.55579			55.1922	-5.83491				52.6176	1.97054			52.3679	-1.39593
50.9546	7.54937			55.2331	-5.83537				52.6397	1.97091			52.4088	-1.39619
50.9935	7.54228			55.2551	-5.8323				52.6785	1.97094			52.4308	-1.3937
51.0157	7.53919			55.296	-5.83127				52.7004	1.9703			52.4706	-1.3918
51.0454	7.52998			55.3179	-5.83016				52.7413	1.9712			52.4926	-1.39197
51.0833	7.51955			55.3578	-5.82676				52.7633	1.96934			52.5315	-1.39173
51.1054	7.5154			55.38	-5.82685				52.8012	1.96869			52.5534	-1.38942
51.1461	7.50807			55.4196	-5.82668				52.8232	1.96929			52.5923	-1.39098
51.169	7.50343			55.4416	-5.82645				52.862	1.96735			52.6142	-1.39161
51.207	7.49692			55.4825	-5.8281				52.884	1.96732			52.6521	-1.38959
51.2291	7.49336			55.5046	-5.82761				52.9228	1.96818			52.6751	-1.38923
51.2688	7.4869			55.5453	-5.82613				52.945	1.96682			52.704	-1.38834
51.2908	7.48512			55.5682	-5.82555				52.9837	1.96407			52.7419	-1.3879
51.3326	7.47815			55.6082	-5.82233				53.0058	1.96271			52.7649	-1.38943
51.3545	7.47272			55.6301	-5.821				53.0435	1.96432			52.8047	-1.38658
51.3934	7.46651			55.67	-5.82036				53.0665	1.96426			52.8267	-1.385
51.4164	7.46471			55.6921	-5.82127				53.1163	1.96505			52.8656	-1.38566
51.4443	7.45939			55.7328	-5.81738				53.1385	1.96421			52.8875	-1.38517
51.4892	7.45189			55.755	-5.81702				53.1762	1.96401			52.9274	-1.38483
51.5122	7.44947			55.7966	-5.81856				53.1982	1.96179			52.9504	-1.38289
51.561	7.43643			55.8186	-5.81802				53.239	1.95947			52.9913	-1.38255
51.5839	7.43255			55.8585	-5.82028				53.261	1.96047			53.0134	-1.38233
51.6318	7.42343			55.8804	-5.8194				53.2998	1.95977			53.0521	-1.37843
51.6537	7.42312			55.9103	-5.82128				53.3218	1.95757			53.0742	-1.37672
51.6916	7.41891			55.9502	-5.82071				53.3507	1.95566			53.1039	-1.37596
51.7146	7.41631			55.9732	-5.82104				53.3886	1.9553			53.1428	-1.37527
51.7415	7.41437			56.0131	-5.82282				53.4115	1.95545			53.1649	-1.37235
51.7814	7.41616			56.0351	-5.82492				53.4634	1.95527			53.2057	-1.37505
51.8043	7.41331			56.0749	-5.83071				53.4864	1.95527			53.2286	-1.37392
51.8432	7.40565			56.0971	-5.83036				53.5232	1.95407			53.2665	-1.36965
51.8662	7.39947			56.1367	-5.83116				53.5455	1.95568			53.2886	-1.36887
51.916	7.39295			56.1587	-5.83094				53.5831	1.95279			53.3274	-1.36975
51.939	7.38973			56.2036	-5.82453				53.606	1.95122			53.3503	-1.37024
51.9898	7.38271			56.2265	-5.82092				53.6339	1.95106			53.3902	-1.36895
52.0128	7.38001			56.2654	-5.81749				53.6728	1.95061			53.4131	-1.36965
52.0517	7.37878			56.2883	-5.81467				53.6948	1.94935			53.452	-1.37275
52.0738	7.37616			56.3292	-5.81048				53.7337	1.94828			53.4742	-1.37063
52.1145	7.36779			56.3514	-5.81206				53.7556	1.94873			53.5039	-1.3721
52.1384	7.36557			56.3821	-5.80957				53.7935	1.94457			53.5428	-1.3709
52.1903	7.35957			56.407	-5.81165				53.8154	1.94543			53.5649	-1.37035
52.2133	7.35812			56.4489	-5.81035				53.8553	1.94355			53.6056	-1.36858
52.2621	7.35429			56.4711	-5.8085				53.8773	1.94453			53.6278	-1.36834
52.2841	7.35269			56.5117	-5.81291				53.9232	1.94416			53.6664	-1.36526
52.3229	7.35016			56.5337	-5.81015				53.9451	1.94351			53.6884	-1.36358
52.3449	7.35104			56.5736	-5.80795				53.984	1.94419			53.7173	-1.36331
52.3838	7.34465			56.5957	-5.80526				54.0069	1.94313			53.7582	-1.36366
52.4067	7.34652			56.6354	-5.80446				54.0359	1.94215			53.7801	-1.36403
52.4466	7.3478			56.6583	-5.80682				54.0738	1.93953			53.821	-1.36369
52.4686	7.34643			56.6982	-5.80806				54.0967	1.93925			53.844	-1.36367
52.5065	7.34223			56.7212	-5.80791				54.1356	1.93901			53.8729	-1.36396
52.5286	7.34078			56.7619	-5.80686				54.1575	1.94037			53.9118	-1.36532
52.5564	7.33609			56.7842	-5.80391				54.1865	1.93967			53.9338	-1.36429
52.5982	7.32827			56.8238	-5.80354				54.2244	1.94261			53.9746	-1.36255
52.6202	7.32738			56.846	-5.80422				54.2473	1.943			53.9966	-1.36401
52.6591	7.32736			56.8856	-5.80386				54.2852	1.9415			54.0345	-1.36315
52.682	7.32548			56.9085	-5.80584				54.3081	1.93991			54.0574	-1.36115
52.7319	7.32116			56.9484	-5.81033				54.346	1.93889			54.0963	-1.36363
52.7538	7.31946			56.9714	-5.81178				54.368	1.93797			54.1192	-1.36544
52.7937	7.31473			57.0113	-5.81008				54.4069	1.93797			54.1581	-1.36526
52.8156	7.31262			57.0334	-5.80981				54.4288	1.93816			54.1801	-1.36689
52.8536	7.31286			57.0731	-5.80995				54.4677	1.93838			54.222	-1.3676
52.8775	7.3124			57.096	-5.8068				54.4907	1.93867			54.2449	-1.36681
52.9253	7.3097			57.135	-5.80507				54.5296	1.94017			54.2998	-1.36759
52.9473	7.30722			57.1579	-5.80744				54.5526	1.93891			54.3227	-1.36792
52.986	7.30438			57.1988	-5.80704				54.5915	1.93967			54.3616	-1.3664
53.0081	7.30415			57.2217	-5.80747				54.6144	1.9405			54.3837	-1.3646
53.0488	7.30201			57.2626	-5.80497				54.6533	1.93862			54.4244	-1.36439
53.0707	7.30005			57.2845	-5.80266				54.6752	1.93905			54.4464	-1.36572
53.1106	7.29963			57.3235	-5.79853				54.7141	1.93939			54.5062	-1.36499
53.1327	7.29655			57.3474	-5.79865				54.736	1.93947			54.5451	-1.36166
53.1715	7.29273			57.3992	-5.79713				54.776	1.93789			54.5671	-1.36199
53.1934	7.29073			57.4222	-5.79939				54.7979	1.93662			54.6079	-1.36085
53.2223	7.28832			57.476	-5.79394				54.8388	1.93715			54.6309	-1.35966
53.2602	7.28586			57.5	-5.79571				54.8609	1.93588			54.6707	-1.35778
53.2823	7.28387			57.5508	-5.79503				54.9006	1.93444			54.6927	-1.35875
53.3201	7.28351			57.5728	-5.79424				54.9228	1.93406			54.7316	-1.35779
53.343	7.28084			57.6246	-5.79328				54.9614	1.93346			54.7536	-1.35603
53.3819	7.28047			57.6466	-5.79485				54.9834	1.93452			54.7944	-1.35368
53.4038	7.27695			57.6865	-5.79617				55.0123	1.93582			54.8166	-1.35359
53.4427	7.27096			57.7084	-5.79544				55.0562	1.93354			54.8612	-1.35145
53.4648	7.27062			57.7493	-5.79889				55.0784	1.9333			54.8832	-1.35268
53.5036	7.26827			57.7722	-5.80211				55.117	1.93162			54.9231	-1.35296
53.5255	7.26796			57.8112	-5.80035				55.1392	1.93093			54.946	-1.35277
53.5654	7.26942			57.8341	-5.79899				55.1679	1.93101			54.9839	-1.35165
53.5884	7.26875			57.874	-5.79458				55.2058	1.93157			55.0069	-1.35113
53.6372	7.26442			57.8969	-5.79112				55.228	1.93103			55.0348	-1.35097
53.6611	7.26409			57.9368	-5.79122				55.2696	1.93379			55.0737	-1.3486
53.712	7.2595			57.9587	-5.79356				55.2916	1.93224			55.0966	-1.34793
53.734	7.25773			58.0006	-5.79003				55.3394	1.93204			55.1345	-1.34949
53.7828	7.25716			58.0226	-5.79027				55.3624	1.92946			55.1575	-1.34984
53.8058	7.25942			58.0654	-5.78992				55.4003	1.92874			55.1954	-1.34764
53.8456	7.25373			58.0884	-5.79222				55.4232	1.92897			55.2183	-1.35053
53.8676	7.25145			58.1442	-5.79109				55.4741	1.93014			55.2582	-1.34879
53.9065	7.24987			58.1682	-5.78947				55.496	1.93012			55.2801	-1.34976
53.9284	7.25251			58.221	-5.78332				55.535	1.92871			55.321	-1.34967
53.9683	7.25262			58.244	-5.78263				55.5579	1.92829			55.343	-1.35031
53.9905	7.25105			58.2859	-5.78223				55.5958	1.92785			55.3819	-1.35039
54.0311	7.24726			58.3088	-5.78369				55.6187	1.92788			55.4038	-1.35072
54.0531	7.24949			58.3497	-5.78792				55.6556	1.92992			55.4417	-1.34996
54.093	7.25063			58.4097	-5.79181				55.6785	1.93216			55.4646	-1.34926
54.115	7.25003			58.4514	-5.79147				55.7294	1.92882			55.5035	-1.34852
54.1528	7.2492			58.4736	-5.78868				55.7513	1.92797			55.5258	-1.34974
54.1748	7.24672			58.5143	-5.78836				55.7903	1.92938			55.5644	-1.34863
54.2147	7.24477			58.5372	-5.78365				55.8132	1.92838			55.5873	-1.34822
54.2368	7.24649			58.59	-5.78427				55.8521	1.92784			55.6252	-1.34754
54.2755	7.2454			58.612	-5.78557				55.8743	1.92595			55.6474	-1.34936
54.2984	7.2447			58.6609	-5.78912				55.9039	1.92544			55.6871	-1.34943
54.3483	7.2402			58.683	-5.79139				55.9428	1.92432			55.7092	-1.3498
54.3704	7.24082			58.7227	-5.78982				55.9649	1.9231			55.7389	-1.34885
54.4102	7.23862			58.7449	-5.78574				56.0047	1.92114			55.7778	-1.34942
54.4331	7.23753			58.7846	-5.78099				56.0276	1.9222			55.8	-1.35006
54.472	7.23613			58.8075	-5.78355				56.0814	1.92315			55.8396	-1.35104
54.4949	7.23545			58.8583	-5.78165				56.1037	1.92289			55.8618	-1.35223
54.5338	7.23532			58.8815	-5.78156				56.1423	1.92116			55.9015	-1.355
54.5558	7.23342			58.9222	-5.77925				56.1642	1.92228			55.9235	-1.35438
54.5976	7.23153			58.9451	-5.77995				56.2041	1.92192			55.9623	-1.35219
54.6198	7.23218			58.986	-5.78326				56.2271	1.92056			55.9843	-1.3512
54.6585	7.23055			59.0082	-5.78403				56.266	1.92045			56.0241	-1.35249
54.6806	7.23028			59.0378	-5.78344				56.2889	1.92031			56.0464	-1.35007
54.7093	7.22716			59.0788	-5.77918				56.3178	1.9168			56.087	-1.34815
54.7482	7.2264			59.1009	-5.78113				56.3557	1.92003			56.1091	-1.34703
54.7702	7.22673			59.1426	-5.78012				56.3787	1.91894			56.1389	-1.34789
54.8111	7.22637			59.1648	-5.78024				56.4176	1.92143			56.1777	-1.34831
54.834	7.22428			59.2104	-5.77717				56.4395	1.92245			56.2017	-1.34676
54.8719	7.22312			59.2323	-5.77513				56.4774	1.92602			56.2505	-1.34459
54.8939	7.22478			59.2722	-5.77022				56.4995	1.92472			56.2725	-1.34383
54.9328	7.22436			59.2942	-5.77174				56.5383	1.92432			56.3114	-1.3435
54.9557	7.22475			59.3241	-5.77127				56.5612	1.92639			56.3333	-1.34302
54.9946	7.21843			59.366	-5.77353				56.6001	1.92407			56.3732	-1.34121
55.0167	7.21769			59.3879	-5.77804				56.6223	1.92347			56.3954	-1.34281
55.0554	7.2127			59.4288	-5.77628				56.6519	1.921			56.435	-1.34466
55.0776	7.21032			59.4507	-5.77341				56.6908	1.91844			56.4573	-1.34269
55.1063	7.20904			59.4916	-5.77163				56.7128	1.91806			56.4969	-1.34203
55.1482	7.20578			59.5136	-5.77195				56.7596	1.91643			56.5198	-1.34278
55.1701	7.20708			59.5545	-5.77103				56.7826	1.91706			56.5577	-1.3435
55.209	7.20781			59.5764	-5.77145				56.8215	1.91645			56.5806	-1.34293
55.2319	7.20769			59.6163	-5.77055				56.8436	1.91612			56.6225	-1.34383
55.2698	7.20587			59.6392	-5.77093				56.8833	1.9144			56.6446	-1.34496
55.2918	7.2046			59.6811	-5.76892				56.9053	1.91391			56.6834	-1.34456
55.3307	7.20163			59.7031	-5.7684				56.9442	1.91515			56.7063	-1.34408
55.3527	7.20178			59.744	-5.76579				56.9661	1.91557			56.7452	-1.3445
55.3945	7.19811			59.7669	-5.768				57.006	1.91779			56.7681	-1.34304
55.4167	7.19975			59.8207	-5.76839				57.028	1.91755			56.808	-1.34553
55.4464	7.20348			59.8437	-5.76889				57.0678	1.91724			56.83	-1.34196
55.4843	7.20115			59.8836	-5.76956				57.0898	1.91674			56.8709	-1.34229
55.5064	7.20009			59.9056	-5.77075				57.1296	1.91578			56.8928	-1.3437
55.5471	7.19928			59.9494	-5.76896				57.1526	1.91318			56.9317	-1.34393
55.569	7.19663			59.9714	-5.76817				57.1905	1.91482			56.9547	-1.34325
55.6109	7.1923			60.0143	-5.76718				57.2124	1.91514			56.9926	-1.34246
55.633	7.19262			60.0372	-5.76615				57.2514	1.91273			57.0147	-1.34407
55.6708	7.19211			60.089	-5.76395				57.2736	1.91392			57.0554	-1.34319
55.6938	7.19264			60.112	-5.76442				57.3132	1.91281			57.0773	-1.34567
55.7316	7.19115			60.1618	-5.76311				57.3361	1.91348			57.1183	-1.34534
55.7546	7.18911			60.1848	-5.76372				57.365	1.91107			57.1412	-1.34559
55.8074	7.18936			60.2386	-5.75942				57.4049	1.90987			57.1801	-1.34396
55.8293	7.1896			60.2616	-5.76101				57.4269	1.90797			57.203	-1.3439
55.8683	7.18901			60.3015	-5.76344				57.4657	1.90965			57.2409	-1.34416
55.8912	7.18636			60.3244	-5.76255				57.488	1.91217			57.2639	-1.34108
55.9311	7.1892			60.3763	-5.76759				57.5266	1.91101			57.3137	-1.34058
55.954	7.18847			60.3984	-5.76868				57.5495	1.91014			57.3366	-1.34023
55.9939	7.18639			60.4381	-5.76426				57.5884	1.91085			57.3865	-1.34166
56.0158	7.18657			60.4611	-5.76166				57.6104	1.91211			57.4085	-1.34016
56.0547	7.18824			60.5099	-5.75883				57.6512	1.91084			57.4483	-1.34059
56.0767	7.18824			60.5329	-5.7591				57.6732	1.90992			57.4713	-1.33922
56.1156	7.18547			60.5827	-5.76412				57.7131	1.9106			57.5182	-1.33958
56.1378	7.18478			60.6056	-5.76395				57.735	1.90943			57.5411	-1.34005
56.1774	7.18469			60.6476	-5.76207				57.7769	1.90981			57.5919	-1.33806
56.1994	7.1844			60.6695	-5.76092				57.7989	1.91125			57.6149	-1.33635
56.2383	7.18213			60.7104	-5.76563				57.8398	1.91523			57.6688	-1.33457
56.2612	7.18111			60.7333	-5.76819				57.8619	1.91573			57.6917	-1.33411
56.3111	7.18153			60.7842	-5.76905				57.9046	1.91545			57.7426	-1.33264
56.3332	7.18295			60.8071	-5.76884				57.9268	1.91638			57.7645	-1.33381
56.3709	7.18432			60.848	-5.77057				57.9684	1.91444			57.8064	-1.33299
56.3938	7.18439			60.87	-5.76993				57.9906	1.91463			57.8303	-1.33277
56.4327	7.18532			60.9109	-5.76661				58.0292	1.91418			57.8812	-1.33195
56.4549	7.18425			60.9328	-5.76471				58.0514	1.91474			57.9042	-1.33427
56.4986	7.18429			60.9737	-5.7651				58.0911	1.91479			57.954	-1.33282
56.5215	7.18557			60.9958	-5.76782				58.113	1.91451			57.9769	-1.33301
56.5744	7.1848			61.0271	-5.76741				58.1549	1.91193			58.0318	-1.33032
56.5963	7.18458			61.0679	-5.76314				58.1769	1.91211			58.0537	-1.32853
56.6442	7.18602			61.0899	-5.76122				58.2178	1.91314			58.0926	-1.32961
56.6663	7.18769			61.1318	-5.76248				58.2399	1.91302			58.1146	-1.32972
56.704	7.18492			61.1537	-5.76192				58.2796	1.91322			58.1564	-1.32722
56.727	7.18237			61.2016	-5.7669				58.3017	1.91207			58.1784	-1.32719
56.7728	7.18241			61.2235	-5.76847				58.3424	1.91232			58.2203	-1.32955
56.7958	7.17977			61.2644	-5.7679				58.3644	1.91256			58.2422	-1.3286
56.8456	7.18179			61.2874	-5.76649				58.4152	1.91007			58.2811	-1.32788
56.8686	7.18306			61.3302	-5.76253				58.4373	1.90935			58.3041	-1.32932
56.9184	7.18209			61.3522	-5.75961				58.4762	1.90999			58.3579	-1.32807
56.9404	7.18184			61.3941	-5.76198				58.4991	1.90985			58.3799	-1.32777
56.9803	7.18032			61.416	-5.76228				58.551	1.90848			58.4218	-1.32838
57.0022	7.17882			61.4579	-5.75819				58.5739	1.91009			58.4447	-1.32895
57.0401	7.17766			61.4798	-5.75613				58.6258	1.91			58.4846	-1.32906
57.0631	7.17518			61.5207	-5.75624				58.6478	1.91076			58.5067	-1.32775
57.101	7.17025			61.5428	-5.75522				58.6886	1.90893			58.5454	-1.32735
57.1239	7.16896			61.5836	-5.75575				58.7107	1.90903			58.5694	-1.32811
57.1628	7.17102			61.6055	-5.75831				58.7505	1.90668			58.6082	-1.32711
57.1849	7.16984			61.6464	-5.76106				58.7727	1.908			58.6304	-1.32576
57.2236	7.17012			61.6686	-5.76044				58.8123	1.9069			58.6721	-1.32475
57.2457	7.17005			61.7103	-5.75524				58.8342	1.90719			58.6942	-1.32703
57.2854	7.17019			61.7322	-5.75484				58.8741	1.90358			58.7349	-1.32489
57.3074	7.17424			61.7631	-5.75434				58.8961	1.90405			58.7568	-1.32516
57.3363	7.17817			61.803	-5.7537				58.936	1.90345			58.7968	-1.32708
57.3763	7.17763			61.8259	-5.75326				58.9589	1.90381			58.8187	-1.32674
57.3991	7.1769			61.8668	-5.7511				58.9988	1.90248			58.8586	-1.32804
57.437	7.17489			61.8897	-5.75253				59.021	1.90284			58.8805	-1.32793
57.46	7.17698			61.9416	-5.75422				59.0606	1.90031			58.9214	-1.32494
57.5099	7.1765			61.9646	-5.75612				59.0836	1.90116			58.9443	-1.32625
57.5318	7.17585			62.0154	-5.76123				59.1225	1.9033			58.9853	-1.32891
57.5697	7.17513			62.0376	-5.75846				59.1454	1.90242			59.0074	-1.32847
57.5926	7.17709			62.0793	-5.7579				59.1843	1.90322			59.0471	-1.32753
57.6325	7.17675			62.1022	-5.75848				59.2072	1.90393			59.07	-1.32855
57.6555	7.1751			62.1431	-5.75721				59.2452	1.90445			59.0989	-1.32793
57.6964	7.17233			62.1652	-5.75695				59.2672	1.90292			59.1398	-1.33007
57.7193	7.17058			62.2079	-5.75759				59.311	1.9017			59.1628	-1.32942
57.7582	7.16596			62.2298	-5.75468				59.3329	1.90176			59.2176	-1.33157
57.7811	7.165			62.2707	-5.75772				59.3728	1.90228			59.2398	-1.33036
57.819	7.16313			62.2927	-5.75691				59.3957	1.90052			59.2804	-1.33069
57.841	7.16301			62.3336	-5.75595				59.4366	1.90198			59.3024	-1.33147
57.8709	7.16256			62.3557	-5.75482				59.4587	1.90438			59.3423	-1.333
57.9098	7.15757			62.3964	-5.75246				59.5005	1.90179			59.3653	-1.3342
57.9319	7.15508			62.4186	-5.7496				59.5224	1.90153			59.4181	-1.33532
57.9706	7.15675			62.4592	-5.75392				59.5623	1.90193			59.4402	-1.33652
57.9931	7.15971			62.4814	-5.75734				59.5844	1.90208			59.4799	-1.33411
58.032	7.15996			62.522	-5.757				59.6242	1.90325			59.5018	-1.33413
58.0549	7.16117			62.545	-5.75345				59.6461	1.90525			59.5328	-1.33565
58.0948	7.16224			62.5968	-5.74921				59.687	1.90717			59.5637	-1.33482
58.1167	7.1607			62.6188	-5.7492				59.7091	1.90507			59.5986	-1.33509
58.1576	7.16048			62.6587	-5.74998				59.7508	1.90432			59.6215	-1.33366
58.1796	7.15988			62.6808	-5.75148				59.7728	1.9037			59.6604	-1.33092
58.2454	7.15795			62.7206	-5.75492				59.8117	1.90284			59.6834	-1.33105
58.2675	7.15665			62.7425	-5.75294				59.8346	1.90367			59.7233	-1.33011
58.3073	7.15736			62.7833	-5.74881				59.8735	1.90399			59.7455	-1.333
58.3302	7.15669			62.8063	-5.74823				59.8956	1.90298			59.7871	-1.33065
58.3681	7.15346			62.8571	-5.74986				59.9373	1.90372			59.8091	-1.32802
58.3902	7.1518			62.8791	-5.75137				59.9594	1.90093			59.8549	-1.32985
58.4299	7.1487			62.92	-5.75227				60.0002	1.90198			59.8768	-1.32976
58.4519	7.14738			62.942	-5.75517				60.0224	1.90105			59.9157	-1.3315
58.4928	7.15053			62.9828	-5.75463				60.067	1.90043			59.9387	-1.33087
58.5157	7.15288			63.0048	-5.75611				60.0889	1.90004			59.9766	-1.32907
58.5536	7.15046			63.0466	-5.75471				60.1278	1.90194			59.9987	-1.32813
58.5757	7.15051			63.0696	-5.75379				60.1507	1.90174			60.0384	-1.32956
58.6035	7.15398			63.1115	-5.75072				60.1897	1.90257			60.0606	-1.33
58.6433	7.156			63.1335	-5.75118				60.2126	1.90431			60.1003	-1.33138
58.6653	7.15562			63.1753	-5.75185				60.2525	1.9035			60.1222	-1.33062
58.7032	7.15417			63.1975	-5.75143				60.2746	1.90188			60.1611	-1.33133
58.7261	7.15333			63.2381	-5.75134				60.3163	1.90378			60.184	-1.3333
58.764	7.14916			63.2611	-5.75411				60.3392	1.90257			60.2229	-1.33395
58.787	7.14845			63.3169	-5.75267				60.3891	1.90207			60.2452	-1.33089
58.8368	7.14577			63.3399	-5.75214				60.411	1.90013			60.2748	-1.33172
58.8588	7.14656			63.3818	-5.74914				60.4619	1.90202			60.3137	-1.33176
58.8977	7.14481			63.4057	-5.74849				60.4838	1.9028			60.3358	-1.33143
58.9196	7.1462			63.4605	-5.75342				60.5228	1.90439			60.3755	-1.3296
58.9595	7.14397			63.4827	-5.75228				60.545	1.90293			60.3975	-1.33038
58.9824	7.14387			63.5244	-5.7501				60.5856	1.90198			60.4393	-1.33135
59.0114	7.14237			63.5473	-5.74859				60.6078	1.90262			60.4615	-1.33056
59.0492	7.14286			63.5872	-5.7474				60.6474	1.90349			60.5012	-1.32969
59.0715	7.14281			63.6094	-5.7459				60.6695	1.90282			60.5232	-1.32778
59.1131	7.13825			63.651	-5.74542				60.7093	1.90511			60.562	-1.32801
59.1351	7.14059			63.673	-5.74657				60.7312	1.90485			60.585	-1.32931
59.175	7.13615			63.7129	-5.74388				60.7701	1.90171			60.6139	-1.32967
59.1978	7.13419			63.7358	-5.74365				60.793	1.89908			60.6568	-1.32727
59.2358	7.13756			63.7757	-5.74396				60.8219	1.8999			60.6787	-1.32604
59.2587	7.13952			63.7986	-5.74472				60.8609	1.89878			60.7186	-1.32852
59.2986	7.13951			63.8376	-5.74909				60.8828	1.89894			60.7415	-1.32726
59.3215	7.14178			63.8605	-5.75017				60.9227	1.90041			60.7805	-1.32776
59.3614	7.14253			63.9004	-5.74867				60.9448	1.89719			60.8026	-1.32756
59.3843	7.14267			63.9224	-5.74533				60.9855	1.8971			60.8413	-1.32752
59.4242	7.14067			63.9632	-5.74682				61.0077	1.89904			60.8642	-1.32739
59.4465	7.13853			63.9861	-5.74774				61.0473	1.89823			60.9151	-1.3256
59.4851	7.13645			64.028	-5.74648				61.0693	1.89849			60.938	-1.32445
59.507	7.13735			64.051	-5.74568				61.1092	1.89833			60.9879	-1.32129
59.5459	7.13758			64.0918	-5.74277				61.1311	1.90008			61.0109	-1.3205
59.5679	7.1366			64.1148	-5.7408				61.171	1.899			61.0637	-1.32123
59.6087	7.13712			64.1557	-5.74177				61.193	1.89818			61.0866	-1.32167
59.6307	7.13886			64.1778	-5.73952				61.2328	1.89782			61.1335	-1.32294
59.6696	7.13998			64.2185	-5.74112				61.255	1.89457			61.1555	-1.32354
59.6917	7.14066			64.2415	-5.74043				61.2947	1.89182			61.1953	-1.32356
59.7214	7.13956			64.2823	-5.74066				61.3166	1.89082			61.2175	-1.3235
59.7613	7.13962			64.3043	-5.74056				61.3565	1.89345			61.2572	-1.32279
59.7833	7.14196			64.3452	-5.7363				61.3794	1.89374			61.2792	-1.32354
59.8222	7.13909			64.3681	-5.73513				61.4203	1.89457			61.321	-1.32358
59.8451	7.13792			64.409	-5.73544				61.4423	1.89493			61.3429	-1.32399
59.883	7.13809			64.4309	-5.73386				61.4822	1.89672			61.3848	-1.32653
59.9052	7.13913			64.4708	-5.73498				61.5044	1.89528			61.4078	-1.327
59.9448	7.13653			64.4938	-5.73433				61.544	1.89415			61.4596	-1.32757
59.9676	7.13378			64.5466	-5.7377				61.5669	1.89611			61.4816	-1.32666
60.0079	7.12931			64.5686	-5.73747				61.6069	1.89583			61.5234	-1.32378
60.0309	7.12926			64.6115	-5.74129				61.6288	1.89391			61.5455	-1.32398
60.0688	7.13009			64.6344	-5.74253				61.6697	1.89596			61.5873	-1.32724
60.0917	7.12982			64.6873	-5.74342				61.6919	1.89801			61.6102	-1.32656
60.1206	7.12835			64.7094	-5.74179				61.7325	1.89816			61.6501	-1.32626
60.1605	7.12924			64.7381	-5.74181				61.7547	1.89923			61.6731	-1.32491
60.1827	7.13086			64.779	-5.74005				61.7944	1.89993			61.712	-1.32703
60.2234	7.13396			64.802	-5.73903				61.8165	1.89866			61.734	-1.3282
60.2463	7.13641			64.8439	-5.73577				61.8562	1.89718			61.7758	-1.3301
60.2862	7.13365			64.866	-5.73796				61.8791	1.89752			61.7987	-1.32839
60.3081	7.13348			64.9077	-5.73591				61.92	1.89827			61.8376	-1.32672
60.349	7.13596			64.9297	-5.73645				61.9422	1.8979			61.8598	-1.32891
60.371	7.13846			64.9705	-5.73656				61.9828	1.89969			61.9015	-1.32667
60.4108	7.13772			64.9927	-5.73745				62.0049	1.9			61.9244	-1.32641
60.4338	7.1388			65.0333	-5.73896				62.0447	1.89974			61.9643	-1.32866
60.4727	7.13811			65.0553	-5.73852				62.0666	1.90117			61.9865	-1.32908
60.4956	7.13328			65.0962	-5.73941				62.1055	1.90011			62.0251	-1.3289
60.5345	7.135			65.1191	-5.7426				62.1285	1.90005			62.0473	-1.32879
60.5564	7.13777			65.161	-5.74734				62.1693	1.90183			62.087	-1.32806
60.5854	7.14004			65.183	-5.74558				62.1915	1.90087			62.1099	-1.32673
60.6273	7.14024			65.2258	-5.74565				62.2322	1.89995			62.1498	-1.32616
60.6502	7.13858			65.2488	-5.74629				62.2543	1.89947			62.1727	-1.32702
60.6891	7.13717			65.2907	-5.74675				62.294	1.89777			62.2117	-1.32503
60.712	7.13615			65.3126	-5.74629				62.3169	1.89657			62.2338	-1.32281
60.75	7.13686			65.3535	-5.74604				62.3469	1.89804			62.2735	-1.32525
60.7729	7.13606			65.3754	-5.74487				62.3867	1.89774			62.2964	-1.32439
60.8248	7.13845			65.4163	-5.74426				62.4097	1.89762			62.3373	-1.32163
60.8467	7.14161			65.4382	-5.74629				62.4486	1.89889			62.3595	-1.32034
60.8856	7.13797			65.4811	-5.7433				62.4715	1.89687			62.4001	-1.32261
60.9077	7.13296			65.5031	-5.74301				62.5114	1.89431			62.4223	-1.32219
60.9474	7.13621			65.546	-5.74738				62.5336	1.89743			62.461	-1.32068
60.9695	7.13876			65.5679	-5.75097				62.5743	1.89923			62.4839	-1.32172
61.0112	7.13777			65.6078	-5.74601				62.5963	1.90031			62.5248	-1.32546
61.0332	7.13668			65.6307	-5.74701				62.6361	1.90046			62.5477	-1.32455
61.0721	7.13317			65.6726	-5.75218				62.659	1.90174			62.5866	-1.32417
61.0941	7.13082			65.6949	-5.7495				62.7109	1.9006			62.6088	-1.32252
61.1329	7.1313			65.7365	-5.74938				62.7328	1.89897			62.6504	-1.32336
61.1559	7.13255			65.7587	-5.74863				62.7727	1.90073			62.6734	-1.32281
61.1957	7.13239			65.7993	-5.74611				62.7947	1.90155			62.7263	-1.31888
61.2179	7.13363			65.8215	-5.7457				62.8356	1.90021			62.7492	-1.3201
61.2576	7.13449			65.8641	-5.74508				62.8575	1.89838			62.7901	-1.32071
61.2805	7.13511			65.886	-5.74796				62.8984	1.89802			62.8121	-1.32133
61.3194	7.1394			65.928	-5.74964				62.9213	1.89687			62.8539	-1.3206
61.3416	7.13997			65.9502	-5.74735				62.9602	1.89642			62.876	-1.32105
61.3703	7.137			65.9908	-5.7431				62.9822	1.89714			62.9177	-1.32272
61.4112	7.13085			66.0138	-5.74091				63.0241	1.89853			62.9399	-1.32347
61.4331	7.12827			66.0557	-5.7408				63.046	1.89674			62.9806	-1.32123
61.491	7.13257			66.0777	-5.74207				63.0859	1.89538			63.0027	-1.32255
61.5139	7.13081			66.1195	-5.73978				63.1089	1.89695			63.0414	-1.32341
61.5518	7.1298			66.1417	-5.73858				63.1487	1.89787			63.0636	-1.32281
61.5737	7.12906			66.1883	-5.73672				63.1717	1.89564			63.1042	-1.32207
61.6136	7.1292			66.2103	-5.73892				63.2105	1.89711			63.1262	-1.32214
61.6366	7.12851			66.2531	-5.7423				63.2325	1.89768			63.1671	-1.32218
61.6765	7.12606			66.2752	-5.74243				63.2634	1.89558			63.19	-1.32159
61.6994	7.1241			66.316	-5.73947				63.2884	1.89778			63.2299	-1.3223
61.7383	7.12167			66.3379	-5.73978				63.3292	1.89839			63.2521	-1.32199
61.7602	7.12308			66.3798	-5.74093				63.3522	1.89681			63.2828	-1.32148
61.7992	7.12578			66.4018	-5.74189				63.3921	1.89681			63.3237	-1.32192
61.8211	7.12693			66.4446	-5.7379				63.414	1.89953			63.3456	-1.3216
61.862	7.12759			66.4666	-5.7366				63.4539	1.89712			63.3885	-1.32281
61.8839	7.12335			66.5095	-5.74021				63.4768	1.8988			63.4114	-1.32296
61.9238	7.12115			66.5316	-5.74003				63.5178	1.90216			63.4533	-1.31933
61.9458	7.12065			66.5743	-5.74105				63.5407	1.9015			63.4753	-1.31981
61.9856	7.11646			66.5964	-5.73948				63.5806	1.90348			63.5162	-1.32118
62.0086	7.11883			66.6371	-5.73822				63.6035	1.90232			63.5384	-1.32174
62.0574	7.12226			66.6601	-5.73906				63.6434	1.90361			63.579	-1.32379
62.0804	7.12165			66.7019	-5.73797				63.6654	1.90377			63.6009	-1.32424
62.1312	7.12567			66.7239	-5.74007				63.7052	1.9045			63.6428	-1.32302
62.1534	7.12402			66.7638	-5.74408				63.7272	1.90424			63.6647	-1.32321
62.1931	7.12564			66.7867	-5.74721				63.7691	1.90542			63.7056	-1.32447
62.216	7.1263			66.8276	-5.74834				63.7913	1.9044			63.7276	-1.32212
62.2549	7.12795			66.8498	-5.74627				63.8329	1.90185			63.7695	-1.32225
[truncated: 34,514 more rows]

## Sheet: Figure 4c
lateral SNR									vertical SNR
Field	X-ray tube current								Field	X-ray tube current
V mm^(-1)	10 uA	20 uA	40 uA	60 uA	80 uA	100 uA	average		V mm^(-1)	10 uA	20 uA	40 uA	60 uA	80 uA	100 uA	average
-4.7619	961.62	2217.97	2659.17	1901.65	1493.28	1439.64	1778.89		-4.87805	827.846	1060.89	1558.72	1894.75	1635.93	2421.42	1566.59
-3.80952	1355.57	1963.91	2900.25	2933.75	1524.11	1832.23	2084.97		-2.43902	938.643	744.225	1813.63	1692.97	2038.19	1880.72	1518.06
-2.85714	988.152	1991.18	1615.05	1954.25	2837.84	2019.3	1900.96		-1.21951	482.282	598.877	776.181	1142.11	796.985	961.916	793.058
-1.90476	1779.57	2011.03	2379.26	1827.42	1700.91	1170.83	1811.51		0	168.745	242.357	269.174	315	376.152	322.899	282.388
-0.95238	718.636	843.174	1073.32	2542	828.662	824.946	1138.46		1.21951	821.663	933.172	1488.35	1681.16	1590.75	1365.74	1313.47
0	65.1751	173.585	137.057	135.618	244.219	230.097	164.292		2.43902	1032.78	1106.17	1833.07	1836.47	2389.69	1946.6	1690.8
0.95238	1717.19	1868.98	2299.33	1883.22	2348.85	2165.38	2047.16		4.87805	961.608	1349.58	1980.33	2378.49	1925.66	1992.92	1764.76
1.90476	1333.5	1437.01	1757.69	1722.44	2509.52	2756.32	1919.41
2.85714	1313.1	1739.25	1565.83	1591.25	2302.77	3036.97	1924.86
3.80952	1182.33	2692.64	2564.52	2166.74	1976.09	2162.96	2124.21
4.7619	2186.67	1862.97	2757.24	1800.41	2014.07	1955.86	2096.2

## Sheet: Figure 4d
lateral				vertical
Bias	SNR			Bias	SNR
V				V
0.5	2.6753			0.5	2.35009
1	5.70795			1	2.58152
2	7.55			2	2.76337
5	8.40359			5	2.65562
10	7.13026			10	3.02528
20	8.08028			20	3.68455
40	10.3681			30	3.42891
60	7.52798			40	4.66292
80	9.80666			50	3.16842
100	9.16365			60	3.53353
120	9.69594			80	3.43643
140	9.36636			100	2.68199
160	9.17953			120	2.25475
180	9.49625			140	2.46829
200	8.78929			160	1.89865
				180	1.71155
				200	1.13423
