# Supplementary material for: Solution-grown BiI/BiI3 van der Waals heterostructures for sensitive X-ray detection
Source: Nat Commun. 2023 Mar 23;14:1621. doi: 10.1038/s41467-023-37297-z (PMC10036621; doi:10.1038/s41467-023-37297-z)
Supplement: Supplementary file 3 — Source Data [file 41467_2023_37297_MOESM3_ESM.zip › Source Data/Figure 5.xlsx]

## Sheet: Figure 5a
BiI3				CdTe				(NH4)3Bi2I9				Cs2AgBiBr6				MAPbBr3
Thickness	Attenuation efficiency			Thickness	Attenuation efficiency			Thickness	Attenuation efficiency			Thickness	Attenuation efficiency			Thickness	Attenuation efficiency
mm	%			mm	%			mm	%			mm	%			mm	%
0	0			0	0			0	0			0	0			0	0
0.02	11.9008			0.02	10.694			0.02	8.9679			0.02	7.518			0.02	4.21871
0.04	22.3853			0.04	20.2445			0.04	17.1316			0.04	14.4708			0.04	8.25944
0.06	31.6221			0.06	28.7736			0.06	24.5631			0.06	20.9009			0.06	12.1297
0.08	39.7596			0.08	36.3905			0.08	31.3282			0.08	26.8475			0.08	15.8367
0.1	46.9287			0.1	43.193			0.1	37.4866			0.1	32.3471			0.1	19.3873
0.12	53.2446			0.12	49.2679			0.12	43.0928			0.12	37.4333			0.12	22.7881
0.14	58.8089			0.14	54.6932			0.14	48.1962			0.14	42.1371			0.14	26.0455
0.16	63.711			0.16	59.5384			0.16	52.8419			0.16	46.4872			0.16	29.1654
0.18	68.0297			0.18	63.8653			0.18	57.071			0.18	50.5103			0.18	32.1537
0.2	71.8344			0.2	67.7296			0.2	60.9208			0.2	54.2309			0.2	35.0159
0.22	75.1863			0.22	71.1806			0.22	64.4254			0.22	57.6718			0.22	37.7574
0.24	78.1393			0.24	74.2626			0.24	67.6157			0.24	60.8541			0.24	40.3833
0.26	80.7409			0.26	77.0149			0.26	70.5199			0.26	63.797			0.26	42.8983
0.28	83.0329			0.28	79.473			0.28	73.1636			0.28	66.5188			0.28	45.3073
0.3	85.0521			0.3	81.6681			0.3	75.5703			0.3	69.0359			0.3	47.6146
0.32	86.8311			0.32	83.6286			0.32	77.7611			0.32	71.3638			0.32	49.8246
0.34	88.3983			0.34	85.3793			0.34	79.7555			0.34	73.5166			0.34	51.9413
0.36	89.779			0.36	86.9429			0.36	81.571			0.36	75.5077			0.36	53.9688
0.38	90.9954			0.38	88.3392			0.38	83.2237			0.38	77.349			0.38	55.9107
0.4	92.067			0.4	89.5862			0.4	84.7282			0.4	79.0519			0.4	57.7707
0.42	93.0111			0.42	90.6999			0.42	86.0977			0.42	80.6268			0.42	59.5523
0.44	93.8428			0.44	91.6944			0.44	87.3445			0.44	82.0833			0.44	61.2586
0.46	94.5756			0.46	92.5826			0.46	88.4794			0.46	83.4302			0.46	62.893
0.48	95.2211			0.48	93.3758			0.48	89.5126			0.48	84.676			0.48	64.4584
0.5	95.7898			0.5	94.0842			0.5	90.4531			0.5	85.828			0.5	65.9578
0.52	96.2909			0.52	94.7169			0.52	91.3092			0.52	86.8935			0.52	67.394
0.54	96.7323			0.54	95.2819			0.54	92.0886			0.54	87.8788			0.54	68.7695
0.56	97.1212			0.56	95.7864			0.56	92.7981			0.56	88.7901			0.56	70.0871
0.58	97.4638			0.58	96.237			0.58	93.444			0.58	89.6328			0.58	71.349
0.6	97.7656			0.6	96.6394			0.6	94.0319			0.6	90.4123			0.6	72.5577
0.62	98.0315			0.62	96.9988			0.62	94.5671			0.62	91.133			0.62	73.7154
0.64	98.2658			0.64	97.3198			0.64	95.0543			0.64	91.7997			0.64	74.8243
0.66	98.4722			0.66	97.6064			0.66	95.4978			0.66	92.4162			0.66	75.8864
0.68	98.654			0.68	97.8624			0.68	95.9016			0.68	92.9863			0.68	76.9037
0.7	98.8142			0.7	98.091			0.7	96.2691			0.7	93.5136			0.7	77.878
0.72	98.9553			0.72	98.2951			0.72	96.6037			0.72	94.0013			0.72	78.8113
0.74	99.0796			0.74	98.4774			0.74	96.9083			0.74	94.4522			0.74	79.7052
0.76	99.1892			0.76	98.6403			0.76	97.1856			0.76	94.8693			0.76	80.5614
0.78	99.2857			0.78	98.7857			0.78	97.438			0.78	95.255			0.78	81.3814
0.8	99.3707			0.8	98.9155			0.8	97.6677			0.8	95.6118			0.8	82.1669
0.82	99.4456			0.82	99.0315			0.82	97.8769			0.82	95.9417			0.82	82.9192
0.84	99.5115			0.84	99.1351			0.84	98.0673			0.84	96.2468			0.84	83.6398
0.86	99.5697			0.86	99.2276			0.86	98.2406			0.86	96.5289			0.86	84.33
0.88	99.6209			0.88	99.3102			0.88	98.3984			0.88	96.7899			0.88	84.9911
0.9	99.666			0.9	99.3839			0.9	98.542			0.9	97.0312			0.9	85.6242
0.92	99.7058			0.92	99.4498			0.92	98.6728			0.92	97.2544			0.92	86.2307
0.94	99.7408			0.94	99.5087			0.94	98.7918			0.94	97.4608			0.94	86.8116
0.96	99.7716			0.96	99.5612			0.96	98.9001			0.96	97.6517			0.96	87.368
0.98	99.7988			0.98	99.6081			0.98	98.9988			0.98	97.8283			0.98	87.9009
1	99.8227			1	99.65			1	99.0886			1	97.9916			1	88.4113
1.02	99.8438			1.02	99.6875			1.02	99.1703			1.02	98.1425			1.02	88.9002
1.04	99.8624			1.04	99.7209			1.04	99.2447			1.04	98.2822			1.04	89.3685
1.06	99.8788			1.06	99.7507			1.06	99.3124			1.06	98.4113			1.06	89.817
1.08	99.8932			1.08	99.7774			1.08	99.3741			1.08	98.5308			1.08	90.2466
1.1	99.9059			1.1	99.8012			1.1	99.4302			1.1	98.6412			1.1	90.6581
1.12	99.9171			1.12	99.8225			1.12	99.4813			1.12	98.7434			1.12	91.0522
1.14	99.927			1.14	99.8414			1.14	99.5278			1.14	98.8379			1.14	91.4296
1.16	99.9357			1.16	99.8584			1.16	99.5702			1.16	98.9252			1.16	91.7912
1.18	99.9433			1.18	99.8735			1.18	99.6087			1.18	99.006			1.18	92.1375
1.2	99.9501			1.2	99.8871			1.2	99.6438			1.2	99.0807			1.2	92.4692
1.22	99.956			1.22	99.8991			1.22	99.6758			1.22	99.1499			1.22	92.7869
1.24	99.9613			1.24	99.9099			1.24	99.7048			1.24	99.2138			1.24	93.0912
1.26	99.9659			1.26	99.9196			1.26	99.7313			1.26	99.2729			1.26	93.3827
1.28	99.9699			1.28	99.9282			1.28	99.7554			1.28	99.3276			1.28	93.6618
1.3	99.9735			1.3	99.9359			1.3	99.7773			1.3	99.3781			1.3	93.9292
1.32	99.9767			1.32	99.9427			1.32	99.7973			1.32	99.4249			1.32	94.1853
1.34	99.9794			1.34	99.9488			1.34	99.8155			1.34	99.4681			1.34	94.4306
1.36	99.9819			1.36	99.9543			1.36	99.832			1.36	99.5081			1.36	94.6656
1.38	99.984			1.38	99.9592			1.38	99.8471			1.38	99.5451			1.38	94.8906
1.4	99.9859			1.4	99.9636			1.4	99.8608			1.4	99.5793			1.4	95.1062
1.42	99.9876			1.42	99.9674			1.42	99.8733			1.42	99.6109			1.42	95.3126
1.44	99.9891			1.44	99.9709			1.44	99.8846			1.44	99.6402			1.44	95.5104
1.46	99.9904			1.46	99.974			1.46	99.895			1.46	99.6672			1.46	95.6998
1.48	99.9915			1.48	99.9768			1.48	99.9044			1.48	99.6922			1.48	95.8812
1.5	99.9925			1.5	99.9793			1.5	99.913			1.5	99.7154			1.5	96.055
1.52	99.9934			1.52	99.9815			1.52	99.9208			1.52	99.7368			1.52	96.2214
1.54	99.9942			1.54	99.9835			1.54	99.9279			1.54	99.7566			1.54	96.3808
1.56	99.9949			1.56	99.9852			1.56	99.9344			1.56	99.7749			1.56	96.5335
1.58	99.9955			1.58	99.9868			1.58	99.9403			1.58	99.7918			1.58	96.6797
1.6	99.996			1.6	99.9882			1.6	99.9456			1.6	99.8074			1.6	96.8198
1.62	99.9965			1.62	99.9895			1.62	99.9505			1.62	99.8219			1.62	96.954
1.64	99.9969			1.64	99.9906			1.64	99.9549			1.64	99.8353			1.64	97.0825
1.66	99.9973			1.66	99.9916			1.66	99.959			1.66	99.8477			1.66	97.2056
1.68	99.9976			1.68	99.9925			1.68	99.9626			1.68	99.8591			1.68	97.3234
1.7	99.9979			1.7	99.9933			1.7	99.966			1.7	99.8697			1.7	97.4364
1.72	99.9981			1.72	99.994			1.72	99.969			1.72	99.8795			1.72	97.5445
1.74	99.9984			1.74	99.9947			1.74	99.9718			1.74	99.8886			1.74	97.6481
1.76	99.9986			1.76	99.9952			1.76	99.9744			1.76	99.897			1.76	97.7473
1.78	99.9987			1.78	99.9958			1.78	99.9767			1.78	99.9047			1.78	97.8423
1.8	99.9989			1.8	99.9962			1.8	99.9787			1.8	99.9119			1.8	97.9334
1.82	99.999			1.82	99.9966			1.82	99.9806			1.82	99.9185			1.82	98.0206
1.84	99.9991			1.84	99.997			1.84	99.9824			1.84	99.9246			1.84	98.1041
1.86	99.9992			1.86	99.9973			1.86	99.984			1.86	99.9303			1.86	98.184
1.88	99.9993			1.88	99.9976			1.88	99.9854			1.88	99.9355			1.88	98.2607
1.9	99.9994			1.9	99.9978			1.9	99.9867			1.9	99.9404			1.9	98.334
1.92	99.9995			1.92	99.9981			1.92	99.9879			1.92	99.9449			1.92	98.4043
1.94	99.9995			1.94	99.9983			1.94	99.989			1.94	99.949			1.94	98.4716
1.96	99.9996			1.96	99.9985			1.96	99.99			1.96	99.9528			1.96	98.5361
1.98	99.9996			1.98	99.9986			1.98	99.9909			1.98	99.9564			1.98	98.5979
2	99.9997			2	99.9988			2	99.9917			2	99.9597			2	98.657
2.02	99.9997			2.02	99.9989			2.02	99.9924			2.02	99.9627			2.02	98.7137
2.04	99.9998			2.04	99.999			2.04	99.9931			2.04	99.9655			2.04	98.7679
2.06	99.9998			2.06	99.9991			2.06	99.9937			2.06	99.9681			2.06	98.8199
2.08	99.9998			2.08	99.9992			2.08	99.9943			2.08	99.9705			2.08	98.8697
2.1	99.9998			2.1	99.9993			2.1	99.9948			2.1	99.9727			2.1	98.9174
2.12	99.9998			2.12	99.9994			2.12	99.9953			2.12	99.9748			2.12	98.9631
2.14	99.9999			2.14	99.9994			2.14	99.9957			2.14	99.9767			2.14	99.0068
2.16	99.9999			2.16	99.9995			2.16	99.9961			2.16	99.9784			2.16	99.0487
2.18	99.9999			2.18	99.9996			2.18	99.9964			2.18	99.98			2.18	99.0888
2.2	99.9999			2.2	99.9996			2.2	99.9968			2.2	99.9815			2.2	99.1273
2.22	99.9999			2.22	99.9997			2.22	99.997			2.22	99.9829			2.22	99.1641
2.24	99.9999			2.24	99.9997			2.24	99.9973			2.24	99.9842			2.24	99.1994
2.26	99.9999			2.26	99.9997			2.26	99.9976			2.26	99.9854			2.26	99.2331
2.28	99.9999			2.28	99.9998			2.28	99.9978			2.28	99.9865			2.28	99.2655
2.3	99.9999			2.3	99.9998			2.3	99.998			2.3	99.9875			2.3	99.2965
2.32	100			2.32	99.9998			2.32	99.9981			2.32	99.9885			2.32	99.3262
2.34	100			2.34	99.9998			2.34	99.9983			2.34	99.9893			2.34	99.3546
2.36	100			2.36	99.9998			2.36	99.9985			2.36	99.9901			2.36	99.3818
2.38	100			2.38	99.9999			2.38	99.9986			2.38	99.9909			2.38	99.4079
2.4	100			2.4	99.9999			2.4	99.9987			2.4	99.9916			2.4	99.4329
2.42	100			2.42	99.9999			2.42	99.9989			2.42	99.9922			2.42	99.4568
2.44	100			2.44	99.9999			2.44	99.9989			2.44	99.9928			2.44	99.4797
2.46	100			2.46	99.9999			2.46	99.999			2.46	99.9933			2.46	99.5017
2.48	100			2.48	99.9999			2.48	99.9991			2.48	99.9938			2.48	99.5227
2.5	100			2.5	99.9999			2.5	99.9992			2.5	99.9943			2.5	99.5428
2.52	100			2.52	99.9999			2.52	99.9993			2.52	99.9947			2.52	99.5621
2.54	100			2.54	99.9999			2.54	99.9993			2.54	99.9951			2.54	99.5806
2.56	100			2.56	99.9999			2.56	99.9994			2.56	99.9955			2.56	99.5983
2.58	100			2.58	99.9999			2.58	99.9995			2.58	99.9958			2.58	99.6152
2.6	100			2.6	100			2.6	99.9995			2.6	99.9961			2.6	99.6315
2.62	100			2.62	100			2.62	99.9995			2.62	99.9964			2.62	99.647
2.64	100			2.64	100			2.64	99.9996			2.64	99.9967			2.64	99.6619
2.66	100			2.66	100			2.66	99.9996			2.66	99.9969			2.66	99.6762
2.68	100			2.68	100			2.68	99.9997			2.68	99.9972			2.68	99.6898
2.7	100			2.7	100			2.7	99.9997			2.7	99.9974			2.7	99.7029
2.72	100			2.72	100			2.72	99.9997			2.72	99.9976			2.72	99.7154
2.74	100			2.74	100			2.74	99.9997			2.74	99.9978			2.74	99.7275
2.76	100			2.76	100			2.76	99.9998			2.76	99.9979			2.76	99.7389
2.78	100			2.78	100			2.78	99.9998			2.78	99.9981			2.78	99.75
2.8	100			2.8	100			2.8	99.9998			2.8	99.9982			2.8	99.7605
2.82	100			2.82	100			2.82	99.9998			2.82	99.9984			2.82	99.7706
2.84	100			2.84	100			2.84	99.9998			2.84	99.9985			2.84	99.7803
2.86	100			2.86	100			2.86	99.9998			2.86	99.9986			2.86	99.7896
2.88	100			2.88	100			2.88	99.9999			2.88	99.9987			2.88	99.7984
2.9	100			2.9	100			2.9	99.9999			2.9	99.9988			2.9	99.8069
2.92	100			2.92	100			2.92	99.9999			2.92	99.9989			2.92	99.8151
2.94	100			2.94	100			2.94	99.9999			2.94	99.999			2.94	99.8229
2.96	100			2.96	100			2.96	99.9999			2.96	99.999			2.96	99.8303
2.98	100			2.98	100			2.98	99.9999			2.98	99.9991			2.98	99.8375
3	100			3	100			3	99.9999			3	99.9992			3	99.8444
3.02	100			3.02	100			3.02	99.9999			3.02	99.9993			3.02	99.8509
3.04	100			3.04	100			3.04	99.9999			3.04	99.9993			3.04	99.8572
3.06	100			3.06	100			3.06	99.9999			3.06	99.9994			3.06	99.8632
3.08	100			3.08	100			3.08	99.9999			3.08	99.9994			3.08	99.869
3.1	100			3.1	100			3.1	99.9999			3.1	99.9994			3.1	99.8745
3.12	100			3.12	100			3.12	100			3.12	99.9995			3.12	99.8798
3.14	100			3.14	100			3.14	100			3.14	99.9995			3.14	99.8849
3.16	100			3.16	100			3.16	100			3.16	99.9996			3.16	99.8898
3.18	100			3.18	100			3.18	100			3.18	99.9996			3.18	99.8944
3.2	100			3.2	100			3.2	100			3.2	99.9996			3.2	99.8989
3.22	100			3.22	100			3.22	100			3.22	99.9997			3.22	99.9031
3.24	100			3.24	100			3.24	100			3.24	99.9997			3.24	99.9072
3.26	100			3.26	100			3.26	100			3.26	99.9997			3.26	99.9111
3.28	100			3.28	100			3.28	100			3.28	99.9997			3.28	99.9149
3.3	100			3.3	100			3.3	100			3.3	99.9998			3.3	99.9185
3.32	100			3.32	100			3.32	100			3.32	99.9998			3.32	99.9219
3.34	100			3.34	100			3.34	100			3.34	99.9998			3.34	99.9252
3.36	100			3.36	100			3.36	100			3.36	99.9998			3.36	99.9284
3.38	100			3.38	100			3.38	100			3.38	99.9998			3.38	99.9314
3.4	100			3.4	100			3.4	100			3.4	99.9998			3.4	99.9343
3.42	100			3.42	100			3.42	100			3.42	99.9998			3.42	99.937
3.44	100			3.44	100			3.44	100			3.44	99.9998			3.44	99.9397
3.46	100			3.46	100			3.46	100			3.46	99.9999			3.46	99.9423
3.48	100			3.48	100			3.48	100			3.48	99.9999			3.48	99.9447
3.5	100			3.5	100			3.5	100			3.5	99.9999			3.5	99.947
3.52	100			3.52	100			3.52	100			3.52	99.9999			3.52	99.9493
3.54	100			3.54	100			3.54	100			3.54	99.9999			3.54	99.9514
3.56	100			3.56	100			3.56	100			3.56	99.9999			3.56	99.9535
3.58	100			3.58	100			3.58	100			3.58	99.9999			3.58	99.9554
3.6	100			3.6	100			3.6	100			3.6	99.9999			3.6	99.9573
3.62	100			3.62	100			3.62	100			3.62	99.9999			3.62	99.9591
3.64	100			3.64	100			3.64	100			3.64	99.9999			3.64	99.9608
3.66	100			3.66	100			3.66	100			3.66	99.9999			3.66	99.9625
3.68	100			3.68	100			3.68	100			3.68	99.9999			3.68	99.9641
3.7	100			3.7	100			3.7	100			3.7	99.9999			3.7	99.9656
3.72	100			3.72	100			3.72	100			3.72	99.9999			3.72	99.967
3.74	100			3.74	100			3.74	100			3.74	100			3.74	99.9684
3.76	100			3.76	100			3.76	100			3.76	100			3.76	99.9698
3.78	100			3.78	100			3.78	100			3.78	100			3.78	99.971
3.8	100			3.8	100			3.8	100			3.8	100			3.8	99.9723
3.82	100			3.82	100			3.82	100			3.82	100			3.82	99.9734
3.84	100			3.84	100			3.84	100			3.84	100			3.84	99.9745
3.86	100			3.86	100			3.86	100			3.86	100			3.86	99.9756
3.88	100			3.88	100			3.88	100			3.88	100			3.88	99.9766
3.9	100			3.9	100			3.9	100			3.9	100			3.9	99.9776
3.92	100			3.92	100			3.92	100			3.92	100			3.92	99.9786
3.94	100			3.94	100			3.94	100			3.94	100			3.94	99.9795
3.96	100			3.96	100			3.96	100			3.96	100			3.96	99.9803
3.98	100			3.98	100			3.98	100			3.98	100			3.98	99.9812
4	100			4	100			4	100			4	100			4	99.982
4.02	100			4.02	100			4.02	100			4.02	100			4.02	99.9827
4.04	100			4.04	100			4.04	100			4.04	100			4.04	99.9835
4.06	100			4.06	100			4.06	100			4.06	100			4.06	99.9841
4.08	100			4.08	100			4.08	100			4.08	100			4.08	99.9848
4.1	100			4.1	100			4.1	100			4.1	100			4.1	99.9855
4.12	100			4.12	100			4.12	100			4.12	100			4.12	99.9861
4.14	100			4.14	100			4.14	100			4.14	100			4.14	99.9867
4.16	100			4.16	100			4.16	100			4.16	100			4.16	99.9872
4.18	100			4.18	100			4.18	100			4.18	100			4.18	99.9878
4.2	100			4.2	100			4.2	100			4.2	100			4.2	99.9883
4.22	100			4.22	100			4.22	100			4.22	100			4.22	99.9888
4.24	100			4.24	100			4.24	100			4.24	100			4.24	99.9892
4.26	100			4.26	100			4.26	100			4.26	100			4.26	99.9897
4.28	100			4.28	100			4.28	100			4.28	100			4.28	99.9901
4.3	100			4.3	100			4.3	100			4.3	100			4.3	99.9905
4.32	100			4.32	100			4.32	100			4.32	100			4.32	99.9909
4.34	100			4.34	100			4.34	100			4.34	100			4.34	99.9913
4.36	100			4.36	100			4.36	100			4.36	100			4.36	99.9917
4.38	100			4.38	100			4.38	100			4.38	100			4.38	99.9921
4.4	100			4.4	100			4.4	100			4.4	100			4.4	99.9924
4.42	100			4.42	100			4.42	100			4.42	100			4.42	99.9927
4.44	100			4.44	100			4.44	100			4.44	100			4.44	99.993
4.46	100			4.46	100			4.46	100			4.46	100			4.46	99.9933
4.48	100			4.48	100			4.48	100			4.48	100			4.48	99.9936
4.5	100			4.5	100			4.5	100			4.5	100			4.5	99.9939
4.52	100			4.52	100			4.52	100			4.52	100			4.52	99.9941
4.54	100			4.54	100			4.54	100			4.54	100			4.54	99.9944
4.56	100			4.56	100			4.56	100			4.56	100			4.56	99.9946
4.58	100			4.58	100			4.58	100			4.58	100			4.58	99.9948
4.6	100			4.6	100			4.6	100			4.6	100			4.6	99.9951
4.62	100			4.62	100			4.62	100			4.62	100			4.62	99.9953
4.64	100			4.64	100			4.64	100			4.64	100			4.64	99.9955
4.66	100			4.66	100			4.66	100			4.66	100			4.66	99.9956
4.68	100			4.68	100			4.68	100			4.68	100			4.68	99.9958
4.7	100			4.7	100			4.7	100			4.7	100			4.7	99.996
4.72	100			4.72	100			4.72	100			4.72	100			4.72	99.9962
4.74	100			4.74	100			4.74	100			4.74	100			4.74	99.9963
4.76	100			4.76	100			4.76	100			4.76	100			4.76	99.9965
4.78	100			4.78	100			4.78	100			4.78	100			4.78	99.9966
4.8	100			4.8	100			4.8	100			4.8	100			4.8	99.9968
4.82	100			4.82	100			4.82	100			4.82	100			4.82	99.9969
4.84	100			4.84	100			4.84	100			4.84	100			4.84	99.9971
4.86	100			4.86	100			4.86	100			4.86	100			4.86	99.9972
4.88	100			4.88	100			4.88	100			4.88	100			4.88	99.9973
4.9	100			4.9	100			4.9	100			4.9	100			4.9	99.9974
4.92	100			4.92	100			4.92	100			4.92	100			4.92	99.9975
4.94	100			4.94	100			4.94	100			4.94	100			4.94	99.9976
4.96	100			4.96	100			4.96	100			4.96	100			4.96	99.9977
4.98	100			4.98	100			4.98	100			4.98	100			4.98	99.9978
5	100			5	100			5	100			5	100			5	99.9979

## Sheet: Figure 5b
BiI3				CdTe				(NH4)3Bi2I9				Cs2AgBiBr6				MAPbBr3
Photon energy	Attenuation efficiency			Photon energy	Attenuation efficiency			Photon energy	Attenuation efficiency			Photon energy	Attenuation efficiency			Photon energy	Attenuation efficiency
eV	%			eV	%			eV	%			eV	%			eV	%
1	100			1	100			1	100			1	100			1	100
1.5	100			1.003	100			1.035	100			1.032	100			1.5	100
2	100			1.006	100			1.072	100			1.065	100			1.55	100
3	100			1.006	100			1.072	100			1.065	100			1.55	100
4	100			1.5	100			1.5	100			1.139	100			1.573	100
5	100			2	100			2	100			1.217	100			1.596	100
6	100			3	100			2.58	100			1.217	100			1.596	100
8	100			3.537	100			2.58	100			1.5	100			1.686	100
10	100			3.537	100			2.633	100			1.55	100			1.782	100
15	100			3.631	100			2.688	100			1.55	100			1.782	100
20	100			3.727	100			2.688	100			1.573	100			2	100
30	99.9938			3.727	100			3	100			1.596	100			2.484	100
40	99.9988			4	100			3.177	100			1.596	100			2.484	100
50	99.8215			4.018	100			3.177	100			1.686	100			2.534	100
60	98.0026			4.018	100			3.427	100			1.782	100			2.586	100
80	83.9954			4.177	100			3.696	100			1.782	100			2.586	100
90.53	75.3604			4.341	100			3.696	100			2	100			3	100
90.53	92.078			4.341	100			3.845	100			2.58	100			3.066	100
100	85.1376			4.475	100			3.999	100			2.58	100			3.066	100
150	49.7884			4.612	100			3.999	100			2.633	100			3.301	100
200	29.4446			4.612	100			4	100			2.688	100			3.554	100
300	14.0833			4.773	100			4.557	100			2.688	100			3.554	100
400	9.04566			4.939	100			4.557	100			3	100			3.699	100
500	6.80173			4.939	100			4.702	100			3.177	100			3.851	100
600	5.58081			5	100			4.852	100			3.177	100			3.851	100
800	4.29117			6	100			4.852	100			3.263	100			4	100
1000	3.60258			8	100			5	100			3.351	100			5	100
				10	100			5.188	100			3.351	100			6	100
				15	100			5.188	100			3.436	100			8	100
				20	99.9988			6	100			3.524	100			10	100
				26.71	99.4544			8	100			3.524	100			13.04	100
				26.71	100			10	100			3.609	100			13.04	100
				30	99.999			13.42	100			3.696	100			13.25	100
				31.81	99.9951			13.42	100			3.696	100			13.47	100
				31.81	100			15	100			3.751	100			13.47	100
				40	99.9964			15.71	100			3.806	100			15	100
				50	99.65			15.71	100			3.806	100			15.2	100
				60	96.8798			16.05	100			3.901	100			15.2	100
				80	79.8118			16.39	100			3.999	100			15.53	100
				100	58.7546			16.39	100			3.999	100			15.86	100
				150	27.5034			20	100			4	100			15.86	100
				200	15.8113			30	99.783			5	100			20	100
				300	8.26898			33.17	99.1003			5.012	100			30	99.9773
				400	5.89277			33.17	99.9999			5.012	100			40	97.9737
				500	4.80573			40	99.9778			5.183	100			50	88.4113
				600	4.17104			50	99.0886			5.359	100			60	73.6071
				800	3.43798			60	94.4845			5.359	100			80	47.0275
				1000	2.99893			80	74.1958			5.534	100			88	39.4286
								90.53	62.4724			5.714	100			88	76.7228
								90.53	79.738			5.714	100			100	65.1998
								100	70.9237			6	100			150	32.5358
								150	36.0705			8	100			200	18.4977
								200	20.4464			10	100			300	8.86516
								300	9.72295			13.42	100			400	5.79195
								400	6.34568			13.42	100			500	4.42806
								500	4.843			13.45	100			600	3.6876
								600	4.0215			13.47	100			800	2.87659
								800	3.14138			13.47	100			1000	2.43748
								1000	2.66139			15	100
												15.71	100
												15.71	100
												16.05	100
												16.39	100
												16.39	100
												20	100
												25.51	99.9998
												25.51	100
												30	99.9955
												35.98	99.7888
												35.98	99.9912
												40	99.9126
												50	97.9916
												60	90.9434
												80	67.4707
												90.53	55.7477
												90.53	74.1789
												100	65.0297
												150	32.2401
												200	18.5704
												300	9.34543
												400	6.38793
												500	5.04877
												600	4.29161
												800	3.44453
												1000	2.96377

## Sheet: Figure 5c
lateral					vertical
Dose rate	Photocurrent density				Dose rate	Photocurrent density
nGy s^(-1)	nA cm^(-2)				nGy s^(-1)	nA cm^(-2)
210	1.89525				647	0.0266
462	2.8151				1271	0.042
997	4.0296				1933	0.05853
2068	6.02465				2573	0.07277
3172	8.4332				3245	0.08511
4254	11.005				3897	0.09988

## Sheet: Figure 5d
lateral					vertical
Bias	Sensitivity				Bias	Sensitivity
V	μC Gy^(-1) cm^(-2)				V	μC Gy^(-1) cm^(-2)
2	3355				0.5	29
5	6931				1	51
10	11823				2	91
20	21641				4	151
40	37245				8	253
60	50708				17	421
80	65196				33	690
100	77753				50	944
120	90651				67	1138
140	103116				83	1343
160	113888				100	1527
180	124365				117	1683
200	131568				133	1855
					150	2026
					167	2181
					183	2329
					200	2458

## Sheet: Figure 5e
repeat				continuous
Time	Photocurrent density			Time	Photocurrent density		Time	SNR
s	nA cm^(-2)			s	nA cm^(-2)		s
0	5.59176			7131.5	4.24545		7500	942
0.02005	5.59387			7131.52	4.25312		9500	808
0.04011	5.57399			7131.54	4.27779		11500	810
0.06016	5.57399			7131.56	4.23657		13000	712
0.08022	5.57132			7131.58	4.24068		15000	770
0.10027	5.5361			7131.6	4.23335		17000	930
0.12032	5.53088			7131.62	4.24624		19000	1277
0.14038	5.50477			7131.64	4.24324		21000	975
0.16043	5.53011			7131.66	4.23246
0.18049	5.50233			7131.68	4.19991
0.20054	5.48822			7131.7	4.22947
0.2206	5.49778			7131.72	4.23902
0.24065	5.447			7131.74	4.23536
0.26071	5.43478			7131.76	4.23136
0.28076	5.43456			7131.78	4.24792
0.30082	5.41979			7131.8	4.23003
0.32087	5.4319			7131.82	4.22681
0.34093	5.46012			7131.84	4.23714
0.36098	5.46313			7131.86	4.22803
0.38104	5.43679			7131.88	4.20792
0.40109	5.4468			7131.9	4.21604
0.42115	5.45013			7131.92	4.22071
0.4412	5.44891			7131.94	4.22693
0.46126	5.41913			7131.96	4.21615
0.48131	5.40469			7131.98	4.2046
0.50137	5.35814			7132	4.21116
0.52142	5.39036			7132.02	4.21738
0.54148	5.3637			7132.05	4.22805
0.56153	5.31181			7132.07	4.21138
0.58158	5.32126			7132.09	4.21894
0.60164	5.32637			7132.11	4.22972
0.62169	5.28526			7132.13	4.22105
0.64175	5.30871			7132.15	4.21683
0.6618	5.30226			7132.17	4.22072
0.68186	5.2856			7132.19	4.23072
0.70191	5.2746			7132.21	4.21917
0.72197	5.24838			7132.23	4.22317
0.74202	5.21816			7132.25	4.22095
0.76208	5.23594			7132.27	4.22617
0.78213	5.24083			7132.29	4.22184
0.80219	5.23805			7132.31	4.21962
0.82224	5.22683			7132.33	4.21718
0.8423	5.21661			7132.35	4.21629
0.86235	5.22117			7132.37	4.21562
0.88241	5.19317			7132.39	4.20885
0.90246	5.19695			7132.41	4.20963
0.92252	5.1884			7132.43	4.20918
0.94257	5.17673			7132.45	4.21074
0.96263	5.18007			7132.47	4.20441
0.98268	5.18107			7132.49	4.21497
1.00274	5.17696			7132.51	4.23352
1.02279	5.17418			7132.53	4.2033
1.04285	5.14874			7132.55	4.21408
1.0629	5.1543			7132.57	4.17975
1.08296	5.13919			7132.59	4.20497
1.10301	5.13974			7132.61	4.18753
1.12307	5.1313			7132.63	4.19564
1.14312	5.13241			7132.65	4.18876
1.16318	5.14897			7132.67	4.2032
1.18323	5.13108			7132.69	4.19365
1.20329	5.11442			7132.71	4.19076
1.22334	5.11409			7132.73	4.17221
1.2434	5.08153			7132.75	4.19087
1.26345	5.11476			7132.77	4.19054
1.28351	5.09154			7132.79	4.18688
1.30356	5.09487			7132.81	4.18421
1.32361	5.08654			7132.83	4.18277
1.34367	5.06576			7132.85	4.18632
1.36372	5.05832			7132.87	4.17033
1.38378	5.03521			7132.89	4.18988
1.40383	5.04344			7132.91	4.18188
1.42389	5.03944			7132.93	4.17066
1.44394	5.03377			7132.95	4.18067
1.46399	5.03166			7132.97	4.166
1.48405	5.01778			7132.99	4.17533
1.5041	5.04389			7133.01	4.18822
1.52416	5.01211			7133.03	4.17389
1.54421	5.01312			7133.05	4.17956
1.56427	5.01789			7133.07	4.1709
1.58432	5.00045			7133.09	4.16401
1.60438	5.00679			7133.11	4.17112
1.62443	4.97023			7133.13	4.17146
1.64449	4.97235			7133.15	4.16857
1.66454	4.96257			7133.17	4.1759
1.6846	4.98735			7133.19	4.18235
1.70465	4.98468			7133.21	4.16168
1.72471	4.97591			7133.23	4.16057
1.74476	4.98813			7133.25	4.1608
1.76482	4.96791			7133.27	4.14791
1.78487	4.94958			7133.29	4.14902
1.80493	4.96447			7133.31	4.1628
1.82498	4.93981			7133.33	4.16702
1.84504	4.93436			7133.35	4.16214
1.86509	4.94214			7133.37	4.15914
1.88515	4.93003			7133.39	4.17325
1.9052	4.92548			7133.41	4.15259
1.92526	4.89948			7133.43	4.14959
1.94531	4.90604			7133.45	4.15648
1.96537	4.92804			7133.47	4.15581
1.98542	4.9216			7133.49	4.15748
2.00548	4.92182			7133.51	4.15637
2.02553	4.92082			7133.53	4.15159
2.04559	4.88827			7133.55	4.15915
2.06564	4.8886			7133.57	4.18338
2.0857	4.88461			7133.59	4.16182
2.10575	4.88005			7133.61	4.16471
2.1258	4.87594			7133.63	4.14227
2.14586	4.8765			7133.65	4.1406
2.16591	4.87072			7133.67	4.15494
2.18597	4.87628			7133.69	4.14416
2.20602	4.88773			7133.71	4.14572
2.22608	4.87873			7133.73	4.13994
2.24613	4.87129			7133.75	4.12894
2.26619	4.8484			7133.77	4.13006
2.28624	4.87385			7133.79	4.14106
2.3063	4.84885			7133.81	4.13361
2.32635	4.86474			7133.83	4.1355
2.34641	4.88796			7133.85	4.12706
2.36646	4.88452			7133.87	4.15162
2.38651	4.8743			7133.89	4.16218
2.40657	4.87663			7133.91	4.15073
2.42662	4.88941			7133.93	4.15629
2.44668	4.8673			7133.95	4.15618
2.46673	4.8493			7133.97	4.15785
2.48679	4.85453			7133.99	4.14863
2.50684	4.8482			7134.01	4.13752
2.5269	4.84764			7134.03	4.13252
2.54695	4.8202			7134.05	4.14196
2.56701	4.81198			7134.07	4.1293
2.58706	4.79754			7134.09	4.14641
2.60712	4.78687			7134.11	4.15086
2.62717	4.77821			7134.13	4.18653
2.64723	4.7591			7134.15	4.14942
2.66728	4.77654			7134.17	4.14842
2.68734	4.7921			7134.19	4.15608
2.70739	4.80766			7134.21	4.1812
2.72744	4.79244			7134.23	4.13664
2.7475	4.79844			7134.25	4.15898
2.76755	4.79711			7134.27	4.17876
2.78761	4.79189			7134.29	4.14265
2.80766	4.78356			7134.31	4.11343
2.82772	4.76678			7134.33	4.12776
2.84777	4.74889			7134.35	4.13454
2.86783	4.75378			7134.37	4.16621
2.88788	4.72067			7134.39	4.12732
2.90794	4.75023			7134.41	4.12721
2.92799	4.75279			7134.43	4.12521
2.94805	4.74812			7134.45	4.12255
2.9681	4.72846			7134.47	4.13844
2.98816	4.72757			7134.49	4.14199
3.00821	4.75357			7134.51	4.13888
3.02827	4.7158			7134.53	4.11822
3.04832	4.75247			7134.55	4.13211
3.06838	4.74036			7134.57	4.13933
3.08843	4.72058			7134.59	4.13522
3.10849	4.70614			7134.61	4.12967
3.12854	4.70481			7134.63	4.12689
3.1486	4.68481			7134.65	4.11956
3.16865	4.69736			7134.67	4.12879
3.18871	4.69781			7134.69	4.13934
3.20876	4.70815			7134.71	4.15912
3.22882	4.66837			7134.73	4.13034
3.24887	4.69804			7134.75	4.10746
3.26893	4.68893			7134.77	4.10557
3.28898	4.68249			7134.79	4.12902
3.30903	4.67027			7134.81	4.15791
3.32909	4.6846			7134.83	4.13091
3.34914	4.68327			7134.85	4.13602
3.3692	4.68905			7134.87	4.13069
3.38925	4.69494			7134.89	4.13402
3.40931	4.68383			7134.91	4.1358
3.42936	4.68183			7134.93	4.14225
3.44942	4.66139			7134.95	4.11514
3.46947	4.68717			7134.97	4.11214
3.48953	4.66517			7134.99	4.10192
3.50958	4.67239			7135.01	4.10959
3.52964	4.65951			7135.03	4.10025
3.54969	4.64684			7135.05	4.13048
3.56975	4.6464			7135.07	4.11637
3.5898	4.65018			7135.09	4.11704
3.60986	4.64429			7135.11	4.13448
3.62991	4.61485			7135.13	4.10959
3.64997	4.66096			7135.15	4.11049
3.67002	4.68741			7135.17	4.13615
3.69008	4.67041			7135.19	4.14082
3.71013	4.66974			7135.21	4.1316
3.73019	4.65852			7135.23	4.1016
3.75024	4.64575			7135.25	4.12894
3.7703	4.61397			7135.27	4.13349
3.79035	4.64897			7135.29	4.14783
3.81041	4.64009			7135.31	4.13283
3.83046	4.64187			7135.33	4.11594
3.85052	4.61964			7135.35	4.12383
3.87057	4.63976			7135.37	4.11639
3.89062	4.63631			7135.39	4.10617
3.91068	4.61087			7135.41	4.08017
3.93073	4.61421			7135.43	4.09795
3.95079	4.61854			7135.45	4.08917
3.97084	4.60699			7135.47	4.08362
3.9909	4.64532			7135.49	4.10106
4.01095	4.61133			7135.51	4.09195
4.03101	4.60255			7135.53	4.10173
4.05106	4.57122			7135.55	4.11251
4.07112	4.569			7135.57	4.11196
4.09117	4.58133			7135.59	4.11229
4.11123	4.59033			7135.61	4.10429
4.13128	4.599			7135.63	4.1243
4.15134	4.59823			7135.65	4.08719
4.17139	4.58701			7135.67	4.09097
4.19145	4.58567			7135.7	4.0983
4.2115	4.56601			7135.72	4.08908
4.23156	4.53379			7135.74	4.10341
4.25161	4.54557			7135.76	4.08775
4.27167	4.56713			7135.78	4.08786
4.29172	4.57713			7135.8	4.08953
4.31178	4.58291			7135.82	4.08786
4.33183	4.58557			7135.84	4.10509
4.35189	4.59291			7135.86	4.11031
4.37194	4.57213			7135.88	4.10709
4.392	4.57369			7135.9	4.09665
4.41205	4.53736			7135.92	4.1052
4.43211	4.54336			7135.94	4.10698
4.45216	4.53347			7135.96	4.11199
4.47222	4.5567			7135.98	4.0971
4.49227	4.55359			7136	4.09043
4.51233	4.52203			7136.02	4.11555
4.53238	4.5137			7136.04	4.09732
4.55244	4.51359			7136.06	4.11721
4.57249	4.51637			7136.08	4.07144
4.59254	4.57949			7136.1	4.08222
4.6126	4.55115			7136.12	4.07877
4.63265	4.54627			7136.14	4.09689
4.65271	4.54116			7136.16	4.08044
4.67276	4.50027			7136.18	4.13045
4.69282	4.50783			7136.2	4.08945
4.71287	4.52938			7136.22	4.06111
4.73293	4.49905			7136.24	4.09623
4.75298	4.55383			7136.26	4.08001
4.77304	4.50306			7136.28	4.07445
4.79309	4.46639			7136.3	4.09345
4.81315	4.51717			7136.32	4.06734
4.8332	4.5084			7136.34	4.07623
4.85326	4.50451			7136.36	4.07479
4.87331	4.49884			7136.38	4.09335
4.89337	4.48551			7136.4	4.11035
4.91342	4.50307			7136.42	4.07968
4.93348	4.50651			7136.44	4.03935
4.95353	4.48652			7136.46	4.0918
4.97359	4.47252			7136.48	4.09169
4.99364	4.48241			7136.5	4.07513
5.0137	4.46541			7136.52	4.07436
5.03375	4.48775			7136.54	4.08158
5.05381	4.48953			7136.56	4.07103
5.07386	4.48019			7136.58	4.0577
5.09392	4.45242			7136.6	4.07325
5.11397	4.48909			7136.62	4.07292
5.13402	4.4762			7136.64	4.07581
5.15408	4.43764			7136.66	4.05503
5.17413	4.48576			7136.68	4.05348
5.19419	4.47976			7136.7	4.05159
5.21424	4.48509			7136.72	4.07859
5.2343	4.45543			7136.74	4.08282
5.25435	4.49599			7136.76	4.0786
5.27441	4.46599			7136.78	4.0476
5.29446	4.44843			7136.8	4.06949
5.31452	4.4491			7136.82	4.07349
5.33457	4.45033			7136.84	4.08982
5.35463	4.42211			7136.86	4.07149
5.37468	4.41122			7136.88	4.06338
5.39474	4.41489			7136.9	4.05661
5.41479	4.41678			7136.92	4.06183
5.43485	4.40889			7136.94	4.06905
5.4549	4.45145			7136.96	4.07661
5.47496	4.45923			7136.98	4.07283
5.49501	4.44601			7137	4.07461
5.51507	4.42201			7137.02	4.06806
5.53512	4.40434			7137.04	4.05728
5.55518	4.40868			7137.06	4.06795
5.57523	4.43824			7137.08	4.06006
5.59529	4.4179			7137.1	4.07829
5.61534	4.40068			7137.12	4.06862
5.63539	4.41069			7137.14	4.07307
5.65545	4.41002			7137.16	4.08629
5.6755	4.41369			7137.18	4.08651
5.69556	4.4198			7137.2	4.05441
5.71561	4.39103			7137.22	4.05963
5.73567	4.39525			7137.24	4.06307
5.75572	4.40914			7137.26	4.06619
5.77578	4.41114			7137.28	4.07486
5.79583	4.40525			7137.3	4.06619
5.81589	4.39515			7137.32	4.06652
5.83594	4.39748			7137.34	4.0653
5.856	4.39059			7137.36	4.07008
5.87605	4.37726			7137.38	4.07353
5.89611	4.38826			7137.4	4.0812
5.91616	4.38038			7137.42	4.08786
5.93622	4.38338			7137.44	4.07953
5.95627	4.38649			7137.46	4.0962
5.97633	4.38505			7137.48	4.09187
5.99638	4.38905			7137.5	4.06054
6.01644	4.39694			7137.52	4.09487
6.03649	4.39428			7137.54	4.07098
6.05655	4.38217			7137.56	4.04621
6.0766	4.39228			7137.58	4.0561
6.09666	4.38284			7137.6	4.05521
6.11671	4.38217			7137.62	4.04699
6.13677	4.36973			7137.64	4.06644
6.15682	4.37717			7137.66	4.05399
6.17688	4.38029			7137.68	4.05299
6.19693	4.39673			7137.7	4.04622
6.21699	4.38029			7137.72	4.05533
6.23704	4.38018			7137.74	4.06811
6.2571	4.38252			7137.76	4.05111
6.27715	4.36541			7137.78	4.04633
6.29721	4.36574			7137.8	4.04878
6.31726	4.37385			7137.82	4.04445
6.33732	4.37952			7137.84	4.05767
6.35737	4.36586			7137.86	4.07734
6.37743	4.35964			7137.88	4.05701
6.39748	4.3692			7137.9	4.05345
6.41754	4.35253			7137.92	4.05668
6.43759	4.33987			7137.94	4.04735
6.45765	4.35831			7137.96	4.04112
6.4777	4.3662			7137.98	4.02946
6.49776	4.36687			7138	4.04491
6.51781	4.35521			7138.02	4.05324
6.53787	4.37532			7138.04	4.05457
6.55792	4.33765			7138.06	4.05146
6.57798	4.36132			7138.08	4.04969
6.59803	4.34943			7138.1	4.05069
6.61809	4.34988			7138.12	4.06025
6.63814	4.35333			7138.14	4.06658
6.6582	4.36844			7138.16	4.07281
6.67825	4.35689			7138.18	4.06481
6.69831	4.34333			7138.2	4.06714
6.71836	4.34144			7138.22	4.06225
6.73842	4.35922			7138.24	4.04548
6.75847	4.35423			7138.26	4.03859
6.77853	4.36345			7138.28	4.03492
6.79858	4.35067			7138.3	4.05215
6.81864	4.34468			7138.32	4.05448
6.83869	4.34345			7138.34	4.07404
6.85875	4.34701			7138.36	4.0506
6.8788	4.34246			7138.38	4.04371
6.89885	4.33179			7138.4	4.04282
6.91891	4.3248			7138.42	4.03005
6.93896	4.32369			7138.44	4.05427
6.95902	4.3138			7138.46	4.03538
6.97907	4.32291			7138.48	4.04905
6.99913	4.34791			7138.5	4.02661
7.01918	4.32725			7138.52	4.00227
7.03924	4.31014			7138.54	4.03994
7.05929	4.33303			7138.56	4.16272
7.07935	4.31336			7138.58	4.28106
7.0994	4.3357			7138.6	4.34272
7.11946	4.34237			7138.62	4.37706
7.13951	4.32781			7138.64	4.48084
7.15957	4.3117			7138.66	4.56528
7.17962	4.31604			7138.68	4.61473
7.19967	4.30015			7138.7	4.75895
7.21973	4.30438			7138.72	4.8174
7.23978	4.28316			7138.74	4.87118
7.25984	4.30616			7138.76	4.97285
7.27989	4.29638			7138.78	5.05918
7.29995	4.29327			7138.8	5.13696
7.32	4.28272			7138.82	5.18652
7.34006	4.28416			7138.84	5.25952
7.36011	4.2945			7138.86	5.32741
7.38017	4.28517			7138.88	5.36897
7.40022	4.28195			7138.9	5.45641
7.42028	4.28662			7138.92	5.53797
7.44033	4.29328			7138.94	5.60197
7.46039	4.29129			7138.96	5.67786
7.48044	4.29673			7138.98	5.7722
7.5005	4.29807			7139	5.84242
7.52055	4.30118			7139.02	5.88709
7.54061	4.2904			7139.04	5.95387
7.56066	4.29696			7139.06	6.0832
7.58072	4.29552			7139.08	6.11498
7.60077	4.31396			7139.1	6.17509
7.62083	4.3163			7139.12	6.23332
7.64088	4.28697			7139.14	6.30387
7.66094	4.28908			7139.16	6.38876
7.68099	4.2863			7139.18	6.44099
7.70105	4.29486			7139.2	6.50466
7.7211	4.29275			7139.22	6.57388
7.74116	4.29153			7139.24	6.62577
7.76121	4.29476			7139.26	6.67966
7.78127	4.28698			7139.28	6.75377
7.80132	4.27631			7139.3	6.82866
7.82138	4.29909			7139.32	6.89933
7.84143	4.2921			7139.35	6.93133
7.86149	4.26832			7139.37	7.00622
7.88154	4.27643			7139.39	7.06411
7.9016	4.29299			7139.41	7.11734
7.92165	4.28366			7139.43	7.17412
7.94171	4.28355			7139.45	7.22623
7.96176	4.28422			7139.47	7.26545
7.98182	4.267			7139.49	7.32334
8.00187	4.27622			7139.51	7.38968
8.02193	4.28711			7139.53	7.46168
8.04198	4.26034			7139.55	7.5339
8.06204	4.27911			7139.57	7.57135
8.08209	4.26045			7139.59	7.63046
8.10215	4.25756			7139.61	7.68002
8.1222	4.25945			7139.63	7.75391
8.14225	4.25757			7139.65	7.81524
8.16231	4.25801			7139.67	7.8528
8.18236	4.26468			7139.69	7.86524
8.20242	4.2639			7139.71	7.96502
8.22247	4.28646			7139.73	8.0408
8.24253	4.2908			7139.75	8.01814
8.26258	4.27091			7139.77	8.09625
8.28264	4.26524			7139.79	8.12492
8.30269	4.25791			7139.81	8.19703
8.32275	4.26836			7139.83	8.25548
8.3428	4.24614			7139.85	8.31381
8.36285	4.25081			7139.87	8.37903
8.38291	4.28214			7139.89	8.4107
8.40296	4.26381			7139.91	8.46037
8.42302	4.25192			7139.93	8.51459
8.44307	4.26681			7139.95	8.58537
8.46313	4.26048			7139.97	8.6246
8.48318	4.26337			7139.99	8.68671
8.50324	4.25415			7140.01	8.73349
8.52329	4.2526			7140.03	8.78893
8.54335	4.24771			7140.05	8.85449
8.5634	4.25949			7140.07	8.87672
8.58346	4.24938			7140.09	8.95327
8.60351	4.24783			7140.11	9.00238
8.62357	4.24461			7140.13	9.04328
8.64362	4.27305			7140.15	9.10505
8.66368	4.25683			7140.17	9.16372
8.68373	4.24772			7140.19	9.22428
8.70379	4.21884			7140.21	9.27739
8.72384	4.22984			7140.23	9.31506
8.7439	4.25517			7140.25	9.36873
8.76395	4.23595			7140.27	9.44351
8.78401	4.20907			7140.29	9.48695
8.80406	4.23384			7140.31	9.54362
8.82412	4.24785			7140.33	9.61073
8.84417	4.22663			7140.35	9.66785
8.86423	4.23329			7140.37	9.73518
8.88428	4.23907			7140.39	9.76896
8.90434	4.22108			7140.41	9.82418
8.92439	4.1963			7140.43	9.8993
8.94445	4.21997			7140.45	9.94374
8.9645	4.21341			7140.47	9.98285
8.98456	4.20653			7140.49	10.0512
9.00461	4.21275			7140.51	10.088
9.02467	4.18609			7140.53	10.1685
9.04472	4.1862			7140.55	10.249
9.06478	4.22142			7140.57	10.269
9.08483	4.22909			7140.59	10.2973
9.10489	4.20409			7140.61	10.3689
9.12494	4.19609			7140.63	10.4014
9.145	4.21932			7140.65	10.4696
9.16505	4.19376			7140.67	10.5336
9.18511	4.19788			7140.69	10.5855
9.20516	4.21266			7140.71	10.6421
9.22522	4.19444			7140.73	10.7001
9.24527	4.21777			7140.75	10.7686
9.26533	4.19033			7140.77	10.8174
9.28538	4.18744			7140.79	10.8768
9.30544	4.20811			7140.81	10.936
9.32549	4.18111			7140.83	10.9622
9.34555	4.19311			7140.85	11.046
9.3656	4.18934			7140.87	11.084
9.38565	4.19456			7140.89	11.1487
9.40571	4.1759			7140.91	11.1928
9.42577	4.1929			7140.93	11.261
9.44582	4.17134			7140.95	11.2953
9.46588	4.18146			7140.97	11.3581
9.48593	4.15957			7140.99	11.4124
9.50599	4.15524			7141.01	11.4597
9.52604	4.19424			7141.03	11.5303
9.54609	4.19057			7141.05	11.5779
9.56615	4.18235			7141.07	11.6434
9.5862	4.17324			7141.09	11.7028
9.60626	4.13714			7141.11	11.753
9.62631	4.17391			7141.13	11.807
9.64637	4.16958			7141.15	11.879
9.66642	4.14081			7141.17	11.918
9.68648	4.16648			7141.19	11.9916
9.70653	4.15192			7141.21	12.0521
9.72659	4.17515			7141.23	12.0926
9.74664	4.16526			7141.25	12.1635
9.7667	4.17426			7141.27	12.2206
9.78675	4.17448			7141.29	12.2859
9.80681	4.15849			7141.31	12.3345
9.82686	4.15493			7141.33	12.402
9.84692	4.12949			7141.35	12.4462
9.86697	4.18171			7141.37	12.5147
9.88703	4.17505			7141.39	12.581
9.90708	4.17794			7141.41	12.6325
9.92713	4.18227			7141.43	12.6916
9.94719	4.18683			7141.45	12.7588
9.96724	4.18283			7141.47	12.8155
9.9873	4.18261			7141.49	12.8777
10.0074	4.16228			7141.51	12.934
10.0274	4.17817			7141.53	12.9859
10.0475	4.18106			7141.55	13.0496
10.0675	4.17262			7141.57	13.0946
10.0876	4.16306			7141.59	13.1583
10.1076	4.15751			7141.61	13.2185
10.1277	4.15518			7141.63	13.3276
10.1477	4.13685			7141.65	13.4117
10.1678	4.14629			7141.67	13.414
10.1878	4.17618			7141.69	13.4762
10.2079	4.16319			7141.71	13.5276
10.228	4.1513			7141.73	13.5982
10.248	4.13975			7141.75	13.6205
10.2681	4.13008			7141.77	13.6898
10.2881	4.14186			7141.79	13.7775
10.3082	4.13919			7141.81	13.8277
10.3282	4.14453			7141.83	13.8808
10.3483	4.13609			7141.85	13.9432
10.3683	4.15042			7141.87	13.9884
10.3884	4.14765			7141.89	14.0581
10.4085	4.12031			7141.91	14.1263
10.4285	4.10509			7141.93	14.1943
10.4486	4.1111			7141.95	14.2951
10.4686	4.12421			7141.97	14.3226
10.4887	4.12599			7141.99	14.379
10.5087	4.13288			7142.01	14.4278
10.5288	4.10866			7142.03	14.4584
10.5488	4.1111			7142.05	14.5533
10.5689	4.11777			7142.07	14.6565
10.589	4.121			7142.09	14.706
10.609	4.12478			7142.11	14.7395
10.6291	4.14956			7142.13	14.7512
10.6491	4.12356			7142.15	14.8376
10.6692	4.13789			7142.17	14.9116
10.6892	4.14001			7142.19	14.981
10.7093	4.13301			7142.21	15.039
10.7293	4.12179			7142.23	15.1072
10.7494	4.12212			7142.25	15.1786
10.7694	4.06512			7142.27	15.2373
10.7895	4.07879			7142.29	15.2762
10.8095	4.08957			7142.31	15.3505
10.8296	4.08902			7142.33	15.433
10.8497	4.09224			7142.35	15.4923
10.8697	4.08413			7142.37	15.5543
10.8898	4.08002			7142.39	15.6028
10.9098	4.08814			7142.41	15.6752
10.9299	4.0998			7142.43	15.7325
10.9499	4.09103			7142.45	15.7975
10.97	4.09347			7142.47	15.8271
10.9901	4.08825			7142.49	15.9182
11.0101	4.09614			7142.51	15.9958
11.0302	4.10592			7142.53	16.0848
11.0502	4.1177			7142.55	16.1229
11.0703	4.09059			7142.57	16.174
11.0903	4.09515			7142.59	16.2083
11.1104	4.09337			7142.61	16.2608
11.1304	4.09004			7142.63	16.3229
11.1505	4.11682			7142.65	16.4127
11.1705	4.11438			7142.67	16.4941
11.1906	4.07849			7142.69	16.5163
11.2106	4.09938			7142.71	16.5832
11.2307	4.09505			7142.73	16.654
11.2508	4.09961			7142.75	16.7317
11.2708	4.07217			7142.77	16.782
11.2909	4.07683			7142.79	16.8537
11.3109	4.06772			7142.81	16.9072
11.331	4.09084			7142.83	16.9648
11.351	4.08339			7142.85	17.0288
11.3711	4.08195			7142.87	17.1106
11.3911	4.08918			7142.89	17.1669
11.4112	4.09496			7142.91	17.2297
11.4313	4.06374			7142.93	17.2834
11.4513	4.05485			7142.95	17.3601
11.4714	4.06085			7142.97	17.4097
11.4914	4.07496			7142.99	17.466
11.5115	4.06663			7143.02	17.5282
11.5315	4.07897			7143.04	17.5967
11.5516	4.07697			7143.06	17.6705
11.5716	4.08486			7143.08	17.7596
11.5917	4.09086			7143.1	17.7913
11.6117	4.07875			7143.12	17.8358
11.6318	4.07809			7143.14	17.9297
11.6518	4.06398			7143.16	17.9412
11.6719	4.07653			7143.18	17.984
11.692	4.08309			7143.2	18.0327
11.712	4.08431			7143.22	18.0871
11.7321	4.07176			7143.24	18.1438
11.7521	4.07254			7143.26	18.1762
11.7722	4.09588			7143.28	18.2158
11.7922	4.0951			7143.3	18.2649
11.8123	4.08221			7143.32	18.3375
11.8323	4.07288			7143.34	18.3932
11.8524	4.06822			7143.36	18.4662
11.8725	4.08166			7143.38	18.484
11.8925	4.06789			7143.4	18.5215
11.9126	4.07378			7143.42	18.5942
11.9326	4.11589			7143.44	18.639
11.9527	4.087			7143.46	18.6667
11.9727	4.09045			7143.48	18.7518
11.9928	4.08223			7143.5	18.7737
12.0128	4.0869			7143.52	18.8102
12.0329	4.08301			7143.54	18.8832
12.0529	4.04001			7143.56	18.9131
12.073	4.0439			7143.58	18.9402
12.0931	4.04912			7143.6	18.9819
12.1131	4.04657			7143.62	19.0337
12.1332	4.05113			7143.64	19.0811
12.1532	4.05391			7143.66	19.1247
12.1733	4.05991			7143.68	19.1725
12.1933	4.06236			7143.7	19.2342
12.2134	4.0638			7143.72	19.2363
12.2334	4.07436			7143.74	19.3054
12.2535	4.06925			7143.76	19.3681
12.2736	4.05725			7143.78	19.3938
12.2936	4.04748			7143.8	19.4255
12.3137	4.00848			7143.82	19.4595
12.3337	4.01726			7143.84	19.5119
12.3538	4.02504			7143.86	19.5294
12.3738	4.04059			7143.88	19.5824
12.3939	4.03315			7143.9	19.6259
12.4139	4.02293			7143.92	19.671
12.434	4.04171			7143.94	19.7236
12.4541	4.05027			7143.96	19.7569
12.4741	4.0486			7143.98	19.7965
12.4942	4.05505			7144	19.8295
12.5142	4.07338			7144.02	19.8997
12.5343	4.02472			7144.04	19.9001
12.5543	4.02372			7144.06	19.9203
12.5744	4.03283			7144.08	19.9851
12.5944	4.06239			7144.1	20.0315
12.6145	4.0305			7144.12	20.0657
12.6345	4.02495			7144.14	20.1224
12.6546	4.03262			7144.16	20.1516
12.6746	4.02773			7144.18	20.2039
12.6947	4.03429			7144.2	20.241
12.7148	4.02396			7144.22	20.2946
12.7348	4.01018			7144.24	20.3516
12.7549	4.02918			7144.26	20.3939
12.7749	4.01829			7144.28	20.4182
12.795	4.02607			7144.3	20.4728
12.815	4.0013			7144.32	20.5223
12.8351	4.00208			7144.34	20.5412
12.8552	4.01286			7144.36	20.5758
12.8752	4.01541			7144.38	20.6118
12.8953	4.01742			7144.4	20.6608
12.9153	4.01542			7144.42	20.6915
12.9354	4.00997			7144.44	20.7211
12.9554	4.00275			7144.46	20.7755
12.9755	4.0142			7144.48	20.811
12.9955	4.01509			7144.5	20.8705
13.0156	4.01087			7144.52	20.9215
13.0356	4.01876			7144.54	20.9451
13.0557	3.98221			7144.56	20.9415
13.0757	3.98799			7144.58	21.0185
13.0958	3.99832			7144.6	21.0281
13.1159	4.00899			7144.62	21.0764
13.1359	4.02921			7144.64	21.1346
13.156	4.00422			7144.66	21.1897
13.176	3.98433			7144.68	21.2034
13.1961	3.99766			7144.7	21.2165
13.2161	3.99311			7144.72	21.2604
13.2362	4.00556			7144.74	21.3017
13.2562	4.01289			7144.76	21.3393
13.2763	4.01011			7144.78	21.4156
13.2964	4.01501			7144.8	21.4564
13.3164	4.00012			7144.82	21.4829
13.3365	3.98412			7144.84	21.5045
13.3565	4.01745			7144.86	21.5673
13.3766	4.02657			7144.88	21.6308
13.3966	4.01412			7144.9	21.6365
13.4167	4.02413			7144.92	21.6656
13.4367	4.02124			7144.94	21.6917
13.4568	4.02057			7144.96	21.7114
13.4769	4.01235			7144.98	21.7389
13.4969	4.00191			7145	21.7919
13.517	4.0028			7145.02	21.8315
13.537	4.01958			7145.04	21.9246
13.5571	3.99714			7145.06	21.9507
13.5771	4.00247			7145.08	21.9745
13.5972	4.0057			7145.1	21.9928
13.6172	3.98259			7145.12	22.0442
13.6373	3.98848			7145.14	22.0422
13.6573	3.99681			7145.16	22.1072
13.6774	3.99515			7145.18	22.161
13.6974	4.00837			7145.2	22.2222
13.7175	4.01493			7145.22	22.2565
13.7376	4.01604			7145.24	22.2455
13.7576	4.02604			7145.26	22.261
13.7777	4.00216			7145.28	22.3501
13.7977	4.00716			7145.3	22.3848
13.8178	4.02538			7145.32	22.3982
13.8378	4.01027			7145.34	22.4334
13.8579	4.00083			7145.36	22.4461
13.8779	4.00605			7145.38	22.5285
13.898	3.98328			7145.4	22.5622
13.918	4.00428			7145.42	22.6251
13.9381	3.98673			7145.44	22.6146
13.9582	3.98639			7145.46	22.6835
13.9782	3.98795			7145.48	22.6989
13.9983	4.02662			7145.5	22.7472
14.0183	4.0884			7145.52	22.7571
14.0384	4.17929			7145.54	22.8429
14.0584	4.2404			7145.56	22.8492
14.0785	4.3204			7145.58	22.8772
14.0985	4.39541			7145.6	22.9122
14.1186	4.4363			7145.62	22.9693
14.1387	4.4883			7145.64	23.022
14.1587	4.54463			7145.66	23.1074
14.1788	4.62875			7145.68	23.0852
14.1988	4.69619			7145.7	23.0952
14.2189	4.74975			7145.72	23.1202
14.2389	4.80109			7145.74	23.2349
14.259	4.8662			7145.76	23.1904
14.279	4.92242			7145.78	23.2446
14.2991	5.02531			7145.8	23.3082
14.3192	5.09543			7145.82	23.3363
14.3392	5.16809			7145.84	23.3641
14.3593	5.22187			7145.86	23.4042
14.3793	5.32543			7145.88	23.4188
14.3994	5.39177			7145.9	23.4559
14.4194	5.4541			7145.92	23.4943
14.4395	5.53021			7145.94	23.5479
14.4595	5.61766			7145.96	23.589
14.4796	5.67555			7145.98	23.6476
14.4997	5.74855			7146	23.6615
14.5197	5.84322			7146.02	23.6865
14.5398	5.90689			7146.04	23.7423
14.5598	5.98922			7146.06	23.7625
14.5799	6.077			7146.08	23.7719
14.5999	6.15656			7146.1	23.7682
14.62	6.24323			7146.12	23.7886
14.64	6.30567			7146.14	23.7874
14.6601	6.39123			7146.16	23.794
14.6801	6.45201			7146.18	23.8472
14.7002	6.51057			7146.2	23.8331
14.7203	6.57557			7146.22	23.8167
14.7403	6.66824			7146.24	23.8115
14.7604	6.7528			7146.26	23.8261
14.7804	6.82113			7146.28	23.8407
14.8005	6.86658			7146.3	23.8323
14.8205	6.94713			7146.32	23.866
14.8406	6.99091			7146.34	23.8647
14.8606	7.04269			7146.36	23.8748
14.8807	7.12114			7146.38	23.8493
14.9007	7.19614			7146.4	23.8573
14.9208	7.26459			7146.42	23.8514
14.9408	7.33248			7146.44	23.8766
14.9609	7.40781			7146.46	23.8721
14.981	7.46904			7146.48	23.8625
15.001	7.52104			7146.5	23.9003
15.0211	7.59804			7146.52	23.8672
15.0411	7.65604			7146.54	23.862
15.0612	7.72127			7146.56	23.8597
15.0812	7.80082			7146.58	23.8704
15.1013	7.83394			7146.6	23.8905
15.1213	7.91294			7146.62	23.8942
15.1414	7.98416			7146.64	23.8764
15.1615	8.05127			7146.66	23.9158
15.1815	8.10605			7146.69	23.8598
15.2016	8.18906			7146.71	23.8723
15.2216	8.23861			7146.73	23.9031
15.2417	8.29928			7146.75	23.8894
15.2617	8.38117			7146.77	23.9115
15.2818	8.43095			7146.79	23.8905
15.3018	8.46795			7146.81	23.9197
15.3219	8.54307			7146.83	23.9048
15.342	8.61173			7146.85	23.9106
15.362	8.65996			7146.87	23.9247
15.3821	8.72385			7146.89	23.9049
15.4021	8.78096			7146.91	23.8935
15.4222	8.83219			7146.93	23.8955
15.4422	8.90208			7146.95	23.9164
15.4623	8.95363			7146.97	23.8821
15.4823	9.01219			7146.99	23.9342
15.5024	9.07375			7147.01	23.9412
15.5224	9.13842			7147.03	23.9184
15.5425	9.20509			7147.05	23.9331
15.5625	9.25342			7147.07	23.8744
15.5826	9.31376			7147.09	23.9213
15.6027	9.36953			7147.11	23.9191
15.6227	9.44398			7147.13	23.9162
15.6428	9.48554			7147.15	23.9369
15.6628	9.54832			7147.17	23.9591
15.6829	9.61276			7147.19	23.9468
15.7029	9.66277			7147.21	23.9429
15.723	9.72155			7147.23	23.9349
15.7431	9.80566			7147.25	23.9488
15.7631	9.83399			7147.27	23.9408
15.7832	9.90233			7147.29	23.94
15.8032	9.97222			7147.31	23.9723
15.8233	10.0172			7147.33	23.9267
15.8433	10.0731			7147.35	23.9224
15.8634	10.136			7147.37	23.9333
15.8834	10.2297			7147.39	23.9581
15.9035	10.2837			7147.41	23.9538
15.9235	10.3104			7147.43	23.9872
15.9436	10.3737			7147.45	23.9742
15.9636	10.4492			7147.47	23.9562
15.9837	10.4634			7147.49	23.9629
16.0038	10.5475			7147.51	23.9478
16.0238	10.6137			7147.53	23.9426
16.0439	10.675			7147.55	23.9451
16.0639	10.7452			7147.57	24.0034
16.084	10.8052			7147.59	24.003
16.104	10.8621			7147.61	23.992
16.1241	10.914			7147.63	23.9783
16.1441	10.9831			7147.65	23.9991
16.1642	11.0387			7147.67	24.0013
16.1843	11.1082			7147.69	24.0017
16.2043	11.17			7147.71	23.9984
16.2244	11.2315			7147.73	24.002
16.2444	11.3038			7147.75	24.008
16.2645	11.3604			7147.77	23.9823
16.2845	11.4203			7147.79	23.9862
16.3046	11.4913			7147.81	23.993
16.3246	11.5518			7147.83	24.0104
16.3447	11.626			7147.85	23.9999
16.3648	11.6784			7147.87	24.008
16.3848	11.7383			7147.89	24.0094
16.4049	11.8011			7147.91	24.0223
16.4249	11.8641			7147.93	24.0353
16.445	11.9339			7147.95	24.0177
16.465	11.9853			7147.97	23.9879
16.4851	12.0564			7147.99	23.9746
16.5051	12.1074			7148.01	24.037
16.5252	12.1809			7148.03	23.9998
16.5452	12.2506			7148.05	23.9987
16.5653	12.3051			7148.07	24.0058
16.5853	12.3725			7148.09	24.0366
16.6054	12.4381			7148.11	24.0473
16.6255	12.5275			7148.13	24.0191
16.6455	12.6013			7148.15	24.0093
16.6656	12.6491			7148.17	23.9992
16.6856	12.6783			7148.19	24.005
16.7057	12.7437			7148.21	24.0235
16.7257	12.8201			7148.23	24.0348
16.7458	12.8909			7148.25	24.0347
16.7659	12.9512			7148.27	24.0342
16.7859	13.0321			7148.29	24.0073
16.806	13.0934			7148.31	24.0222
16.826	13.1646			7148.33	24.0413
16.8461	13.2255			7148.35	24.0386
16.8661	13.2812			7148.37	24.0137
16.8862	13.331			7148.39	24.0524
16.9062	13.4139			7148.41	24.048
16.9263	13.4832			7148.43	24.0602
16.9463	13.5298			7148.45	24.066
16.9664	13.6122			7148.47	24.0553
16.9865	13.6946			7148.49	24.071
17.0065	13.7604			7148.51	24.0957
17.0266	13.8444			7148.53	24.0676
17.0466	13.9002			7148.55	24.0819
17.0667	13.9705			7148.57	24.0722
17.0867	14.0233			7148.59	24.0915
17.1068	14.0853			7148.61	24.0953
17.1268	14.1457			7148.63	24.0715
17.1469	14.2131			7148.65	24.0695
17.1669	14.2829			7148.67	24.0699
17.187	14.3652			7148.69	24.0977
17.2071	14.4532			7148.71	24.1039
17.2271	14.5591			7148.73	24.0883
17.2472	14.6216			7148.75	24.0842
17.2672	14.6853			7148.77	24.0781
17.2873	14.7256			7148.79	24.0709
17.3073	14.811			7148.81	24.0799
17.3274	14.8623			7148.83	24.0706
17.3474	14.918			7148.85	24.0697
17.3675	14.9933			7148.87	24.07
17.3876	15.0705			7148.89	24.0886
17.4076	15.1371			7148.91	24.0748
17.4277	15.1958			7148.93	24.0933
17.4477	15.2857			7148.95	24.0983
17.4678	15.3415			7148.97	24.0941
17.4878	15.4261			7148.99	24.0948
17.5079	15.5023			7149.01	24.082
17.5279	15.557			7149.03	24.0837
17.548	15.6369			7149.05	24.0828
17.568	15.712			7149.07	24.0782
17.5881	15.7829			7149.09	24.0872
17.6081	15.8377			7149.11	24.1055
17.6282	15.8911			7149.13	24.1024
17.6483	15.9723			7149.15	24.1036
17.6683	16.0424			7149.17	24.0991
17.6884	16.1102			7149.19	24.1056
17.7084	16.1789			7149.21	24.0876
17.7285	16.2456			7149.23	24.0937
17.7485	16.3101			7149.25	24.0968
17.7686	16.3907			7149.27	24.0896
17.7887	16.4627			7149.29	24.086
17.8087	16.5371			7149.31	24.0995
17.8287	16.6277			7149.33	24.0978
17.8488	16.7063			7149.35	24.1296
17.8689	16.7818			7149.37	24.1265
17.8889	16.839			7149.39	24.086
17.909	16.9129			7149.41	24.0968
17.929	16.9734			7149.43	24.1198
17.9491	17.0201			7149.45	24.1207
17.9691	17.0938			7149.47	24.126
17.9892	17.1589			7149.49	24.127
18.0093	17.2431			7149.51	24.1158
18.0293	17.3004			7149.53	24.1266
18.0494	17.3612			7149.55	24.1354
18.0694	17.4487			7149.57	24.1357
18.0895	17.5331			7149.59	24.1407
18.1095	17.63			7149.61	24.1441
18.1296	17.725			7149.63	24.1435
18.1496	17.7651			7149.65	24.1681
18.1697	17.8411			7149.67	24.1101
18.1897	17.9043			7149.69	24.114
18.2098	17.9781			7149.71	24.1119
18.2298	18.0602			7149.73	24.1147
18.2499	18.1145			7149.75	24.1045
18.27	18.1919			7149.77	24.1256
18.29	18.2573			7149.79	24.1447
18.3101	18.3094			7149.81	24.1268
18.3301	18.392			7149.83	24.1369
18.3502	18.4713			7149.85	24.1241
18.3702	18.5409			7149.87	24.1548
18.3903	18.6183			7149.89	24.1427
18.4103	18.6617			7149.91	24.1454
18.4304	18.74			7149.93	24.1472
18.4505	18.8058			7149.95	24.1291
18.4705	18.8953			7149.97	24.1277
18.4906	19.0092			7149.99	24.1516
18.5106	19.0616			7150.01	24.1802
18.5307	19.0999			7150.03	24.1591
18.5507	19.172			7150.05	24.1718
18.5708	19.2276			7150.07	24.1563
18.5908	19.2978			7150.09	24.145
18.6109	19.3871			7150.11	24.121
18.6309	19.4356			7150.13	24.1227
18.651	19.483			7150.15	24.1465
18.6711	19.5343			7150.17	24.1268
18.6911	19.5848			7150.19	24.1446
18.7112	19.6406			7150.21	24.1741
18.7312	19.7029			7150.23	24.154
18.7513	19.7533			7150.25	24.1593
18.7713	19.8037			7150.27	24.1462
18.7914	19.8592			7150.29	24.1451
18.8114	19.893			7150.31	24.1741
18.8315	19.9254			7150.34	24.1589
18.8515	19.9779			7150.36	24.1398
18.8716	20.0333			7150.38	24.1528
18.8917	20.0866			7150.4	24.1592
18.9117	20.1424			7150.42	24.1501
18.9318	20.1849			7150.44	24.1429
18.9518	20.2131			7150.46	24.152
18.9719	20.2837			7150.48	24.1597
18.9919	20.3482			7150.5	24.1544
19.012	20.3973			7150.52	24.1561
19.032	20.4454			7150.54	24.1512
19.0521	20.4987			7150.56	24.1447
19.0722	20.5282			7150.58	24.1449
19.0922	20.5901			7150.6	24.1339
19.1123	20.6517			7150.62	24.1692
19.1323	20.6997			7150.64	24.1662
19.1524	20.7538			7150.66	24.1626
19.1724	20.8132			7150.68	24.1624
19.1925	20.86			7150.7	24.1582
19.2125	20.9032			7150.72	24.157
19.2326	20.9545			7150.74	24.1552
19.2526	21.0309			7150.76	24.1703
19.2727	21.0578			7150.78	24.1609
19.2928	21.0938			7150.8	24.147
19.3128	21.1651			7150.82	24.1671
19.3329	21.2015			7150.84	24.1703
19.3529	21.236			7150.86	24.1647
19.373	21.2872			7150.88	24.185
19.393	21.3414			7150.9	24.187
19.4131	21.3812			7150.92	24.1595
19.4331	21.4162			7150.94	24.1841
19.4532	21.4688			7150.96	24.1906
19.4733	21.5311			7150.98	24.1888
19.4933	21.5765			7151	24.1755
19.5133	21.6141			7151.02	24.1779
19.5334	21.6615			7151.04	24.1997
19.5535	21.7089			7151.06	24.1797
19.5735	21.7543			7151.08	24.1742
19.5936	21.8171			7151.1	24.1893
19.6136	21.8573			7151.12	24.1772
19.6337	21.8989			7151.14	24.1788
19.6537	21.9567			7151.16	24.1961
19.6738	22.0094			7151.18	24.1781
19.6939	22.0654			7151.2	24.1803
19.7139	22.1151			7151.22	24.1905
19.734	22.153			7151.24	24.1722
19.754	22.1771			7151.26	24.1734
19.7741	22.2487			7151.28	24.1729
19.7941	22.2931			7151.3	24.2091
19.8142	22.3318			7151.32	24.1804
19.8342	22.3821			7151.34	24.1805
19.8543	22.4681			7151.36	24.1884
19.8743	22.5176			7151.38	24.1982
19.8944	22.5512			7151.4	24.1998
19.9144	22.6089			7151.42	24.1826
19.9345	22.6305			7151.44	24.1816
19.9546	22.6895			7151.46	24.2123
19.9746	22.7331			7151.48	24.2082
19.9947	22.7999			7151.5	24.1947
20.0147	22.817			7151.52	24.1873
20.0348	22.8764			7151.54	24.1969
20.0548	22.9257			7151.56	24.1807
20.0749	22.959			7151.58	24.185
20.095	23.0012			7151.6	24.1669
20.115	23.0249			7151.62	24.1894
20.1351	23.0734			7151.64	24.184
20.1551	23.121			7151.66	24.1833
20.1752	23.1712			7151.68	24.1995
20.1952	23.2186			7151.7	24.1895
20.2153	23.2593			7151.72	24.1954
20.2353	23.3269			7151.74	24.2045
20.2554	23.3478			7151.76	24.1881
20.2754	23.4116			7151.78	24.2106
20.2955	23.4382			7151.8	24.2094
20.3156	23.4998			7151.82	24.2044
20.3356	23.5336			7151.84	24.1954
20.3557	23.5831			7151.86	24.2056
20.3757	23.6472			7151.88	24.1854
20.3958	23.6925			7151.9	24.2178
20.4158	23.7181			7151.92	24.2094
20.4359	23.741			7151.94	24.2123
20.4559	23.8062			7151.96	24.2192
20.476	23.8397			7151.98	24.2091
20.496	23.9003			7152	24.2097
20.5161	23.9738			7152.02	24.2167
20.5361	24.0376			7152.04	24.2163
20.5562	24.0887			7152.06	24.2401
20.5763	24.1207			7152.08	24.2344
20.5963	24.149			7152.1	24.2252
20.6164	24.1787			7152.12	24.2129
20.6364	24.241			7152.14	24.2152
20.6565	24.2695			7152.16	24.2274
20.6765	24.3247			7152.18	24.2201
20.6966	24.4127			7152.2	24.2266
20.7166	24.4073			7152.22	24.2108
20.7367	24.4721			7152.24	24.2108
20.7568	24.5193			7152.26	24.2052
20.7768	24.5492			7152.28	24.204
20.7969	24.6031			7152.3	24.2297
20.8169	24.6615			7152.32	24.2217
20.837	24.6974			7152.34	24.2201
20.857	24.7302			7152.36	24.2215
20.8771	24.7813			7152.38	24.2141
20.8971	24.8262			7152.4	24.2108
20.9172	24.8536			7152.42	24.1999
20.9372	24.9112			7152.44	24.2053
20.9573	24.9623			7152.46	24.2101
20.9774	25.008			7152.48	24.2119
20.9974	25.0596			7152.5	24.227
21.0175	25.0988			7152.52	24.1999
21.0375	25.1209			7152.54	24.2189
21.0576	25.179			7152.56	24.2127
21.0776	25.2248			7152.58	24.2026
21.0977	25.2603			7152.6	24.1947
21.1177	25.3253			7152.62	24.2099
21.1378	25.3573			7152.64	24.2251
21.1578	25.3977			7152.66	24.2339
21.1779	25.4453			7152.68	24.2423
21.198	25.4962			7152.7	24.2245
21.218	25.5336			7152.72	24.2408
21.2381	25.5637			7152.74	24.2021
21.2581	25.6202			7152.76	24.2035
21.2782	25.5934			7152.78	24.1929
21.2982	25.7167			7152.8	24.2252
21.3183	25.7602			7152.82	24.2294
21.3383	25.7884			7152.84	24.2264
21.3584	25.8276			7152.86	24.2225
21.3785	25.8731			7152.88	24.2324
21.3985	25.9286			7152.9	24.2324
21.4186	25.9826			7152.92	24.224
21.4386	25.9939			7152.94	24.2259
21.4587	26.0421			7152.96	24.2316
21.4787	26.0686			7152.98	24.232
21.4988	26.1157			7153	24.2506
21.5188	26.1416			7153.02	24.2428
21.5389	26.1406			7153.04	24.246
21.5589	26.1613			7153.06	24.2559
21.579	26.1716			7153.08	24.2463
21.5991	26.1977			7153.1	24.2262
21.6191	26.1856			7153.12	24.2253
21.6392	26.2058			7153.14	24.2489
21.6592	26.2334			7153.16	24.2584
21.6793	26.2316			7153.18	24.2376
21.6993	26.2373			7153.2	24.2115
21.7194	26.2535			7153.22	24.2454
21.7394	26.2666			7153.24	24.2429
21.7595	26.2693			7153.26	24.2407
21.7796	26.2769			7153.28	24.2514
21.7996	26.2974			7153.3	24.2482
21.8197	26.2994			7153.32	24.2555
21.8397	26.3151			7153.34	24.2504
21.8598	26.3613			7153.36	24.254
21.8798	26.3343			7153.38	24.2613
21.8999	26.3316			7153.4	24.2398
21.9199	26.3214			7153.42	24.2435
21.94	26.3105			7153.44	24.2532
21.96	26.3396			7153.46	24.2622
21.9801	26.3485			7153.48	24.2736
22.0002	26.3445			7153.5	24.2823
22.0202	26.3384			7153.52	24.2786
22.0403	26.3504			7153.54	24.278
22.0603	26.3585			7153.56	24.2422
22.0804	26.3414			7153.58	24.2543
22.1004	26.3243			7153.6	24.2558
22.1205	26.3672			7153.62	24.2723
22.1405	26.3694			7153.64	24.27
22.1606	26.3773			7153.66	24.2677
22.1806	26.3973			7153.68	24.2787
22.2007	26.3803			7153.7	24.2845
22.2207	26.4036			7153.72	24.2924
22.2408	26.413			7153.74	24.2319
22.2609	26.4267			7153.76	24.2232
22.2809	26.4256			7153.78	24.282
22.301	26.4423			7153.8	24.2577
22.321	26.4088			7153.82	24.2484
22.3411	26.4143			7153.84	24.2719
22.3611	26.4288			7153.86	24.2881
22.3812	26.4243			7153.88	24.2861
22.4013	26.4276			7153.9	24.3001
22.4213	26.4463			7153.92	24.2938
22.4414	26.4321			7153.94	24.2884
22.4614	26.4488			7153.96	24.2743
22.4815	26.4496			7153.99	24.2986
22.5015	26.4365			7154.01	24.2968
22.5216	26.4258			7154.03	24.3072
22.5416	26.4431			7154.05	24.298
22.5617	26.4568			7154.07	24.2986
22.5817	26.4682			7154.09	24.2959
22.6018	26.4864			7154.11	24.2904
22.6218	26.4795			7154.13	24.3004
22.6419	26.4776			7154.15	24.307
22.662	26.5014			7154.17	24.2859
22.682	26.4949			7154.19	24.2938
22.7021	26.498			7154.21	24.3129
22.7221	26.4984			7154.23	24.3077
22.7422	26.4944			7154.25	24.3145
22.7622	26.5167			7154.27	24.3098
22.7823	26.4965			7154.29	24.3335
22.8024	26.5123			7154.31	24.3284
22.8224	26.5135			7154.33	24.3595
22.8425	26.525			7154.35	24.3285
22.8625	26.5295			7154.37	24.2932
22.8826	26.524			7154.39	24.313
22.9026	26.5199			7154.41	24.3227
22.9227	26.5277			7154.43	24.3149
22.9427	26.5287			7154.45	24.2858
22.9628	26.5442			7154.47	24.3117
22.9828	26.5334			7154.49	24.326
23.0029	26.5457			7154.51	24.3145
23.023	26.5537			7154.53	24.3296
23.043	26.5297			7154.55	24.3332
23.0631	26.5364			7154.57	24.3116
23.0831	26.5484			7154.59	24.3162
23.1032	26.563			7154.61	24.331
23.1232	26.5601			7154.63	24.3083
23.1433	26.5618			7154.65	24.3141
23.1633	26.5697			7154.67	24.3283
23.1834	26.5877			7154.69	24.333
23.2035	26.5906			7154.71	24.3363
23.2235	26.6092			7154.73	24.3485
23.2436	26.62			7154.75	24.3395
23.2636	26.6153			7154.77	24.3362
23.2837	26.6211			7154.79	24.3356
23.3037	26.6182			7154.81	24.3159
23.3238	26.6369			7154.83	24.3234
23.3438	26.6155			7154.85	24.3254
23.3639	26.6246			7154.87	24.3203
23.3839	26.6362			7154.89	24.324
23.404	26.6454			7154.91	24.325
23.4241	26.6448			7154.93	24.3349
23.4441	26.6365			7154.95	24.3306
23.4642	26.6304			7154.97	24.3169
23.4842	26.6274			7154.99	24.3256
23.5043	26.63			7155.01	24.3202
23.5243	26.6705			7155.03	24.3254
23.5444	26.6505			7155.05	24.3272
23.5644	26.6526			7155.07	24.3138
23.5845	26.6444			7155.09	24.2952
23.6045	26.6409			7155.11	24.2984
23.6246	26.639			7155.13	24.3133
23.6446	26.6473			7155.15	24.3231
23.6647	26.6537			7155.17	24.2935
23.6848	26.6523			7155.19	24.3153
23.7048	26.665			7155.21	24.3263
23.7249	26.6618			7155.23	24.3078
23.7449	26.6459			7155.25	24.3171
23.765	26.654			7155.27	24.3078
23.785	26.6512			7155.29	24.3018
23.8051	26.6692			7155.31	24.2981
23.8252	26.655			7155.33	24.3032
23.8452	26.6659			7155.35	24.3192
23.8653	26.6678			7155.37	24.2851
23.8853	26.6843			7155.39	24.308
23.9054	26.6643			7155.41	24.2978
23.9254	26.6485			7155.43	24.3102
23.9455	26.6626			7155.45	24.3278
23.9655	26.6847			7155.47	24.3271
23.9856	26.6597			7155.49	24.3338
24.0056	26.6591			7155.51	24.3283
24.0257	26.6681			7155.53	24.3434
24.0458	26.6771			7155.55	24.3249
24.0658	26.6426			7155.57	24.328
24.0859	26.649			7155.59	24.302
24.1059	26.6811			7155.61	24.326
24.126	26.6833			7155.63	24.3331
24.146	26.6945			7155.65	24.323
24.1661	26.691			7155.67	24.3232
24.1861	26.6784			7155.69	24.3286
24.2062	26.6902			7155.71	24.3194
24.2262	26.6939			7155.73	24.3246
24.2463	26.6947			7155.75	24.3285
24.2663	26.6924			7155.77	24.3356
24.2864	26.7003			7155.79	24.3296
24.3065	26.7044			7155.81	24.3291
24.3265	26.7051			7155.83	24.315
24.3466	26.6972			7155.85	24.3203
24.3666	26.7039			7155.87	24.3418
24.3867	26.7012			7155.89	24.3168
24.4067	26.7181			7155.91	24.3236
24.4268	26.7257			7155.93	24.3353
24.4469	26.7093			7155.95	24.3196
24.4669	26.7132			7155.97	24.3306
24.487	26.7194			7155.99	24.3222
24.507	26.726			7156.01	24.3276
24.5271	26.73			7156.03	24.3284
24.5471	26.7353			7156.05	24.3191
24.5672	26.7272			7156.07	24.3071
24.5872	26.7256			7156.09	24.3283
24.6073	26.7346			7156.11	24.3316
24.6273	26.7339			7156.13	24.315
24.6474	26.7385			7156.15	24.3416
24.6675	26.7491			7156.17	24.3311
24.6875	26.7526			7156.19	24.3532
24.7076	26.762			7156.21	24.3498
24.7276	26.7588			7156.23	24.3386
24.7477	26.7604			7156.25	24.3584
24.7677	26.7719			7156.27	24.3641
24.7878	26.7569			7156.29	24.3583
24.8078	26.7473			7156.31	24.3542
24.8279	26.7597			7156.33	24.3375
24.848	26.7475			7156.35	24.3496
24.868	26.7518			7156.37	24.3275
24.8881	26.7755			7156.39	24.3374
24.9081	26.7698			7156.41	24.349
24.9282	26.7818			7156.43	24.3329
24.9482	26.7766			7156.45	24.343
24.9683	26.7767			7156.47	24.3516
24.9883	26.7874			7156.49	24.3487
25.0084	26.8149			7156.51	24.3633
25.0284	26.8008			7156.53	24.3607
25.0485	26.7958			7156.55	24.3511
25.0685	26.8085			7156.57	24.368
25.0886	26.8022			7156.59	24.3749
25.1087	26.7929			7156.61	24.3664
25.1287	26.806			7156.63	24.3599
25.1488	26.8186			7156.65	24.3721
25.1688	26.8153			7156.67	24.3497
25.1889	26.8277			7156.69	24.3764
25.2089	26.8133			7156.71	24.38
25.229	26.8386			7156.73	24.3799
25.2491	26.8313			7156.75	24.3625
25.2691	26.8272			7156.77	24.3593
25.2892	26.8329			7156.79	24.36
25.3092	26.8325			7156.81	24.3726
25.3293	26.8474			7156.83	24.3634
25.3493	26.8429			7156.85	24.3764
25.3694	26.8297			7156.87	24.3867
25.3894	26.8158			7156.89	24.373
25.4095	26.8273			7156.91	24.3775
25.4295	26.8223			7156.93	24.3718
25.4496	26.8377			7156.95	24.3716
25.4697	26.8385			7156.97	24.3761
25.4897	26.8223			7156.99	24.3727
25.5098	26.8269			7157.01	24.3743
25.5298	26.8314			7157.03	24.3729
25.5499	26.8482			7157.05	24.3922
25.5699	26.8506			7157.07	24.3702
25.59	26.8379			7157.09	24.3732
25.61	26.8406			7157.11	24.3753
25.6301	26.8626			7157.13	24.3943
25.6502	26.8565			7157.15	24.3696
25.6702	26.8418			7157.17	24.3755
25.6903	26.8474			7157.19	24.3834
25.7103	26.8482			7157.21	24.3875
25.7304	26.8118			7157.23	24.4078
25.7504	26.8403			7157.25	24.3876
25.7705	26.8743			7157.27	24.3941
25.7905	26.8185			7157.29	24.382
25.8106	26.8132			7157.31	24.3912
25.8306	26.869			7157.33	24.4185
25.8507	26.8728			7157.35	24.4073
25.8708	26.8332			7157.37	24.4054
25.8908	26.8427			7157.39	24.418
25.9109	26.8374			7157.41	24.4165
25.9309	26.8436			7157.43	24.3983
25.951	26.8446			7157.45	24.4143
25.971	26.8646			7157.47	24.411
25.9911	26.8525			7157.49	24.4166
26.0111	26.8669			7157.51	24.4067
26.0312	26.8431			7157.53	24.4012
26.0512	26.8864			7157.55	24.4183
26.0713	26.896			7157.57	24.4109
26.0913	26.8844			7157.59	24.4198
26.1114	26.9017			7157.61	24.4136
26.1315	26.8811			7157.63	24.408
26.1515	26.9151			7157.66	24.4199
26.1716	26.9092			7157.68	24.4291
26.1916	26.8969			7157.7	24.4297
26.2117	26.8925			7157.72	24.4269
26.2317	26.882			7157.74	24.4322
26.2518	26.8588			7157.76	24.4326
26.2719	26.8607			7157.78	24.4296
26.2919	26.8632			7157.8	24.438
26.312	26.8586			7157.82	24.4244
26.332	26.8714			7157.84	24.4234
26.3521	26.8684			7157.86	24.4168
26.3721	26.8779			7157.88	24.4095
26.3922	26.9262			7157.9	24.4296
26.4122	26.9158			7157.92	24.4415
26.4323	26.9247			7157.94	24.4387
26.4523	26.9318			7157.96	24.4463
26.4724	26.9097			7157.98	24.4504
26.4925	26.9179			7158	24.4423
26.5125	26.9206			7158.02	24.4377
26.5326	26.9478			7158.04	24.4514
26.5526	26.9201			7158.06	24.4531
26.5727	26.917			7158.08	24.4426
26.5927	26.9179			7158.1	24.4431
26.6128	26.9158			7158.12	24.4477
26.6328	26.9039			7158.14	24.4624
26.6529	26.9423			7158.16	24.4609
26.6729	26.9216			7158.18	24.4666
26.693	26.8824			7158.2	24.4655
26.713	26.9338			7158.22	24.4514
26.7331	26.9297			7158.24	24.4521
26.7532	26.936			7158.26	24.4545
26.7732	26.9049			7158.28	24.4419
26.7933	26.9249			7158.3	24.4528
26.8133	26.9313			7158.32	24.4498
26.8334	26.9466			7158.34	24.4495
26.8534	26.9389			7158.36	24.4513
26.8735	26.9443			7158.38	24.4598
26.8936	26.9488			7158.4	24.4563
26.9136	26.9262			7158.42	24.4573
26.9337	26.9389			7158.44	24.4627
26.9537	26.9632			7158.46	24.4649
26.9738	26.9497			7158.48	24.4583
26.9938	26.9012			7158.5	24.4606
27.0139	26.9114			7158.52	24.4606
27.0339	26.9335			7158.54	24.4674
27.054	26.9147			7158.56	24.4713
27.074	26.9086			7158.58	24.4715
27.0941	26.9005			7158.6	24.4891
27.1141	26.9147			7158.62	24.4832
27.1342	26.9227			7158.64	24.4728
27.1543	26.9102			7158.66	24.4696
27.1743	26.9078			7158.68	24.4727
27.1944	26.9424			7158.7	24.4718
27.2144	26.9515			7158.73	24.4688
27.2345	26.9561			7158.75	24.4628
27.2545	26.942			7158.77	24.4674
27.2746	26.9593			7158.79	24.4671
27.2946	26.9548			7158.81	24.4752
27.3147	26.9475			7158.83	24.4806
27.3347	26.9271			7158.85	24.4774
27.3548	26.9306			7158.87	24.4813
27.3749	26.9432			7158.89	24.4793
27.3949	26.9379			7158.91	24.4805
27.415	26.9524			7158.93	24.4779
27.435	26.9485			7158.95	24.4717
27.4551	26.9454			7158.97	24.4783
27.4751	26.9497			7158.99	24.4853
27.4952	26.9619			7159.01	24.4834
27.5153	26.9424			7159.03	24.4782
27.5353	26.967			7159.05	24.4814
27.5554	26.973			7159.07	24.4841
27.5754	26.9528			7159.09	24.4806
27.5955	26.9452			7159.11	24.4849
27.6155	26.9411			7159.13	24.4809
27.6356	26.9273			7159.15	24.4877
27.6556	26.9362			7159.17	24.4877
27.6757	26.9803			7159.19	24.4831
27.6957	26.9554			7159.21	24.4837
27.7158	26.9533			7159.23	24.4941
27.7358	27.0026			7159.25	24.4885
27.7559	26.9903			7159.27	24.4815
27.776	26.965			7159.29	24.4917
27.796	26.9518			7159.31	24.488
27.8161	26.9756			7159.33	24.4809
27.8361	26.9952			7159.35	24.486
27.8562	26.966			7159.37	24.4921
27.8762	26.9632			7159.39	24.4906
27.8963	26.9727			7159.41	24.4881
27.9163	26.9875			7159.43	24.4872
27.9364	27.0128			7159.45	24.4935
27.9565	27.0158			7159.47	24.4904
27.9765	27.0087			7159.49	24.4852
27.9966	26.9904			7159.51	24.4935
28.0166	26.9874			7159.53	24.4912
28.0367	26.979			7159.55	24.4862
28.0567	26.9904			7159.57	24.4896
28.0768	26.9955			7159.59	24.4946
28.0968	27.0011			7159.61	24.4965
28.1169	27.0147			7159.63	24.4899
28.1369	27.0293			7159.65	24.4902
28.157	27.0265			7159.67	24.4883
28.1771	27.0043			7159.69	24.496
28.1971	27.0067			7159.71	24.4971
28.2172	27.0116			7159.73	24.4965
28.2372	26.9994			7159.75	24.5027
28.2573	27.0137			7159.77	24.4971
28.2773	27.0104			7159.79	24.4925
28.2974	27.0131			7159.81	24.4971
28.3174	27.0099			7159.83	24.498
28.3375	27.0268			7159.85	24.4956
28.3575	27.0311			7159.87	24.493
28.3776	27.0026			7159.89	24.4936
28.3977	27.02			7159.91	24.4965
28.4177	27.0286			7159.93	24.4956
28.4378	27.0376			7159.95	24.4932
28.4578	27.0323			7159.97	24.4953
28.4779	27.0411			7159.99	24.4984
28.4979	27.0255			7160.01	24.5021
28.518	27.0165			7160.03	24.5012
28.538	27.016			7160.05	24.5059
28.5581	27.0395			7160.07	24.5053
28.5782	27.0239			7160.09	24.502
28.5982	27.0272			7160.11	24.501
28.6183	27.0257			7160.13	24.5001
28.6383	27.0194			7160.15	24.5048
28.6584	27.0304			7160.17	24.5019
28.6784	27.0245			7160.19	24.507
28.6985	27.0426			7160.21	24.5145
28.7185	27.0397			7160.23	24.5135
28.7386	27.0444			7160.25	24.5083
28.7586	27.0391			7160.27	24.5072
28.7787	27.0227			7160.29	24.5114
28.7988	27.0263			7160.31	24.5062
28.8188	27.0231			7160.33	24.5053
28.8389	26.9942			7160.35	24.5061
28.8589	27.0158			7160.37	24.5174
28.879	27.0031			7160.39	24.5178
28.899	27.0038			7160.41	24.5134
28.9191	27.01			7160.43	24.5124
28.9391	27.0256			7160.45	24.5089
28.9592	27.0789			7160.47	24.5087
28.9793	27.0659			7160.49	24.511
28.9993	26.9932			7160.51	24.5296
29.0194	26.9972			7160.53	24.5268
29.0394	27.0348			7160.55	24.5212
29.0595	27.0446			7160.57	24.5156
29.0795	27.0288			7160.59	24.5253
29.0996	27.0051			7160.61	24.5238
29.1196	27.0136			7160.63	24.527
29.1397	27.0061			7160.65	24.533
29.1597	27.022			7160.67	24.5448
29.1798	27.0383			7160.69	24.5331
29.1999	27.0381			7160.71	24.527
29.2199	27.0257			7160.73	24.5197
29.24	27.0424			7160.75	24.5097
29.26	27.066			7160.77	24.5109
29.2801	27.0258			7160.79	24.5296
29.3001	27.0293			7160.81	24.5421
29.3202	27.0119			7160.83	24.5305
29.3402	27.0325			7160.85	24.5258
29.3603	27.0383			7160.87	24.5298
29.3803	27.0355			7160.89	24.5348
29.4004	27.0683			7160.91	24.5339
29.4205	27.0417			7160.93	24.5297
29.4405	27.0247			7160.95	24.5313
29.4606	27.0559			7160.97	24.5264
29.4806	27.0705			7160.99	24.5304
29.5007	27.0772			7161.01	24.5327
29.5207	27.0433			7161.03	24.5365
29.5408	27.0651			7161.05	24.5345
29.5608	27.0738			7161.07	24.5363
29.5809	27.0283			7161.09	24.5341
29.601	27.0582			7161.11	24.5341
29.621	27.0619			7161.13	24.5322
29.6411	27.0473			7161.15	24.5422
29.6611	27.0801			7161.17	24.551
29.6812	27.0361			7161.19	24.5534
29.7012	27.0408			7161.21	24.5376
29.7213	27.0326			7161.23	24.5391
29.7413	27.0487			7161.25	24.5508
29.7614	27.0644			7161.27	24.5528
29.7814	27.0593			7161.29	24.5502
29.8015	27.009			7161.31	24.5463
29.8215	27.0166			7161.33	24.5442
29.8416	27.035			7161.35	24.5468
29.8617	27.0539			7161.37	24.5488
29.8817	27.0649			7161.39	24.5466
29.9018	27.0675			7161.41	24.5504
29.9218	27.0725			7161.43	24.5562
29.9419	27.0639			7161.45	24.5445
29.9619	27.0572			7161.47	24.5489
29.982	27.0602			7161.49	24.5636
30.0021	27.0773			7161.51	24.5626
30.0221	27.0661			7161.53	24.5645
30.0422	27.0702			7161.55	24.5637
30.0622	27.0814			7161.57	24.5621
30.0823	27.0891			7161.59	24.5682
30.1023	27.0946			7161.61	24.5696
30.1224	27.0719			7161.63	24.5582
30.1424	27.0639			7161.65	24.5634
30.1625	27.0751			7161.67	24.5635
30.1825	27.0767			7161.69	24.5584
30.2026	27.12			7161.71	24.5611
30.2227	27.1038			7161.73	24.5577
30.2427	27.1201			7161.75	24.5569
30.2628	27.1029			7161.77	24.549
30.2828	27.0662			7161.79	24.5586
30.3029	27.0673			7161.81	24.5704
30.3229	27.0987			7161.83	24.5603
30.343	27.0678			7161.85	24.573
30.363	27.0809			7161.87	24.5628
30.3831	27.0519			7161.89	24.5652
30.4031	27.0598			7161.91	24.5693
30.4232	27.0602			7161.93	24.5685
30.4432	27.1007			7161.95	24.5759
30.4633	27.0651			7161.97	24.5747
30.4834	27.0723			7161.99	24.5756
30.5034	27.047			7162.01	24.5687
30.5235	27.0583			7162.03	24.572
30.5435	27.0859			7162.05	24.5684
30.5636	27.0572			7162.07	24.5685
30.5836	27.0683			7162.09	24.5701
30.6037	27.0745			7162.11	24.577
30.6238	27.0752			7162.13	24.5721
30.6438	27.0962			7162.15	24.5746
30.6639	27.0955			7162.17	24.5959
30.6839	27.0916			7162.19	24.5802
30.704	27.104			7162.21	24.5866
30.724	27.1102			7162.23	24.5821
30.7441	27.1009			7162.25	24.5811
30.7641	27.1037			7162.27	24.57
30.7842	27.1088			7162.29	24.5825
30.8042	27.0958			7162.31	24.5887
30.8243	27.0837			7162.33	24.5849
30.8443	27.0987			7162.35	24.586
30.8644	27.1029			7162.37	24.5826
30.8845	27.0959			7162.4	24.5836
30.9045	27.1019			7162.42	24.5942
30.9246	27.0675			7162.44	24.5929
30.9446	27.0715			7162.46	24.588
30.9647	27.0808			7162.48	24.6027
30.9847	27.082			7162.5	24.599
31.0048	27.0743			7162.52	24.5942
31.0248	27.1372			7162.54	24.5878
31.0449	27.1274			7162.56	24.5965
31.0649	27.1367			7162.58	24.6015
31.085	27.1304			7162.6	24.6074
31.1051	27.1167			7162.62	24.6098
31.1251	27.1186			7162.64	24.5923
31.1452	27.0809			7162.66	24.5895
31.1652	27.085			7162.68	24.5956
31.1853	27.0888			7162.7	24.6067
31.2053	27.0746			7162.72	24.5955
31.2254	27.0785			7162.74	24.5978
31.2455	27.0744			7162.76	24.6168
31.2655	27.0882			7162.78	24.61
31.2856	27.0779			7162.8	24.6014
31.3056	27.104			7162.82	24.6002
31.3257	27.1123			7162.84	24.5957
31.3457	27.099			7162.86	24.6012
31.3658	27.0879			7162.88	24.6097
31.3858	27.0884			7162.9	24.6063
31.4059	27.0987			7162.92	24.6082
31.4259	27.0827			7162.94	24.6038
31.446	27.1098			7162.96	24.6085
31.466	27.1422			7162.98	24.6066
31.4861	27.1434			7163	24.6166
31.5062	27.1189			7163.02	24.6141
31.5262	27.1156			7163.04	24.6128
31.5463	27.1294			7163.06	24.6056
31.5663	27.1153			7163.08	24.6068
31.5864	27.0966			7163.1	24.6039
31.6064	27.129			7163.12	24.608
31.6265	27.1109			7163.14	24.5955
31.6465	27.1142			7163.16	24.6097
31.6666	27.1099			7163.18	24.612
31.6867	27.096			7163.2	24.6173
31.7067	27.1183			7163.22	24.6016
31.7268	27.1172			7163.24	24.6102
31.7468	27.0872			7163.26	24.6027
31.7669	27.1098			7163.28	24.6086
31.7869	27.0787			7163.3	24.6166
31.807	27.0936			7163.32	24.6066
31.827	27.1079			7163.34	24.6218
31.8471	27.1245			7163.36	24.6157
31.8671	27.1018			7163.38	24.6196
31.8872	27.08			7163.4	24.6081
31.9073	27.0724			7163.42	24.6151
31.9273	27.1098			7163.44	24.6225
31.9474	27.0693			7163.46	24.623
31.9674	27.0729			7163.48	24.6179
31.9875	27.0866			7163.5	24.6176
32.0075	27.097			7163.52	24.6207
32.0276	27.0879			7163.54	24.6155
32.0476	27.0787			7163.56	24.6335
32.0677	27.0687			7163.58	24.6235
32.0877	27.102			7163.6	24.6082
32.1078	26.4434			7163.62	24.6163
32.1279	23.9777			7163.64	24.6252
32.1479	21.4894			7163.66	24.6331
32.168	18.3212			7163.68	24.6237
32.188	16.1885			7163.7	24.6329
32.2081	14.7084			7163.72	24.6334
32.2281	13.6162			7163.74	24.6408
32.2482	12.7545			7163.76	24.6363
32.2682	12.0458			7163.78	24.6296
32.2883	11.4964			7163.8	24.6346
32.3083	11.0295			7163.82	24.631
32.3284	10.6098			7163.84	24.641
32.3485	10.2561			7163.86	24.6386
32.3685	9.96385			7163.88	24.6422
32.3886	9.67063			7163.9	24.639
32.4086	9.44852			7163.92	24.6498
32.4287	9.2163			7163.94	24.6501
32.4487	9.0153			7163.96	24.6459
32.4688	8.84153			7163.98	24.6393
32.4888	8.66853			7164	24.6432
32.5089	8.5172			7164.02	24.6446
32.529	8.39398			7164.04	24.635
32.549	8.24598			7164.06	24.6469
32.5691	8.1292			7164.08	24.6573
32.5891	8.02287			7164.1	24.6489
32.6092	7.94432			7164.12	24.645
32.6292	7.84898			7164.14	24.6497
32.6493	7.76499			7164.16	24.6546
32.6693	7.6921			7164.18	24.6584
32.6894	7.60655			7164.2	24.6587
32.7094	7.51766			7164.22	24.6516
32.7295	7.46433			7164.24	24.6581
32.7495	7.37577			7164.26	24.6554
32.7696	7.30022			7164.28	24.6544
32.7897	7.24533			7164.3	24.6583
32.8097	7.17478			7164.32	24.6611
32.8298	7.15034			7164.34	24.6588
32.8498	7.104			7164.36	24.6606
32.8699	7.02712			7164.38	24.6614
32.8899	6.96323			7164.4	24.6666
32.91	6.89245			7164.42	24.665
32.93	6.87757			7164.44	24.6601
32.9501	6.82379			7164.46	24.6507
32.9701	6.78846			7164.48	24.6593
32.9902	6.78424			7164.5	24.664
33.0103	6.74102			7164.52	24.6658
33.0303	6.6968			7164.54	24.6642
33.0504	6.65691			7164.56	24.6597
33.0704	6.61124			7164.58	24.6617
33.0905	6.56169			7164.6	24.67
33.1105	6.54247			7164.62	24.6707
33.1306	6.51525			7164.64	24.6748
33.1506	6.4877			7164.66	24.6838
33.1707	6.46781			7164.68	24.658
33.1908	6.43425			7164.7	24.6605
33.2108	6.41726			7164.72	24.6638
33.2309	6.37759			7164.74	24.6748
33.2509	6.36226			7164.76	24.674
33.271	6.3226			7164.78	24.6819
33.291	6.29293			7164.8	24.6722
33.3111	6.27027			7164.82	24.6764
33.3311	6.2596			7164.84	24.6739
33.3512	6.21971			7164.86	24.6659
33.3713	6.18871			7164.88	24.6749
33.3913	6.18161			7164.9	24.67
33.4114	6.20105			7164.92	24.6779
33.4314	6.15872			7164.94	24.6738
33.4515	6.12839			7164.96	24.6772
33.4715	6.10883			7164.98	24.6696
33.4916	6.11606			7165	24.6644
33.5116	6.0945			7165.02	24.6743
33.5317	6.08406			7165.04	24.6793
33.5517	6.05117			7165.06	24.683
33.5718	6.03373			7165.08	24.6782
33.5919	6.01118			7165.1	24.6833
33.6119	5.9754			7165.12	24.6861
33.632	5.9674			7165.14	24.6812
33.652	5.94163			7165.16	24.6856
33.6721	5.91652			7165.18	24.6825
33.6921	5.90974			7165.2	24.6877
33.7122	5.90074			7165.22	24.6944
33.7322	5.87252			7165.24	24.6881
33.7523	5.85841			7165.26	24.6803
33.7724	5.84697			7165.28	24.693
33.7924	5.83408			7165.3	24.6959
33.8125	5.8092			7165.32	24.693
33.8325	5.80509			7165.34	24.6852
33.8526	5.79631			7165.36	24.6863
33.8726	5.77676			7165.38	24.6822
33.8927	5.78387			7165.4	24.6866
33.9127	5.75787			7165.42	24.6852
33.9328	5.76187			7165.44	24.6789
33.9528	5.74276			7165.46	24.6934
33.9729	5.71732			7165.48	24.6747
33.993	5.70732			7165.5	24.6765
34.013	5.70577			7165.52	24.6903
34.0331	5.69688			7165.54	24.6937
34.0531	5.67655			7165.56	24.7008
34.0732	5.68955			7165.58	24.6996
34.0932	5.64811			7165.6	24.6961
34.1133	5.62911			7165.62	24.7055
34.1333	5.63156			7165.64	24.7022
34.1534	5.63			7165.66	24.7025
34.1734	5.60878			7165.68	24.7075
34.1935	5.59956			7165.7	24.7013
34.2135	5.58679			7165.72	24.7089
34.2336	5.57757			7165.74	24.7076
34.2537	5.57112			7165.76	24.7104
34.2737	5.57635			7165.78	24.7089
34.2938	5.54735			7165.8	24.7031
34.3138	5.52491			7165.82	24.7069
34.3339	5.54624			7165.84	24.7155
34.3539	5.53191			7165.86	24.7084
34.374	5.49847			7165.88	24.6985
34.3941	5.48669			7165.9	24.7095
34.4141	5.48658			7165.92	24.7069
34.4342	5.48803			7165.94	24.6995
34.4542	5.50003			7165.96	24.7139
34.4743	5.49036			7165.98	24.7153
34.4943	5.48548			7166	24.7114
34.5144	5.46581			7166.02	24.7148
34.5344	5.48881			7166.05	24.7152
34.5545	5.46882			7166.07	24.7202
34.5745	5.46259			7166.09	24.7321
34.5946	5.43749			7166.11	24.7385
34.6146	5.43515			7166.13	24.7363
34.6347	5.41993			7166.15	24.7463
34.6548	5.40227			7166.17	24.7353
34.6748	5.40749			7166.19	24.7399
34.6949	5.38727			7166.21	24.7306
34.7149	5.32461			7166.23	24.7324
34.735	5.3535			7166.25	24.7283
34.755	5.35494			7166.27	24.7271
34.7751	5.33539			7166.29	24.7288
34.7951	5.33606			7166.31	24.7269
34.8152	5.31639			7166.33	24.7259
34.8353	5.32395			7166.35	24.7318
34.8553	5.33117			7166.37	24.7297
34.8754	5.30184			7166.39	24.7341
34.8954	5.31073			7166.41	24.7402
34.9155	5.28818			7166.43	24.7438
34.9355	5.27885			7166.45	24.7452
34.9556	5.27385			7166.47	24.7464
34.9756	5.2683			7166.49	24.7475
34.9957	5.26285			7166.51	24.7404
35.0157	5.25419			7166.53	24.7424
35.0358	5.24119			7166.55	24.7411
35.0559	5.26052			7166.57	24.7465
35.0759	5.25197			7166.59	24.7502
35.096	5.23942			7166.61	24.7499
35.116	5.2362			7166.63	24.7516
35.1361	5.22375			7166.65	24.7445
35.1561	5.24431			7166.67	24.7432
35.1762	5.22687			7166.69	24.7502
35.1962	5.24765			7166.71	24.7504
35.2163	5.23154			7166.73	24.7503
35.2364	5.21521			7166.75	24.7507
35.2564	5.20154			7166.77	24.7525
35.2765	5.21899			7166.79	24.7517
35.2965	5.21732			7166.81	24.7573
35.3166	5.20532			7166.83	24.7474
35.3366	5.19855			7166.85	24.7501
35.3567	5.21777			7166.87	24.7495
35.3767	5.201			7166.89	24.7606
35.3968	5.18878			7166.91	24.7612
35.4168	5.18911			7166.93	24.762
35.4369	5.17622			7166.95	24.7608
35.457	5.15334			7166.97	24.7601
35.477	5.17078			7166.99	24.7621
35.4971	5.15223			7167.01	24.7657
35.5171	5.14668			7167.03	24.7637
35.5372	5.16101			7167.05	24.7592
35.5572	5.16657			7167.07	24.761
35.5773	5.14635			7167.09	24.7562
35.5973	5.12257			7167.11	24.7564
35.6174	5.12502			7167.13	24.7663
35.6375	5.11291			7167.15	24.7612
35.6575	5.11258			7167.17	24.7535
35.6776	5.13058			7167.19	24.7607
35.6976	5.11002			7167.21	24.7646
35.7177	5.1138			7167.23	24.7577
35.7377	5.09803			7167.25	24.7627
35.7578	5.0817			7167.27	24.7554
35.7778	5.08414			7167.29	24.7666
35.7979	5.0957			7167.31	24.7691
35.8179	5.08448			7167.33	24.764
35.838	5.06215			7167.35	24.7608
35.858	5.08048			7167.37	24.7582
35.8781	5.07293			7167.39	24.7629
35.8982	5.06249			7167.41	24.7679
35.9182	5.07749			7167.43	24.7582
35.9383	5.05227			7167.45	24.7589
35.9583	5.05927			7167.47	24.7586
35.9784	5.04649			7167.49	24.758
35.9984	4.99738			7167.51	24.7511
36.0185	4.99972			7167.53	24.7517
36.0385	4.98261			7167.55	24.7517
36.0586	4.98683			7167.57	24.7573
36.0787	4.98483			7167.59	24.7588
36.0987	5.0045			7167.61	24.7542
36.1188	4.99262			7167.63	24.7593
36.1388	4.98495			7167.65	24.7642
36.1589	4.98662			7167.67	24.7521
36.1789	4.97062			7167.69	24.7531
36.199	4.95362			7167.71	24.7677
36.219	4.96362			7167.73	24.7643
36.2391	4.96551			7167.75	24.7581
36.2591	4.94829			7167.77	24.7657
36.2792	4.95963			7167.79	24.7559
36.2993	4.92608			7167.81	24.762
36.3193	4.93774			7167.83	24.7575
36.3394	4.92508			7167.85	24.7515
36.3594	4.95186			7167.87	24.7546
36.3795	4.93697			7167.89	24.7618
36.3995	4.92786			7167.91	24.7684
36.4196	4.93175			7167.93	24.7583
36.4396	4.92742			7167.95	24.7619
36.4597	4.89876			7167.97	24.7652
36.4798	4.91776			7167.99	24.7469
36.4998	4.93531			7168.01	24.767
36.5199	4.93298			7168.03	24.7664
36.5399	4.92065			7168.05	24.7718
36.56	4.92654			7168.07	24.7724
36.58	4.91899			7168.09	24.7682
36.6001	4.93021			7168.11	24.769
36.6201	4.91477			7168.13	24.7746
36.6402	4.90088			7168.15	24.7851
36.6602	4.89511			7168.17	24.7727
36.6803	4.90189			7168.19	24.7787
36.7004	4.906			7168.21	24.7935
36.7204	4.89522			7168.23	24.7886
36.7405	4.89345			7168.25	24.778
36.7605	4.87856			7168.27	24.7721
36.7806	4.87012			7168.29	24.7782
36.8006	4.86401			7168.31	24.7781
36.8207	4.85834			7168.33	24.7704
36.8407	4.84901			7168.35	24.7797
36.8608	4.84146			7168.37	24.7859
36.8809	4.83512			7168.39	24.7822
36.9009	4.83335			7168.41	24.7868
36.921	4.84602			7168.43	24.7715
36.941	4.83157			7168.45	24.78
36.9611	4.82913			7168.47	24.7853
36.9811	4.82024			7168.49	24.7875
37.0012	4.82091			7168.51	24.7882
37.0212	4.81358			7168.53	24.7891
37.0413	4.81014			7168.55	24.7952
37.0613	4.80981			7168.57	24.7976
37.0814	4.8037			7168.59	24.79
37.1014	4.81359			7168.61	24.7878
37.1215	4.81415			7168.63	24.7859
37.1416	4.80492			7168.65	24.7908
37.1616	4.79015			7168.67	24.7888
37.1817	4.79293			7168.69	24.7928
37.2017	4.81315			7168.71	24.7934
37.2218	4.79526			7168.73	24.7942
37.2418	4.78838			7168.75	24.7931
37.2619	4.78016			7168.77	24.7926
37.282	4.78571			7168.79	24.7919
37.302	4.78872			7168.81	24.7906
37.3221	4.78894			7168.83	24.7947
37.3421	4.77105			7168.85	24.8054
37.3622	4.7815			7168.87	24.7953
37.3822	4.80583			7168.89	24.7842
37.4023	4.79128			7168.91	24.7948
37.4223	4.78384			7168.93	24.7986
37.4424	4.79484			7168.95	24.7952
37.4624	4.78595			7168.97	24.8044
37.4825	4.78018			7168.99	24.8026
37.5025	4.76551			7169.01	24.803
37.5226	4.76629			7169.03	24.7924
37.5427	4.76851			7169.05	24.7965
37.5627	4.79496			7169.07	24.7975
37.5828	4.77018			7169.09	24.7961
37.6028	4.77619			7169.11	24.7901
37.6229	4.73974			7169.13	24.7989
37.6429	4.74519			7169.15	24.8028
37.663	4.7673			7169.17	24.8002
37.683	4.72464			7169.19	24.8014
37.7031	4.72219			7169.21	24.8
37.7231	4.71975			7169.23	24.806
37.7432	4.7252			7169.25	24.7974
37.7633	4.72642			7169.27	24.8056
37.7833	4.7232			7169.29	24.803
37.8034	4.71876			7169.31	24.808
37.8234	4.71765			7169.33	24.8132
37.8435	4.71132			7169.35	24.8034
37.8635	4.71088			7169.37	24.8089
37.8836	4.71288			7169.39	24.8157
37.9036	4.69288			7169.41	24.8188
37.9237	4.69421			7169.43	24.8172
37.9438	4.68555			7169.45	24.8144
37.9638	4.69188			7169.47	24.8182
37.9839	4.68355			7169.49	24.8235
38.0039	4.69833			7169.51	24.8178
38.024	4.68289			7169.53	24.815
38.044	4.67056			7169.55	24.8133
38.0641	4.66789			7169.57	24.8253
38.0841	4.67978			7169.59	24.8272
38.1042	4.67423			7169.61	24.8162
38.1243	4.67934			7169.63	24.8173
38.1443	4.73034			7169.65	24.82
38.1644	4.70657			7169.67	24.8231
38.1844	4.69946			7169.69	24.8305
38.2045	4.65157			7169.72	24.8202
38.2245	4.67746			7169.74	24.8222
38.2446	4.69091			7169.76	24.8198
38.2646	4.67913			7169.78	24.8186
38.2847	4.68991			7169.8	24.8334
38.3047	4.6868			7169.82	24.8363
38.3248	4.67547			7169.84	24.8248
38.3449	4.67903			7169.86	24.8126
38.3649	4.67425			7169.88	24.8373
38.385	4.66936			7169.9	24.837
38.405	4.67225			7169.92	24.8422
38.4251	4.65537			7169.94	24.8293
38.4451	4.65681			7169.96	24.8441
38.4652	4.66126			7169.98	24.8253
38.4852	4.66848			7170	24.8284
38.5053	4.65982			7170.02	24.8144
38.5254	4.64015			7170.04	24.8146
38.5454	4.64904			7170.06	24.8154
38.5655	4.65482			7170.08	24.8394
38.5855	4.66449			7170.1	24.8383
38.6056	4.65705			7170.12	24.8479
38.6256	4.64483			7170.14	24.8371
38.6457	4.65405			7170.16	24.8275
38.6657	4.63661			7170.18	24.8398
38.6858	4.62261			7170.2	24.8067
38.7058	4.60861			7170.22	24.8178
38.7259	4.5955			7170.24	24.8193
38.746	4.61595			7170.26	24.8156
38.766	4.61417			7170.28	24.8217
38.7861	4.61951			7170.3	24.8258
38.8061	4.60129			7170.32	24.8221
38.8262	4.59085			7170.34	24.8207
38.8462	4.59263			7170.36	24.8185
38.8663	4.58974			7170.38	24.8283
38.8863	4.58141			7170.4	24.8219
38.9064	4.58519			7170.42	24.8146
38.9264	4.58097			7170.44	24.8257
38.9465	4.58663			7170.46	24.8274
38.9665	4.58952			7170.48	24.8271
38.9866	4.58408			7170.5	24.8222
39.0067	4.57675			7170.52	24.8253
39.0267	4.58009			7170.54	24.8203
39.0468	4.59898			7170.56	24.8105
39.0668	4.59953			7170.58	24.8115
39.0869	4.58042			7170.6	24.819
39.1069	4.58665			7170.62	24.823
39.127	4.57243			7170.64	24.8234
39.1471	4.58376			7170.66	24.8102
39.1671	4.59865			7170.68	24.8312
39.1872	4.58399			7170.7	24.8312
39.2072	4.58399			7170.72	24.825
39.2273	4.58566			7170.74	24.83
39.2473	4.57066			7170.76	24.8246
39.2674	4.56044			7170.78	24.8209
39.2874	4.56344			7170.8	24.8348
39.3075	4.55866			7170.82	24.8244
39.3275	4.55511			7170.84	24.8179
39.3476	4.54833			7170.86	24.8244
39.3676	4.54067			7170.88	24.8331
39.3877	4.53856			7170.9	24.8163
39.4078	4.57067			7170.92	24.8238
39.4278	4.55423			7170.94	24.8283
39.4479	4.53012			7170.96	24.8238
39.4679	4.53523			7170.98	24.837
39.488	4.53535			7171	24.8277
39.508	4.5259			7171.02	24.8207
39.5281	4.52924			7171.04	24.8229
39.5481	4.52902			7171.06	24.83
39.5682	4.52346			7171.08	24.8286
39.5883	4.49924			7171.1	24.8389
39.6083	4.5018			7171.12	24.8408
39.6284	4.48114			7171.14	24.8376
39.6484	4.49614			7171.16	24.8388
39.6685	4.48958			7171.18	24.8421
39.6885	4.50147			7171.2	24.8477
39.7086	4.51748			7171.22	24.8456
39.7286	4.50392			7171.24	24.8364
39.7487	4.48581			7171.26	24.833
39.7687	4.49704			7171.28	24.8415
39.7888	4.49326			7171.3	24.8506
39.8088	4.49182			7171.32	24.8329
39.8289	4.48315			7171.34	24.8489
39.849	4.47804			7171.36	24.8348
39.869	4.4846			7171.38	24.846
39.8891	4.47205			7171.4	24.8318
39.9091	4.44883			7171.42	24.8415
39.9292	4.46861			7171.44	24.8352
39.9492	4.5065			7171.46	24.8426
39.9693	4.48505			7171.48	24.8335
39.9894	4.48439			7171.5	24.8414
40.0094	4.48139			7171.52	24.8422
40.0295	4.46839			7171.54	24.8391
[truncated: 732,864+ more rows]

## Sheet: Figure 5f
without water immersion				1 h water immersion
Time	current			Time	current			Water immersion time	I/I_0
s	A			s	A			h
0	1.41e-12			1.90659	8.9e-12			0	1
0.01753	1.4e-12			1.92664	8.88e-12			1	0.98
0.03759	1.4e-12			1.9467	8.85e-12			2	0.99
0.05764	1.4e-12			1.96675	8.84e-12			3	0.97
0.0777	1.4e-12			1.9868	8.85e-12			4	0.96
0.09775	1.41e-12			2.00686	8.83e-12			5	0.98
0.11781	1.41e-12			2.02691	8.83e-12			6	0.95
0.13786	1.41e-12			2.04697	8.81e-12			7	0.97
0.15792	1.41e-12			2.06702	8.79e-12			8	0.97
0.17797	1.39e-12			2.08708	8.79e-12
0.19803	1.39e-12			2.10713	8.78e-12
0.21808	1.4e-12			2.12719	8.77e-12
0.23814	1.4e-12			2.14724	8.75e-12
0.25819	1.4e-12			2.1673	8.74e-12
0.27825	1.4e-12			2.18735	8.73e-12
0.2983	1.4e-12			2.20741	8.71e-12
0.31835	1.4e-12			2.22746	8.71e-12
0.33841	1.4e-12			2.24752	8.69e-12
0.35847	1.41e-12			2.26757	8.71e-12
0.37852	1.41e-12			2.28763	8.69e-12
0.39857	1.41e-12			2.30768	8.68e-12
0.41863	1.42e-12			2.32774	8.67e-12
0.43868	1.41e-12			2.34779	8.66e-12
0.45874	1.43e-12			2.36785	8.64e-12
0.4788	1.43e-12			2.3879	8.64e-12
0.49885	1.44e-12			2.40796	8.62e-12
0.5189	1.44e-12			2.42801	8.62e-12
0.53896	1.42e-12			2.44807	8.61e-12
0.55901	1.42e-12			2.46812	8.61e-12
0.57907	1.42e-12			2.48817	8.6e-12
0.59912	1.4e-12			2.50823	8.59e-12
0.61918	1.4e-12			2.52828	8.58e-12
0.63923	1.42e-12			2.54834	8.58e-12
0.65929	1.4e-12			2.56839	8.56e-12
0.67934	1.4e-12			2.58845	8.56e-12
0.6994	1.41e-12			2.6085	8.55e-12
0.71945	1.42e-12			2.62856	8.54e-12
0.7395	1.42e-12			2.64861	8.54e-12
0.75956	1.42e-12			2.66867	8.53e-12
0.77962	1.43e-12			2.68872	8.5e-12
0.79967	1.43e-12			2.70877	8.5e-12
0.81973	1.42e-12			2.72883	8.5e-12
0.83978	1.42e-12			2.74888	8.49e-12
0.85983	1.43e-12			2.76894	8.49e-12
0.87989	1.44e-12			2.78899	8.48e-12
0.89994	1.43e-12			2.80905	8.47e-12
0.92	1.43e-12			2.8291	8.46e-12
0.94005	1.43e-12			2.84916	8.46e-12
0.96011	1.43e-12			2.86921	8.45e-12
0.98016	1.43e-12			2.88927	8.45e-12
1.00022	1.42e-12			2.90932	8.44e-12
1.02027	1.42e-12			2.92938	8.43e-12
1.04033	1.43e-12			2.94943	8.43e-12
1.06038	1.43e-12			2.96949	8.41e-12
1.08044	1.44e-12			2.98954	8.42e-12
1.10049	1.44e-12			3.0096	8.4e-12
1.12055	1.45e-12			3.02965	8.4e-12
1.1406	1.44e-12			3.04971	8.4e-12
1.16066	1.46e-12			3.06976	8.4e-12
1.18071	1.45e-12			3.08982	8.39e-12
1.20077	1.45e-12			3.10987	8.39e-12
1.22082	1.45e-12			3.12993	8.39e-12
1.24088	1.46e-12			3.14998	8.38e-12
1.26093	1.46e-12			3.17004	8.38e-12
1.28098	1.46e-12			3.19009	8.37e-12
1.30104	1.46e-12			3.21015	8.36e-12
1.32109	1.45e-12			3.2302	8.36e-12
1.34115	1.44e-12			3.25026	8.34e-12
1.3612	1.44e-12			3.27031	8.34e-12
1.38126	1.44e-12			3.29037	8.34e-12
1.40131	1.45e-12			3.31042	8.34e-12
1.42137	1.45e-12			3.33048	8.34e-12
1.44142	1.47e-12			3.35053	8.33e-12
1.46148	1.46e-12			3.37058	8.32e-12
1.48153	1.46e-12			3.39064	8.32e-12
1.50159	1.46e-12			3.41069	8.32e-12
1.52164	1.47e-12			3.43075	8.29e-12
1.5417	1.46e-12			3.4508	8.3e-12
1.56175	1.45e-12			3.47086	8.29e-12
1.58181	1.45e-12			3.49091	8.27e-12
1.60186	1.44e-12			3.51097	8.28e-12
1.62192	1.44e-12			3.53102	8.25e-12
1.64197	1.45e-12			3.55108	8.25e-12
1.66202	1.46e-12			3.57113	8.25e-12
1.68208	1.46e-12			3.59118	8.25e-12
1.70213	1.46e-12			3.61124	8.26e-12
1.72219	1.47e-12			3.63129	8.24e-12
1.74224	1.46e-12			3.65135	8.24e-12
1.7623	1.48e-12			3.6714	8.23e-12
1.78235	1.49e-12			3.69146	8.22e-12
1.80241	1.48e-12			3.71151	8.24e-12
1.82246	1.48e-12			3.73157	8.23e-12
1.84252	1.47e-12			3.75162	8.22e-12
1.86257	1.47e-12			3.77168	8.21e-12
1.88263	1.48e-12			3.79173	8.21e-12
1.90268	1.49e-12			3.81179	8.22e-12
1.92273	1.48e-12			3.83184	8.21e-12
1.94279	1.46e-12			3.85189	8.21e-12
1.96284	1.47e-12			3.87195	8.19e-12
1.9829	1.47e-12			3.892	8.2e-12
2.00295	1.48e-12			3.91206	8.19e-12
2.02301	1.48e-12			3.93211	8.18e-12
2.04306	1.49e-12			3.95217	8.18e-12
2.06312	1.48e-12			3.97222	8.18e-12
2.08317	1.49e-12			3.99228	8.18e-12
2.10323	1.47e-12			4.01233	8.17e-12
2.12328	1.48e-12			4.03238	8.16e-12
2.14334	1.48e-12			4.05244	8.17e-12
2.16339	1.49e-12			4.07249	8.15e-12
2.18345	1.49e-12			4.09255	8.16e-12
2.2035	1.48e-12			4.1126	8.15e-12
2.22355	1.47e-12			4.13266	8.15e-12
2.24361	1.48e-12			4.15271	8.13e-12
2.26367	1.5e-12			4.17277	8.13e-12
2.28372	1.49e-12			4.19282	8.13e-12
2.30377	1.5e-12			4.21288	8.14e-12
2.32383	1.51e-12			4.23293	8.14e-12
2.34388	1.5e-12			4.25299	8.12e-12
2.36394	1.51e-12			4.27304	8.12e-12
2.38399	1.5e-12			4.2931	8.12e-12
2.40405	1.51e-12			4.31315	8.13e-12
2.4241	1.49e-12			4.3332	8.11e-12
2.44416	1.5e-12			4.35326	8.11e-12
2.46421	1.48e-12			4.37331	8.11e-12
2.48426	1.49e-12			4.39337	8.11e-12
2.50432	1.49e-12			4.41342	8.1e-12
2.52437	1.48e-12			4.43348	8.11e-12
2.54443	1.48e-12			4.45353	8.11e-12
2.56448	1.48e-12			4.47359	8.1e-12
2.58454	1.47e-12			4.49364	8.1e-12
2.60459	1.48e-12			4.5137	8.1e-12
2.62465	1.49e-12			4.53375	8.09e-12
2.6447	1.5e-12			4.55381	8.08e-12
2.66476	1.51e-12			4.57386	8.07e-12
2.68481	1.51e-12			4.59392	8.07e-12
2.70487	1.51e-12			4.61397	8.07e-12
2.72492	1.51e-12			4.63403	8.06e-12
2.74498	1.51e-12			4.65408	8.09e-12
2.76503	1.5e-12			4.67414	8.08e-12
2.78509	1.5e-12			4.69419	8.09e-12
2.80514	1.49e-12			4.71425	8.09e-12
2.82519	1.5e-12			4.7343	8.08e-12
2.84525	1.5e-12			4.75436	8.07e-12
2.8653	1.51e-12			4.77441	8.06e-12
2.88536	1.5e-12			4.79446	8.07e-12
2.90541	1.5e-12			4.81452	8.05e-12
2.92547	1.5e-12			4.83457	8.06e-12
2.94552	1.51e-12			4.85463	8.04e-12
2.96558	1.52e-12			4.87468	8.04e-12
2.98563	1.52e-12			4.89474	8.03e-12
3.00569	1.52e-12			4.91479	8.03e-12
3.02574	1.53e-12			4.93485	8.03e-12
3.0458	1.53e-12			4.9549	8.03e-12
3.06585	1.53e-12			4.97496	8.03e-12
3.08591	1.53e-12			4.99501	8.02e-12
3.10596	1.52e-12			5.01506	8.01e-12
3.12601	1.52e-12			5.03512	8.02e-12
3.14607	1.51e-12			5.05517	8.02e-12
3.16612	1.51e-12			5.07523	8.01e-12
3.18618	1.51e-12			5.09528	8e-12
3.20623	1.52e-12			5.11534	8.01e-12
3.22629	1.52e-12			5.13539	8e-12
3.24634	1.53e-12			5.15545	8.01e-12
3.2664	1.51e-12			5.1755	8.02e-12
3.28645	1.51e-12			5.19556	8.02e-12
3.30651	1.51e-12			5.21561	8.01e-12
3.32656	1.52e-12			5.23567	8.01e-12
3.34662	1.52e-12			5.25572	7.99e-12
3.36667	1.52e-12			5.27578	8e-12
3.38673	1.52e-12			5.29583	7.99e-12
3.40678	1.52e-12			5.31588	8e-12
3.42683	1.53e-12			5.33594	7.99e-12
3.44689	1.53e-12			5.35599	7.98e-12
3.46694	1.52e-12			5.37605	7.98e-12
3.487	1.52e-12			5.3961	7.98e-12
3.50705	1.52e-12			5.41616	7.98e-12
3.52711	1.52e-12			5.43621	7.97e-12
3.54716	1.52e-12			5.45627	7.98e-12
3.56722	1.54e-12			5.47632	7.99e-12
3.58727	1.55e-12			5.49638	7.99e-12
3.60733	1.55e-12			5.51643	7.99e-12
3.62738	1.55e-12			5.53648	7.98e-12
3.64744	1.54e-12			5.55654	7.98e-12
3.66749	1.54e-12			5.57659	7.97e-12
3.68755	1.54e-12			5.59665	7.99e-12
3.7076	1.54e-12			5.6167	7.97e-12
3.72766	1.55e-12			5.63676	7.96e-12
3.74771	1.55e-12			5.65681	7.95e-12
3.76776	1.54e-12			5.67687	7.95e-12
3.78782	1.53e-12			5.69692	7.95e-12
3.80787	1.54e-12			5.71698	7.95e-12
3.82793	1.54e-12			5.73703	7.94e-12
3.84798	1.53e-12			5.75709	7.95e-12
3.86804	1.53e-12			5.77714	7.94e-12
3.88809	1.53e-12			5.7972	7.93e-12
3.90815	1.54e-12			5.81725	7.93e-12
3.9282	1.54e-12			5.83731	7.92e-12
3.94826	1.55e-12			5.85736	7.93e-12
3.96831	1.54e-12			5.87742	7.93e-12
3.98837	1.55e-12			5.89747	7.91e-12
4.00842	1.55e-12			5.91753	7.91e-12
4.02848	1.55e-12			5.93758	7.9e-12
4.04853	1.56e-12			5.95763	7.89e-12
4.06859	1.56e-12			5.97769	7.89e-12
4.08864	1.56e-12			5.99775	7.89e-12
4.1087	1.57e-12			6.0178	7.89e-12
4.12875	1.55e-12			6.03786	7.88e-12
4.14881	1.56e-12			6.05791	7.87e-12
4.16886	1.56e-12			6.07797	7.87e-12
4.18892	1.56e-12			6.09802	7.87e-12
4.20897	1.55e-12			6.11808	7.88e-12
4.22903	1.54e-12			6.13813	7.88e-12
4.24908	1.55e-12			6.15819	7.87e-12
4.26914	1.54e-12			6.17824	7.89e-12
4.28919	1.56e-12			6.1983	7.89e-12
4.30924	1.56e-12			6.21835	7.89e-12
4.3293	1.56e-12			6.23841	7.9e-12
4.34935	1.56e-12			6.25846	7.89e-12
4.36941	1.56e-12			6.27852	7.9e-12
4.38946	1.58e-12			6.29857	7.88e-12
4.40952	1.57e-12			6.31863	7.88e-12
4.42957	1.57e-12			6.33868	7.88e-12
4.44963	1.57e-12			6.35874	7.87e-12
4.46968	1.56e-12			6.37879	7.87e-12
4.48974	1.56e-12			6.39884	7.87e-12
4.50979	1.57e-12			6.4189	7.87e-12
4.52985	1.57e-12			6.43896	7.86e-12
4.5499	1.56e-12			6.45901	7.87e-12
4.56995	1.54e-12			6.47906	7.86e-12
4.59001	1.56e-12			6.49912	7.86e-12
4.61006	1.57e-12			6.51917	7.86e-12
4.63012	1.57e-12			6.53923	7.86e-12
4.65017	1.59e-12			6.55928	7.86e-12
4.67023	1.58e-12			6.57934	7.86e-12
4.69028	1.58e-12			6.59939	7.87e-12
4.71033	1.58e-12			6.61944	7.87e-12
4.73039	1.59e-12			6.6395	7.87e-12
4.75044	1.59e-12			6.65955	7.87e-12
4.7705	1.59e-12			6.67961	7.86e-12
4.79055	1.59e-12			6.69966	7.87e-12
4.81061	1.6e-12			6.71972	7.86e-12
4.83066	1.58e-12			6.73977	7.85e-12
4.85072	1.57e-12			6.75983	7.84e-12
4.87077	1.58e-12			6.77988	7.84e-12
4.89083	1.59e-12			6.79994	7.86e-12
4.91088	1.59e-12			6.81999	7.95e-12
4.93094	1.58e-12			6.84004	8.07e-12
4.95099	1.59e-12			6.8601	8.23e-12
4.97105	1.6e-12			6.88016	8.4e-12
4.9911	1.59e-12			6.90021	8.6e-12
5.01116	1.59e-12			6.92026	8.77e-12
5.03121	1.6e-12			6.94032	8.94e-12
5.05127	1.59e-12			6.96037	9.07e-12
5.07132	1.6e-12			6.98043	9.21e-12
5.09138	1.59e-12			7.00048	9.31e-12
5.11143	1.59e-12			7.02054	9.42e-12
5.13149	1.61e-12			7.04059	9.49e-12
5.15154	1.6e-12			7.06065	9.56e-12
5.1716	1.58e-12			7.0807	9.63e-12
5.19165	1.59e-12			7.10076	9.69e-12
5.21171	1.6e-12			7.12081	9.75e-12
5.23176	1.62e-12			7.14087	9.8e-12
5.25181	1.61e-12			7.16092	9.84e-12
5.27187	1.6e-12			7.18098	9.88e-12
5.29192	1.6e-12			7.20103	9.91e-12
5.31198	1.61e-12			7.22109	9.91e-12
5.33203	1.6e-12			7.24114	9.92e-12
5.35209	1.59e-12			7.2612	9.9e-12
5.37214	1.6e-12			7.28125	9.88e-12
5.3922	1.6e-12			7.30131	9.85e-12
5.41225	1.6e-12			7.32136	9.87e-12
5.43231	1.6e-12			7.34142	9.88e-12
5.45236	1.59e-12			7.36147	9.92e-12
5.47242	1.59e-12			7.38152	9.97e-12
5.49247	1.6e-12			7.40158	1e-11
5.51253	1.6e-12			7.42164	1.01e-11
5.53258	1.59e-12			7.44169	1.02e-11
5.55264	1.6e-12			7.46174	1.02e-11
5.57269	1.61e-12			7.4818	1.02e-11
5.59274	1.6e-12			7.50185	1.02e-11
5.6128	1.61e-12			7.52191	1.02e-11
5.63285	1.61e-12			7.54197	1.02e-11
5.65291	1.62e-12			7.56202	1.01e-11
5.67296	1.61e-12			7.58207	1.01e-11
5.69302	1.61e-12			7.60213	1.01e-11
5.71307	1.61e-12			7.62219	1.01e-11
5.73313	1.6e-12			7.64224	1.01e-11
5.75318	1.6e-12			7.66229	1.02e-11
5.77324	1.61e-12			7.68235	1.02e-11
5.79329	1.61e-12			7.7024	1.02e-11
5.81335	1.61e-12			7.72246	1.02e-11
5.8334	1.61e-12			7.74251	1.02e-11
5.85346	1.62e-12			7.76257	1.02e-11
5.87351	1.63e-12			7.78262	1.02e-11
5.89357	1.64e-12			7.80267	1.03e-11
5.91362	1.62e-12			7.82273	1.03e-11
5.93367	1.62e-12			7.84278	1.03e-11
5.95373	1.62e-12			7.86284	1.03e-11
5.97378	1.62e-12			7.88289	1.03e-11
5.99384	1.62e-12			7.90295	1.03e-11
6.01389	1.61e-12			7.923	1.02e-11
6.03395	1.63e-12			7.94306	1.02e-11
6.054	1.61e-12			7.96311	1.02e-11
6.07406	1.62e-12			7.98317	1.02e-11
6.09411	1.64e-12			8.00322	1.02e-11
6.11417	1.63e-12			8.02328	1.01e-11
6.13422	1.63e-12			8.04333	1.02e-11
6.15428	1.64e-12			8.06339	1.01e-11
6.17433	1.63e-12			8.08344	1.01e-11
6.19439	1.63e-12			8.10349	1.01e-11
6.21444	1.64e-12			8.12355	1.02e-11
6.2345	1.63e-12			8.1436	1.02e-11
6.25455	1.64e-12			8.16366	1.02e-11
6.2746	1.63e-12			8.18371	1.02e-11
6.29466	1.62e-12			8.20377	1.02e-11
6.31471	1.63e-12			8.22382	1.02e-11
6.33477	1.63e-12			8.24388	1.02e-11
6.35482	1.62e-12			8.26393	1.02e-11
6.37488	1.64e-12			8.28399	1.03e-11
6.39493	1.64e-12			8.30404	1.03e-11
6.41499	1.64e-12			8.32409	1.03e-11
6.43504	1.66e-12			8.34415	1.03e-11
6.4551	1.65e-12			8.36421	1.02e-11
6.47515	1.65e-12			8.38426	1.02e-11
6.49521	1.66e-12			8.40431	1.02e-11
6.51526	1.67e-12			8.42437	1.02e-11
6.53532	1.65e-12			8.44442	1.02e-11
6.55537	1.65e-12			8.46448	1.02e-11
6.57542	1.65e-12			8.48453	1.03e-11
6.59548	1.66e-12			8.50459	1.03e-11
6.61553	1.65e-12			8.52464	1.03e-11
6.63559	1.66e-12			8.5447	1.04e-11
6.65564	1.65e-12			8.56475	1.04e-11
6.6757	1.65e-12			8.58481	1.04e-11
6.69575	1.65e-12			8.60486	1.04e-11
6.71581	1.66e-12			8.62491	1.04e-11
6.73586	1.65e-12			8.64497	1.04e-11
6.75591	1.64e-12			8.66503	1.04e-11
6.77597	1.63e-12			8.68508	1.04e-11
6.79603	1.63e-12			8.70514	1.04e-11
6.81608	1.65e-12			8.72519	1.04e-11
6.83614	1.66e-12			8.74525	1.04e-11
6.85619	1.65e-12			8.7653	1.05e-11
6.87624	1.7e-12			8.78535	1.05e-11
6.8963	1.81e-12			8.80541	1.05e-11
6.91635	1.96e-12			8.82546	1.05e-11
6.93641	2.16e-12			8.84552	1.05e-11
6.95646	2.38e-12			8.86557	1.05e-11
6.97652	2.63e-12			8.88563	1.06e-11
6.99657	2.88e-12			8.90568	1.05e-11
7.01663	3.08e-12			8.92574	1.05e-11
7.03668	3.28e-12			8.94579	1.05e-11
7.05674	3.49e-12			8.96585	1.04e-11
7.07679	3.67e-12			8.9859	1.04e-11
7.09685	3.83e-12			9.00596	1.04e-11
7.1169	3.98e-12			9.02601	1.04e-11
7.13696	4.12e-12			9.04607	1.04e-11
7.15701	4.25e-12			9.06612	1.04e-11
7.17707	4.38e-12			9.08618	1.04e-11
7.19712	4.48e-12			9.10623	1.05e-11
7.21717	4.55e-12			9.12629	1.05e-11
7.23723	4.62e-12			9.14634	1.05e-11
7.25728	4.64e-12			9.1664	1.06e-11
7.27734	4.68e-12			9.18645	1.06e-11
7.29739	4.73e-12			9.20651	1.06e-11
7.31745	4.77e-12			9.22656	1.06e-11
7.3375	4.83e-12			9.24662	1.06e-11
7.35756	4.87e-12			9.26667	1.06e-11
7.37761	4.89e-12			9.28673	1.06e-11
7.39767	4.9e-12			9.30678	1.06e-11
7.41772	4.93e-12			9.32684	1.06e-11
7.43778	4.96e-12			9.34689	1.06e-11
7.45783	4.99e-12			9.36695	1.06e-11
7.47789	5e-12			9.387	1.06e-11
7.49794	5e-12			9.40706	1.05e-11
7.518	5.01e-12			9.42711	1.06e-11
7.53805	5.04e-12			9.44717	1.06e-11
7.5581	5.05e-12			9.46722	1.06e-11
7.57816	5.04e-12			9.48727	1.06e-11
7.59821	5.03e-12			9.50733	1.07e-11
7.61827	5.03e-12			9.52738	1.07e-11
7.63833	5.06e-12			9.54744	1.08e-11
7.65838	5.08e-12			9.56749	1.08e-11
7.67843	5.08e-12			9.58755	1.08e-11
7.69849	5.06e-12			9.6076	1.08e-11
7.71854	5.04e-12			9.62766	1.08e-11
7.7386	5.05e-12			9.64771	1.08e-11
7.75865	5.07e-12			9.66776	1.08e-11
7.77871	5.08e-12			9.68782	1.08e-11
7.79876	5.09e-12			9.70787	1.08e-11
7.81882	5.08e-12			9.72793	1.07e-11
7.83887	5.05e-12			9.74798	1.07e-11
7.85893	5.05e-12			9.76804	1.07e-11
7.87898	5.07e-12			9.7881	1.07e-11
7.89904	5.1e-12			9.80815	1.07e-11
7.91909	5.12e-12			9.82821	1.07e-11
7.93915	5.16e-12			9.84826	1.07e-11
7.9592	5.17e-12			9.86831	1.07e-11
7.97926	5.18e-12			9.88837	1.07e-11
7.99931	5.2e-12			9.90842	1.07e-11
8.01936	5.23e-12			9.92848	1.06e-11
8.03942	5.27e-12			9.94853	1.06e-11
8.05947	5.28e-12			9.96859	1.06e-11
8.07953	5.27e-12			9.98864	1.05e-11
8.09958	5.25e-12			10.0087	1.05e-11
8.11964	5.21e-12			10.0288	1.05e-11
8.13969	5.19e-12			10.0488	1.05e-11
8.15975	5.16e-12			10.0689	1.05e-11
8.17981	5.16e-12			10.0889	1.05e-11
8.19986	5.14e-12			10.109	1.06e-11
8.21991	5.17e-12			10.129	1.06e-11
8.23997	5.2e-12			10.1491	1.06e-11
8.26002	5.21e-12			10.1691	1.06e-11
8.28008	5.21e-12			10.1892	1.07e-11
8.30013	5.23e-12			10.2092	1.07e-11
8.32019	5.26e-12			10.2293	1.07e-11
8.34024	5.29e-12			10.2493	1.07e-11
8.3603	5.35e-12			10.2694	1.08e-11
8.38035	5.38e-12			10.2895	1.08e-11
8.40041	5.41e-12			10.3095	1.08e-11
8.42046	5.42e-12			10.3296	1.08e-11
8.44051	5.43e-12			10.3496	1.08e-11
8.46057	5.43e-12			10.3697	1.08e-11
8.48062	5.43e-12			10.3897	1.08e-11
8.50068	5.42e-12			10.4098	1.08e-11
8.52074	5.38e-12			10.4299	1.08e-11
8.54079	5.37e-12			10.4499	1.08e-11
8.56085	5.34e-12			10.47	1.08e-11
8.5809	5.31e-12			10.49	1.08e-11
8.60095	5.27e-12			10.5101	1.08e-11
8.62101	5.22e-12			10.5301	1.08e-11
8.64106	5.17e-12			10.5502	1.08e-11
8.66112	5.13e-12			10.5702	1.08e-11
8.68117	5.11e-12			10.5903	1.08e-11
8.70123	5.07e-12			10.6103	1.09e-11
8.72129	5.05e-12			10.6304	1.09e-11
8.74134	5.05e-12			10.6504	1.09e-11
8.7614	5.06e-12			10.6705	1.09e-11
8.78145	5.1e-12			10.6906	1.09e-11
8.80151	5.18e-12			10.7106	1.09e-11
8.82156	5.25e-12			10.7307	1.09e-11
8.84161	5.3e-12			10.7507	1.09e-11
8.86167	5.34e-12			10.7708	1.1e-11
8.88172	5.38e-12			10.7908	1.1e-11
8.90178	5.43e-12			10.8109	1.1e-11
8.92183	5.48e-12			10.8309	1.1e-11
8.94189	5.5e-12			10.851	1.1e-11
8.96194	5.52e-12			10.8711	1.1e-11
8.982	5.54e-12			10.8911	1.1e-11
9.00205	5.54e-12			10.9112	1.1e-11
9.02211	5.51e-12			10.9312	1.1e-11
9.04216	5.5e-12			10.9513	1.11e-11
9.06222	5.47e-12			10.9713	1.11e-11
9.08227	5.42e-12			10.9914	1.1e-11
9.10233	5.35e-12			11.0114	1.1e-11
9.12238	5.28e-12			11.0315	1.1e-11
9.14243	5.18e-12			11.0515	1.1e-11
9.16249	5.11e-12			11.0716	1.1e-11
9.18254	5.03e-12			11.0916	1.1e-11
9.2026	4.99e-12			11.1117	1.1e-11
9.22265	4.94e-12			11.1318	1.1e-11
9.24271	4.89e-12			11.1518	1.1e-11
9.26276	4.84e-12			11.1719	1.1e-11
9.28282	4.82e-12			11.1919	1.09e-11
9.30287	4.83e-12			11.212	1.09e-11
9.32292	4.86e-12			11.232	1.09e-11
9.34298	4.91e-12			11.2521	1.09e-11
9.36303	4.97e-12			11.2721	1.08e-11
9.38309	5.02e-12			11.2922	1.08e-11
9.40314	5.08e-12			11.3123	1.08e-11
9.4232	5.14e-12			11.3323	1.08e-11
9.44325	5.2e-12			11.3524	1.07e-11
9.46331	5.28e-12			11.3724	1.08e-11
9.48336	5.35e-12			11.3925	1.08e-11
9.50342	5.4e-12			11.4125	1.08e-11
9.52347	5.43e-12			11.4326	1.08e-11
9.54352	5.48e-12			11.4526	1.09e-11
9.56358	5.51e-12			11.4727	1.09e-11
9.58363	5.54e-12			11.4927	1.09e-11
9.60369	5.55e-12			11.5128	1.09e-11
9.62374	5.55e-12			11.5329	1.09e-11
9.6438	5.54e-12			11.5529	1.09e-11
9.66385	5.54e-12			11.573	1.09e-11
9.68391	5.55e-12			11.593	1.09e-11
9.70396	5.54e-12			11.6131	1.09e-11
9.72402	5.55e-12			11.6331	1.09e-11
9.74407	5.54e-12			11.6532	1.09e-11
9.76413	5.52e-12			11.6732	1.09e-11
9.78418	5.47e-12			11.6933	1.09e-11
9.80424	5.43e-12			11.7134	1.09e-11
9.82429	5.39e-12			11.7334	1.09e-11
9.84434	5.36e-12			11.7535	1.1e-11
9.8644	5.36e-12			11.7735	1.1e-11
9.88445	5.38e-12			11.7936	1.1e-11
9.90451	5.4e-12			11.8136	1.09e-11
9.92456	5.43e-12			11.8337	1.09e-11
9.94462	5.45e-12			11.8537	1.09e-11
9.96467	5.46e-12			11.8738	1.09e-11
9.98473	5.47e-12			11.8938	1.09e-11
10.0048	5.47e-12			11.9139	1.09e-11
10.0248	5.47e-12			11.9339	1.09e-11
10.0449	5.45e-12			11.954	1.09e-11
10.0649	5.43e-12			11.9741	1.1e-11
10.085	5.4e-12			11.9941	1.1e-11
10.1051	5.37e-12			12.0142	1.1e-11
10.1251	5.36e-12			12.0342	1.1e-11
10.1452	5.38e-12			12.0543	1.1e-11
10.1652	5.4e-12			12.0743	1.1e-11
10.1853	5.44e-12			12.0944	1.09e-11
10.2053	5.5e-12			12.1144	1.09e-11
10.2254	5.55e-12			12.1345	1.09e-11
10.2454	5.59e-12			12.1546	1.1e-11
10.2655	5.63e-12			12.1746	1.09e-11
10.2856	5.66e-12			12.1947	1.1e-11
10.3056	5.67e-12			12.2147	1.1e-11
10.3257	5.67e-12			12.2348	1.1e-11
10.3457	5.68e-12			12.2548	1.1e-11
10.3658	5.67e-12			12.2749	1.1e-11
10.3858	5.64e-12			12.2949	1.09e-11
10.4059	5.63e-12			12.315	1.09e-11
10.4259	5.67e-12			12.3351	1.09e-11
10.446	5.7e-12			12.3551	1.08e-11
10.466	5.73e-12			12.3752	1.08e-11
10.4861	5.75e-12			12.3952	1.08e-11
10.5061	5.74e-12			12.4153	1.08e-11
10.5262	5.73e-12			12.4353	1.07e-11
10.5463	5.73e-12			12.4554	1.07e-11
10.5663	5.74e-12			12.4754	1.07e-11
10.5864	5.75e-12			12.4955	1.08e-11
10.6064	5.73e-12			12.5155	1.08e-11
10.6265	5.72e-12			12.5356	1.08e-11
10.6465	5.68e-12			12.5557	1.08e-11
10.6666	5.66e-12			12.5757	1.08e-11
10.6867	5.67e-12			12.5958	1.08e-11
10.7067	5.7e-12			12.6158	1.08e-11
10.7268	5.72e-12			12.6359	1.08e-11
10.7468	5.76e-12			12.6559	1.09e-11
10.7669	5.8e-12			12.676	1.09e-11
10.7869	5.79e-12			12.696	1.09e-11
10.807	5.77e-12			12.7161	1.09e-11
10.827	5.76e-12			12.7362	1.09e-11
10.8471	5.76e-12			12.7562	1.09e-11
10.8671	5.74e-12			12.7763	1.09e-11
10.8872	5.72e-12			12.7963	1.09e-11
10.9072	5.71e-12			12.8164	1.09e-11
10.9273	5.68e-12			12.8364	1.09e-11
10.9474	5.69e-12			12.8565	1.09e-11
10.9674	5.69e-12			12.8765	1.09e-11
10.9875	5.71e-12			12.8966	1.09e-11
11.0075	5.71e-12			12.9166	1.09e-11
11.0276	5.72e-12			12.9367	1.09e-11
11.0476	5.73e-12			12.9567	1.09e-11
11.0677	5.74e-12			12.9768	1.09e-11
11.0877	5.72e-12			12.9969	1.08e-11
11.1078	5.7e-12			13.0169	1.08e-11
11.1279	5.66e-12			13.037	1.08e-11
11.1479	5.63e-12			13.057	1.08e-11
11.168	5.65e-12			13.0771	1.08e-11
11.188	5.68e-12			13.0971	1.08e-11
11.2081	5.73e-12			13.1172	1.08e-11
11.2281	5.78e-12			13.1372	1.08e-11
11.2482	5.83e-12			13.1573	1.08e-11
11.2682	5.86e-12			13.1774	1.09e-11
11.2883	5.86e-12			13.1974	1.09e-11
11.3084	5.9e-12			13.2175	1.1e-11
11.3284	5.93e-12			13.2375	1.1e-11
11.3485	5.93e-12			13.2576	1.1e-11
11.3685	5.96e-12			13.2776	1.11e-11
11.3886	5.98e-12			13.2977	1.1e-11
11.4086	5.99e-12			13.3177	1.1e-11
11.4287	5.99e-12			13.3378	1.11e-11
11.4487	5.98e-12			13.3578	1.11e-11
11.4688	5.94e-12			13.3779	1.1e-11
11.4888	5.92e-12			13.398	1.1e-11
11.5089	5.91e-12			13.418	1.1e-11
11.529	5.9e-12			13.4381	1.1e-11
11.549	5.88e-12			13.4581	1.1e-11
11.5691	5.86e-12			13.4782	1.1e-11
11.5891	5.82e-12			13.4982	1.1e-11
11.6092	5.82e-12			13.5183	1.1e-11
11.6292	5.8e-12			13.5383	1.11e-11
11.6493	5.78e-12			13.5584	1.11e-11
11.6693	5.77e-12			13.5785	1.11e-11
11.6894	5.77e-12			13.5985	1.11e-11
11.7095	5.77e-12			13.6186	1.11e-11
11.7295	5.76e-12			13.6386	1.1e-11
11.7495	5.75e-12			13.6587	1.1e-11
11.7696	5.74e-12			13.6787	1.09e-11
11.7897	5.71e-12			13.6988	1.09e-11
11.8097	5.68e-12			13.7188	1.09e-11
11.8298	5.66e-12			13.7389	1.08e-11
11.8498	5.65e-12			13.759	1.08e-11
11.8699	5.66e-12			13.779	1.08e-11
11.8899	5.7e-12			13.7991	1.08e-11
11.91	5.72e-12			13.8191	1.08e-11
11.93	5.74e-12			13.8392	1.08e-11
11.9501	5.75e-12			13.8592	1.09e-11
11.9702	5.76e-12			13.8793	1.09e-11
11.9902	5.78e-12			13.8993	1.09e-11
12.0103	5.79e-12			13.9194	1.1e-11
12.0303	5.82e-12			13.9394	1.1e-11
12.0504	5.87e-12			13.9595	1.11e-11
12.0704	5.9e-12			13.9795	1.11e-11
12.0905	5.94e-12			13.9996	1.11e-11
12.1105	5.97e-12			14.0197	1.11e-11
12.1306	5.99e-12			14.0397	1.12e-11
12.1507	6.01e-12			14.0598	1.12e-11
12.1707	6e-12			14.0798	1.12e-11
12.1908	6.03e-12			14.0999	1.12e-11
12.2108	6.02e-12			14.1199	1.12e-11
12.2309	6e-12			14.14	1.12e-11
12.2509	5.97e-12			14.16	1.12e-11
12.271	5.96e-12			14.1801	1.12e-11
12.291	5.96e-12			14.2002	1.12e-11
12.3111	5.99e-12			14.2202	1.12e-11
12.3311	6.02e-12			14.2403	1.12e-11
12.3512	6.04e-12			14.2603	1.12e-11
12.3712	6.07e-12			14.2804	1.12e-11
12.3913	6.09e-12			14.3004	1.12e-11
12.4114	6.12e-12			14.3205	1.13e-11
12.4314	6.14e-12			14.3405	1.13e-11
12.4515	6.13e-12			14.3606	1.13e-11
12.4715	6.12e-12			14.3806	1.13e-11
12.4916	6.1e-12			14.4007	1.13e-11
12.5116	6.07e-12			14.4208	1.14e-11
12.5317	6.07e-12			14.4408	1.14e-11
12.5517	6.07e-12			14.4609	1.14e-11
12.5718	6.07e-12			14.4809	1.14e-11
12.5918	6.05e-12			14.501	1.14e-11
12.6119	6.01e-12			14.521	1.14e-11
12.6319	5.97e-12			14.5411	1.14e-11
12.652	5.95e-12			14.5611	1.14e-11
12.6721	5.95e-12			14.5812	1.13e-11
12.6921	5.93e-12			14.6013	1.13e-11
12.7122	5.91e-12			14.6213	1.13e-11
12.7322	5.91e-12			14.6414	1.13e-11
12.7523	5.87e-12			14.6614	1.13e-11
12.7723	5.83e-12			14.6815	1.13e-11
12.7924	5.8e-12			14.7015	1.12e-11
12.8125	5.8e-12			14.7216	1.12e-11
12.8325	5.8e-12			14.7416	1.12e-11
12.8526	5.81e-12			14.7617	1.12e-11
12.8726	5.84e-12			14.7817	1.11e-11
12.8927	5.85e-12			14.8018	1.11e-11
12.9127	5.87e-12			14.8218	1.11e-11
12.9328	5.86e-12			14.8419	1.1e-11
12.9528	5.87e-12			14.862	1.1e-11
12.9729	5.89e-12			14.882	1.1e-11
12.9929	5.91e-12			14.9021	1.1e-11
13.013	5.93e-12			14.9221	1.11e-11
13.033	5.93e-12			14.9422	1.11e-11
13.0531	5.92e-12			14.9622	1.11e-11
13.0732	5.92e-12			14.9823	1.11e-11
13.0932	5.92e-12			15.0023	1.11e-11
13.1133	5.94e-12			15.0224	1.12e-11
13.1333	5.93e-12			15.0425	1.12e-11
13.1534	5.93e-12			15.0625	1.12e-11
13.1734	5.9e-12			15.0826	1.12e-11
13.1935	5.88e-12			15.1026	1.12e-11
13.2135	5.87e-12			15.1227	1.12e-11
13.2336	5.85e-12			15.1427	1.13e-11
13.2537	5.83e-12			15.1628	1.13e-11
13.2737	5.79e-12			15.1828	1.13e-11
13.2938	5.74e-12			15.2029	1.14e-11
13.3138	5.67e-12			15.2229	1.14e-11
13.3339	5.62e-12			15.243	1.14e-11
13.3539	5.57e-12			15.263	1.14e-11
13.374	5.51e-12			15.2831	1.14e-11
13.394	5.44e-12			15.3032	1.14e-11
13.4141	5.42e-12			15.3232	1.14e-11
13.4341	5.41e-12			15.3433	1.14e-11
13.4542	5.43e-12			15.3633	1.14e-11
13.4743	5.47e-12			15.3834	1.15e-11
13.4943	5.49e-12			15.4034	1.14e-11
13.5144	5.51e-12			15.4235	1.14e-11
13.5344	5.55e-12			15.4436	1.14e-11
13.5545	5.61e-12			15.4636	1.14e-11
13.5745	5.67e-12			15.4837	1.14e-11
13.5946	5.72e-12			15.5037	1.13e-11
13.6146	5.73e-12			15.5238	1.13e-11
13.6347	5.74e-12			15.5438	1.13e-11
13.6547	5.73e-12			15.5639	1.13e-11
13.6748	5.73e-12			15.5839	1.13e-11
13.6949	5.73e-12			15.604	1.13e-11
13.7149	5.72e-12			15.624	1.13e-11
13.735	5.71e-12			15.6441	1.13e-11
13.755	5.68e-12			15.6641	1.13e-11
13.7751	5.66e-12			15.6842	1.13e-11
13.7951	5.64e-12			15.7043	1.13e-11
13.8152	5.64e-12			15.7243	1.13e-11
13.8352	5.63e-12			15.7444	1.12e-11
13.8553	5.6e-12			15.7644	1.12e-11
13.8753	5.59e-12			15.7845	1.12e-11
13.8954	5.58e-12			15.8045	1.12e-11
13.9155	5.57e-12			15.8246	1.11e-11
13.9355	5.57e-12			15.8446	1.12e-11
13.9556	5.55e-12			15.8647	1.12e-11
13.9756	5.52e-12			15.8848	1.12e-11
13.9957	5.49e-12			15.9048	1.12e-11
14.0157	5.45e-12			15.9249	1.13e-11
14.0358	5.44e-12			15.9449	1.13e-11
14.0558	5.42e-12			15.965	1.14e-11
14.0759	5.42e-12			15.985	1.14e-11
14.096	5.4e-12			16.0051	1.14e-11
14.116	5.38e-12			16.0251	1.14e-11
14.1361	5.34e-12			16.0452	1.14e-11
14.1561	5.32e-12			16.0652	1.13e-11
14.1762	5.31e-12			16.0853	1.13e-11
14.1962	5.35e-12			16.1054	1.13e-11
14.2163	5.39e-12			16.1254	1.13e-11
14.2363	5.45e-12			16.1455	1.13e-11
14.2564	5.52e-12			16.1655	1.13e-11
14.2764	5.59e-12			16.1856	1.13e-11
14.2965	5.65e-12			16.2056	1.13e-11
14.3165	5.7e-12			16.2257	1.12e-11
14.3366	5.74e-12			16.2457	1.12e-11
14.3567	5.78e-12			16.2658	1.12e-11
14.3767	5.83e-12			16.2858	1.12e-11
14.3968	5.9e-12			16.3059	1.12e-11
14.4168	5.94e-12			16.326	1.12e-11
14.4369	5.97e-12			16.346	1.12e-11
14.4569	6.01e-12			16.3661	1.12e-11
14.477	6.04e-12			16.3861	1.12e-11
14.497	6.03e-12			16.4062	1.12e-11
14.5171	6.05e-12			16.4262	1.12e-11
14.5372	6.07e-12			16.4463	1.13e-11
14.5572	6.12e-12			16.4663	1.13e-11
14.5773	6.15e-12			16.4864	1.14e-11
14.5973	6.19e-12			16.5065	1.14e-11
14.6174	6.21e-12			16.5265	1.14e-11
14.6374	6.19e-12			16.5466	1.14e-11
14.6575	6.18e-12			16.5666	1.14e-11
14.6775	6.18e-12			16.5867	1.14e-11
14.6976	6.21e-12			16.6067	1.13e-11
14.7177	6.26e-12			16.6268	1.13e-11
14.7377	6.29e-12			16.6468	1.13e-11
14.7578	6.3e-12			16.6669	1.13e-11
14.7778	6.29e-12			16.6869	1.12e-11
14.7979	6.26e-12			16.707	1.12e-11
14.8179	6.22e-12			16.727	1.12e-11
14.838	6.17e-12			16.7471	1.12e-11
14.858	6.16e-12			16.7672	1.11e-11
14.8781	6.13e-12			16.7872	1.11e-11
14.8981	6.1e-12			16.8073	1.11e-11
14.9182	6.07e-12			16.8273	1.11e-11
14.9383	6.05e-12			16.8474	1.12e-11
14.9583	6.01e-12			16.8674	1.12e-11
14.9784	5.98e-12			16.8875	1.12e-11
14.9984	5.98e-12			16.9075	1.12e-11
15.0185	5.96e-12			16.9276	1.12e-11
15.0385	5.93e-12			16.9476	1.12e-11
15.0586	5.89e-12			16.9677	1.12e-11
15.0786	5.86e-12			16.9878	1.13e-11
15.0987	5.84e-12			17.0078	1.13e-11
15.1187	5.83e-12			17.0279	1.13e-11
15.1388	5.85e-12			17.0479	1.13e-11
15.1588	5.88e-12			17.068	1.13e-11
15.1789	5.89e-12			17.088	1.13e-11
15.199	5.9e-12			17.1081	1.13e-11
15.219	5.91e-12			17.1281	1.12e-11
15.2391	5.93e-12			17.1482	1.12e-11
15.2591	5.96e-12			17.1683	1.12e-11
15.2792	5.99e-12			17.1883	1.12e-11
15.2992	6.02e-12			17.2084	1.12e-11
15.3193	6.03e-12			17.2284	1.11e-11
15.3393	6.06e-12			17.2485	1.11e-11
15.3594	6.07e-12			17.2685	1.11e-11
15.3795	6.1e-12			17.2886	1.11e-11
15.3995	6.13e-12			17.3086	1.11e-11
15.4196	6.15e-12			17.3287	1.11e-11
15.4396	6.15e-12			17.3487	1.1e-11
15.4597	6.15e-12			17.3688	1.1e-11
15.4797	6.14e-12			17.3889	1.1e-11
15.4998	6.13e-12			17.4089	1.1e-11
15.5198	6.1e-12			17.429	1.1e-11
15.5399	6.07e-12			17.449	1.1e-11
15.5599	6.01e-12			17.4691	1.1e-11
15.58	5.96e-12			17.4891	1.1e-11
15.6	5.91e-12			17.5092	1.1e-11
15.6201	5.91e-12			17.5292	1.1e-11
15.6402	5.9e-12			17.5493	1.1e-11
15.6602	5.86e-12			17.5694	1.1e-11
15.6803	5.84e-12			17.5894	1.1e-11
15.7003	5.84e-12			17.6095	1.09e-11
15.7204	5.87e-12			17.6295	1.09e-11
15.7404	5.92e-12			17.6496	1.09e-11
15.7605	5.97e-12			17.6696	1.09e-11
15.7805	6e-12			17.6897	1.09e-11
15.8006	6.02e-12			17.7097	1.09e-11
15.8207	6.06e-12			17.7298	1.09e-11
15.8407	6.08e-12			17.7498	1.09e-11
15.8608	6.07e-12			17.7699	1.09e-11
15.8808	6.04e-12			17.79	1.09e-11
15.9009	6.02e-12			17.81	1.09e-11
15.9209	6.01e-12			17.8301	1.09e-11
15.941	6.02e-12			17.8501	1.08e-11
15.961	6.06e-12			17.8702	1.08e-11
15.9811	6.1e-12			17.8902	1.08e-11
16.0011	6.14e-12			17.9103	1.08e-11
16.0212	6.16e-12			17.9303	1.08e-11
16.0413	6.22e-12			17.9504	1.08e-11
16.0613	6.28e-12			17.9704	1.08e-11
16.0814	6.35e-12			17.9905	1.08e-11
16.1014	6.37e-12			18.0105	1.08e-11
16.1215	6.37e-12			18.0306	1.08e-11
16.1415	6.37e-12			18.0507	1.08e-11
16.1616	6.35e-12			18.0707	1.08e-11
16.1816	6.33e-12			18.0908	1.09e-11
16.2017	6.31e-12			18.1108	1.09e-11
16.2218	6.28e-12			18.1309	1.1e-11
16.2418	6.22e-12			18.1509	1.11e-11
16.2619	6.17e-12			18.171	1.11e-11
16.2819	6.12e-12			18.191	1.12e-11
16.302	6.06e-12			18.2111	1.12e-11
16.322	6.04e-12			18.2312	1.13e-11
16.3421	6.06e-12			18.2512	1.13e-11
16.3621	6.07e-12			18.2713	1.13e-11
16.3822	6.07e-12			18.2913	1.13e-11
16.4022	6.07e-12			18.3114	1.13e-11
16.4223	6.09e-12			18.3314	1.13e-11
16.4424	6.11e-12			18.3515	1.13e-11
16.4624	6.15e-12			18.3715	1.13e-11
16.4825	6.19e-12			18.3916	1.13e-11
16.5025	6.2e-12			18.4117	1.13e-11
16.5226	6.19e-12			18.4317	1.13e-11
16.5426	6.17e-12			18.4518	1.14e-11
16.5627	6.12e-12			18.4718	1.14e-11
16.5827	6.1e-12			18.4919	1.14e-11
16.6028	6.05e-12			18.5119	1.13e-11
16.6228	6.02e-12			18.532	1.13e-11
16.6429	6e-12			18.552	1.13e-11
16.663	5.99e-12			18.5721	1.13e-11
16.683	6e-12			18.5921	1.13e-11
16.7031	5.99e-12			18.6122	1.13e-11
16.7231	5.97e-12			18.6322	1.12e-11
16.7432	5.94e-12			18.6523	1.12e-11
16.7632	5.93e-12			18.6724	1.11e-11
16.7833	5.89e-12			18.6924	1.1e-11
16.8033	5.85e-12			18.7125	1.1e-11
16.8234	5.81e-12			18.7325	1.1e-11
16.8435	5.77e-12			18.7526	1.09e-11
16.8635	5.73e-12			18.7726	1.09e-11
16.8836	5.71e-12			18.7927	1.09e-11
16.9036	5.74e-12			18.8127	1.1e-11
16.9237	5.75e-12			18.8328	1.1e-11
16.9437	5.79e-12			18.8529	1.11e-11
16.9638	5.84e-12			18.8729	1.12e-11
16.9838	5.9e-12			18.893	1.13e-11
17.0039	5.93e-12			18.913	1.14e-11
17.0239	5.98e-12			18.9331	1.14e-11
17.044	6.03e-12			18.9531	1.15e-11
17.0641	6.05e-12			18.9732	1.15e-11
17.0841	6.11e-12			18.9932	1.15e-11
17.1042	6.12e-12			19.0133	1.14e-11
17.1242	6.12e-12			19.0333	1.14e-11
17.1443	6.11e-12			19.0534	1.14e-11
17.1643	6.05e-12			19.0735	1.14e-11
17.1844	6.01e-12			19.0935	1.15e-11
17.2044	5.98e-12			19.1136	1.15e-11
17.2245	5.95e-12			19.1336	1.15e-11
17.2446	5.94e-12			19.1537	1.16e-11
17.2646	5.93e-12			19.1737	1.16e-11
17.2847	5.91e-12			19.1938	1.16e-11
17.3047	5.9e-12			19.2138	1.16e-11
17.3248	5.9e-12			19.2339	1.16e-11
17.3448	5.9e-12			19.2539	1.16e-11
17.3649	5.91e-12			19.274	1.15e-11
17.3849	5.93e-12			19.2941	1.14e-11
17.405	5.95e-12			19.3141	1.13e-11
17.425	5.96e-12			19.3342	1.13e-11
17.4451	5.97e-12			19.3542	1.12e-11
17.4652	5.99e-12			19.3743	1.12e-11
17.4852	5.99e-12			19.3943	1.11e-11
17.5053	5.98e-12			19.4144	1.11e-11
17.5253	5.99e-12			19.4344	1.11e-11
17.5454	5.98e-12			19.4545	1.11e-11
17.5654	6e-12			19.4746	1.11e-11
17.5855	5.98e-12			19.4946	1.11e-11
17.6055	5.99e-12			19.5147	1.1e-11
17.6256	5.99e-12			19.5347	1.1e-11
17.6456	5.98e-12			19.5548	1.09e-11
17.6657	5.98e-12			19.5748	1.09e-11
17.6858	6e-12			19.5949	1.09e-11
17.7058	6.03e-12			19.6149	1.08e-11
17.7259	6.06e-12			19.635	1.07e-11
17.7459	6.06e-12			19.655	1.07e-11
17.766	6.05e-12			19.6751	1.07e-11
17.786	6.06e-12			19.6952	1.07e-11
17.8061	6.06e-12			19.7152	1.06e-11
17.8261	6.09e-12			19.7353	1.06e-11
17.8462	6.16e-12			19.7553	1.06e-11
17.8663	6.21e-12			19.7754	1.05e-11
17.8863	6.25e-12			19.7954	1.05e-11
17.9064	6.29e-12			19.8155	1.06e-11
17.9264	6.34e-12			19.8355	1.06e-11
17.9465	6.36e-12			19.8556	1.06e-11
17.9665	6.37e-12			19.8757	1.06e-11
17.9866	6.37e-12			19.8957	1.07e-11
18.0066	6.35e-12			19.9158	1.07e-11
18.0267	6.33e-12			19.9358	1.07e-11
18.0467	6.31e-12			19.9559	1.08e-11
18.0668	6.29e-12			19.9759	1.08e-11
18.0869	6.24e-12			19.996	1.09e-11
18.1069	6.21e-12			20.016	1.09e-11
18.127	6.2e-12			20.0361	1.09e-11
18.147	6.17e-12			20.0561	1.1e-11
18.1671	6.14e-12			20.0762	1.1e-11
18.1871	6.1e-12			20.0963	1.11e-11
18.2072	6.08e-12			20.1163	1.11e-11
18.2272	6.05e-12			20.1364	1.11e-11
18.2473	6.01e-12			20.1564	1.12e-11
18.2674	5.96e-12			20.1765	1.12e-11
18.2874	5.91e-12			20.1965	1.12e-11
18.3075	5.88e-12			20.2166	1.12e-11
18.3275	5.86e-12			20.2366	1.13e-11
18.3476	5.86e-12			20.2567	1.13e-11
18.3676	5.87e-12			20.2767	1.13e-11
18.3877	5.88e-12			20.2968	1.13e-11
18.4077	5.9e-12			20.3168	1.13e-11
18.4278	5.9e-12			20.3369	1.13e-11
18.4478	5.92e-12			20.357	1.13e-11
18.4679	5.98e-12			20.377	1.12e-11
18.488	6.02e-12			20.3971	1.13e-11
18.508	6.06e-12			20.4171	1.12e-11
18.5281	6.1e-12			20.4372	1.12e-11
18.5481	6.15e-12			20.4572	1.12e-11
18.5682	6.19e-12			20.4773	1.12e-11
18.5882	6.24e-12			20.4973	1.12e-11
18.6083	6.28e-12			20.5174	1.12e-11
18.6283	6.33e-12			20.5375	1.13e-11
18.6484	6.38e-12			20.5575	1.13e-11
18.6684	6.39e-12			20.5776	1.12e-11
18.6885	6.4e-12			20.5976	1.13e-11
18.7086	6.39e-12			20.6177	1.12e-11
18.7286	6.35e-12			20.6377	1.13e-11
18.7487	6.32e-12			20.6578	1.12e-11
18.7687	6.3e-12			20.6778	1.12e-11
18.7888	6.28e-12			20.6979	1.12e-11
18.8088	6.27e-12			20.7179	1.12e-11
18.8289	6.26e-12			20.738	1.12e-11
18.8489	6.25e-12			20.7581	1.12e-11
18.869	6.21e-12			20.7781	1.12e-11
18.8891	6.15e-12			20.7982	1.13e-11
18.9091	6.12e-12			20.8182	1.13e-11
18.9292	6.08e-12			20.8383	1.13e-11
18.9492	6.06e-12			20.8583	1.13e-11
18.9693	6.05e-12			20.8784	1.14e-11
18.9893	6.03e-12			20.8984	1.14e-11
19.0094	6.01e-12			20.9185	1.14e-11
19.0294	5.99e-12			20.9385	1.14e-11
19.0495	5.94e-12			20.9586	1.14e-11
19.0695	5.89e-12			20.9787	1.14e-11
19.0896	5.89e-12			20.9987	1.14e-11
19.1096	5.88e-12			21.0188	1.14e-11
19.1297	5.92e-12			21.0388	1.14e-11
19.1498	5.98e-12			21.0589	1.15e-11
19.1698	6.04e-12			21.0789	1.14e-11
19.1899	6.06e-12			21.099	1.14e-11
19.2099	6.08e-12			21.1191	1.14e-11
19.23	6.11e-12			21.1391	1.14e-11
19.25	6.14e-12			21.1592	1.13e-11
19.2701	6.18e-12			21.1792	1.13e-11
19.2902	6.23e-12			21.1993	1.14e-11
19.3102	6.27e-12			21.2193	1.14e-11
19.3303	6.3e-12			21.2394	1.13e-11
19.3503	6.29e-12			21.2594	1.13e-11
19.3704	6.26e-12			21.2795	1.13e-11
19.3904	6.23e-12			21.2995	1.13e-11
19.4105	6.18e-12			21.3196	1.12e-11
19.4305	6.16e-12			21.3396	1.12e-11
19.4506	6.14e-12			21.3597	1.12e-11
19.4706	6.15e-12			21.3798	1.11e-11
19.4907	6.16e-12			21.3998	1.11e-11
19.5108	6.17e-12			21.4199	1.1e-11
19.5308	6.16e-12			21.4399	1.1e-11
19.5509	6.13e-12			21.46	1.1e-11
19.5709	6.1e-12			21.48	1.1e-11
19.591	6.07e-12			21.5001	1.09e-11
19.611	6.04e-12			21.5201	1.09e-11
19.6311	6.02e-12			21.5402	1.09e-11
19.6511	5.98e-12			21.5602	1.09e-11
19.6712	5.92e-12			21.5803	1.09e-11
19.6912	5.86e-12			21.6004	1.1e-11
19.7113	5.81e-12			21.6204	1.1e-11
19.7313	5.78e-12			21.6405	1.1e-11
19.7514	5.78e-12			21.6605	1.1e-11
19.7715	5.79e-12			21.6806	1.09e-11
19.7915	5.79e-12			21.7006	1.09e-11
19.8116	5.82e-12			21.7207	1.09e-11
19.8316	5.84e-12			21.7407	1.08e-11
19.8517	5.85e-12			21.7608	1.08e-11
19.8717	5.85e-12			21.7809	1.07e-11
19.8918	5.86e-12			21.8009	1.07e-11
19.9118	5.89e-12			21.821	1.07e-11
19.9319	5.93e-12			21.841	1.08e-11
19.952	5.97e-12			21.8611	1.08e-11
19.972	5.99e-12			21.8811	1.09e-11
19.9921	5.99e-12			21.9012	1.1e-11
20.0121	5.98e-12			21.9212	1.1e-11
20.0322	5.97e-12			21.9413	1.11e-11
20.0522	5.98e-12			21.9613	1.11e-11
20.0723	6e-12			21.9814	1.12e-11
20.0923	6.04e-12			22.0015	1.12e-11
20.1124	6.11e-12			22.0215	1.13e-11
20.1324	6.17e-12			22.0416	1.13e-11
20.1525	6.23e-12			22.0616	1.13e-11
20.1726	6.28e-12			22.0817	1.12e-11
20.1926	6.31e-12			22.1017	1.12e-11
20.2127	6.32e-12			22.1218	1.12e-11
20.2327	6.32e-12			22.1418	1.12e-11
20.2528	6.36e-12			22.1619	1.12e-11
20.2728	6.41e-12			22.182	1.12e-11
20.2929	6.45e-12			22.202	1.12e-11
20.3129	6.44e-12			22.2221	1.12e-11
20.333	6.39e-12			22.2421	1.12e-11
20.353	6.32e-12			22.2622	1.12e-11
20.3731	6.25e-12			22.2822	1.12e-11
20.3932	6.21e-12			22.3023	1.12e-11
20.4132	6.17e-12			22.3223	1.12e-11
20.4333	6.14e-12			22.3424	1.12e-11
20.4533	6.14e-12			22.3624	1.11e-11
20.4734	6.12e-12			22.3825	1.11e-11
20.4934	6.08e-12			22.4026	1.11e-11
20.5135	6.02e-12			22.4226	1.11e-11
20.5336	5.96e-12			22.4427	1.11e-11
20.5536	5.88e-12			22.4627	1.11e-11
20.5737	5.85e-12			22.4828	1.11e-11
20.5937	5.81e-12			22.5028	1.11e-11
20.6138	5.79e-12			22.5229	1.11e-11
20.6338	5.79e-12			22.5429	1.11e-11
20.6539	5.79e-12			22.563	1.11e-11
20.6739	5.77e-12			22.583	1.12e-11
20.694	5.76e-12			22.6031	1.12e-11
20.714	5.77e-12			22.6231	1.13e-11
20.7341	5.78e-12			22.6432	1.13e-11
20.7541	5.78e-12			22.6633	1.13e-11
20.7742	5.79e-12			22.6833	1.13e-11
20.7943	5.8e-12			22.7034	1.13e-11
20.8143	5.82e-12			22.7234	1.13e-11
20.8344	5.84e-12			22.7435	1.13e-11
20.8544	5.88e-12			22.7635	1.13e-11
20.8745	5.89e-12			22.7836	1.13e-11
20.8945	5.94e-12			22.8036	1.12e-11
20.9146	5.96e-12			22.8237	1.12e-11
20.9346	6e-12			22.8438	1.11e-11
20.9547	6e-12			22.8638	1.11e-11
20.9748	6.01e-12			22.8839	1.11e-11
20.9948	6.01e-12			22.9039	1.11e-11
21.0149	6.01e-12			22.924	1.11e-11
21.0349	6e-12			22.944	1.11e-11
21.055	5.98e-12			22.9641	1.11e-11
21.075	5.99e-12			22.9841	1.11e-11
21.0951	6.01e-12			23.0042	1.11e-11
21.1151	6.04e-12			23.0242	1.11e-11
21.1352	6.05e-12			23.0443	1.11e-11
21.1552	6.09e-12			23.0644	1.12e-11
21.1753	6.11e-12			23.0844	1.12e-11
21.1954	6.14e-12			23.1045	1.13e-11
21.2154	6.17e-12			23.1245	1.14e-11
21.2355	6.19e-12			23.1446	1.14e-11
21.2555	6.2e-12			23.1646	1.14e-11
21.2756	6.22e-12			23.1847	1.15e-11
21.2956	6.21e-12			23.2047	1.15e-11
21.3157	6.2e-12			23.2248	1.16e-11
21.3357	6.17e-12			23.2448	1.16e-11
21.3558	6.15e-12			23.2649	1.16e-11
21.3758	6.15e-12			23.285	1.16e-11
21.3959	6.16e-12			23.305	1.15e-11
21.416	6.17e-12			23.3251	1.15e-11
21.436	6.15e-12			23.3451	1.14e-11
21.4561	6.1e-12			23.3652	1.13e-11
21.4761	6.05e-12			23.3852	1.13e-11
21.4962	6.01e-12			23.4053	1.12e-11
21.5162	5.98e-12			23.4253	1.12e-11
21.5363	6.01e-12			23.4454	1.11e-11
21.5563	6.05e-12			23.4655	1.11e-11
21.5764	6.07e-12			23.4855	1.11e-11
21.5965	6.09e-12			23.5056	1.11e-11
21.6165	6.11e-12			23.5256	1.12e-11
21.6366	6.13e-12			23.5457	1.12e-11
21.6566	6.15e-12			23.5657	1.13e-11
21.6767	6.15e-12			23.5858	1.13e-11
21.6967	6.14e-12			23.6058	1.14e-11
21.7168	6.13e-12			23.6259	1.14e-11
21.7368	6.14e-12			23.6459	1.14e-11
21.7569	6.15e-12			23.666	1.14e-11
21.7769	6.19e-12			23.6861	1.15e-11
21.797	6.19e-12			23.7061	1.15e-11
21.817	6.19e-12			23.7262	1.14e-11
21.8371	6.2e-12			23.7462	1.14e-11
21.8572	6.23e-12			23.7663	1.14e-11
21.8772	6.28e-12			23.7863	1.14e-11
21.8973	6.31e-12			23.8064	1.13e-11
21.9173	6.34e-12			23.8264	1.13e-11
21.9374	6.34e-12			23.8465	1.14e-11
21.9574	6.32e-12			23.8665	1.14e-11
21.9775	6.3e-12			23.8866	1.14e-11
21.9976	6.27e-12			23.9066	1.14e-11
22.0176	6.23e-12			23.9267	1.15e-11
22.0377	6.18e-12			23.9468	1.15e-11
22.0577	6.16e-12			23.9668	1.15e-11
22.0778	6.13e-12			23.9869	1.15e-11
22.0978	6.12e-12			24.0069	1.14e-11
22.1179	6.08e-12			24.027	1.14e-11
22.1379	6.06e-12			24.047	1.14e-11
22.158	6.07e-12			24.0671	1.13e-11
22.178	6.09e-12			24.0872	1.13e-11
22.1981	6.15e-12			24.1072	1.13e-11
22.2182	6.25e-12			24.1273	1.14e-11
22.2382	6.34e-12			24.1473	1.14e-11
22.2583	6.38e-12			24.1674	1.14e-11
22.2783	6.41e-12			24.1874	1.14e-11
22.2984	6.42e-12			24.2075	1.15e-11
22.3184	6.42e-12			24.2275	1.15e-11
22.3385	6.41e-12			24.2476	1.15e-11
22.3585	6.41e-12			24.2676	1.15e-11
22.3786	6.4e-12			24.2877	1.15e-11
22.3986	6.41e-12			24.3077	1.14e-11
22.4187	6.41e-12			24.3278	1.14e-11
22.4387	6.39e-12			24.3479	1.14e-11
22.4588	6.37e-12			24.3679	1.14e-11
22.4789	6.34e-12			24.388	1.14e-11
22.4989	6.34e-12			24.408	1.14e-11
22.519	6.35e-12			24.4281	1.14e-11
22.539	6.35e-12			24.4481	1.14e-11
22.5591	6.34e-12			24.4682	1.14e-11
22.5791	6.34e-12			24.4882	1.14e-11
22.5992	6.34e-12			24.5083	1.15e-11
22.6192	6.37e-12			24.5283	1.15e-11
22.6393	6.38e-12			24.5484	1.15e-11
22.6593	6.41e-12			24.5685	1.15e-11
22.6794	6.42e-12			24.5885	1.16e-11
22.6995	6.42e-12			24.6086	1.16e-11
22.7195	6.41e-12			24.6286	1.16e-11
22.7396	6.41e-12			24.6487	1.15e-11
22.7596	6.39e-12			24.6687	1.15e-11
22.7797	6.39e-12			24.6888	1.15e-11
22.7997	6.37e-12			24.7089	1.15e-11
22.8198	6.35e-12			24.7289	1.15e-11
22.8398	6.35e-12			24.749	1.15e-11
22.8599	6.37e-12			24.769	1.15e-11
22.88	6.39e-12			24.7891	1.15e-11
22.9	6.38e-12			24.8091	1.15e-11
22.9201	6.36e-12			24.8292	1.15e-11
22.9401	6.36e-12			24.8492	1.15e-11
22.9602	6.39e-12			24.8693	1.15e-11
22.9802	6.41e-12			24.8893	1.15e-11
23.0003	6.42e-12			24.9094	1.16e-11
23.0203	6.43e-12			24.9294	1.15e-11
23.0404	6.42e-12			24.9495	1.16e-11
23.0604	6.43e-12			24.9696	1.15e-11
23.0805	6.42e-12			24.9896	1.15e-11
23.1005	6.42e-12			25.0097	1.15e-11
23.1206	6.43e-12			25.0297	1.15e-11
23.1407	6.44e-12			25.0498	1.14e-11
23.1607	6.45e-12			25.0698	1.14e-11
23.1808	6.46e-12			25.0899	1.14e-11
23.2008	6.43e-12			25.1099	1.13e-11
23.2209	6.4e-12			25.13	1.13e-11
23.2409	6.36e-12			25.1501	1.12e-11
23.261	6.34e-12			25.1701	1.11e-11
23.2811	6.3e-12			25.1902	1.11e-11
23.3011	6.26e-12			25.2102	1.1e-11
23.3212	6.22e-12			25.2303	1.1e-11
23.3412	6.18e-12			25.2503	1.09e-11
23.3613	6.15e-12			25.2704	1.09e-11
23.3813	6.11e-12			25.2904	1.08e-11
23.4014	6.1e-12			25.3105	1.08e-11
23.4214	6.08e-12			25.3305	1.08e-11
23.4415	6.06e-12			25.3506	1.08e-11
23.4615	6.05e-12			25.3707	1.08e-11
23.4816	6.03e-12			25.3907	1.08e-11
23.5017	6.01e-12			25.4108	1.09e-11
23.5217	5.99e-12			25.4308	1.09e-11
23.5418	5.97e-12			25.4509	1.09e-11
23.5618	5.95e-12			25.4709	1.09e-11
23.5819	5.96e-12			25.491	1.09e-11
23.6019	5.99e-12			25.511	1.1e-11
23.622	5.99e-12			25.5311	1.1e-11
23.642	6.04e-12			25.5511	1.11e-11
23.6621	6.09e-12			25.5712	1.11e-11
23.6821	6.13e-12			25.5913	1.12e-11
23.7022	6.18e-12			25.6113	1.12e-11
23.7222	6.23e-12			25.6314	1.12e-11
23.7423	6.26e-12			25.6514	1.12e-11
23.7624	6.26e-12			25.6715	1.12e-11
23.7824	6.25e-12			25.6915	1.12e-11
23.8025	6.29e-12			25.7116	1.12e-11
23.8225	6.3e-12			25.7316	1.11e-11
23.8426	6.32e-12			25.7517	1.11e-11
23.8626	6.34e-12			25.7718	1.11e-11
23.8827	6.37e-12			25.7918	1.12e-11
23.9027	6.39e-12			25.8119	1.12e-11
23.9228	6.43e-12			25.8319	1.12e-11
23.9428	6.47e-12			25.852	1.13e-11
23.9629	6.49e-12			25.872	1.13e-11
23.983	6.5e-12			25.8921	1.14e-11
24.003	6.47e-12			25.9121	1.14e-11
24.0231	6.4e-12			25.9322	1.15e-11
24.0431	6.33e-12			25.9522	1.15e-11
24.0632	6.28e-12			25.9723	1.16e-11
24.0832	6.23e-12			25.9923	1.16e-11
24.1033	6.21e-12			26.0124	1.17e-11
24.1233	6.2e-12			26.0325	1.17e-11
24.1434	6.16e-12			26.0525	1.18e-11
24.1635	6.09e-12			26.0726	1.18e-11
24.1835	6.05e-12			26.0926	1.18e-11
24.2036	6.04e-12			26.1127	1.18e-11
24.2236	6.06e-12			26.1327	1.18e-11
24.2437	6.09e-12			26.1528	1.19e-11
24.2637	6.14e-12			26.1728	1.19e-11
24.2838	6.18e-12			26.1929	1.19e-11
24.3038	6.2e-12			26.2129	1.19e-11
24.3239	6.26e-12			26.233	1.19e-11
24.3439	6.27e-12			26.2531	1.19e-11
24.364	6.29e-12			26.2731	1.19e-11
24.3841	6.3e-12			26.2932	1.18e-11
24.4041	6.3e-12			26.3132	1.18e-11
24.4242	6.28e-12			26.3333	1.18e-11
24.4442	6.31e-12			26.3533	1.18e-11
24.4643	6.31e-12			26.3734	1.18e-11
24.4843	6.31e-12			26.3935	1.17e-11
24.5044	6.3e-12			26.4135	1.17e-11
24.5244	6.31e-12			26.4336	1.16e-11
24.5445	6.34e-12			26.4536	1.16e-11
24.5646	6.36e-12			26.4737	1.15e-11
24.5846	6.38e-12			26.4937	1.15e-11
24.6047	6.4e-12			26.5138	1.15e-11
24.6247	6.4e-12			26.5338	1.14e-11
24.6448	6.43e-12			26.5539	1.14e-11
24.6648	6.42e-12			26.5739	1.14e-11
24.6849	6.39e-12			26.594	1.14e-11
24.7049	6.36e-12			26.614	1.14e-11
24.725	6.33e-12			26.6341	1.13e-11
24.745	6.33e-12			26.6542	1.13e-11
24.7651	6.34e-12			26.6742	1.13e-11
24.7852	6.35e-12			26.6943	1.13e-11
24.8052	6.36e-12			26.7143	1.14e-11
24.8253	6.34e-12			26.7344	1.14e-11
24.8453	6.33e-12			26.7544	1.14e-11
24.8654	6.35e-12			26.7745	1.14e-11
24.8854	6.38e-12			26.7945	1.14e-11
24.9055	6.41e-12			26.8146	1.14e-11
24.9255	6.44e-12			26.8346	1.14e-11
24.9456	6.49e-12			26.8547	1.14e-11
24.9657	6.55e-12			26.8748	1.14e-11
24.9857	6.64e-12			26.8948	1.14e-11
25.0058	6.74e-12			26.9149	1.14e-11
25.0258	6.8e-12			26.9349	1.14e-11
25.0459	6.85e-12			26.955	1.14e-11
25.0659	6.86e-12			26.975	1.14e-11
25.086	6.85e-12			26.9951	1.14e-11
25.106	6.86e-12			27.0151	1.14e-11
25.1261	6.84e-12			27.0352	1.14e-11
25.1461	6.82e-12			27.0553	1.13e-11
25.1662	6.78e-12			27.0753	1.13e-11
25.1863	6.74e-12			27.0954	1.14e-11
25.2063	6.71e-12			27.1154	1.13e-11
25.2264	6.68e-12			27.1355	1.14e-11
25.2464	6.63e-12			27.1555	1.14e-11
25.2665	6.57e-12			27.1756	1.15e-11
25.2865	6.54e-12			27.1956	1.15e-11
25.3066	6.51e-12			27.2157	1.15e-11
25.3266	6.48e-12			27.2357	1.15e-11
25.3467	6.47e-12			27.2558	1.15e-11
25.3667	6.47e-12			27.2759	1.15e-11
25.3868	6.45e-12			27.2959	1.14e-11
25.4069	6.42e-12			27.316	1.14e-11
25.4269	6.39e-12			27.336	1.14e-11
25.447	6.37e-12			27.3561	1.13e-11
25.467	6.35e-12			27.3761	1.13e-11
25.4871	6.33e-12			27.3962	1.12e-11
25.5071	6.35e-12			27.4163	1.12e-11
25.5272	6.35e-12			27.4363	1.11e-11
25.5472	6.34e-12			27.4564	1.11e-11
25.5673	6.33e-12			27.4764	1.11e-11
25.5873	6.3e-12			27.4965	1.11e-11
25.6074	6.27e-12			27.5165	1.11e-11
25.6274	6.24e-12			27.5366	1.11e-11
25.6475	6.2e-12			27.5566	1.11e-11
25.6676	6.16e-12			27.5767	1.11e-11
25.6876	6.13e-12			27.5967	1.11e-11
25.7077	6.11e-12			27.6168	1.1e-11
25.7277	6.11e-12			27.6368	1.1e-11
25.7478	6.11e-12			27.6569	1.1e-11
25.7678	6.12e-12			27.677	1.1e-11
25.7879	6.15e-12			27.697	1.1e-11
25.8079	6.2e-12			27.7171	1.1e-11
25.828	6.27e-12			27.7371	1.1e-11
25.8481	6.36e-12			27.7572	1.11e-11
25.8681	6.43e-12			27.7772	1.11e-11
25.8882	6.47e-12			27.7973	1.11e-11
25.9082	6.51e-12			27.8173	1.11e-11
25.9283	6.55e-12			27.8374	1.1e-11
25.9483	6.62e-12			27.8575	1.1e-11
25.9684	6.67e-12			27.8775	1.1e-11
25.9884	6.7e-12			27.8976	1.09e-11
26.0085	6.73e-12			27.9176	1.09e-11
26.0285	6.75e-12			27.9377	1.09e-11
26.0486	6.75e-12			27.9577	1.09e-11
26.0687	6.75e-12			27.9778	1.09e-11
26.0887	6.74e-12			27.9978	1.09e-11
26.1088	6.73e-12			28.0179	1.09e-11
26.1288	6.67e-12			28.0379	1.09e-11
26.1489	6.64e-12			28.058	1.08e-11
26.1689	6.62e-12			28.0781	1.09e-11
26.189	6.62e-12			28.0981	1.09e-11
26.209	6.63e-12			28.1182	1.1e-11
26.2291	6.67e-12			28.1382	1.1e-11
26.2492	6.7e-12			28.1583	1.1e-11
26.2692	6.74e-12			28.1783	1.1e-11
26.2893	6.78e-12			28.1984	1.1e-11
26.3093	6.79e-12			28.2184	1.1e-11
26.3294	6.83e-12			28.2385	1.1e-11
26.3494	6.85e-12			28.2585	1.1e-11
26.3695	6.87e-12			28.2786	1.1e-11
26.3895	6.89e-12			28.2986	1.1e-11
26.4096	6.87e-12			28.3187	1.1e-11
26.4296	6.89e-12			28.3388	1.1e-11
26.4497	6.91e-12			28.3588	1.1e-11
26.4698	6.9e-12			28.3789	1.1e-11
26.4898	6.9e-12			28.3989	1.11e-11
26.5099	6.91e-12			28.419	1.12e-11
26.5299	6.89e-12			28.439	1.13e-11
26.55	6.88e-12			28.4591	1.13e-11
26.57	6.86e-12			28.4791	1.14e-11
26.5901	6.82e-12			28.4992	1.14e-11
26.6101	6.77e-12			28.5192	1.14e-11
26.6302	6.73e-12			28.5393	1.14e-11
26.6502	6.69e-12			28.5594	1.14e-11
26.6703	6.67e-12			28.5794	1.14e-11
26.6903	6.66e-12			28.5995	1.15e-11
26.7104	6.67e-12			28.6195	1.15e-11
26.7305	6.65e-12			28.6396	1.15e-11
26.7505	6.6e-12			28.6596	1.15e-11
26.7706	6.56e-12			28.6797	1.15e-11
26.7906	6.51e-12			28.6997	1.15e-11
26.8107	6.48e-12			28.7198	1.15e-11
26.8307	6.43e-12			28.7399	1.16e-11
26.8508	6.36e-12			28.7599	1.16e-11
26.8709	6.29e-12			28.78	1.16e-11
26.8909	6.24e-12			28.8	1.16e-11
26.911	6.19e-12			28.8201	1.16e-11
26.931	6.13e-12			28.8401	1.15e-11
26.9511	6.12e-12			28.8602	1.15e-11
26.9711	6.1e-12			28.8802	1.14e-11
26.9912	6.12e-12			28.9003	1.14e-11
27.0112	6.16e-12			28.9203	1.14e-11
27.0313	6.21e-12			28.9404	1.14e-11
27.0513	6.26e-12			28.9605	1.14e-11
27.0714	6.32e-12			28.9805	1.13e-11
27.0914	6.36e-12			29.0006	1.13e-11
27.1115	6.41e-12			29.0206	1.13e-11
27.1316	6.44e-12			29.0407	1.14e-11
27.1516	6.48e-12			29.0607	1.14e-11
27.1717	6.54e-12			29.0808	1.14e-11
27.1917	6.58e-12			29.1008	1.15e-11
27.2118	6.6e-12			29.1209	1.16e-11
27.2318	6.6e-12			29.141	1.16e-11
27.2519	6.6e-12			29.161	1.16e-11
27.2719	6.56e-12			29.1811	1.16e-11
27.292	6.52e-12			29.2011	1.17e-11
27.312	6.46e-12			29.2212	1.17e-11
27.3321	6.4e-12			29.2412	1.17e-11
27.3522	6.37e-12			29.2613	1.17e-11
27.3722	6.33e-12			29.2813	1.17e-11
27.3923	6.3e-12			29.3014	1.17e-11
27.4123	6.27e-12			29.3214	1.17e-11
27.4324	6.27e-12			29.3415	1.17e-11
27.4524	6.26e-12			29.3616	1.17e-11
27.4725	6.25e-12			29.3816	1.17e-11
27.4926	6.25e-12			29.4017	1.17e-11
27.5126	6.24e-12			29.4217	1.17e-11
27.5327	6.23e-12			29.4418	1.17e-11
27.5527	6.23e-12			29.4618	1.17e-11
27.5728	6.26e-12			29.4819	1.17e-11
27.5928	6.29e-12			29.5019	1.18e-11
27.6129	6.36e-12			29.522	1.18e-11
27.6329	6.4e-12			29.542	1.18e-11
27.653	6.42e-12			29.5621	1.18e-11
27.673	6.43e-12			29.5821	1.19e-11
27.6931	6.43e-12			29.6022	1.19e-11
27.7131	6.45e-12			29.6223	1.2e-11
27.7332	6.48e-12			29.6423	1.2e-11
27.7533	6.52e-12			29.6624	1.2e-11
27.7733	6.51e-12			29.6824	1.2e-11
27.7934	6.51e-12			29.7025	1.2e-11
27.8134	6.52e-12			29.7225	1.2e-11
27.8335	6.57e-12			29.7426	1.2e-11
27.8535	6.63e-12			29.7626	1.2e-11
27.8736	6.7e-12			29.7827	1.19e-11
27.8936	6.73e-12			29.8027	1.18e-11
27.9137	6.73e-12			29.8228	1.18e-11
27.9337	6.73e-12			29.8429	1.18e-11
27.9538	6.72e-12			29.8629	1.17e-11
27.9738	6.72e-12			29.883	1.17e-11
27.9939	6.7e-12			29.903	1.16e-11
28.014	6.67e-12			29.9231	1.16e-11
28.034	6.63e-12			29.9431	1.16e-11
28.0541	6.62e-12			29.9632	1.16e-11
28.0741	6.62e-12			29.9833	1.15e-11
28.0942	6.63e-12			30.0033	1.15e-11
28.1142	6.64e-12			30.0234	1.15e-11
28.1343	6.64e-12			30.0434	1.15e-11
28.1543	6.61e-12			30.0635	1.15e-11
28.1744	6.6e-12			30.0835	1.15e-11
28.1944	6.59e-12			30.1036	1.15e-11
28.2145	6.6e-12			30.1236	1.15e-11
28.2346	6.59e-12			30.1437	1.16e-11
28.2546	6.57e-12			30.1637	1.16e-11
28.2747	6.55e-12			30.1838	1.16e-11
28.2947	6.53e-12			30.2038	1.16e-11
28.3148	6.5e-12			30.2239	1.16e-11
28.3348	6.47e-12			30.244	1.16e-11
28.3549	6.45e-12			30.264	1.16e-11
28.3749	6.46e-12			30.2841	1.16e-11
28.395	6.47e-12			30.3041	1.16e-11
28.4151	6.47e-12			30.3242	1.16e-11
28.4351	6.48e-12			30.3442	1.16e-11
28.4552	6.48e-12			30.3643	1.17e-11
28.4752	6.48e-12			30.3844	1.17e-11
28.4953	6.47e-12			30.4044	1.17e-11
28.5153	6.46e-12			30.4245	1.17e-11
28.5354	6.45e-12			30.4445	1.17e-11
28.5554	6.46e-12			30.4646	1.17e-11
28.5755	6.46e-12			30.4846	1.17e-11
28.5955	6.44e-12			30.5047	1.17e-11
28.6156	6.45e-12			30.5247	1.17e-11
28.6357	6.45e-12			30.5448	1.17e-11
28.6557	6.46e-12			30.5648	1.16e-11
28.6758	6.5e-12			30.5849	1.16e-11
28.6958	6.53e-12			30.6049	1.16e-11
28.7159	6.53e-12			30.625	1.16e-11
28.7359	6.51e-12			30.6451	1.15e-11
28.756	6.51e-12			30.6651	1.15e-11
28.776	6.49e-12			30.6852	1.15e-11
28.7961	6.47e-12			30.7052	1.15e-11
28.8162	6.45e-12			30.7253	1.15e-11
28.8362	6.42e-12			30.7453	1.15e-11
28.8563	6.42e-12			30.7654	1.15e-11
28.8763	6.42e-12			30.7854	1.15e-11
28.8964	6.41e-12			30.8055	1.15e-11
28.9164	6.4e-12			30.8255	1.16e-11
28.9365	6.38e-12			30.8456	1.16e-11
28.9565	6.38e-12			30.8657	1.16e-11
28.9766	6.39e-12			30.8857	1.16e-11
28.9966	6.39e-12			30.9058	1.16e-11
29.0167	6.39e-12			30.9258	1.16e-11
29.0368	6.38e-12			30.9459	1.15e-11
29.0568	6.37e-12			30.9659	1.15e-11
29.0769	6.36e-12			30.986	1.15e-11
29.0969	6.36e-12			31.006	1.15e-11
29.117	6.34e-12			31.0261	1.15e-11
29.137	6.35e-12			31.0462	1.15e-11
29.1571	6.37e-12			31.0662	1.15e-11
29.1771	6.4e-12			31.0863	1.15e-11
29.1972	6.43e-12			31.1063	1.15e-11
29.2172	6.45e-12			31.1264	1.15e-11
29.2373	6.44e-12			31.1464	1.14e-11
29.2574	6.43e-12			31.1665	1.14e-11
29.2774	6.43e-12			31.1865	1.14e-11
29.2975	6.45e-12			31.2066	1.14e-11
29.3175	6.47e-12			31.2266	1.14e-11
29.3376	6.5e-12			31.2467	1.14e-11
29.3576	6.51e-12			31.2667	1.14e-11
29.3777	6.52e-12			31.2868	1.13e-11
29.3977	6.49e-12			31.3069	1.13e-11
29.4178	6.45e-12			31.3269	1.12e-11
29.4379	6.42e-12			31.347	1.12e-11
29.4579	6.37e-12			31.367	1.11e-11
29.478	6.34e-12			31.3871	1.11e-11
29.498	6.32e-12			31.4071	1.1e-11
29.5181	6.32e-12			31.4272	1.1e-11
29.5381	6.31e-12			31.4472	1.1e-11
29.5582	6.3e-12			31.4673	1.08e-11
29.5782	6.32e-12			31.4873	1.07e-11
29.5983	6.35e-12			31.5074	1.05e-11
29.6183	6.4e-12			31.5275	1.03e-11
29.6384	6.45e-12			31.5475	1.01e-11
29.6584	6.53e-12			31.5676	9.93e-12
29.6785	6.59e-12			31.5876	9.76e-12
29.6986	6.63e-12			31.6077	9.61e-12
29.7186	6.65e-12			31.6277	9.46e-12
29.7387	6.68e-12			31.6478	9.32e-12
29.7587	6.74e-12			31.6679	9.17e-12
29.7788	6.78e-12			31.6879	9.05e-12
29.7988	6.8e-12			31.708	8.93e-12
29.8189	6.79e-12			31.728	8.81e-12
29.8389	6.75e-12			31.7481	8.72e-12
29.859	6.69e-12			31.7681	8.64e-12
29.879	6.63e-12			31.7882	8.53e-12
29.8991	6.61e-12			31.8082	8.46e-12
29.9192	6.59e-12			31.8283	8.39e-12
29.9392	6.59e-12			31.8483	8.33e-12
29.9593	6.6e-12			31.8684	8.28e-12
29.9793	6.61e-12			31.8884	8.2e-12
29.9994	6.6e-12			31.9085	8.16e-12
30.0194	6.57e-12			31.9286	8.11e-12
30.0395	6.56e-12			31.9486	8.07e-12
30.0596	6.54e-12			31.9687	8.02e-12
30.0796	6.52e-12			31.9887	7.99e-12
30.0997	6.47e-12			32.0088	7.93e-12
30.1197	6.43e-12			32.0288	7.89e-12
30.1398	6.39e-12			32.0489	7.86e-12
30.1598	6.36e-12			32.0689	7.84e-12
30.1799	6.32e-12			32.089	7.82e-12
30.1999	6.29e-12			32.1091	7.8e-12
30.22	6.29e-12			32.1291	7.76e-12
30.24	6.28e-12			32.1492	7.73e-12
30.2601	6.3e-12			32.1692	7.7e-12
30.2801	6.33e-12			32.1893	7.67e-12
30.3002	6.35e-12			32.2093	7.63e-12
30.3203	6.42e-12			32.2294	7.61e-12
30.3403	6.52e-12			32.2494	7.59e-12
30.3604	6.61e-12			32.2695	7.58e-12
30.3804	6.69e-12			32.2895	7.54e-12
30.4005	6.73e-12			32.3096	7.53e-12
30.4205	6.76e-12			32.3297	7.51e-12
30.4406	6.76e-12			32.3497	7.52e-12
30.4606	6.81e-12			32.3698	7.5e-12
30.4807	6.82e-12			32.3898	7.52e-12
30.5008	6.84e-12			32.4099	7.51e-12
30.5208	6.84e-12			32.4299	7.51e-12
30.5409	6.85e-12			32.45	7.49e-12
30.5609	6.84e-12			32.47	7.49e-12
30.581	6.86e-12			32.4901	7.48e-12
30.601	6.88e-12			32.5102	7.48e-12
30.6211	6.9e-12			32.5302	7.46e-12
30.6411	6.91e-12			32.5503	7.46e-12
30.6612	6.92e-12			32.5703	7.46e-12
30.6812	6.91e-12			32.5904	7.45e-12
30.7013	6.9e-12			32.6104	7.44e-12
30.7214	6.9e-12			32.6305	7.44e-12
30.7414	6.91e-12			32.6505	7.43e-12
30.7615	6.91e-12			32.6706	7.43e-12
30.7815	6.89e-12			32.6906	7.42e-12
30.8016	6.87e-12			32.7107	7.42e-12
30.8216	6.88e-12			32.7308	7.42e-12
30.8417	6.89e-12			32.7508	7.42e-12
30.8617	6.89e-12			32.7709	7.4e-12
30.8818	6.88e-12			32.7909	7.39e-12
30.9018	6.88e-12			32.811	7.38e-12
30.9219	6.89e-12			32.831	7.39e-12
30.9419	6.91e-12			32.8511	7.38e-12
30.962	6.9e-12			32.8711	7.38e-12
30.9821	6.9e-12			32.8912	7.37e-12
31.0021	6.92e-12			32.9112	7.38e-12
31.0222	6.95e-12			32.9313	7.37e-12
31.0422	6.96e-12			32.9513	7.36e-12
31.0623	6.98e-12			32.9714	7.36e-12
31.0823	6.97e-12			32.9915	7.36e-12
31.1024	6.95e-12			33.0115	7.36e-12
31.1224	6.93e-12			33.0316	7.36e-12
31.1425	6.9e-12			33.0516	7.37e-12
31.1625	6.87e-12			33.0717	7.34e-12
31.1826	6.86e-12			33.0917	7.33e-12
31.2027	6.86e-12			33.1118	7.31e-12
31.2227	6.83e-12			33.1318	7.31e-12
31.2428	6.81e-12			33.1519	7.31e-12
31.2628	6.79e-12			33.172	7.3e-12
31.2829	6.76e-12			33.192	7.31e-12
31.3029	6.73e-12			33.2121	7.31e-12
31.323	6.71e-12			33.2321	7.3e-12
31.343	6.72e-12			33.2522	7.29e-12
31.3631	6.71e-12			33.2722	7.29e-12
31.3832	6.71e-12			33.2923	7.29e-12
31.4032	6.68e-12			33.3123	7.29e-12
31.4233	6.66e-12			33.3324	7.3e-12
31.4433	6.67e-12			33.3524	7.29e-12
31.4634	6.65e-12			33.3725	7.3e-12
31.4834	6.64e-12			33.3925	7.3e-12
31.5035	6.65e-12			33.4126	7.29e-12
31.5235	6.58e-12			33.4327	7.29e-12
31.5436	6.45e-12			33.4527	7.3e-12
31.5636	6.28e-12			33.4728	7.28e-12
31.5837	6.08e-12			33.4928	7.29e-12
31.6038	5.87e-12			33.5129	7.28e-12
31.6238	5.65e-12			33.5329	7.29e-12
31.6439	5.43e-12			33.553	7.27e-12
31.6639	5.21e-12			33.5731	7.27e-12
31.684	5.02e-12			33.5931	7.27e-12
31.704	4.83e-12			33.6132	7.28e-12
31.7241	4.67e-12			33.6332	7.27e-12
31.7441	4.49e-12			33.6533	7.26e-12
31.7642	4.32e-12			33.6733	7.24e-12
31.7842	4.16e-12			33.6934	7.24e-12
31.8043	4.02e-12			33.7134	7.24e-12
31.8243	3.89e-12			33.7335	7.24e-12
31.8444	3.77e-12			33.7535	7.23e-12
31.8645	3.67e-12			33.7736	7.23e-12
31.8845	3.58e-12			33.7936	7.23e-12
31.9046	3.49e-12			33.8137	7.23e-12
31.9246	3.41e-12			33.8338	7.23e-12
31.9447	3.32e-12			33.8538	7.25e-12
31.9647	3.26e-12			33.8739	7.25e-12
31.9848	3.19e-12			33.8939	7.23e-12
32.0048	3.14e-12			33.914	7.25e-12
32.0249	3.09e-12			33.934	7.24e-12
32.045	3.04e-12			33.9541	7.25e-12
32.065	3e-12			33.9741	7.24e-12
32.0851	2.96e-12			33.9942	7.24e-12
32.1051	2.93e-12			34.0142	7.24e-12
32.1252	2.9e-12			34.0343	7.22e-12
32.1452	2.88e-12			34.0544	7.22e-12
32.1653	2.85e-12			34.0744	7.22e-12
32.1853	2.82e-12			34.0945	7.24e-12
32.2054	2.81e-12			34.1145	7.22e-12
32.2255	2.77e-12			34.1346	7.24e-12
32.2455	2.78e-12			34.1546	7.24e-12
32.2656	2.75e-12			34.1747	7.22e-12
32.2856	2.74e-12			34.1947	7.21e-12
32.3057	2.72e-12			34.2148	7.22e-12
32.3257	2.7e-12			34.2349	7.22e-12
32.3458	2.67e-12			34.2549	7.2e-12
32.3658	2.65e-12			34.275	7.19e-12
32.3859	2.64e-12			34.295	7.2e-12
32.4059	2.63e-12			34.3151	7.2e-12
32.426	2.62e-12			34.3351	7.2e-12
32.446	2.62e-12			34.3552	7.19e-12
32.4661	2.61e-12			34.3752	7.2e-12
32.4862	2.61e-12			34.3953	7.21e-12
32.5062	2.61e-12			34.4153	7.2e-12
32.5263	2.6e-12			34.4354	7.19e-12
32.5463	2.59e-12			34.4555	7.17e-12
32.5664	2.58e-12			34.4755	7.19e-12
32.5864	2.57e-12			34.4956	7.17e-12
32.6065	2.56e-12			34.5156	7.19e-12
32.6265	2.55e-12			34.5357	7.19e-12
32.6466	2.53e-12			34.5557	7.19e-12
32.6666	2.53e-12			34.5758	7.2e-12
32.6867	2.53e-12			34.5958	7.18e-12
32.7068	2.52e-12			34.6159	7.18e-12
32.7268	2.52e-12			34.636	7.18e-12
32.7469	2.52e-12			34.656	7.18e-12
32.7669	2.52e-12			34.6761	7.17e-12
32.787	2.51e-12			34.6961	7.17e-12
32.807	2.52e-12			34.7162	7.18e-12
32.8271	2.51e-12			34.7362	7.17e-12
32.8471	2.5e-12			34.7563	7.17e-12
32.8672	2.49e-12			34.7763	7.17e-12
32.8873	2.5e-12			34.7964	7.16e-12
32.9073	2.49e-12			34.8164	7.19e-12
32.9274	2.5e-12			34.8365	7.16e-12
32.9474	2.49e-12			34.8565	7.18e-12
32.9675	2.49e-12			34.8766	7.16e-12
32.9875	2.48e-12			34.8967	7.16e-12
33.0076	2.49e-12			34.9167	7.16e-12
33.0276	2.48e-12			34.9368	7.17e-12
33.0477	2.49e-12			34.9568	7.16e-12
33.0677	2.48e-12			34.9769	7.16e-12
33.0878	2.47e-12			34.9969	7.17e-12
33.1078	2.47e-12			35.017	7.17e-12
33.1279	2.47e-12			35.037	7.16e-12
33.148	2.47e-12			35.0571	7.16e-12
33.168	2.45e-12			35.0772	7.16e-12
33.1881	2.45e-12			35.0972	7.17e-12
33.2081	2.47e-12			35.1173	7.17e-12
33.2282	2.46e-12			35.1373	7.17e-12
33.2482	2.44e-12			35.1574	7.18e-12
33.2683	2.44e-12			35.1774	7.18e-12
33.2884	2.44e-12			35.1975	7.19e-12
33.3084	2.44e-12			35.2175	7.18e-12
33.3285	2.45e-12			35.2376	7.19e-12
33.3485	2.44e-12			35.2576	7.18e-12
33.3686	2.44e-12			35.2777	7.19e-12
33.3886	2.42e-12			35.2978	7.19e-12
33.4087	2.42e-12			35.3178	7.18e-12
33.4287	2.42e-12			35.3379	7.2e-12
33.4488	2.41e-12			35.3579	7.19e-12
33.4688	2.42e-12			35.378	7.18e-12
33.4889	2.42e-12			35.398	7.19e-12
33.5089	2.41e-12			35.4181	7.19e-12
33.529	2.42e-12			35.4381	7.2e-12
33.5491	2.43e-12			35.4582	7.18e-12
33.5691	2.43e-12			35.4783	7.18e-12
33.5892	2.44e-12			35.4983	7.16e-12
33.6092	2.44e-12			35.5184	7.17e-12
33.6293	2.45e-12			35.5384	7.17e-12
33.6493	2.44e-12			35.5585	7.18e-12
33.6694	2.44e-12			35.5785	7.18e-12
33.6894	2.43e-12			35.5986	7.18e-12
33.7095	2.43e-12			35.6186	7.17e-12
33.7296	2.42e-12			35.6387	7.15e-12
33.7496	2.42e-12			35.6587	7.15e-12
33.7697	2.43e-12			35.6788	7.17e-12
33.7897	2.42e-12			35.6989	7.14e-12
33.8098	2.42e-12			35.7189	7.16e-12
33.8298	2.41e-12			35.739	7.15e-12
33.8499	2.43e-12			35.759	7.16e-12
33.8699	2.42e-12			35.7791	7.16e-12
33.89	2.42e-12			35.7991	7.17e-12
33.91	2.43e-12			35.8192	7.16e-12
33.9301	2.42e-12			35.8392	7.16e-12
33.9502	2.43e-12			35.8593	7.17e-12
33.9702	2.42e-12			35.8793	7.15e-12
33.9903	2.43e-12			35.8994	7.16e-12
34.0103	2.43e-12			35.9194	7.15e-12
34.0304	2.44e-12			35.9395	7.17e-12
34.0504	2.42e-12			35.9596	7.17e-12
34.0705	2.43e-12			35.9796	7.15e-12
34.0905	2.43e-12			35.9997	7.18e-12
34.1106	2.43e-12			36.0197	7.15e-12
34.1306	2.43e-12			36.0398	7.15e-12
34.1507	2.42e-12			36.0598	7.17e-12
34.1707	2.43e-12			36.0799	7.16e-12
34.1908	2.44e-12			36.0999	7.15e-12
34.2109	2.44e-12			36.12	7.15e-12
34.2309	2.43e-12			36.1401	7.16e-12
34.251	2.42e-12			36.1601	7.15e-12
34.271	2.41e-12			36.1802	7.16e-12
34.2911	2.42e-12			36.2002	7.17e-12
34.3111	2.41e-12			36.2203	7.15e-12
34.3312	2.41e-12			36.2403	7.15e-12
34.3512	2.42e-12			36.2604	7.14e-12
34.3713	2.41e-12			36.2804	7.14e-12
34.3914	2.41e-12			36.3005	7.14e-12
34.4114	2.43e-12			36.3205	7.13e-12
34.4315	2.42e-12			36.3406	7.15e-12
34.4515	2.42e-12			36.3606	7.14e-12
34.4716	2.42e-12			36.3807	7.14e-12
34.4916	2.41e-12			36.4008	7.15e-12
34.5117	2.4e-12			36.4208	7.14e-12
34.5317	2.4e-12			36.4409	7.13e-12
34.5518	2.4e-12			36.4609	7.13e-12
34.5718	2.41e-12			36.481	7.12e-12
34.5919	2.4e-12			36.501	7.12e-12
34.612	2.41e-12			36.5211	7.14e-12
34.632	2.41e-12			36.5412	7.15e-12
34.6521	2.42e-12			36.5612	7.14e-12
34.6721	2.41e-12			36.5812	7.15e-12
34.6922	2.42e-12			36.6013	7.14e-12
34.7122	2.41e-12			36.6214	7.15e-12
34.7323	2.42e-12			36.6414	7.14e-12
34.7523	2.41e-12			36.6615	7.16e-12
34.7724	2.41e-12			36.6815	7.16e-12
34.7925	2.42e-12			36.7016	7.14e-12
34.8125	2.41e-12			36.7216	7.16e-12
34.8326	2.41e-12			36.7417	7.15e-12
34.8526	2.4e-12			36.7617	7.16e-12
34.8727	2.4e-12			36.7818	7.14e-12
34.8927	2.39e-12			36.8019	7.15e-12
34.9128	2.39e-12			36.8219	7.15e-12
34.9328	2.4e-12			36.842	7.13e-12
34.9529	2.41e-12			36.862	7.14e-12
34.9729	2.41e-12			36.8821	7.13e-12
34.993	2.41e-12			36.9021	7.15e-12
35.013	2.41e-12			36.9222	7.16e-12
35.0331	2.4e-12			36.9422	7.15e-12
35.0532	2.41e-12			36.9623	7.13e-12
35.0732	2.41e-12			36.9823	7.13e-12
35.0933	2.4e-12			37.0024	7.14e-12
35.1133	2.41e-12			37.0225	7.14e-12
35.1334	2.41e-12			37.0425	7.13e-12
35.1534	2.42e-12			37.0626	7.13e-12
35.1735	2.42e-12			37.0826	7.13e-12
35.1935	2.42e-12			37.1027	7.14e-12
35.2136	2.41e-12			37.1227	7.14e-12
35.2336	2.4e-12			37.1428	7.15e-12
35.2537	2.41e-12			37.1628	7.13e-12
35.2738	2.39e-12			37.1829	7.12e-12
35.2938	2.41e-12			37.203	7.13e-12
35.3139	2.4e-12			37.223	7.12e-12
35.3339	2.41e-12			37.2431	7.12e-12
35.354	2.41e-12			37.2631	7.13e-12
35.374	2.41e-12			37.2832	7.13e-12
35.3941	2.4e-12			37.3032	7.13e-12
35.4141	2.4e-12			37.3233	7.12e-12
35.4342	2.4e-12			37.3433	7.13e-12
35.4543	2.4e-12			37.3634	7.12e-12
35.4743	2.39e-12			37.3834	7.13e-12
35.4944	2.39e-12			37.4035	7.12e-12
35.5144	2.39e-12			37.4235	7.11e-12
35.5345	2.41e-12			37.4436	7.13e-12
35.5545	2.4e-12			37.4637	7.14e-12
35.5746	2.39e-12			37.4837	7.14e-12
35.5946	2.4e-12			37.5038	7.14e-12
35.6147	2.39e-12			37.5238	7.13e-12
35.6347	2.39e-12			37.5439	7.13e-12
35.6548	2.4e-12			37.5639	7.13e-12
35.6749	2.41e-12			37.584	7.14e-12
35.6949	2.4e-12			37.604	7.12e-12
35.715	2.41e-12			37.6241	7.13e-12
35.735	2.4e-12			37.6442	7.13e-12
35.7551	2.4e-12			37.6642	7.14e-12
35.7751	2.42e-12			37.6843	7.14e-12
35.7952	2.42e-12			37.7043	7.13e-12
35.8152	2.42e-12			37.7244	7.12e-12
35.8353	2.41e-12			37.7444	7.12e-12
35.8554	2.41e-12			37.7645	7.12e-12
35.8754	2.4e-12			37.7845	7.13e-12
35.8955	2.39e-12			37.8046	7.13e-12
35.9155	2.4e-12			37.8246	7.13e-12
35.9356	2.4e-12			37.8447	7.14e-12
35.9556	2.4e-12			37.8648	7.13e-12
35.9757	2.41e-12			37.8848	7.12e-12
35.9957	2.41e-12			37.9049	7.14e-12
36.0158	2.42e-12			37.9249	7.13e-12
36.0358	2.41e-12			37.945	7.13e-12
36.0559	2.41e-12			37.965	7.15e-12
36.0759	2.42e-12			37.9851	7.13e-12
36.096	2.41e-12			38.0051	7.14e-12
36.1161	2.42e-12			38.0252	7.13e-12
36.1361	2.42e-12			38.0453	7.13e-12
36.1562	2.43e-12			38.0653	7.12e-12
36.1762	2.42e-12			38.0854	7.13e-12
36.1963	2.43e-12			38.1054	7.12e-12
36.2163	2.42e-12			38.1255	7.11e-12
36.2364	2.42e-12			38.1455	7.12e-12
36.2564	2.42e-12			38.1656	7.1e-12
36.2765	2.42e-12			38.1856	7.12e-12
36.2966	2.41e-12			38.2057	7.11e-12
36.3166	2.42e-12			38.2257	7.12e-12
36.3367	2.4e-12			38.2458	7.11e-12
36.3567	2.4e-12			38.2659	7.1e-12
36.3768	2.39e-12			38.2859	7.11e-12
36.3968	2.39e-12			38.306	7.1e-12
36.4169	2.39e-12			38.326	7.11e-12
36.4369	2.39e-12			38.3461	7.1e-12
36.457	2.39e-12			38.3661	7.11e-12
36.477	2.4e-12			38.3862	7.1e-12
36.4971	2.39e-12			38.4062	7.13e-12
36.5172	2.39e-12			38.4263	7.12e-12
36.5372	2.41e-12			38.4463	7.13e-12
36.5573	2.41e-12			38.4664	7.13e-12
36.5773	2.41e-12			38.4864	7.14e-12
36.5974	2.42e-12			38.5065	7.14e-12
36.6174	2.41e-12			38.5266	7.14e-12
36.6375	2.41e-12			38.5466	7.13e-12
36.6575	2.41e-12			38.5667	7.12e-12
36.6776	2.41e-12			38.5867	7.13e-12
36.6977	2.41e-12			38.6068	7.13e-12
36.7177	2.41e-12			38.6268	7.14e-12
36.7378	2.42e-12			38.6469	7.14e-12
36.7578	2.42e-12			38.6669	7.1e-12
36.7779	2.42e-12			38.687	7.12e-12
36.7979	2.42e-12			38.7071	7.12e-12
36.818	2.42e-12			38.7271	7.12e-12
36.838	2.41e-12			38.7472	7.11e-12
36.8581	2.4e-12			38.7672	7.12e-12
36.8781	2.41e-12			38.7873	7.12e-12
36.8982	2.41e-12			38.8073	7.13e-12
36.9183	2.41e-12			38.8274	7.12e-12
36.9383	2.4e-12			38.8474	7.11e-12
36.9584	2.41e-12			38.8675	7.12e-12
36.9784	2.42e-12			38.8875	7.1e-12
36.9985	2.42e-12			38.9076	7.11e-12
37.0185	2.42e-12			38.9276	7.1e-12
37.0386	2.42e-12			38.9477	7.09e-12
37.0586	2.43e-12			38.9678	7.11e-12
37.0787	2.41e-12			38.9878	7.1e-12
37.0987	2.41e-12			39.0079	7.11e-12
37.1188	2.4e-12			39.0279	7.11e-12
37.1388	2.4e-12			39.048	7.11e-12
37.1589	2.39e-12			39.068	7.11e-12
37.179	2.41e-12			39.0881	7.11e-12
37.199	2.4e-12			39.1081	7.12e-12
37.2191	2.41e-12			39.1282	7.1e-12
37.2391	2.41e-12			39.1482	7.1e-12
37.2592	2.41e-12			39.1683	7.1e-12
37.2792	2.41e-12			39.1884	7.1e-12
37.2993	2.42e-12			39.2084	7.1e-12
37.3194	2.41e-12			39.2285	7.11e-12
37.3394	2.41e-12			39.2485	7.1e-12
37.3595	2.41e-12			39.2686	7.12e-12
37.3795	2.42e-12			39.2886	7.14e-12
37.3996	2.42e-12			39.3087	7.13e-12
37.4196	2.42e-12			39.3287	7.12e-12
37.4397	2.43e-12			39.3488	7.11e-12
37.4597	2.43e-12			39.3689	7.13e-12
37.4798	2.43e-12			39.3889	7.12e-12
37.4998	2.43e-12			39.409	7.13e-12
37.5199	2.43e-12			39.429	7.13e-12
37.5399	2.43e-12			39.4491	7.13e-12
37.56	2.44e-12			39.4691	7.13e-12
37.5801	2.44e-12			39.4892	7.13e-12
37.6001	2.43e-12			39.5092	7.12e-12
37.6202	2.43e-12			39.5293	7.11e-12
37.6402	2.43e-12			39.5493	7.13e-12
37.6603	2.44e-12			39.5694	7.11e-12
37.6803	2.43e-12			39.5895	7.12e-12
37.7004	2.43e-12			39.6095	7.12e-12
37.7204	2.43e-12			39.6296	7.12e-12
37.7405	2.44e-12			39.6496	7.11e-12
37.7606	2.44e-12			39.6697	7.11e-12
37.7806	2.44e-12			39.6897	7.12e-12
37.8007	2.45e-12			39.7098	7.1e-12
37.8207	2.45e-12			39.7298	7.11e-12
37.8408	2.45e-12			39.7499	7.11e-12
37.8608	2.44e-12			39.77	7.1e-12
37.8809	2.44e-12			39.79	7.12e-12
37.9009	2.45e-12			39.8101	7.1e-12
37.921	2.45e-12			39.8301	7.11e-12
37.941	2.45e-12			39.8502	7.11e-12
37.9611	2.43e-12			39.8702	7.11e-12
37.9811	2.43e-12			39.8903	7.11e-12
38.0012	2.43e-12			39.9103	7.12e-12
38.0213	2.42e-12			39.9304	7.12e-12
38.0413	2.42e-12			39.9504	7.1e-12
38.0614	2.43e-12			39.9705	7.12e-12
38.0814	2.42e-12			39.9905	7.11e-12
38.1015	2.43e-12			40.0106	7.12e-12
38.1215	2.42e-12			40.0307	7.11e-12
38.1416	2.43e-12			40.0507	7.11e-12
38.1617	2.42e-12			40.0708	7.11e-12
38.1817	2.44e-12			40.0908	7.11e-12
38.2017	2.42e-12			40.1109	7.12e-12
38.2218	2.43e-12			40.1309	7.1e-12
38.2419	2.43e-12			40.151	7.1e-12
38.2619	2.43e-12			40.171	7.1e-12
38.282	2.44e-12			40.1911	7.1e-12
38.302	2.44e-12			40.2112	7.09e-12
38.3221	2.44e-12			40.2312	7.09e-12
38.3421	2.44e-12			40.2513	7.09e-12
38.3622	2.43e-12			40.2713	7.08e-12
38.3822	2.43e-12			40.2914	7.08e-12
38.4023	2.44e-12			40.3114	7.09e-12
38.4224	2.45e-12			40.3315	7.09e-12
38.4424	2.44e-12			40.3515	7.1e-12
38.4625	2.45e-12			40.3716	7.1e-12
38.4825	2.45e-12			40.3916	7.1e-12
38.5026	2.45e-12			40.4117	7.09e-12
38.5226	2.43e-12			40.4318	7.11e-12
38.5427	2.44e-12			40.4518	7.11e-12
38.5627	2.45e-12			40.4719	7.1e-12
38.5828	2.44e-12			40.4919	7.12e-12
38.6028	2.42e-12			40.512	7.11e-12
38.6229	2.42e-12			40.532	7.13e-12
38.643	2.42e-12			40.5521	7.11e-12
38.663	2.42e-12			40.5721	7.11e-12
38.6831	2.41e-12			40.5922	7.11e-12
38.7031	2.42e-12			40.6123	7.09e-12
38.7232	2.42e-12			40.6323	7.09e-12
38.7432	2.42e-12			40.6524	7.1e-12
38.7633	2.43e-12			40.6724	7.08e-12
38.7833	2.42e-12			40.6925	7.09e-12
38.8034	2.43e-12			40.7125	7.07e-12
38.8235	2.42e-12			40.7326	7.09e-12
38.8435	2.43e-12			40.7526	7.09e-12
38.8636	2.44e-12			40.7727	7.09e-12
38.8836	2.43e-12			40.7927	7.09e-12
38.9037	2.42e-12			40.8128	7.11e-12
38.9237	2.42e-12			40.8329	7.11e-12
38.9438	2.43e-12			40.8529	7.1e-12
38.9638	2.43e-12			40.873	7.11e-12
38.9839	2.43e-12			40.893	7.1e-12
39.0039	2.42e-12			40.9131	7.11e-12
39.024	2.42e-12			40.9331	7.12e-12
39.044	2.42e-12			40.9532	7.12e-12
39.0641	2.41e-12			40.9732	7.13e-12
39.0842	2.41e-12			40.9933	7.12e-12
39.1042	2.42e-12			41.0133	7.12e-12
39.1243	2.42e-12			41.0334	7.11e-12
39.1443	2.41e-12			41.0534	7.1e-12
39.1644	2.42e-12			41.0735	7.11e-12
39.1844	2.43e-12			41.0936	7.12e-12
39.2045	2.45e-12			41.1136	7.13e-12
39.2245	2.43e-12			41.1337	7.11e-12
39.2446	2.43e-12			41.1537	7.1e-12
39.2647	2.43e-12			41.1738	7.11e-12
39.2847	2.43e-12			41.1938	7.11e-12
39.3048	2.43e-12			41.2139	7.11e-12
39.3248	2.44e-12			41.2339	7.1e-12
39.3449	2.45e-12			41.254	7.11e-12
39.3649	2.45e-12			41.2741	7.11e-12
39.385	2.45e-12			41.2941	7.1e-12
39.405	2.45e-12			41.3142	7.1e-12
39.4251	2.46e-12			41.3342	7.1e-12
39.4451	2.46e-12			41.3543	7.1e-12
39.4652	2.44e-12			41.3743	7.11e-12
39.4853	2.44e-12			41.3944	7.12e-12
39.5053	2.44e-12			41.4144	7.11e-12
39.5254	2.44e-12			41.4345	7.11e-12
39.5454	2.44e-12			41.4545	7.1e-12
39.5655	2.43e-12			41.4746	7.09e-12
39.5855	2.44e-12			41.4947	7.1e-12
39.6056	2.44e-12			41.5147	7.09e-12
39.6256	2.44e-12			41.5348	7.1e-12
39.6457	2.44e-12			41.5548	7.09e-12
39.6658	2.43e-12			41.5749	7.08e-12
39.6858	2.44e-12			41.5949	7.11e-12
39.7059	2.44e-12			41.615	7.09e-12
39.7259	2.45e-12			41.635	7.1e-12
39.746	2.45e-12			41.6551	7.09e-12
39.766	2.45e-12			41.6752	7.08e-12
39.7861	2.45e-12			41.6952	7.08e-12
39.8061	2.44e-12			41.7153	7.09e-12
39.8262	2.45e-12			41.7353	7.08e-12
39.8462	2.44e-12			41.7554	7.07e-12
39.8663	2.44e-12			41.7754	7.08e-12
39.8864	2.44e-12			41.7955	7.08e-12
39.9064	2.44e-12			41.8155	7.08e-12
39.9265	2.44e-12			41.8356	7.11e-12
39.9465	2.45e-12			41.8556	7.21e-12
39.9666	2.46e-12			41.8757	7.39e-12
39.9866	2.47e-12			41.8957	7.62e-12
40.0067	2.45e-12			41.9158	7.91e-12
40.0267	2.45e-12			41.9359	8.19e-12
[truncated: 3,569 more rows]
