# Supplementary material for: Solution-grown BiI/BiI3 van der Waals heterostructures for sensitive X-ray detection
Source: Nat Commun. 2023 Mar 23;14:1621. doi: 10.1038/s41467-023-37297-z (PMC10036621; doi:10.1038/s41467-023-37297-z)
Supplement: Supplementary file 3 — Source Data [file 41467_2023_37297_MOESM3_ESM.zip › Source Data/Supplementary figure 1.xlsx]

## Sheet: supplementary figure 1d
Position	Height
um	nm
0	4.94
0.0198	4.97
0.0396	4.99
0.0594	4.96
0.0792	5
0.099	5.03
0.119	4.44
0.139	2.65
0.158	1.22
0.178	0.398
0.198	0.22
0.218	0.217
0.238	0.245
0.257	0.266
0.277	0.252
0.297	0.246
0.317	0.251
0.337	0.284
0.356	0.287
0.376	0.328
0.396	0.401
0.416	0.557
0.436	0.717
0.456	0.874
0.475	0.924
0.495	0.955
0.515	0.922
0.535	0.892
0.555	0.895
0.574	0.87
0.594	0.852
0.614	0.844
0.634	0.848
0.654	0.813
0.673	0.785
0.693	0.701
0.713	0.752
0.733	0.765
0.753	0.893
0.772	1.14
0.792	1.16
0.812	1.27
0.832	1.23
0.852	1.17
0.871	1.16
0.891	1.19
