# Supplementary material for: Solution-grown BiI/BiI3 van der Waals heterostructures for sensitive X-ray detection
Source: Nat Commun. 2023 Mar 23;14:1621. doi: 10.1038/s41467-023-37297-z (PMC10036621; doi:10.1038/s41467-023-37297-z)
Supplement: Supplementary file 3 — Source Data [file 41467_2023_37297_MOESM3_ESM.zip › Source Data/Supplementary figure 10.xlsx]

## Sheet: supplementary figure 10a
Wavelength	Decay time	ΔA
nm	ps	a.u.
641.597	-10	-0.00494
641.597	-9	-0.02197
641.597	-8	0.02047
641.597	-7	0.00408
641.597	-6	0.05317
641.597	-5	0.01785
641.597	-4	-0.01056
641.597	-3	0.04026
641.597	-2	0.01328
641.597	-1	-0.00345
641.597	-0.95	0.02384
641.597	-0.9	0.03107
641.597	-0.85	-0.03575
641.597	-0.8	-0.05797
641.597	-0.75	0.02143
641.597	-0.7	-0.02569
641.597	-0.65	-0.0235
641.597	-0.6	0.0493
641.597	-0.55	-0.04357
641.597	-0.5	0.00504
641.597	-0.45	-0.02365
641.597	-0.4	-0.02718
641.597	-0.35	0.04856
641.597	-0.3	0.05118
641.597	-0.25	0.00305
641.597	-0.2	0.01717
641.597	-0.15	0.03285
641.597	-0.1	-0.04105
641.597	-0.05	0.00557
641.597	0	0.05181
641.597	0.05	-0.02693
641.597	0.1	0.03797
641.597	0.15	0.04669
641.597	0.2	0.04439
641.597	0.25	0.01391
641.597	0.3	0.01769
641.597	0.35	0.000376
641.597	0.4	0.01804
641.597	0.45	0.04234
641.597	0.5	-0.04198
641.597	0.55	0.03177
641.597	0.6	0.01624
641.597	0.65	-0.10248
641.597	0.7	-0.06091
641.597	0.75	-0.01206
641.597	0.8	-0.01053
641.597	0.85	-0.00175
641.597	0.9	-0.02889
641.597	0.95	0.04882
641.597	1	-0.07597
641.597	1.1	-0.03014
641.597	1.2	-0.02919
641.597	1.3	-0.07606
641.597	1.4	-0.07349
641.597	1.5	-0.01606
641.597	1.6	-0.13024
641.597	1.7	-0.05536
641.597	1.8	0.00407
641.597	1.9	-0.03895
641.597	2	-0.00885
641.597	2.2	-0.0154
641.597	2.4	-0.07108
641.597	2.6	0.02006
641.597	2.8	0.02078
641.597	3	0.01433
641.597	3.2	0.05471
641.597	3.4	-0.000959
641.597	3.6	0.03625
641.597	3.8	-0.02139
641.597	4	0.04096
641.597	4.2	-0.03484
641.597	4.4	-0.00706
641.597	4.6	-0.03119
641.597	4.8	-0.08049
641.597	5	0.00338
641.597	5.5	0.000857
641.597	6	-0.0575
641.597	6.5	0.00557
641.597	7	-0.0053
641.597	7.5	0.02971
641.597	8	-0.05728
641.597	8.5	-0.00176
641.597	9	0.00428
641.597	9.5	0.01739
641.597	10	-0.02893
641.597	11	-0.00779
641.597	12	0.0075
641.597	13	-0.03081
641.597	14	-0.01636
641.597	15	0.04724
641.597	16	0.02988
641.597	17	-0.0149
641.597	18	-0.01583
641.597	19	0.02914
641.597	20	0.03178
641.597	22	0.03072
641.597	24	0.01361
641.597	26	0.02803
641.597	28	0.01705
641.597	30	0.0358
641.597	32	-0.01238
641.597	34	0.05088
641.597	36	0.00218
641.597	38	0.01761
641.597	40	0.02029
641.597	42	0.0335
641.597	44	0.05622
641.597	46	0.02388
641.597	48	0.05787
641.597	50	-0.04093
641.597	55	0.02033
641.597	60	-0.02294
641.597	65	-0.02708
641.597	70	-0.03749
641.597	75	0.02779
641.597	80	0.08757
641.597	85	-0.02034
641.597	90	-0.01666
641.597	95	0.01263
641.597	100	0.00955
641.597	110	-0.00589
641.597	120	0.02463
641.597	130	0.00443
641.597	140	-0.06319
641.597	150	0.01668
641.597	160	-0.02243
641.597	170	0.0118
641.597	180	-0.10091
641.597	190	-0.0443
641.597	200	-0.03223
641.597	220	-0.03337
641.597	240	-0.06962
641.597	260	-0.03053
641.597	280	-0.05929
641.597	300	-0.071
641.597	320	-0.09429
641.597	340	-0.01912
641.597	360	-0.04788
641.597	380	-0.05296
641.597	400	-0.04218
641.597	420	-0.03226
641.597	440	-0.09563
641.597	460	-0.04174
641.597	480	-0.08087
641.597	500	-0.07593
641.597	550	-0.09108
641.597	600	-0.04046
641.597	650	-0.09534
641.597	700	-0.03991
641.597	750	-0.08458
641.597	800	-0.08627
641.597	850	0.00217
641.597	900	-0.10496
641.597	950	0.01229
641.597	1000	-0.08461
641.597	1100	0.03207
641.597	1200	-0.09958
641.597	1300	-0.03319
641.597	1400	-0.07272
641.597	1500	-0.04538
641.597	1600	-0.0301
641.597	1700	-0.07976
641.597	1800	-0.05048
641.597	1900	-0.02412
641.597	2000	-0.07037
643.232	-10	0.00817
643.232	-9	0.01404
643.232	-8	-0.00156
643.232	-7	0.00234
643.232	-6	-0.00338
643.232	-5	0.0079
643.232	-4	-0.04153
643.232	-3	0.00125
643.232	-2	0.01648
643.232	-1	-0.01615
643.232	-0.95	-0.02163
643.232	-0.9	-0.00234
643.232	-0.85	0.01738
643.232	-0.8	0.01342
643.232	-0.75	0.00577
643.232	-0.7	-0.02887
643.232	-0.65	-0.02348
643.232	-0.6	0.02239
643.232	-0.55	-0.02739
643.232	-0.5	0.03335
643.232	-0.45	-0.01467
643.232	-0.4	0.0124
643.232	-0.35	0.01238
643.232	-0.3	0.01511
643.232	-0.25	0.00282
643.232	-0.2	0.02025
643.232	-0.15	0.02491
643.232	-0.1	0.01318
643.232	-0.05	0.01873
643.232	0	0.0447
643.232	0.05	0.01711
643.232	0.1	0.05506
643.232	0.15	-0.03243
643.232	0.2	0.06549
643.232	0.25	0.02448
643.232	0.3	0.01097
643.232	0.35	0.0565
643.232	0.4	-0.00689
643.232	0.45	0.02717
643.232	0.5	-0.04121
643.232	0.55	0.05211
643.232	0.6	0.02256
643.232	0.65	-0.05379
643.232	0.7	-0.02169
643.232	0.75	-0.04418
643.232	0.8	0.00736
643.232	0.85	-0.02237
643.232	0.9	-0.07496
643.232	0.95	-0.04687
643.232	1	-0.14748
643.232	1.1	-0.11791
643.232	1.2	-0.06999
643.232	1.3	-0.12926
643.232	1.4	-0.12849
643.232	1.5	-0.01708
643.232	1.6	-0.13821
643.232	1.7	-0.09527
643.232	1.8	-0.01916
643.232	1.9	-0.05575
643.232	2	-0.04112
643.232	2.2	-0.07335
643.232	2.4	-0.0534
643.232	2.6	0.02908
643.232	2.8	-0.02671
643.232	3	-0.0189
643.232	3.2	-0.04408
643.232	3.4	0.00112
643.232	3.6	0.01518
643.232	3.8	-0.00437
643.232	4	0.00289
643.232	4.2	-0.06267
643.232	4.4	-0.03826
643.232	4.6	-0.05407
643.232	4.8	-0.01516
643.232	5	-0.0283
643.232	5.5	0.0107
643.232	6	-0.03502
643.232	6.5	-0.00417
643.232	7	-0.02876
643.232	7.5	-0.00324
643.232	8	-0.04443
643.232	8.5	-0.00122
643.232	9	0.02372
643.232	9.5	0.00168
643.232	10	0.00803
643.232	11	-0.01372
643.232	12	-0.01141
643.232	13	-0.0834
643.232	14	-0.02704
643.232	15	0.03115
643.232	16	-0.02105
643.232	17	-0.00612
643.232	18	-0.03716
643.232	19	0.0212
643.232	20	0.01362
643.232	22	0.02694
643.232	24	-0.03718
643.232	26	0.00527
643.232	28	0.00493
643.232	30	0.0036
643.232	32	0.000306
643.232	34	0.06433
643.232	36	-0.00661
643.232	38	0.04583
643.232	40	0.06691
643.232	42	-0.02486
643.232	44	0.02006
643.232	46	-0.00352
643.232	48	0.02605
643.232	50	-0.05773
643.232	55	-0.01413
643.232	60	-0.05766
643.232	65	-0.02455
643.232	70	-0.01605
643.232	75	-0.0381
643.232	80	0.0524
643.232	85	-0.02026
643.232	90	-0.04018
643.232	95	0.01535
643.232	100	-0.04657
643.232	110	-0.03386
643.232	120	-0.01835
643.232	130	-0.0286
643.232	140	-0.0035
643.232	150	-0.00801
643.232	160	-0.01745
643.232	170	0.00748
643.232	180	-0.13142
643.232	190	-0.05513
643.232	200	-0.06873
643.232	220	-0.04079
643.232	240	-0.06442
643.232	260	-0.000438
643.232	280	-0.10414
643.232	300	-0.06908
643.232	320	-0.04497
643.232	340	-0.0803
643.232	360	-0.06893
643.232	380	-0.06813
643.232	400	-0.09931
643.232	420	-0.06213
643.232	440	-0.10677
643.232	460	-0.02767
643.232	480	-0.05025
643.232	500	-0.05248
643.232	550	-0.0801
643.232	600	-0.07248
643.232	650	-0.07791
643.232	700	-0.09845
643.232	750	-0.10176
643.232	800	-0.11772
643.232	850	-0.02827
643.232	900	-0.08806
643.232	950	-0.04254
643.232	1000	-0.08958
643.232	1100	-0.01122
643.232	1200	-0.11037
643.232	1300	-0.05545
643.232	1400	-0.04479
643.232	1500	-0.0667
643.232	1600	-0.000397
643.232	1700	-0.04388
643.232	1800	-0.05971
643.232	1900	-0.02577
643.232	2000	-0.08087
644.867	-10	0.00587
644.867	-9	0.01598
644.867	-8	0.01992
644.867	-7	-0.01336
644.867	-6	0.01228
644.867	-5	0.06151
644.867	-4	-0.04491
644.867	-3	-0.01982
644.867	-2	0.03081
644.867	-1	-0.05417
644.867	-0.95	0.000242
644.867	-0.9	7.24e-05
644.867	-0.85	0.01533
644.867	-0.8	0.07918
644.867	-0.75	0.02891
644.867	-0.7	0.00566
644.867	-0.65	0.00134
644.867	-0.6	0.02756
644.867	-0.55	0.01481
644.867	-0.5	0.09907
644.867	-0.45	0.01326
644.867	-0.4	0.05091
644.867	-0.35	3.27e-05
644.867	-0.3	-0.02755
644.867	-0.25	0.03978
644.867	-0.2	-0.01103
644.867	-0.15	0.02298
644.867	-0.1	0.01484
644.867	-0.05	0.03627
644.867	0	0.00725
644.867	0.05	0.02654
644.867	0.1	0.03327
644.867	0.15	-0.04324
644.867	0.2	0.01337
644.867	0.25	0.02195
644.867	0.3	0.00905
644.867	0.35	0.05662
644.867	0.4	5.96e-05
644.867	0.45	0.000395
644.867	0.5	-0.03983
644.867	0.55	0.10365
644.867	0.6	0.02494
644.867	0.65	0.02079
644.867	0.7	0.01885
644.867	0.75	-0.03606
644.867	0.8	-0.01335
644.867	0.85	-0.03312
644.867	0.9	-0.14067
644.867	0.95	-0.1402
644.867	1	-0.22645
644.867	1.1	-0.12968
644.867	1.2	-0.1125
644.867	1.3	-0.18587
644.867	1.4	-0.10298
644.867	1.5	-0.08769
644.867	1.6	-0.15361
644.867	1.7	-0.11678
644.867	1.8	-0.07208
644.867	1.9	-0.08391
644.867	2	-0.04437
644.867	2.2	-0.09105
644.867	2.4	-0.02064
644.867	2.6	-0.01796
644.867	2.8	-0.07092
644.867	3	-0.04246
644.867	3.2	-0.12143
644.867	3.4	0.000449
644.867	3.6	-0.0469
644.867	3.8	-0.03997
644.867	4	-0.07181
644.867	4.2	-0.05867
644.867	4.4	-0.05114
644.867	4.6	-0.06231
644.867	4.8	0.00628
644.867	5	-0.05842
644.867	5.5	-0.05231
644.867	6	-0.04998
644.867	6.5	-0.03246
644.867	7	-0.0459
644.867	7.5	-0.00769
644.867	8	-0.06328
644.867	8.5	-0.00472
644.867	9	-0.02592
644.867	9.5	-0.07964
644.867	10	0.00928
644.867	11	-0.06144
644.867	12	0.01464
644.867	13	-0.06971
644.867	14	-0.0535
644.867	15	0.01673
644.867	16	-0.01854
644.867	17	-0.00917
644.867	18	-0.0447
644.867	19	-0.02045
644.867	20	-0.05054
644.867	22	0.00782
644.867	24	-0.03788
644.867	26	-0.06628
644.867	28	-0.01512
644.867	30	-0.01094
644.867	32	-0.01605
644.867	34	-0.00308
644.867	36	0.03411
644.867	38	0.0504
644.867	40	0.09208
644.867	42	-0.07785
644.867	44	0.01352
644.867	46	-0.04516
644.867	48	0.01152
644.867	50	-0.04661
644.867	55	-0.02334
644.867	60	-0.07263
644.867	65	-0.03781
644.867	70	-0.02652
644.867	75	-0.0605
644.867	80	-0.02636
644.867	85	-0.01451
644.867	90	-0.0183
644.867	95	-0.02998
644.867	100	-0.04239
644.867	110	-0.06614
644.867	120	-0.04671
644.867	130	-0.06889
644.867	140	0.01266
644.867	150	-0.03386
644.867	160	-0.05358
644.867	170	-0.07463
644.867	180	-0.07551
644.867	190	-0.02401
644.867	200	-0.09597
644.867	220	-0.0656
644.867	240	-0.07112
644.867	260	-0.00108
644.867	280	-0.11366
644.867	300	-0.06992
644.867	320	-0.0264
644.867	340	-0.09485
644.867	360	-0.08208
644.867	380	-0.08643
644.867	400	-0.10766
644.867	420	-0.07476
644.867	440	-0.11272
644.867	460	-0.04894
644.867	480	-0.06375
644.867	500	-0.05949
644.867	550	-0.04629
644.867	600	-0.10754
644.867	650	-0.08185
644.867	700	-0.10481
644.867	750	-0.09413
644.867	800	-0.07767
644.867	850	-0.05439
644.867	900	-0.12512
644.867	950	-0.07247
644.867	1000	-0.11061
644.867	1100	-0.04297
644.867	1200	-0.12429
644.867	1300	-0.04739
644.867	1400	-0.04353
644.867	1500	-0.09761
644.867	1600	-0.04942
644.867	1700	0.00564
644.867	1800	-0.03097
644.867	1900	-0.06353
644.867	2000	-0.06811
646.501	-10	-0.0091
646.501	-9	-0.04063
646.501	-8	0.00466
646.501	-7	-0.00652
646.501	-6	0.03994
646.501	-5	0.0484
646.501	-4	-0.0169
646.501	-3	-0.02094
646.501	-2	0.02481
646.501	-1	-0.02178
646.501	-0.95	0.01767
646.501	-0.9	0.02388
646.501	-0.85	-0.04472
646.501	-0.8	0.0969
646.501	-0.75	0.04016
646.501	-0.7	0.03529
646.501	-0.65	0.0087
646.501	-0.6	0.01722
646.501	-0.55	0.04826
646.501	-0.5	0.11536
646.501	-0.45	-0.01211
646.501	-0.4	0.05083
646.501	-0.35	-0.03125
646.501	-0.3	-0.06552
646.501	-0.25	-0.00284
646.501	-0.2	0.02347
646.501	-0.15	0.03042
646.501	-0.1	0.0203
646.501	-0.05	0.06215
646.501	0	-0.00918
646.501	0.05	-0.04205
646.501	0.1	0.0396
646.501	0.15	0.01896
646.501	0.2	-0.01263
646.501	0.25	0.02739
646.501	0.3	-0.00477
646.501	0.35	0.04846
646.501	0.4	-0.00153
646.501	0.45	0.02279
646.501	0.5	-0.01135
646.501	0.55	0.09482
646.501	0.6	0.0075
646.501	0.65	0.04976
646.501	0.7	0.01129
646.501	0.75	-0.01519
646.501	0.8	-0.05463
646.501	0.85	-0.05531
646.501	0.9	-0.19459
646.501	0.95	-0.20633
646.501	1	-0.30566
646.501	1.1	-0.12133
646.501	1.2	-0.16156
646.501	1.3	-0.27104
646.501	1.4	-0.12108
646.501	1.5	-0.18476
646.501	1.6	-0.1933
646.501	1.7	-0.11952
646.501	1.8	-0.12463
646.501	1.9	-0.09654
646.501	2	-0.07891
646.501	2.2	-0.10886
646.501	2.4	-0.05653
646.501	2.6	-0.09076
646.501	2.8	-0.09964
646.501	3	-0.05481
646.501	3.2	-0.11752
646.501	3.4	-0.0193
646.501	3.6	-0.12703
646.501	3.8	-0.06795
646.501	4	-0.09827
646.501	4.2	-0.05985
646.501	4.4	-0.12081
646.501	4.6	-0.03715
646.501	4.8	-0.07395
646.501	5	-0.03914
646.501	5.5	-0.12942
646.501	6	-0.04864
646.501	6.5	-0.0951
646.501	7	-0.07295
646.501	7.5	-0.0042
646.501	8	-0.0406
646.501	8.5	-0.05548
646.501	9	-0.08692
646.501	9.5	-0.11806
646.501	10	-0.05446
646.501	11	-0.12471
646.501	12	-0.04107
646.501	13	-0.06424
646.501	14	-0.06668
646.501	15	-0.03756
646.501	16	-0.05714
646.501	17	-0.0472
646.501	18	-0.03751
646.501	19	-0.06097
646.501	20	-0.10561
646.501	22	-0.02321
646.501	24	-0.06455
646.501	26	-0.0778
646.501	28	-0.03285
646.501	30	-0.00814
646.501	32	0.00186
646.501	34	-0.02526
646.501	36	-0.00492
646.501	38	-0.01548
646.501	40	0.02969
646.501	42	-0.06371
646.501	44	-0.04505
646.501	46	-0.041
646.501	48	-0.03083
646.501	50	-0.03625
646.501	55	-0.01404
646.501	60	-0.08411
646.501	65	-0.074
646.501	70	-0.07463
646.501	75	0.00485
646.501	80	-0.0449
646.501	85	0.00834
646.501	90	-0.03624
646.501	95	-0.04477
646.501	100	-0.04796
646.501	110	-0.07379
646.501	120	-0.04716
646.501	130	-0.10194
646.501	140	0.02231
646.501	150	-0.07307
646.501	160	-0.07954
646.501	170	-0.04884
646.501	180	-0.06982
646.501	190	-0.03642
646.501	200	-0.10294
646.501	220	-0.08954
646.501	240	-0.11768
646.501	260	-0.05746
646.501	280	-0.07921
646.501	300	-0.11328
646.501	320	-0.10463
646.501	340	-0.10064
646.501	360	-0.08285
646.501	380	-0.08549
646.501	400	-0.1028
646.501	420	-0.101
646.501	440	-0.13091
646.501	460	-0.04339
646.501	480	-0.09027
646.501	500	-0.10792
646.501	550	-0.06932
646.501	600	-0.08607
646.501	650	-0.09279
646.501	700	-0.10651
646.501	750	-0.03459
646.501	800	-0.11546
646.501	850	-0.08209
646.501	900	-0.15086
646.501	950	-0.12989
646.501	1000	-0.14584
646.501	1100	-0.07812
646.501	1200	-0.08715
646.501	1300	-0.02821
646.501	1400	-0.10003
646.501	1500	-0.05813
646.501	1600	-0.08019
646.501	1700	-0.00512
646.501	1800	-0.09362
646.501	1900	-0.07447
646.501	2000	-0.00554
648.136	-10	-0.03149
648.136	-9	-0.05417
648.136	-8	-0.0016
648.136	-7	-0.000735
648.136	-6	0.04784
648.136	-5	-0.01011
648.136	-4	-0.02668
648.136	-3	-0.00768
648.136	-2	0.05063
648.136	-1	0.02824
648.136	-0.95	-0.01927
648.136	-0.9	0.02616
648.136	-0.85	-0.05884
648.136	-0.8	0.06997
648.136	-0.75	0.04372
648.136	-0.7	0.01866
648.136	-0.65	0.02982
648.136	-0.6	-0.01329
648.136	-0.55	0.04793
648.136	-0.5	0.08175
648.136	-0.45	0.02761
648.136	-0.4	0.03477
648.136	-0.35	-0.02513
648.136	-0.3	-0.06546
648.136	-0.25	-0.06007
648.136	-0.2	0.00717
648.136	-0.15	0.02125
648.136	-0.1	0.01065
648.136	-0.05	0.06112
648.136	0	0.01058
648.136	0.05	-0.03986
648.136	0.1	0.05029
648.136	0.15	0.01882
648.136	0.2	0.06066
648.136	0.25	0.00124
648.136	0.3	-0.06765
648.136	0.35	0.05851
648.136	0.4	0.00178
648.136	0.45	0.01481
648.136	0.5	-0.03012
648.136	0.55	0.03137
648.136	0.6	0.04596
648.136	0.65	0.05252
648.136	0.7	-0.01799
648.136	0.75	-0.06737
648.136	0.8	-0.08619
648.136	0.85	-0.05557
648.136	0.9	-0.24282
648.136	0.95	-0.25181
648.136	1	-0.36161
648.136	1.1	-0.27529
648.136	1.2	-0.21985
648.136	1.3	-0.3163
648.136	1.4	-0.21245
648.136	1.5	-0.23286
648.136	1.6	-0.19037
648.136	1.7	-0.13915
648.136	1.8	-0.12743
648.136	1.9	-0.11948
648.136	2	-0.08613
648.136	2.2	-0.14852
648.136	2.4	-0.10296
648.136	2.6	-0.06154
648.136	2.8	-0.1259
648.136	3	-0.086
648.136	3.2	-0.09742
648.136	3.4	-0.06147
648.136	3.6	-0.14347
648.136	3.8	-0.0535
648.136	4	-0.09855
648.136	4.2	-0.0914
648.136	4.4	-0.15246
648.136	4.6	-0.07922
648.136	4.8	-0.13228
648.136	5	-0.04954
648.136	5.5	-0.14648
648.136	6	-0.05909
648.136	6.5	-0.12324
648.136	7	-0.10225
648.136	7.5	-0.04783
648.136	8	-0.02338
648.136	8.5	-0.06485
648.136	9	-0.07195
648.136	9.5	-0.09201
648.136	10	-0.07945
648.136	11	-0.09503
648.136	12	-0.14486
648.136	13	-0.12015
648.136	14	-0.06905
648.136	15	-0.05677
648.136	16	-0.10218
648.136	17	-0.10088
648.136	18	-0.03046
648.136	19	-0.11095
648.136	20	-0.15464
648.136	22	-0.03545
648.136	24	-0.12155
648.136	26	-0.02255
648.136	28	-0.03048
648.136	30	-0.02838
648.136	32	0.00812
648.136	34	0.00856
648.136	36	-0.05469
648.136	38	-0.01591
648.136	40	-0.06065
648.136	42	-0.03561
648.136	44	-0.10371
648.136	46	0.000959
648.136	48	-0.10256
648.136	50	-0.04245
648.136	55	-0.05949
648.136	60	-0.04918
648.136	65	-0.06135
648.136	70	-0.04463
648.136	75	-0.02633
648.136	80	-0.0265
648.136	85	0.02084
648.136	90	-0.04459
648.136	95	-0.03572
648.136	100	-0.09763
648.136	110	-0.10757
648.136	120	-0.06177
648.136	130	-0.07033
648.136	140	-0.03608
648.136	150	-0.11508
648.136	160	-0.06114
648.136	170	-0.07569
648.136	180	-0.1041
648.136	190	-0.10654
648.136	200	-0.07514
648.136	220	-0.13507
648.136	240	-0.09251
648.136	260	-0.09814
648.136	280	-0.06984
648.136	300	-0.1406
648.136	320	-0.12059
648.136	340	-0.07218
648.136	360	-0.12292
648.136	380	-0.116
648.136	400	-0.06266
648.136	420	-0.13353
648.136	440	-0.11689
648.136	460	-0.08615
648.136	480	-0.06037
648.136	500	-0.10081
648.136	550	-0.10585
648.136	600	-0.12238
648.136	650	-0.11282
648.136	700	-0.07768
648.136	750	-0.06394
648.136	800	-0.10562
648.136	850	-0.11816
648.136	900	-0.10785
648.136	950	-0.18622
648.136	1000	-0.18076
648.136	1100	-0.09891
648.136	1200	-0.06907
648.136	1300	-0.06032
648.136	1400	-0.08068
648.136	1500	-0.03621
648.136	1600	-0.05827
648.136	1700	-0.06611
648.136	1800	-0.1293
648.136	1900	-0.09536
648.136	2000	0.02355
649.771	-10	-0.01132
649.771	-9	-0.01817
649.771	-8	0.02811
649.771	-7	0.01321
649.771	-6	0.02701
649.771	-5	0.01334
649.771	-4	-0.05744
649.771	-3	0.03097
649.771	-2	0.0556
649.771	-1	-0.00532
649.771	-0.95	-0.00698
649.771	-0.9	-0.00746
649.771	-0.85	-0.01587
649.771	-0.8	0.06535
649.771	-0.75	0.02704
649.771	-0.7	0.00134
649.771	-0.65	0.01531
649.771	-0.6	-0.0165
649.771	-0.55	0.03392
649.771	-0.5	0.06817
649.771	-0.45	0.05276
649.771	-0.4	0.02945
649.771	-0.35	0.01105
649.771	-0.3	0.03224
649.771	-0.25	0.01449
649.771	-0.2	-0.04573
649.771	-0.15	0.03298
649.771	-0.1	-0.00542
649.771	-0.05	0.07251
649.771	0	0.03174
649.771	0.05	0.00916
649.771	0.1	0.04774
649.771	0.15	0.04086
649.771	0.2	0.05632
649.771	0.25	-0.02813
649.771	0.3	-0.06356
649.771	0.35	0.04445
649.771	0.4	-0.00509
649.771	0.45	0.02175
649.771	0.5	-0.05264
649.771	0.55	0.06099
649.771	0.6	0.02485
649.771	0.65	0.06124
649.771	0.7	-0.01498
649.771	0.75	-0.05011
649.771	0.8	-0.06
649.771	0.85	-0.0915
649.771	0.9	-0.27654
649.771	0.95	-0.26711
649.771	1	-0.40403
649.771	1.1	-0.37091
649.771	1.2	-0.24443
649.771	1.3	-0.3196
649.771	1.4	-0.20983
649.771	1.5	-0.17104
649.771	1.6	-0.18985
649.771	1.7	-0.1173
649.771	1.8	-0.12722
649.771	1.9	-0.20039
649.771	2	-0.08916
649.771	2.2	-0.13778
649.771	2.4	-0.09519
649.771	2.6	-0.06883
649.771	2.8	-0.12014
649.771	3	-0.07964
649.771	3.2	-0.13128
649.771	3.4	-0.11145
649.771	3.6	-0.09099
649.771	3.8	-0.1163
649.771	4	-0.11675
649.771	4.2	-0.06676
649.771	4.4	-0.11015
649.771	4.6	-0.1504
649.771	4.8	-0.14489
649.771	5	-0.07796
649.771	5.5	-0.07106
649.771	6	-0.14152
649.771	6.5	-0.09149
649.771	7	-0.08808
649.771	7.5	-0.0546
649.771	8	-0.08826
649.771	8.5	-0.07148
649.771	9	-0.07142
649.771	9.5	-0.08178
649.771	10	-0.08112
649.771	11	-0.0924
649.771	12	-0.13815
649.771	13	-0.13716
649.771	14	-0.09913
649.771	15	-0.000657
649.771	16	-0.09684
649.771	17	-0.11606
649.771	18	-0.05202
649.771	19	-0.06282
649.771	20	-0.11597
649.771	22	-0.05733
649.771	24	-0.12945
649.771	26	-0.00117
649.771	28	-0.01991
649.771	30	-0.02129
649.771	32	-0.03194
649.771	34	-0.01735
649.771	36	-0.05692
649.771	38	-0.01197
649.771	40	-0.07214
649.771	42	-0.04914
649.771	44	-0.11694
649.771	46	-0.01635
649.771	48	-0.11031
649.771	50	-0.04168
649.771	55	-0.12578
649.771	60	-0.02452
649.771	65	-0.02416
649.771	70	-0.00558
649.771	75	-0.09383
649.771	80	-0.01403
649.771	85	-0.00444
649.771	90	-0.00788
649.771	95	-0.04751
649.771	100	-0.09544
649.771	110	-0.16749
649.771	120	-0.12462
649.771	130	-0.04457
649.771	140	-0.0872
649.771	150	-0.12099
649.771	160	-0.05466
649.771	170	-0.12066
649.771	180	-0.07629
649.771	190	-0.12936
649.771	200	-0.07962
649.771	220	-0.132
649.771	240	-0.07783
649.771	260	-0.05279
649.771	280	-0.07699
649.771	300	-0.11701
649.771	320	-0.10033
649.771	340	-0.05129
649.771	360	-0.11269
649.771	380	-0.11727
649.771	400	-0.06622
649.771	420	-0.12554
649.771	440	-0.09015
649.771	460	-0.12786
649.771	480	-0.06839
649.771	500	-0.08675
649.771	550	-0.11003
649.771	600	-0.10261
649.771	650	-0.10817
649.771	700	-0.08106
649.771	750	-0.06118
649.771	800	-0.04767
649.771	850	-0.08533
649.771	900	-0.09531
649.771	950	-0.16041
649.771	1000	-0.14158
649.771	1100	-0.12601
649.771	1200	-0.07094
649.771	1300	-0.11164
649.771	1400	-0.04751
649.771	1500	-0.07284
649.771	1600	-0.02176
649.771	1700	-0.1103
649.771	1800	-0.04676
649.771	1900	-0.10626
649.771	2000	0.00182
651.405	-10	-0.00783
651.405	-9	-0.00914
651.405	-8	0.00508
651.405	-7	0.03592
651.405	-6	-0.01581
651.405	-5	0.03677
651.405	-4	-0.07267
651.405	-3	0.02623
651.405	-2	0.0043
651.405	-1	-0.02587
651.405	-0.95	0.03792
651.405	-0.9	0.00827
651.405	-0.85	-0.01173
651.405	-0.8	0.06769
651.405	-0.75	-0.00245
651.405	-0.7	-0.0069
651.405	-0.65	-0.03052
651.405	-0.6	0.00338
651.405	-0.55	0.0239
651.405	-0.5	0.05434
651.405	-0.45	0.00598
651.405	-0.4	-0.00109
651.405	-0.35	-0.00517
651.405	-0.3	0.04771
651.405	-0.25	0.09115
651.405	-0.2	-0.03823
651.405	-0.15	0.02612
651.405	-0.1	-0.05357
651.405	-0.05	-0.00958
651.405	0	0.01742
651.405	0.05	0.01218
651.405	0.1	0.00309
651.405	0.15	0.03176
651.405	0.2	0.00762
651.405	0.25	0.00488
651.405	0.3	-0.01907
651.405	0.35	-0.00611
651.405	0.4	-0.04547
651.405	0.45	0.05007
651.405	0.5	0.00289
651.405	0.55	0.05993
651.405	0.6	-0.0234
651.405	0.65	0.01045
651.405	0.7	-0.00853
651.405	0.75	-0.03234
651.405	0.8	-0.0754
651.405	0.85	-0.1492
651.405	0.9	-0.2844
651.405	0.95	-0.32849
651.405	1	-0.4592
651.405	1.1	-0.37476
651.405	1.2	-0.26265
651.405	1.3	-0.31298
651.405	1.4	-0.17417
651.405	1.5	-0.13796
651.405	1.6	-0.2433
651.405	1.7	-0.10852
651.405	1.8	-0.18978
651.405	1.9	-0.22412
651.405	2	-0.10775
651.405	2.2	-0.1889
651.405	2.4	-0.12598
651.405	2.6	-0.12997
651.405	2.8	-0.1231
651.405	3	-0.05539
651.405	3.2	-0.12973
651.405	3.4	-0.16344
651.405	3.6	-0.05587
651.405	3.8	-0.13205
651.405	4	-0.11812
651.405	4.2	-0.07801
651.405	4.4	-0.11045
651.405	4.6	-0.11608
651.405	4.8	-0.15632
651.405	5	-0.09074
651.405	5.5	-0.03998
651.405	6	-0.19802
651.405	6.5	-0.0723
651.405	7	-0.08281
651.405	7.5	-0.05756
651.405	8	-0.0886
651.405	8.5	-0.08126
651.405	9	-0.13105
651.405	9.5	-0.11508
651.405	10	-0.06252
651.405	11	-0.12035
651.405	12	-0.11671
651.405	13	-0.14896
651.405	14	-0.13065
651.405	15	-0.01322
651.405	16	-0.09863
651.405	17	-0.13229
651.405	18	-0.09824
651.405	19	-0.03705
651.405	20	-0.05362
651.405	22	-0.08165
651.405	24	-0.11137
651.405	26	-0.04168
651.405	28	-0.02648
651.405	30	-0.01886
651.405	32	-0.08298
651.405	34	-0.09372
651.405	36	-0.09634
651.405	38	-0.09191
651.405	40	-0.09757
651.405	42	-0.05004
651.405	44	-0.10676
651.405	46	-0.03483
651.405	48	-0.063
651.405	50	-0.08075
651.405	55	-0.08651
651.405	60	-0.0622
651.405	65	-0.06239
651.405	70	-0.00987
651.405	75	-0.09553
651.405	80	-0.04275
651.405	85	-0.07653
651.405	90	-0.05228
651.405	95	-0.10547
651.405	100	-0.06646
651.405	110	-0.13276
651.405	120	-0.17121
651.405	130	-0.08202
651.405	140	-0.15991
651.405	150	-0.0999
651.405	160	-0.07354
651.405	170	-0.07505
651.405	180	-0.05274
651.405	190	-0.08783
651.405	200	-0.10607
651.405	220	-0.10427
651.405	240	-0.07586
651.405	260	-0.0557
651.405	280	-0.09435
651.405	300	-0.11792
651.405	320	-0.1021
651.405	340	-0.02758
651.405	360	-0.11074
651.405	380	-0.06634
651.405	400	-0.09417
651.405	420	-0.10155
651.405	440	-0.0986
651.405	460	-0.10852
651.405	480	-0.09612
651.405	500	-0.06737
651.405	550	-0.12792
651.405	600	-0.06981
651.405	650	-0.04802
651.405	700	-0.14829
651.405	750	-0.04542
651.405	800	-0.09699
651.405	850	-0.05486
651.405	900	-0.11903
651.405	950	-0.12783
651.405	1000	-0.09686
651.405	1100	-0.14496
651.405	1200	-0.05277
651.405	1300	-0.12821
651.405	1400	-0.07568
651.405	1500	-0.15355
651.405	1600	-0.02814
651.405	1700	-0.0916
651.405	1800	0.01342
651.405	1900	-0.05351
651.405	2000	-0.0362
653.04	-10	-0.04929
653.04	-9	-0.0284
653.04	-8	-0.02292
653.04	-7	0.04816
653.04	-6	-0.00364
653.04	-5	0.05733
653.04	-4	-0.08778
653.04	-3	0.02238
653.04	-2	-0.02866
653.04	-1	-0.01668
653.04	-0.95	0.03354
653.04	-0.9	0.03459
653.04	-0.85	-0.01299
653.04	-0.8	0.01679
653.04	-0.75	0.03932
653.04	-0.7	0.0058
653.04	-0.65	-0.01421
653.04	-0.6	-0.01461
653.04	-0.55	-0.02487
653.04	-0.5	0.01617
653.04	-0.45	-0.05787
653.04	-0.4	-0.02918
653.04	-0.35	-0.0149
653.04	-0.3	-0.02272
653.04	-0.25	0.05394
653.04	-0.2	-0.05498
653.04	-0.15	-0.0056
653.04	-0.1	-0.07473
653.04	-0.05	-0.08878
653.04	0	-0.02861
653.04	0.05	-0.02871
653.04	0.1	-0.08117
653.04	0.15	-0.04599
653.04	0.2	-0.04092
653.04	0.25	-0.01486
653.04	0.3	-0.04416
653.04	0.35	-0.04796
653.04	0.4	-0.02661
653.04	0.45	0.02472
653.04	0.5	0.00146
653.04	0.55	-0.01195
653.04	0.6	-0.000561
653.04	0.65	-0.06403
653.04	0.7	-0.02021
653.04	0.75	-0.07981
653.04	0.8	-0.07413
653.04	0.85	-0.16751
653.04	0.9	-0.24609
653.04	0.95	-0.39015
653.04	1	-0.47594
653.04	1.1	-0.42985
653.04	1.2	-0.29406
653.04	1.3	-0.30931
653.04	1.4	-0.19575
653.04	1.5	-0.18206
653.04	1.6	-0.29205
653.04	1.7	-0.16668
653.04	1.8	-0.21954
653.04	1.9	-0.21899
653.04	2	-0.1681
653.04	2.2	-0.24215
653.04	2.4	-0.16768
653.04	2.6	-0.13156
653.04	2.8	-0.14188
653.04	3	-0.13288
653.04	3.2	-0.10797
653.04	3.4	-0.20646
653.04	3.6	-0.08375
653.04	3.8	-0.09365
653.04	4	-0.10828
653.04	4.2	-0.12479
653.04	4.4	-0.18661
653.04	4.6	-0.13819
653.04	4.8	-0.16329
653.04	5	-0.08783
653.04	5.5	-0.08975
653.04	6	-0.19531
653.04	6.5	-0.05923
653.04	7	-0.15469
653.04	7.5	-0.08366
653.04	8	-0.09044
653.04	8.5	-0.10065
653.04	9	-0.18065
653.04	9.5	-0.15392
653.04	10	-0.06429
653.04	11	-0.09256
653.04	12	-0.15576
653.04	13	-0.19073
653.04	14	-0.14059
653.04	15	-0.04171
653.04	16	-0.10264
653.04	17	-0.1799
653.04	18	-0.12263
653.04	19	-0.13845
653.04	20	-0.09104
653.04	22	-0.11629
653.04	24	-0.1117
653.04	26	-0.06258
653.04	28	-0.08564
653.04	30	-0.08904
653.04	32	-0.09959
653.04	34	-0.11324
653.04	36	-0.08095
653.04	38	-0.15322
653.04	40	-0.09409
653.04	42	-0.04983
653.04	44	-0.10452
653.04	46	-0.0921
653.04	48	-0.10229
653.04	50	-0.10207
653.04	55	-0.04091
653.04	60	-0.13378
653.04	65	-0.11191
653.04	70	-0.11446
653.04	75	-0.14953
653.04	80	-0.10137
653.04	85	-0.11765
653.04	90	-0.11705
653.04	95	-0.1867
653.04	100	-0.08141
653.04	110	-0.10692
653.04	120	-0.16574
653.04	130	-0.09408
653.04	140	-0.18922
653.04	150	-0.10814
653.04	160	-0.09506
653.04	170	-0.09412
653.04	180	-0.09382
653.04	190	-0.10504
653.04	200	-0.10565
653.04	220	-0.18482
653.04	240	-0.07476
653.04	260	-0.10617
653.04	280	-0.1409
653.04	300	-0.12033
653.04	320	-0.11793
653.04	340	-0.07513
653.04	360	-0.15559
653.04	380	-0.09783
653.04	400	-0.10783
653.04	420	-0.09251
653.04	440	-0.12269
653.04	460	-0.12376
653.04	480	-0.13256
653.04	500	-0.03935
653.04	550	-0.15409
653.04	600	-0.09572
653.04	650	-0.04015
653.04	700	-0.15311
653.04	750	-0.1137
653.04	800	-0.18033
653.04	850	-0.08317
653.04	900	-0.15943
653.04	950	-0.13279
653.04	1000	-0.0751
653.04	1100	-0.15692
653.04	1200	-0.04066
653.04	1300	-0.14737
653.04	1400	-0.10364
653.04	1500	-0.19304
653.04	1600	-0.05114
653.04	1700	-0.10162
653.04	1800	0.00215
653.04	1900	-0.03184
653.04	2000	-0.0932
654.674	-10	-0.03886
654.674	-9	-0.02112
654.674	-8	0.01499
654.674	-7	0.04336
654.674	-6	-0.01336
654.674	-5	-0.00271
654.674	-4	-0.05772
654.674	-3	-0.0251
654.674	-2	-0.03913
654.674	-1	-0.045
654.674	-0.95	-0.01878
654.674	-0.9	0.04324
654.674	-0.85	-0.01281
654.674	-0.8	0.00549
654.674	-0.75	0.0385
654.674	-0.7	0.03317
654.674	-0.65	-0.01992
654.674	-0.6	-0.04588
654.674	-0.55	-0.03441
654.674	-0.5	-0.02711
654.674	-0.45	-0.0874
654.674	-0.4	-0.0413
654.674	-0.35	-0.02102
654.674	-0.3	-0.056
654.674	-0.25	-0.0069
654.674	-0.2	-0.06007
654.674	-0.15	0.01961
654.674	-0.1	-0.04002
654.674	-0.05	-0.05643
654.674	0	-0.03074
654.674	0.05	-0.01453
654.674	0.1	-0.08568
654.674	0.15	-0.0636
654.674	0.2	-0.06035
654.674	0.25	-0.04979
654.674	0.3	-0.07717
654.674	0.35	-0.01721
654.674	0.4	0.00187
654.674	0.45	-0.0082
654.674	0.5	-0.03703
654.674	0.55	-0.02175
654.674	0.6	-0.04196
654.674	0.65	-0.07725
654.674	0.7	-0.0076
654.674	0.75	-0.0861
654.674	0.8	-0.09536
654.674	0.85	-0.16292
654.674	0.9	-0.25532
654.674	0.95	-0.40907
654.674	1	-0.51583
654.674	1.1	-0.50227
654.674	1.2	-0.33982
654.674	1.3	-0.38707
654.674	1.4	-0.2643
654.674	1.5	-0.21463
654.674	1.6	-0.3004
654.674	1.7	-0.25081
654.674	1.8	-0.21946
654.674	1.9	-0.21872
654.674	2	-0.21117
654.674	2.2	-0.18641
654.674	2.4	-0.21488
654.674	2.6	-0.13566
654.674	2.8	-0.15791
654.674	3	-0.19169
654.674	3.2	-0.15775
654.674	3.4	-0.18977
654.674	3.6	-0.1255
654.674	3.8	-0.12515
654.674	4	-0.11681
654.674	4.2	-0.11211
654.674	4.4	-0.20078
654.674	4.6	-0.18904
654.674	4.8	-0.16514
654.674	5	-0.12489
654.674	5.5	-0.13978
654.674	6	-0.13743
654.674	6.5	-0.112
654.674	7	-0.18273
654.674	7.5	-0.12274
654.674	8	-0.12021
654.674	8.5	-0.1329
654.674	9	-0.19532
654.674	9.5	-0.18746
654.674	10	-0.12059
654.674	11	-0.1311
654.674	12	-0.19713
654.674	13	-0.20135
654.674	14	-0.16277
654.674	15	-0.12531
654.674	16	-0.10272
654.674	17	-0.171
654.674	18	-0.12619
654.674	19	-0.19765
654.674	20	-0.12742
654.674	22	-0.11423
654.674	24	-0.16691
654.674	26	-0.11759
654.674	28	-0.15392
654.674	30	-0.10987
654.674	32	-0.0886
654.674	34	-0.09391
654.674	36	-0.04972
654.674	38	-0.181
654.674	40	-0.08412
654.674	42	-0.08722
654.674	44	-0.13225
654.674	46	-0.1561
654.674	48	-0.16368
654.674	50	-0.071
654.674	55	-0.07422
654.674	60	-0.14918
654.674	65	-0.10091
654.674	70	-0.21191
654.674	75	-0.16353
654.674	80	-0.13354
654.674	85	-0.10055
654.674	90	-0.13295
654.674	95	-0.13787
654.674	100	-0.11779
654.674	110	-0.14103
654.674	120	-0.1682
654.674	130	-0.12497
654.674	140	-0.12155
654.674	150	-0.14007
654.674	160	-0.13421
654.674	170	-0.14531
654.674	180	-0.17398
654.674	190	-0.12397
654.674	200	-0.14707
654.674	220	-0.22453
654.674	240	-0.139
654.674	260	-0.11333
654.674	280	-0.169
654.674	300	-0.13093
654.674	320	-0.11702
654.674	340	-0.1203
654.674	360	-0.15817
654.674	380	-0.16682
654.674	400	-0.14195
654.674	420	-0.09477
654.674	440	-0.15953
654.674	460	-0.18035
654.674	480	-0.17989
654.674	500	-0.1455
654.674	550	-0.14472
654.674	600	-0.16913
654.674	650	-0.09072
654.674	700	-0.13121
654.674	750	-0.14448
654.674	800	-0.14535
654.674	850	-0.09603
654.674	900	-0.11579
654.674	950	-0.13459
654.674	1000	-0.05527
654.674	1100	-0.19233
654.674	1200	-0.05503
654.674	1300	-0.14371
654.674	1400	-0.09305
654.674	1500	-0.15974
654.674	1600	-0.04234
654.674	1700	-0.14714
654.674	1800	-0.05362
654.674	1900	-0.12092
654.674	2000	-0.08988
656.308	-10	0.000729
656.308	-9	-0.0036
656.308	-8	0.02728
656.308	-7	-0.00466
656.308	-6	0.01592
656.308	-5	-0.05409
656.308	-4	-0.01398
656.308	-3	-0.03029
656.308	-2	-0.01054
656.308	-1	0.00417
656.308	-0.95	-0.02906
656.308	-0.9	0.05962
656.308	-0.85	0.03567
656.308	-0.8	0.04449
656.308	-0.75	0.02938
656.308	-0.7	0.02582
656.308	-0.65	-0.08542
656.308	-0.6	0.00558
656.308	-0.55	0.01813
656.308	-0.5	-0.000685
656.308	-0.45	-0.03239
656.308	-0.4	-0.000728
656.308	-0.35	0.00541
656.308	-0.3	-0.03389
656.308	-0.25	1.09e-05
656.308	-0.2	-0.0453
656.308	-0.15	0.03502
656.308	-0.1	-0.02141
656.308	-0.05	-0.02728
656.308	0	0.03773
656.308	0.05	0.03372
656.308	0.1	-0.01179
656.308	0.15	0.000775
656.308	0.2	0.00677
656.308	0.25	-0.00717
656.308	0.3	-0.02742
656.308	0.35	-0.000786
656.308	0.4	0.0149
656.308	0.45	-0.01647
656.308	0.5	-0.03364
656.308	0.55	0.00873
656.308	0.6	-0.03864
656.308	0.65	-0.06053
656.308	0.7	-0.00668
656.308	0.75	-0.06469
656.308	0.8	-0.12118
656.308	0.85	-0.15182
656.308	0.9	-0.23692
656.308	0.95	-0.32273
656.308	1	-0.53701
656.308	1.1	-0.51026
656.308	1.2	-0.31676
656.308	1.3	-0.42553
656.308	1.4	-0.3236
656.308	1.5	-0.1857
656.308	1.6	-0.28653
656.308	1.7	-0.23911
656.308	1.8	-0.19258
656.308	1.9	-0.19158
656.308	2	-0.16767
656.308	2.2	-0.16662
656.308	2.4	-0.22725
656.308	2.6	-0.14452
656.308	2.8	-0.1754
656.308	3	-0.16138
656.308	3.2	-0.14985
656.308	3.4	-0.14624
656.308	3.6	-0.12793
656.308	3.8	-0.10022
656.308	4	-0.15623
656.308	4.2	-0.127
656.308	4.4	-0.11674
656.308	4.6	-0.14975
656.308	4.8	-0.13904
656.308	5	-0.11832
656.308	5.5	-0.15109
656.308	6	-0.10667
656.308	6.5	-0.17805
656.308	7	-0.12665
656.308	7.5	-0.09824
656.308	8	-0.10803
656.308	8.5	-0.10228
656.308	9	-0.17274
656.308	9.5	-0.17738
656.308	10	-0.15488
656.308	11	-0.17208
656.308	12	-0.18006
656.308	13	-0.16367
656.308	14	-0.1529
656.308	15	-0.17798
656.308	16	-0.08354
656.308	17	-0.11941
656.308	18	-0.07536
656.308	19	-0.16042
656.308	20	-0.15594
656.308	22	-0.07915
656.308	24	-0.16392
656.308	26	-0.15674
656.308	28	-0.08392
656.308	30	-0.08136
656.308	32	-0.09001
656.308	34	-0.06235
656.308	36	-0.04051
656.308	38	-0.14689
656.308	40	-0.07003
656.308	42	-0.0787
656.308	44	-0.14542
656.308	46	-0.10282
656.308	48	-0.17593
656.308	50	-0.05914
656.308	55	-0.09303
656.308	60	-0.09137
656.308	65	-0.07476
656.308	70	-0.18612
656.308	75	-0.10537
656.308	80	-0.11856
656.308	85	-0.09184
656.308	90	-0.11177
656.308	95	-0.07582
656.308	100	-0.133
656.308	110	-0.14204
656.308	120	-0.11264
656.308	130	-0.1577
656.308	140	-0.08136
656.308	150	-0.09434
656.308	160	-0.10595
656.308	170	-0.14316
656.308	180	-0.21304
656.308	190	-0.12425
656.308	200	-0.12798
656.308	220	-0.12496
656.308	240	-0.13761
656.308	260	-0.1319
656.308	280	-0.16693
656.308	300	-0.14695
656.308	320	-0.11328
656.308	340	-0.11279
656.308	360	-0.10125
656.308	380	-0.13457
656.308	400	-0.1121
656.308	420	-0.09059
656.308	440	-0.14262
656.308	460	-0.16685
656.308	480	-0.17381
656.308	500	-0.17101
656.308	550	-0.1652
656.308	600	-0.21488
656.308	650	-0.11551
656.308	700	-0.12843
656.308	750	-0.08928
656.308	800	-0.11149
656.308	850	-0.11111
656.308	900	-0.09177
656.308	950	-0.08441
656.308	1000	-0.06018
656.308	1100	-0.16527
656.308	1200	-0.05454
656.308	1300	-0.07766
656.308	1400	-0.06986
656.308	1500	-0.13256
656.308	1600	-0.03857
656.308	1700	-0.12436
656.308	1800	-0.07259
656.308	1900	-0.17914
656.308	2000	-0.03354
657.943	-10	-0.01959
657.943	-9	0.00742
657.943	-8	-0.00806
657.943	-7	-0.026
657.943	-6	0.0424
657.943	-5	-0.0304
657.943	-4	-0.00564
657.943	-3	0.01146
657.943	-2	0.03202
657.943	-1	0.03311
657.943	-0.95	0.01834
657.943	-0.9	0.05112
657.943	-0.85	0.05756
657.943	-0.8	0.05137
657.943	-0.75	0.02488
657.943	-0.7	0.00797
657.943	-0.65	-0.07331
657.943	-0.6	0.00562
657.943	-0.55	-0.00324
657.943	-0.5	0.03294
657.943	-0.45	0.01744
657.943	-0.4	0.02595
657.943	-0.35	0.06149
657.943	-0.3	-0.01179
657.943	-0.25	-0.04515
657.943	-0.2	-0.01767
657.943	-0.15	0.00132
657.943	-0.1	-0.00579
657.943	-0.05	-0.07176
657.943	0	0.0446
657.943	0.05	0.0249
657.943	0.1	0.02679
657.943	0.15	0.00612
657.943	0.2	0.01398
657.943	0.25	-0.00281
657.943	0.3	0.01666
657.943	0.35	-0.01252
657.943	0.4	-0.03305
657.943	0.45	-0.03638
657.943	0.5	-0.01379
657.943	0.55	0.00947
657.943	0.6	0.02757
657.943	0.65	-0.01828
657.943	0.7	0.00403
657.943	0.75	-0.06153
657.943	0.8	-0.04983
657.943	0.85	-0.20728
657.943	0.9	-0.24301
657.943	0.95	-0.34743
657.943	1	-0.5098
657.943	1.1	-0.51289
657.943	1.2	-0.25813
657.943	1.3	-0.35703
657.943	1.4	-0.32066
657.943	1.5	-0.15652
657.943	1.6	-0.22859
657.943	1.7	-0.18917
657.943	1.8	-0.18973
657.943	1.9	-0.20069
657.943	2	-0.18694
657.943	2.2	-0.19103
657.943	2.4	-0.21172
657.943	2.6	-0.16278
657.943	2.8	-0.23225
657.943	3	-0.10379
657.943	3.2	-0.11575
657.943	3.4	-0.12487
657.943	3.6	-0.13761
657.943	3.8	-0.03635
657.943	4	-0.1815
657.943	4.2	-0.17949
657.943	4.4	-0.12781
657.943	4.6	-0.15294
657.943	4.8	-0.13629
657.943	5	-0.12268
657.943	5.5	-0.16685
657.943	6	-0.14
657.943	6.5	-0.20681
657.943	7	-0.09724
657.943	7.5	-0.09575
657.943	8	-0.10122
657.943	8.5	-0.08504
657.943	9	-0.16424
657.943	9.5	-0.15454
657.943	10	-0.15953
657.943	11	-0.10974
657.943	12	-0.17353
657.943	13	-0.13589
657.943	14	-0.12512
657.943	15	-0.15588
657.943	16	-0.0785
657.943	17	-0.10595
657.943	18	-0.07994
657.943	19	-0.14049
657.943	20	-0.15415
657.943	22	-0.07429
657.943	24	-0.17259
657.943	26	-0.17455
657.943	28	-0.10173
657.943	30	-0.11149
657.943	32	-0.08551
657.943	34	-0.03061
657.943	36	-0.04095
657.943	38	-0.09
657.943	40	-0.09432
657.943	42	-0.08333
657.943	44	-0.10833
657.943	46	-0.04111
657.943	48	-0.14556
657.943	50	-0.06458
657.943	55	-0.08371
657.943	60	-0.0809
657.943	65	-0.09335
657.943	70	-0.13416
657.943	75	-0.10973
657.943	80	-0.10571
657.943	85	-0.0998
657.943	90	-0.09737
657.943	95	-0.09685
657.943	100	-0.1238
657.943	110	-0.14486
657.943	120	-0.09251
657.943	130	-0.0953
657.943	140	0.00761
657.943	150	-0.06347
657.943	160	-0.11566
657.943	170	-0.14477
657.943	180	-0.15282
657.943	190	-0.09048
657.943	200	-0.09905
657.943	220	-0.12659
657.943	240	-0.09169
657.943	260	-0.14142
657.943	280	-0.13655
657.943	300	-0.1073
657.943	320	-0.12407
657.943	340	-0.12197
657.943	360	-0.08277
657.943	380	-0.09391
657.943	400	-0.09614
657.943	420	-0.06221
657.943	440	-0.11488
657.943	460	-0.14021
657.943	480	-0.14504
657.943	500	-0.08882
657.943	550	-0.17393
657.943	600	-0.16391
657.943	650	-0.14421
657.943	700	-0.13522
657.943	750	-0.03913
657.943	800	-0.15027
657.943	850	-0.10181
657.943	900	-0.09601
657.943	950	-0.10554
657.943	1000	-0.12155
657.943	1100	-0.11459
657.943	1200	-0.05457
657.943	1300	-0.12789
657.943	1400	-0.08184
657.943	1500	-0.12941
657.943	1600	-0.03574
657.943	1700	-0.0954
657.943	1800	-0.07052
657.943	1900	-0.1426
657.943	2000	-0.05187
659.577	-10	-0.08729
659.577	-9	0.01531
659.577	-8	-0.0261
659.577	-7	0.00341
659.577	-6	-0.00453
659.577	-5	-0.04669
659.577	-4	-0.02189
659.577	-3	-0.00281
659.577	-2	-0.00519
659.577	-1	-0.02753
659.577	-0.95	0.0522
659.577	-0.9	0.01322
659.577	-0.85	0.02836
659.577	-0.8	0.02448
659.577	-0.75	-0.06099
659.577	-0.7	-0.0061
659.577	-0.65	-0.06773
659.577	-0.6	-0.08478
659.577	-0.55	-0.04068
659.577	-0.5	0.01606
659.577	-0.45	-0.01418
659.577	-0.4	-0.00128
659.577	-0.35	0.00445
659.577	-0.3	-0.02669
659.577	-0.25	-0.09695
659.577	-0.2	0.02154
659.577	-0.15	-0.03454
659.577	-0.1	-0.03035
659.577	-0.05	-0.07036
659.577	0	0.04776
659.577	0.05	-0.00136
659.577	0.1	0.03013
659.577	0.15	-0.01014
659.577	0.2	-0.04659
659.577	0.25	-0.01259
659.577	0.3	0.03279
659.577	0.35	0.00768
659.577	0.4	-0.05579
659.577	0.45	-0.06294
659.577	0.5	-0.02212
659.577	0.55	-0.02134
659.577	0.6	0.02373
659.577	0.65	0.01878
659.577	0.7	-0.01667
659.577	0.75	-0.10166
659.577	0.8	-0.03184
659.577	0.85	-0.24009
659.577	0.9	-0.28478
659.577	0.95	-0.42433
659.577	1	-0.50533
659.577	1.1	-0.5596
659.577	1.2	-0.33739
659.577	1.3	-0.33124
659.577	1.4	-0.28297
659.577	1.5	-0.24316
659.577	1.6	-0.1824
659.577	1.7	-0.23146
659.577	1.8	-0.23846
659.577	1.9	-0.24461
659.577	2	-0.20947
659.577	2.2	-0.18277
659.577	2.4	-0.21008
659.577	2.6	-0.17548
659.577	2.8	-0.26565
659.577	3	-0.07172
659.577	3.2	-0.16934
659.577	3.4	-0.14263
659.577	3.6	-0.16923
659.577	3.8	-0.03056
659.577	4	-0.20588
659.577	4.2	-0.19701
659.577	4.4	-0.17255
659.577	4.6	-0.13988
659.577	4.8	-0.14842
659.577	5	-0.15599
659.577	5.5	-0.1822
659.577	6	-0.18414
659.577	6.5	-0.15327
659.577	7	-0.11882
659.577	7.5	-0.16031
659.577	8	-0.12216
659.577	8.5	-0.15175
659.577	9	-0.19644
659.577	9.5	-0.14052
659.577	10	-0.1486
659.577	11	-0.11487
659.577	12	-0.22238
659.577	13	-0.14173
659.577	14	-0.17931
659.577	15	-0.15295
659.577	16	-0.12087
659.577	17	-0.14593
659.577	18	-0.16014
659.577	19	-0.17664
659.577	20	-0.14566
659.577	22	-0.15021
659.577	24	-0.18691
659.577	26	-0.14759
659.577	28	-0.18888
659.577	30	-0.14383
659.577	32	-0.12127
659.577	34	-0.04074
659.577	36	-0.06157
659.577	38	-0.10363
659.577	40	-0.20658
659.577	42	-0.13001
659.577	44	-0.06978
659.577	46	-0.05019
659.577	48	-0.12835
659.577	50	-0.12006
659.577	55	-0.05944
659.577	60	-0.12819
659.577	65	-0.15975
659.577	70	-0.13391
659.577	75	-0.13103
659.577	80	-0.0718
659.577	85	-0.13115
659.577	90	-0.10125
659.577	95	-0.08761
659.577	100	-0.09157
659.577	110	-0.2018
659.577	120	-0.13165
659.577	130	-0.09948
659.577	140	-0.02011
659.577	150	-0.13065
659.577	160	-0.16144
659.577	170	-0.16154
659.577	180	-0.11386
659.577	190	-0.06666
659.577	200	-0.10227
659.577	220	-0.15249
659.577	240	-0.05904
659.577	260	-0.12906
659.577	280	-0.12698
659.577	300	-0.10085
659.577	320	-0.09704
659.577	340	-0.09165
659.577	360	-0.10126
659.577	380	-0.10427
659.577	400	-0.11106
659.577	420	-0.09972
659.577	440	-0.10833
659.577	460	-0.16408
659.577	480	-0.1124
659.577	500	-0.12993
659.577	550	-0.2115
659.577	600	-0.12786
659.577	650	-0.14911
659.577	700	-0.16777
659.577	750	-0.04594
659.577	800	-0.18846
659.577	850	-0.06435
659.577	900	-0.08254
659.577	950	-0.10178
659.577	1000	-0.16335
659.577	1100	-0.17131
659.577	1200	-0.09528
659.577	1300	-0.16449
659.577	1400	-0.12538
659.577	1500	-0.16276
659.577	1600	-0.08958
659.577	1700	-0.08293
659.577	1800	-0.11414
659.577	1900	-0.14487
659.577	2000	-0.13422
661.211	-10	-0.09305
661.211	-9	-0.02327
661.211	-8	-0.02672
661.211	-7	-0.02055
661.211	-6	-0.000368
661.211	-5	0.02649
661.211	-4	-0.04431
661.211	-3	0.02539
661.211	-2	0.016
661.211	-1	-0.06119
661.211	-0.95	0.05237
661.211	-0.9	-0.02313
661.211	-0.85	0.0088
661.211	-0.8	0.05452
661.211	-0.75	-0.05966
661.211	-0.7	-0.03019
661.211	-0.65	-0.08108
661.211	-0.6	-0.06835
[truncated: 3,942 more rows]

## Sheet: supplementary figure 10b
Wavelength	Decay time	ΔA
nm	ps	a.u.
641.18	-50	0.01598
641.18	-47	0.02572
641.18	-44	0.03038
641.18	-41	0.03562
641.18	-38	0.00547
641.18	-35	0.00868
641.18	-32	0.01241
641.18	-29	0.01276
641.18	-26	0.0014
641.18	-23	0.00682
641.18	-20	0.00984
641.18	-17	0.01526
641.18	-14	0.00682
641.18	-11	0.01393
641.18	-8	-0.01034
641.18	-5	0.02769
641.18	-2	0.00288
641.18	0	-0.00297
641.18	0.05	-0.00934
641.18	0.1	0.01865
641.18	0.15	0.00482
641.18	0.2	0.01894
641.18	0.25	0.0072
641.18	0.3	-0.009
641.18	0.35	0.00537
641.18	0.4	0.0129
641.18	0.45	-0.02061
641.18	0.5	-0.01216
641.18	0.55	-0.00743
641.18	0.6	0.06378
641.18	0.65	-0.06095
641.18	0.7	-0.22314
641.18	0.75	-0.26628
641.18	0.8	-0.26342
641.18	0.85	-0.23829
641.18	0.9	-0.19789
641.18	0.95	-0.1911
641.18	1	-0.17198
641.18	1.1	-0.16237
641.18	1.2	-0.14378
641.18	1.3	-0.15895
641.18	1.4	-0.12889
641.18	1.5	-0.141
641.18	1.6	-0.12652
641.18	1.7	-0.10547
641.18	1.8	-0.12171
641.18	1.9	-0.11659
641.18	2	-0.1166
641.18	2.2	-0.10034
641.18	2.4	-0.10955
641.18	2.6	-0.11913
641.18	2.8	-0.11889
641.18	3	-0.08869
641.18	3.2	-0.11008
641.18	3.4	-0.09329
641.18	3.6	-0.11341
641.18	3.8	-0.10508
641.18	4	-0.09559
641.18	4.2	-0.10893
641.18	4.4	-0.09278
641.18	4.6	-0.09931
641.18	4.8	-0.07584
641.18	5	-0.10341
641.18	7	-0.09258
641.18	9	-0.09493
641.18	10	-0.08843
641.18	20	-0.11409
641.18	30	-0.0907
641.18	40	-0.09039
641.18	50	-0.09742
641.18	60	-0.07912
641.18	70	-0.06406
641.18	80	-0.08316
641.18	90	-0.07483
641.18	100	-0.07875
641.18	150	-0.06531
641.18	200	-0.06386
641.18	250	-0.05327
641.18	300	-0.05975
641.18	350	-0.07697
641.18	400	-0.07492
641.18	450	-0.07812
641.18	500	-0.04841
641.18	550	-0.07066
641.18	600	-0.07081
641.18	650	-0.06371
641.18	700	-0.06394
641.18	750	-0.06976
641.18	800	-0.0491
641.18	850	-0.05006
641.18	900	-0.04907
641.18	950	-0.07181
641.18	1000	-0.05563
641.18	1100	-0.06688
641.18	1200	-0.05893
641.18	1300	-0.0527
641.18	1400	-0.06308
641.18	1500	-0.04573
641.18	1600	-0.06389
641.18	1700	-0.0322
641.18	1800	-0.0541
641.18	1900	-0.04036
641.18	2000	-0.0405
642.815	-50	0.01292
642.815	-47	0.01508
642.815	-44	0.04475
642.815	-41	0.03242
642.815	-38	-0.00471
642.815	-35	-0.00755
642.815	-32	-0.00497
642.815	-29	0.00768
642.815	-26	-0.01127
642.815	-23	0.00322
642.815	-20	-0.00175
642.815	-17	0.00406
642.815	-14	0.0146
642.815	-11	0.00863
642.815	-8	0.00363
642.815	-5	0.01672
642.815	-2	-0.01196
642.815	0	-0.01025
642.815	0.05	-0.02288
642.815	0.1	0.00035
642.815	0.15	-0.01613
642.815	0.2	0.02347
642.815	0.25	-0.01613
642.815	0.3	0.000575
642.815	0.35	0.0078
642.815	0.4	0.00595
642.815	0.45	-0.01726
642.815	0.5	0.00487
642.815	0.55	-0.02108
642.815	0.6	0.04604
642.815	0.65	-0.05491
642.815	0.7	-0.22924
642.815	0.75	-0.29468
642.815	0.8	-0.27893
642.815	0.85	-0.2578
642.815	0.9	-0.20792
642.815	0.95	-0.2079
642.815	1	-0.20927
642.815	1.1	-0.17552
642.815	1.2	-0.14547
642.815	1.3	-0.15455
642.815	1.4	-0.13864
642.815	1.5	-0.15047
642.815	1.6	-0.12451
642.815	1.7	-0.11518
642.815	1.8	-0.13051
642.815	1.9	-0.13636
642.815	2	-0.12321
642.815	2.2	-0.11913
642.815	2.4	-0.10749
642.815	2.6	-0.1163
642.815	2.8	-0.12399
642.815	3	-0.10821
642.815	3.2	-0.13586
642.815	3.4	-0.09611
642.815	3.6	-0.11432
642.815	3.8	-0.10108
642.815	4	-0.10352
642.815	4.2	-0.11053
642.815	4.4	-0.10025
642.815	4.6	-0.10696
642.815	4.8	-0.10138
642.815	5	-0.11352
642.815	7	-0.11206
642.815	9	-0.09248
642.815	10	-0.10398
642.815	20	-0.09436
642.815	30	-0.08723
642.815	40	-0.09043
642.815	50	-0.10803
642.815	60	-0.07589
642.815	70	-0.08417
642.815	80	-0.07829
642.815	90	-0.08424
642.815	100	-0.0764
642.815	150	-0.07932
642.815	200	-0.09039
642.815	250	-0.05303
642.815	300	-0.08469
642.815	350	-0.06725
642.815	400	-0.054
642.815	450	-0.08505
642.815	500	-0.07816
642.815	550	-0.07811
642.815	600	-0.07008
642.815	650	-0.07654
642.815	700	-0.06793
642.815	750	-0.05627
642.815	800	-0.07526
642.815	850	-0.04039
642.815	900	-0.06298
642.815	950	-0.07782
642.815	1000	-0.0686
642.815	1100	-0.06001
642.815	1200	-0.05939
642.815	1300	-0.05608
642.815	1400	-0.07344
642.815	1500	-0.0716
642.815	1600	-0.0659
642.815	1700	-0.04479
642.815	1800	-0.07543
642.815	1900	-0.05454
642.815	2000	-0.05339
644.45	-50	0.00833
644.45	-47	-0.00269
644.45	-44	0.00746
644.45	-41	0.01873
644.45	-38	-0.02447
644.45	-35	-0.02491
644.45	-32	-0.01439
644.45	-29	0.000441
644.45	-26	-0.01104
644.45	-23	-0.00151
644.45	-20	-0.01001
644.45	-17	-0.01155
644.45	-14	-0.00669
644.45	-11	-0.000354
644.45	-8	0.00194
644.45	-5	-0.00858
644.45	-2	-0.03601
644.45	0	-0.01074
644.45	0.05	-0.0169
644.45	0.1	-0.02394
644.45	0.15	-0.02827
644.45	0.2	0.00735
644.45	0.25	-0.03117
644.45	0.3	-0.000946
644.45	0.35	0.00924
644.45	0.4	-0.02671
644.45	0.45	-0.02455
644.45	0.5	0.00208
644.45	0.55	-0.03487
644.45	0.6	0.0105
644.45	0.65	-0.07201
644.45	0.7	-0.24553
644.45	0.75	-0.31955
644.45	0.8	-0.29927
644.45	0.85	-0.28036
644.45	0.9	-0.22377
644.45	0.95	-0.22371
644.45	1	-0.22067
644.45	1.1	-0.20338
644.45	1.2	-0.18284
644.45	1.3	-0.16646
644.45	1.4	-0.13918
644.45	1.5	-0.14941
644.45	1.6	-0.15771
644.45	1.7	-0.13682
644.45	1.8	-0.13154
644.45	1.9	-0.13586
644.45	2	-0.13134
644.45	2.2	-0.14352
644.45	2.4	-0.11143
644.45	2.6	-0.12081
644.45	2.8	-0.14368
644.45	3	-0.12363
644.45	3.2	-0.16257
644.45	3.4	-0.10385
644.45	3.6	-0.11444
644.45	3.8	-0.10985
644.45	4	-0.10815
644.45	4.2	-0.10686
644.45	4.4	-0.10667
644.45	4.6	-0.10541
644.45	4.8	-0.12793
644.45	5	-0.12053
644.45	7	-0.11197
644.45	9	-0.11478
644.45	10	-0.12108
644.45	20	-0.09928
644.45	30	-0.10063
644.45	40	-0.10144
644.45	50	-0.12171
644.45	60	-0.08501
644.45	70	-0.09762
644.45	80	-0.08591
644.45	90	-0.08369
644.45	100	-0.08132
644.45	150	-0.0987
644.45	200	-0.11036
644.45	250	-0.06796
644.45	300	-0.10302
644.45	350	-0.06195
644.45	400	-0.06849
644.45	450	-0.0976
644.45	500	-0.09126
644.45	550	-0.07249
644.45	600	-0.07767
644.45	650	-0.07773
644.45	700	-0.07313
644.45	750	-0.05967
644.45	800	-0.09064
644.45	850	-0.04583
644.45	900	-0.0902
644.45	950	-0.07422
644.45	1000	-0.09231
644.45	1100	-0.08002
644.45	1200	-0.07308
644.45	1300	-0.08466
644.45	1400	-0.07231
644.45	1500	-0.09389
644.45	1600	-0.07376
644.45	1700	-0.06544
644.45	1800	-0.08166
644.45	1900	-0.07162
644.45	2000	-0.0749
646.085	-50	0.01696
646.085	-47	0.0012
646.085	-44	-0.00606
646.085	-41	0.00818
646.085	-38	-0.01374
646.085	-35	-0.00897
646.085	-32	-0.00707
646.085	-29	0.01665
646.085	-26	-0.00291
646.085	-23	-0.00113
646.085	-20	0.00354
646.085	-17	-0.0155
646.085	-14	-0.01541
646.085	-11	-0.02184
646.085	-8	-0.00259
646.085	-5	-0.01086
646.085	-2	-0.02876
646.085	0	-0.00554
646.085	0.05	-0.00343
646.085	0.1	-0.02262
646.085	0.15	-0.01452
646.085	0.2	-0.000831
646.085	0.25	-0.01969
646.085	0.3	-0.000688
646.085	0.35	0.00729
646.085	0.4	-0.03515
646.085	0.45	-0.02545
646.085	0.5	-0.02075
646.085	0.55	-0.05351
646.085	0.6	-0.00582
646.085	0.65	-0.08499
646.085	0.7	-0.25566
646.085	0.75	-0.32911
646.085	0.8	-0.30565
646.085	0.85	-0.28713
646.085	0.9	-0.24205
646.085	0.95	-0.23229
646.085	1	-0.21517
646.085	1.1	-0.21871
646.085	1.2	-0.1909
646.085	1.3	-0.17923
646.085	1.4	-0.14981
646.085	1.5	-0.14752
646.085	1.6	-0.15459
646.085	1.7	-0.16072
646.085	1.8	-0.13769
646.085	1.9	-0.13993
646.085	2	-0.13745
646.085	2.2	-0.14043
646.085	2.4	-0.11926
646.085	2.6	-0.13389
646.085	2.8	-0.15157
646.085	3	-0.14304
646.085	3.2	-0.15118
646.085	3.4	-0.12984
646.085	3.6	-0.11218
646.085	3.8	-0.11082
646.085	4	-0.1091
646.085	4.2	-0.12169
646.085	4.4	-0.12618
646.085	4.6	-0.09858
646.085	4.8	-0.10893
646.085	5	-0.1191
646.085	7	-0.10641
646.085	9	-0.12069
646.085	10	-0.11818
646.085	20	-0.12337
646.085	30	-0.10138
646.085	40	-0.10289
646.085	50	-0.12775
646.085	60	-0.09445
646.085	70	-0.09418
646.085	80	-0.09881
646.085	90	-0.08694
646.085	100	-0.09135
646.085	150	-0.10599
646.085	200	-0.09871
646.085	250	-0.07619
646.085	300	-0.10413
646.085	350	-0.0789
646.085	400	-0.08325
646.085	450	-0.08776
646.085	500	-0.0849
646.085	550	-0.08648
646.085	600	-0.08978
646.085	650	-0.07579
646.085	700	-0.07106
646.085	750	-0.07199
646.085	800	-0.07336
646.085	850	-0.06996
646.085	900	-0.08379
646.085	950	-0.08016
646.085	1000	-0.09125
646.085	1100	-0.08579
646.085	1200	-0.07708
646.085	1300	-0.10516
646.085	1400	-0.06232
646.085	1500	-0.10855
646.085	1600	-0.07575
646.085	1700	-0.06662
646.085	1800	-0.0699
646.085	1900	-0.06672
646.085	2000	-0.07585
647.72	-50	0.01248
647.72	-47	0.00329
647.72	-44	0.00254
647.72	-41	0.01669
647.72	-38	0.00595
647.72	-35	0.00625
647.72	-32	-0.00691
647.72	-29	0.02064
647.72	-26	-0.01452
647.72	-23	0.01136
647.72	-20	0.01075
647.72	-17	-0.01235
647.72	-14	0.000825
647.72	-11	-0.01992
647.72	-8	-0.00235
647.72	-5	0.00641
647.72	-2	-0.00748
647.72	0	-0.00254
647.72	0.05	0.00806
647.72	0.1	-0.0129
647.72	0.15	0.000157
647.72	0.2	-0.00825
647.72	0.25	-0.01863
647.72	0.3	0.01274
647.72	0.35	-0.00691
647.72	0.4	-0.01309
647.72	0.45	-0.00974
647.72	0.5	-0.04264
647.72	0.55	-0.05269
647.72	0.6	0.00375
647.72	0.65	-0.08433
647.72	0.7	-0.26216
647.72	0.75	-0.31735
647.72	0.8	-0.30929
647.72	0.85	-0.29339
647.72	0.9	-0.26923
647.72	0.95	-0.24591
647.72	1	-0.23893
647.72	1.1	-0.21141
647.72	1.2	-0.19518
647.72	1.3	-0.17346
647.72	1.4	-0.1819
647.72	1.5	-0.15269
647.72	1.6	-0.12789
647.72	1.7	-0.16267
647.72	1.8	-0.15674
647.72	1.9	-0.16307
647.72	2	-0.13826
647.72	2.2	-0.13407
647.72	2.4	-0.11687
647.72	2.6	-0.13616
647.72	2.8	-0.1378
647.72	3	-0.13816
647.72	3.2	-0.14
647.72	3.4	-0.13563
647.72	3.6	-0.11746
647.72	3.8	-0.10274
647.72	4	-0.12967
647.72	4.2	-0.11633
647.72	4.4	-0.12973
647.72	4.6	-0.09409
647.72	4.8	-0.09919
647.72	5	-0.12039
647.72	7	-0.10807
647.72	9	-0.12617
647.72	10	-0.1275
647.72	20	-0.13433
647.72	30	-0.09746
647.72	40	-0.09147
647.72	50	-0.10119
647.72	60	-0.09556
647.72	70	-0.10588
647.72	80	-0.12428
647.72	90	-0.0822
647.72	100	-0.10175
647.72	150	-0.09626
647.72	200	-0.09316
647.72	250	-0.07712
647.72	300	-0.10508
647.72	350	-0.08587
647.72	400	-0.09773
647.72	450	-0.06762
647.72	500	-0.05419
647.72	550	-0.08704
647.72	600	-0.07824
647.72	650	-0.08059
647.72	700	-0.07208
647.72	750	-0.06298
647.72	800	-0.07784
647.72	850	-0.0734
647.72	900	-0.06424
647.72	950	-0.07141
647.72	1000	-0.0946
647.72	1100	-0.0764
647.72	1200	-0.06063
647.72	1300	-0.0903
647.72	1400	-0.05587
647.72	1500	-0.09559
647.72	1600	-0.06105
647.72	1700	-0.0619
647.72	1800	-0.06684
647.72	1900	-0.05341
647.72	2000	-0.05723
649.355	-50	0.01734
649.355	-47	-0.00219
649.355	-44	0.01292
649.355	-41	0.01973
649.355	-38	0.00256
649.355	-35	0.00835
649.355	-32	-0.01477
649.355	-29	0.01151
649.355	-26	-0.00219
649.355	-23	0.02382
649.355	-20	0.00532
649.355	-17	-0.01476
649.355	-14	0.00782
649.355	-11	0.01081
649.355	-8	-0.00451
649.355	-5	0.01689
649.355	-2	0.00203
649.355	0	0.01176
649.355	0.05	0.0098
649.355	0.1	-0.000798
649.355	0.15	0.00448
649.355	0.2	-0.01013
649.355	0.25	-0.01192
649.355	0.3	0.01165
649.355	0.35	-0.0041
649.355	0.4	-0.0065
649.355	0.45	0.00512
649.355	0.5	-0.03621
649.355	0.55	-0.04648
649.355	0.6	0.00225
649.355	0.65	-0.06733
649.355	0.7	-0.26116
649.355	0.75	-0.32201
649.355	0.8	-0.33419
649.355	0.85	-0.30109
649.355	0.9	-0.28199
649.355	0.95	-0.26179
649.355	1	-0.24897
649.355	1.1	-0.22409
649.355	1.2	-0.19996
649.355	1.3	-0.19033
649.355	1.4	-0.18032
649.355	1.5	-0.14375
649.355	1.6	-0.1323
649.355	1.7	-0.14832
649.355	1.8	-0.15854
649.355	1.9	-0.15921
649.355	2	-0.13942
649.355	2.2	-0.13594
649.355	2.4	-0.10973
649.355	2.6	-0.139
649.355	2.8	-0.13567
649.355	3	-0.11034
649.355	3.2	-0.13255
649.355	3.4	-0.12238
649.355	3.6	-0.12017
649.355	3.8	-0.10367
649.355	4	-0.14237
649.355	4.2	-0.11064
649.355	4.4	-0.11906
649.355	4.6	-0.08317
649.355	4.8	-0.10731
649.355	5	-0.11498
649.355	7	-0.09929
649.355	9	-0.10602
649.355	10	-0.11778
649.355	20	-0.11965
649.355	30	-0.10974
649.355	40	-0.08504
649.355	50	-0.07377
649.355	60	-0.10155
649.355	70	-0.10989
649.355	80	-0.11407
649.355	90	-0.07745
649.355	100	-0.11019
649.355	150	-0.09428
649.355	200	-0.07972
649.355	250	-0.06781
649.355	300	-0.0801
649.355	350	-0.05838
649.355	400	-0.0876
649.355	450	-0.05667
649.355	500	-0.04871
649.355	550	-0.06936
649.355	600	-0.06811
649.355	650	-0.09648
649.355	700	-0.07408
649.355	750	-0.05644
649.355	800	-0.08287
649.355	850	-0.05868
649.355	900	-0.06371
649.355	950	-0.05635
649.355	1000	-0.09864
649.355	1100	-0.05447
649.355	1200	-0.06509
649.355	1300	-0.07435
649.355	1400	-0.07259
649.355	1500	-0.05998
649.355	1600	-0.04463
649.355	1700	-0.06557
649.355	1800	-0.0647
649.355	1900	-0.04785
649.355	2000	-0.05488
650.989	-50	-0.00105
650.989	-47	0.00764
650.989	-44	0.00842
650.989	-41	0.00869
650.989	-38	-0.01587
650.989	-35	0.000646
650.989	-32	-0.00872
650.989	-29	0.0258
650.989	-26	0.00559
650.989	-23	0.01698
650.989	-20	0.0027
650.989	-17	-0.01602
650.989	-14	0.00959
650.989	-11	0.00782
650.989	-8	0.00483
650.989	-5	0.00926
650.989	-2	0.01515
650.989	0	0.02945
650.989	0.05	0.00826
650.989	0.1	0.00243
650.989	0.15	-0.01302
650.989	0.2	-0.00977
650.989	0.25	0.00609
650.989	0.3	0.0165
650.989	0.35	0.00536
650.989	0.4	-0.0075
650.989	0.45	0.00204
650.989	0.5	-0.01688
650.989	0.55	-0.05128
650.989	0.6	-0.02767
650.989	0.65	-0.07068
650.989	0.7	-0.24962
650.989	0.75	-0.34282
650.989	0.8	-0.35302
650.989	0.85	-0.31461
650.989	0.9	-0.28159
650.989	0.95	-0.27926
650.989	1	-0.25142
650.989	1.1	-0.23995
650.989	1.2	-0.2174
650.989	1.3	-0.21688
650.989	1.4	-0.17411
650.989	1.5	-0.14187
650.989	1.6	-0.15547
650.989	1.7	-0.15601
650.989	1.8	-0.1581
650.989	1.9	-0.1531
650.989	2	-0.15527
650.989	2.2	-0.14014
650.989	2.4	-0.11958
650.989	2.6	-0.14712
650.989	2.8	-0.13963
650.989	3	-0.11678
650.989	3.2	-0.13025
650.989	3.4	-0.12763
650.989	3.6	-0.12795
650.989	3.8	-0.12407
650.989	4	-0.13443
650.989	4.2	-0.12655
650.989	4.4	-0.12961
650.989	4.6	-0.1114
650.989	4.8	-0.11325
650.989	5	-0.1163
650.989	7	-0.10458
650.989	9	-0.10645
650.989	10	-0.11006
650.989	20	-0.11497
650.989	30	-0.13386
650.989	40	-0.11048
650.989	50	-0.08811
650.989	60	-0.10202
650.989	70	-0.1133
650.989	80	-0.07415
650.989	90	-0.0921
650.989	100	-0.12374
650.989	150	-0.10348
650.989	200	-0.08163
650.989	250	-0.08562
650.989	300	-0.06769
650.989	350	-0.05288
650.989	400	-0.0672
650.989	450	-0.08239
650.989	500	-0.08452
650.989	550	-0.0872
650.989	600	-0.09873
650.989	650	-0.09545
650.989	700	-0.07116
650.989	750	-0.08879
650.989	800	-0.07539
650.989	850	-0.05714
650.989	900	-0.09539
650.989	950	-0.08104
650.989	1000	-0.11217
650.989	1100	-0.04857
650.989	1200	-0.07536
650.989	1300	-0.07965
650.989	1400	-0.09104
650.989	1500	-0.04871
650.989	1600	-0.06768
650.989	1700	-0.07437
650.989	1800	-0.07103
650.989	1900	-0.06655
650.989	2000	-0.08133
652.624	-50	-0.03413
652.624	-47	0.00939
652.624	-44	-0.00738
652.624	-41	0.00111
652.624	-38	-0.02359
652.624	-35	-0.01375
652.624	-32	-0.01679
652.624	-29	0.01761
652.624	-26	-0.00209
652.624	-23	0.01491
652.624	-20	-0.0025
652.624	-17	-0.01399
652.624	-14	7.07e-05
652.624	-11	-0.02672
652.624	-8	-0.01172
652.624	-5	0.000906
652.624	-2	0.0086
652.624	0	0.01182
652.624	0.05	-0.00092
652.624	0.1	-0.01169
652.624	0.15	-0.02499
652.624	0.2	-0.02058
652.624	0.25	0.0034
652.624	0.3	0.0097
652.624	0.35	-0.01312
652.624	0.4	-0.00392
652.624	0.45	-0.04205
652.624	0.5	-0.03075
652.624	0.55	-0.06474
652.624	0.6	-0.0386
652.624	0.65	-0.07716
652.624	0.7	-0.24247
652.624	0.75	-0.36212
652.624	0.8	-0.35816
652.624	0.85	-0.33705
652.624	0.9	-0.30202
652.624	0.95	-0.29479
652.624	1	-0.28396
652.624	1.1	-0.23668
652.624	1.2	-0.23364
652.624	1.3	-0.21098
652.624	1.4	-0.18689
652.624	1.5	-0.16928
652.624	1.6	-0.18339
652.624	1.7	-0.17852
652.624	1.8	-0.17043
652.624	1.9	-0.16117
652.624	2	-0.17711
652.624	2.2	-0.14796
652.624	2.4	-0.13989
652.624	2.6	-0.16494
652.624	2.8	-0.1567
652.624	3	-0.13784
652.624	3.2	-0.13973
652.624	3.4	-0.13542
652.624	3.6	-0.13148
652.624	3.8	-0.14393
652.624	4	-0.1117
652.624	4.2	-0.13666
652.624	4.4	-0.1342
652.624	4.6	-0.1399
652.624	4.8	-0.11541
652.624	5	-0.12728
652.624	7	-0.11015
652.624	9	-0.13273
652.624	10	-0.13366
652.624	20	-0.11245
652.624	30	-0.12585
652.624	40	-0.12488
652.624	50	-0.09566
652.624	60	-0.08923
652.624	70	-0.10245
652.624	80	-0.07855
652.624	90	-0.10062
652.624	100	-0.12132
652.624	150	-0.0986
652.624	200	-0.09494
652.624	250	-0.09075
652.624	300	-0.08505
652.624	350	-0.06727
652.624	400	-0.09389
652.624	450	-0.09198
652.624	500	-0.09658
652.624	550	-0.09308
652.624	600	-0.10459
652.624	650	-0.07884
652.624	700	-0.09606
652.624	750	-0.11268
652.624	800	-0.08455
652.624	850	-0.08401
652.624	900	-0.11038
652.624	950	-0.09329
652.624	1000	-0.12752
652.624	1100	-0.07187
652.624	1200	-0.07592
652.624	1300	-0.08149
652.624	1400	-0.09273
652.624	1500	-0.06071
652.624	1600	-0.08301
652.624	1700	-0.09441
652.624	1800	-0.08346
652.624	1900	-0.08478
652.624	2000	-0.08233
654.259	-50	-0.00789
654.259	-47	0.01363
654.259	-44	0.0035
654.259	-41	-6.87e-05
654.259	-38	-0.01125
654.259	-35	-0.01985
654.259	-32	-0.02583
654.259	-29	0.00148
654.259	-26	0.0121
654.259	-23	0.02135
654.259	-20	-0.02017
654.259	-17	-0.01012
654.259	-14	-0.00407
654.259	-11	-0.04366
654.259	-8	-0.00732
654.259	-5	-0.00194
654.259	-2	-0.01079
654.259	0	0.00686
654.259	0.05	3.44e-05
654.259	0.1	-0.00417
654.259	0.15	-0.01232
654.259	0.2	-0.02192
654.259	0.25	0.00343
654.259	0.3	0.00951
654.259	0.35	-0.02543
654.259	0.4	-0.01203
654.259	0.45	-0.05531
654.259	0.5	-0.03322
654.259	0.55	-0.07752
654.259	0.6	-0.02892
654.259	0.65	-0.0624
654.259	0.7	-0.25159
654.259	0.75	-0.37522
654.259	0.8	-0.36783
654.259	0.85	-0.37018
654.259	0.9	-0.32036
654.259	0.95	-0.29645
654.259	1	-0.2996
654.259	1.1	-0.24485
654.259	1.2	-0.21855
654.259	1.3	-0.209
654.259	1.4	-0.18303
654.259	1.5	-0.18502
654.259	1.6	-0.18747
654.259	1.7	-0.17909
654.259	1.8	-0.16851
654.259	1.9	-0.16154
654.259	2	-0.17678
654.259	2.2	-0.15466
654.259	2.4	-0.14177
654.259	2.6	-0.14412
654.259	2.8	-0.15584
654.259	3	-0.13124
654.259	3.2	-0.13632
654.259	3.4	-0.13433
654.259	3.6	-0.11653
654.259	3.8	-0.13142
654.259	4	-0.10283
654.259	4.2	-0.1183
654.259	4.4	-0.13584
654.259	4.6	-0.12516
654.259	4.8	-0.11209
654.259	5	-0.12215
654.259	7	-0.11108
654.259	9	-0.12276
654.259	10	-0.12636
654.259	20	-0.11241
654.259	30	-0.09225
654.259	40	-0.11428
654.259	50	-0.08128
654.259	60	-0.065
654.259	70	-0.09028
654.259	80	-0.09414
654.259	90	-0.08602
654.259	100	-0.1007
654.259	150	-0.07444
654.259	200	-0.07921
654.259	250	-0.06639
654.259	300	-0.09837
654.259	350	-0.07398
654.259	400	-0.09938
654.259	450	-0.07419
654.259	500	-0.08551
654.259	550	-0.08411
654.259	600	-0.0764
654.259	650	-0.07432
654.259	700	-0.10192
654.259	750	-0.10561
654.259	800	-0.06921
654.259	850	-0.10456
654.259	900	-0.07898
654.259	950	-0.08677
654.259	1000	-0.10599
654.259	1100	-0.07702
654.259	1200	-0.08536
654.259	1300	-0.0719
654.259	1400	-0.08772
654.259	1500	-0.06862
654.259	1600	-0.06645
654.259	1700	-0.10854
654.259	1800	-0.06581
654.259	1900	-0.06304
654.259	2000	-0.08039
655.893	-50	0.0192
655.893	-47	0.01949
655.893	-44	0.01165
655.893	-41	-0.00827
655.893	-38	-0.00812
655.893	-35	-0.01347
655.893	-32	0.00936
655.893	-29	-0.01932
655.893	-26	0.00454
655.893	-23	0.01314
655.893	-20	-0.01766
655.893	-17	-0.00515
655.893	-14	0.000515
655.893	-11	-0.02711
655.893	-8	0.02814
655.893	-5	-0.0018
655.893	-2	-0.02001
655.893	0	0.02641
655.893	0.05	0.01375
655.893	0.1	0.0013
655.893	0.15	-0.01033
655.893	0.2	0.000338
655.893	0.25	0.01032
655.893	0.3	0.02209
655.893	0.35	-0.0162
655.893	0.4	-0.01772
655.893	0.45	-0.03571
655.893	0.5	-0.02528
655.893	0.55	-0.05688
655.893	0.6	-0.03412
655.893	0.65	-0.07234
655.893	0.7	-0.26701
655.893	0.75	-0.37367
655.893	0.8	-0.37391
655.893	0.85	-0.39124
655.893	0.9	-0.32426
655.893	0.95	-0.30455
655.893	1	-0.27754
655.893	1.1	-0.25111
655.893	1.2	-0.21179
655.893	1.3	-0.20974
655.893	1.4	-0.19154
655.893	1.5	-0.17294
655.893	1.6	-0.18553
655.893	1.7	-0.17942
655.893	1.8	-0.15
655.893	1.9	-0.15208
655.893	2	-0.16364
655.893	2.2	-0.15027
655.893	2.4	-0.13482
655.893	2.6	-0.13088
655.893	2.8	-0.125
655.893	3	-0.12819
655.893	3.2	-0.12365
655.893	3.4	-0.13881
655.893	3.6	-0.10615
655.893	3.8	-0.13135
655.893	4	-0.11466
655.893	4.2	-0.10896
655.893	4.4	-0.13271
655.893	4.6	-0.12807
655.893	4.8	-0.12795
655.893	5	-0.11131
655.893	7	-0.12015
655.893	9	-0.09463
655.893	10	-0.10753
655.893	20	-0.10706
655.893	30	-0.09398
655.893	40	-0.11198
655.893	50	-0.08357
655.893	60	-0.06485
655.893	70	-0.08671
655.893	80	-0.09361
655.893	90	-0.07492
655.893	100	-0.08139
655.893	150	-0.07673
655.893	200	-0.08262
655.893	250	-0.05489
655.893	300	-0.09273
655.893	350	-0.0767
655.893	400	-0.08096
655.893	450	-0.06686
655.893	500	-0.06463
655.893	550	-0.08585
655.893	600	-0.06728
655.893	650	-0.0724
655.893	700	-0.07308
655.893	750	-0.08818
655.893	800	-0.0524
655.893	850	-0.103
655.893	900	-0.05946
655.893	950	-0.07538
655.893	1000	-0.08279
655.893	1100	-0.06033
655.893	1200	-0.09158
655.893	1300	-0.05696
655.893	1400	-0.08751
655.893	1500	-0.07182
655.893	1600	-0.06401
655.893	1700	-0.10497
655.893	1800	-0.06431
655.893	1900	-0.04723
655.893	2000	-0.0862
657.527	-50	0.00623
657.527	-47	0.01917
657.527	-44	-0.00228
657.527	-41	-0.00597
657.527	-38	0.01199
657.527	-35	0.00659
657.527	-32	0.02236
657.527	-29	-0.0119
657.527	-26	0.00108
657.527	-23	0.02877
657.527	-20	0.01345
657.527	-17	0.000698
657.527	-14	0.0045
657.527	-11	0.01026
657.527	-8	0.03339
657.527	-5	-0.00853
657.527	-2	-0.01315
657.527	0	0.03197
657.527	0.05	0.0172
657.527	0.1	-0.00808
657.527	0.15	-0.00951
657.527	0.2	0.00686
657.527	0.25	0.02645
657.527	0.3	0.02249
657.527	0.35	-0.0064
657.527	0.4	-0.00536
657.527	0.45	-0.02325
657.527	0.5	-0.02372
657.527	0.55	-0.06022
657.527	0.6	-0.04074
657.527	0.65	-0.0748
657.527	0.7	-0.27157
657.527	0.75	-0.36501
657.527	0.8	-0.39096
657.527	0.85	-0.39268
657.527	0.9	-0.33464
657.527	0.95	-0.30762
657.527	1	-0.27594
657.527	1.1	-0.25519
657.527	1.2	-0.20847
657.527	1.3	-0.18352
657.527	1.4	-0.19722
657.527	1.5	-0.16013
657.527	1.6	-0.18241
657.527	1.7	-0.1789
657.527	1.8	-0.14373
657.527	1.9	-0.13784
657.527	2	-0.13824
657.527	2.2	-0.14272
657.527	2.4	-0.13041
657.527	2.6	-0.13566
657.527	2.8	-0.1319
657.527	3	-0.13331
657.527	3.2	-0.13017
657.527	3.4	-0.15091
657.527	3.6	-0.09865
657.527	3.8	-0.11979
657.527	4	-0.11355
657.527	4.2	-0.1037
657.527	4.4	-0.10759
657.527	4.6	-0.12926
657.527	4.8	-0.12513
657.527	5	-0.10098
657.527	7	-0.10496
657.527	9	-0.09075
657.527	10	-0.08898
657.527	20	-0.08731
657.527	30	-0.09103
657.527	40	-0.11311
657.527	50	-0.07699
657.527	60	-0.0793
657.527	70	-0.09525
657.527	80	-0.08962
657.527	90	-0.0722
657.527	100	-0.08962
657.527	150	-0.08906
657.527	200	-0.08884
657.527	250	-0.06375
657.527	300	-0.08037
657.527	350	-0.05657
657.527	400	-0.07311
657.527	450	-0.04932
657.527	500	-0.04414
657.527	550	-0.07974
657.527	600	-0.04977
657.527	650	-0.07882
657.527	700	-0.05377
657.527	750	-0.07222
657.527	800	-0.06
657.527	850	-0.07451
657.527	900	-0.05493
657.527	950	-0.06029
657.527	1000	-0.05537
657.527	1100	-0.06599
657.527	1200	-0.07076
657.527	1300	-0.05503
657.527	1400	-0.06452
657.527	1500	-0.05614
657.527	1600	-0.06943
657.527	1700	-0.0667
657.527	1800	-0.07117
657.527	1900	-0.04022
657.527	2000	-0.06977
659.162	-50	0.00991
659.162	-47	0.01222
659.162	-44	-0.01688
659.162	-41	0.0096
659.162	-38	0.0245
659.162	-35	0.00835
659.162	-32	0.0214
659.162	-29	0.01594
659.162	-26	0.01054
659.162	-23	0.02463
659.162	-20	-0.00227
659.162	-17	0.0014
659.162	-14	0.00329
659.162	-11	0.02826
659.162	-8	0.0124
659.162	-5	0.00802
659.162	-2	-0.00492
659.162	0	0.02093
659.162	0.05	-0.000379
659.162	0.1	0.01026
659.162	0.15	-0.01213
659.162	0.2	0.00102
659.162	0.25	0.02367
659.162	0.3	0.01477
659.162	0.35	0.00418
659.162	0.4	0.00216
659.162	0.45	-0.00649
659.162	0.5	-0.02589
659.162	0.55	-0.07702
659.162	0.6	-0.04361
659.162	0.65	-0.06529
659.162	0.7	-0.2614
659.162	0.75	-0.36137
659.162	0.8	-0.39836
659.162	0.85	-0.38632
659.162	0.9	-0.33093
659.162	0.95	-0.29437
659.162	1	-0.29282
659.162	1.1	-0.28038
659.162	1.2	-0.20197
659.162	1.3	-0.185
659.162	1.4	-0.21234
659.162	1.5	-0.15582
659.162	1.6	-0.17392
659.162	1.7	-0.16413
659.162	1.8	-0.1688
659.162	1.9	-0.12758
659.162	2	-0.14776
659.162	2.2	-0.13836
659.162	2.4	-0.12704
659.162	2.6	-0.12308
659.162	2.8	-0.13939
659.162	3	-0.13015
659.162	3.2	-0.12971
659.162	3.4	-0.1382
659.162	3.6	-0.10941
659.162	3.8	-0.10974
659.162	4	-0.11218
659.162	4.2	-0.0973
659.162	4.4	-0.11484
659.162	4.6	-0.12312
659.162	4.8	-0.11314
659.162	5	-0.08512
659.162	7	-0.09144
659.162	9	-0.10408
659.162	10	-0.0631
659.162	20	-0.08558
659.162	30	-0.08437
659.162	40	-0.08728
659.162	50	-0.08093
659.162	60	-0.07137
659.162	70	-0.10518
659.162	80	-0.06973
659.162	90	-0.06588
659.162	100	-0.07213
659.162	150	-0.07994
659.162	200	-0.07085
659.162	250	-0.06122
659.162	300	-0.07533
659.162	350	-0.06156
659.162	400	-0.06949
659.162	450	-0.05058
659.162	500	-0.04938
659.162	550	-0.07592
659.162	600	-0.06219
659.162	650	-0.0797
659.162	700	-0.05845
659.162	750	-0.07364
659.162	800	-0.06662
659.162	850	-0.0636
659.162	900	-0.05802
659.162	950	-0.06452
659.162	1000	-0.03026
659.162	1100	-0.0565
659.162	1200	-0.06269
659.162	1300	-0.03617
659.162	1400	-0.05748
659.162	1500	-0.04039
659.162	1600	-0.05662
659.162	1700	-0.03825
659.162	1800	-0.07553
659.162	1900	-0.03419
659.162	2000	-0.05253
660.796	-50	0.00872
660.796	-47	0.01285
660.796	-44	0.00146
660.796	-41	0.02016
660.796	-38	0.01927
660.796	-35	0.00601
660.796	-32	0.01275
660.796	-29	0.0095
660.796	-26	0.00951
660.796	-23	0.00435
660.796	-20	0.00368
660.796	-17	-0.000978
660.796	-14	0.00356
660.796	-11	0.0254
660.796	-8	-0.00166
660.796	-5	0.03251
660.796	-2	-0.01009
660.796	0	0.00494
660.796	0.05	-0.00901
660.796	0.1	0.00797
660.796	0.15	-0.01454
660.796	0.2	-0.00555
660.796	0.25	0.0077
660.796	0.3	0.01471
660.796	0.35	0.02247
660.796	0.4	0.003
660.796	0.45	-0.0238
660.796	0.5	-0.03564
660.796	0.55	-0.07809
660.796	0.6	-0.04213
660.796	0.65	-0.07537
660.796	0.7	-0.24603
660.796	0.75	-0.37794
660.796	0.8	-0.40632
660.796	0.85	-0.37361
660.796	0.9	-0.32912
660.796	0.95	-0.27279
660.796	1	-0.29323
660.796	1.1	-0.27783
660.796	1.2	-0.19261
660.796	1.3	-0.20318
660.796	1.4	-0.19671
660.796	1.5	-0.1678
660.796	1.6	-0.17379
660.796	1.7	-0.16096
660.796	1.8	-0.17321
660.796	1.9	-0.13321
660.796	2	-0.15558
660.796	2.2	-0.14239
660.796	2.4	-0.11702
660.796	2.6	-0.1085
660.796	2.8	-0.13257
660.796	3	-0.1253
660.796	3.2	-0.13065
660.796	3.4	-0.10221
660.796	3.6	-0.12954
660.796	3.8	-0.11296
660.796	4	-0.10854
660.796	4.2	-0.11211
660.796	4.4	-0.11171
660.796	4.6	-0.10395
660.796	4.8	-0.10008
660.796	5	-0.08219
660.796	7	-0.09624
660.796	9	-0.10091
660.796	10	-0.07979
660.796	20	-0.07653
660.796	30	-0.06982
660.796	40	-0.06148
660.796	50	-0.08702
660.796	60	-0.07045
660.796	70	-0.07782
660.796	80	-0.04955
660.796	90	-0.07377
660.796	100	-0.03877
660.796	150	-0.05906
660.796	200	-0.04504
660.796	250	-0.04578
660.796	300	-0.06094
660.796	350	-0.07314
660.796	400	-0.07984
660.796	450	-0.06017
660.796	500	-0.06494
660.796	550	-0.05671
660.796	600	-0.06565
660.796	650	-0.06593
660.796	700	-0.05548
660.796	750	-0.06381
660.796	800	-0.06844
660.796	850	-0.05534
660.796	900	-0.05784
660.796	950	-0.05089
660.796	1000	-0.04629
660.796	1100	-0.03695
660.796	1200	-0.07464
660.796	1300	-0.02163
660.796	1400	-0.05914
660.796	1500	-0.0466
660.796	1600	-0.05456
660.796	1700	-0.05458
660.796	1800	-0.07713
660.796	1900	-0.03893
660.796	2000	-0.04559
662.43	-50	-0.01395
662.43	-47	0.0076
662.43	-44	0.00741
662.43	-41	0.01271
662.43	-38	0.01895
662.43	-35	0.02271
662.43	-32	0.00521
662.43	-29	-0.00474
662.43	-26	-0.00776
662.43	-23	0.00935
662.43	-20	0.01106
662.43	-17	-0.00849
662.43	-14	0.00769
662.43	-11	0.01477
662.43	-8	-0.01472
662.43	-5	0.01835
662.43	-2	-0.01991
662.43	0	-0.01311
662.43	0.05	-0.00364
662.43	0.1	-0.00652
662.43	0.15	-0.00859
662.43	0.2	-0.00951
662.43	0.25	-0.000336
662.43	0.3	0.01613
662.43	0.35	0.00568
662.43	0.4	0.01266
662.43	0.45	-0.03774
662.43	0.5	-0.03987
662.43	0.55	-0.07126
662.43	0.6	-0.06591
662.43	0.65	-0.08394
662.43	0.7	-0.23746
662.43	0.75	-0.36927
662.43	0.8	-0.40728
662.43	0.85	-0.37199
662.43	0.9	-0.34731
662.43	0.95	-0.27714
662.43	1	-0.29283
662.43	1.1	-0.26745
662.43	1.2	-0.19816
662.43	1.3	-0.20164
662.43	1.4	-0.16998
662.43	1.5	-0.18467
662.43	1.6	-0.16744
662.43	1.7	-0.16299
662.43	1.8	-0.14897
662.43	1.9	-0.14567
662.43	2	-0.14717
662.43	2.2	-0.14344
662.43	2.4	-0.11361
662.43	2.6	-0.11888
662.43	2.8	-0.14481
662.43	3	-0.1132
662.43	3.2	-0.12793
662.43	3.4	-0.09956
662.43	3.6	-0.12003
662.43	3.8	-0.101
662.43	4	-0.11164
662.43	4.2	-0.10314
662.43	4.4	-0.10405
662.43	4.6	-0.08819
662.43	4.8	-0.10336
662.43	5	-0.09061
662.43	7	-0.10788
662.43	9	-0.09306
662.43	10	-0.11447
662.43	20	-0.06799
662.43	30	-0.04958
662.43	40	-0.07365
662.43	50	-0.08127
662.43	60	-0.07423
662.43	70	-0.06079
662.43	80	-0.05932
662.43	90	-0.06963
662.43	100	-0.05232
662.43	150	-0.04915
662.43	200	-0.05106
662.43	250	-0.04133
662.43	300	-0.05877
662.43	350	-0.0758
662.43	400	-0.06802
662.43	450	-0.05048
662.43	500	-0.05489
662.43	550	-0.04638
662.43	600	-0.05607
662.43	650	-0.04446
662.43	700	-0.04383
662.43	750	-0.05651
662.43	800	-0.05351
662.43	850	-0.05859
662.43	900	-0.05569
662.43	950	-0.0325
662.43	1000	-0.05795
662.43	1100	-0.04945
662.43	1200	-0.06334
662.43	1300	-0.03775
662.43	1400	-0.03528
662.43	1500	-0.06957
662.43	1600	-0.05572
662.43	1700	-0.07005
662.43	1800	-0.05009
662.43	1900	-0.04782
662.43	2000	-0.06644
664.065	-50	-0.01557
664.065	-47	0.01157
664.065	-44	0.01248
664.065	-41	0.00766
664.065	-38	0.000756
664.065	-35	0.01669
664.065	-32	0.01826
664.065	-29	-0.01095
664.065	-26	-0.00915
664.065	-23	0.02095
664.065	-20	0.01339
664.065	-17	0.00147
664.065	-14	0.00957
664.065	-11	6.46e-05
664.065	-8	-0.02913
664.065	-5	0.01697
664.065	-2	-0.02222
664.065	0	-0.0184
664.065	0.05	-0.01899
664.065	0.1	-0.00874
664.065	0.15	0.000461
664.065	0.2	-0.01076
664.065	0.25	-0.000758
664.065	0.3	0.00513
664.065	0.35	-0.02646
664.065	0.4	-0.00373
664.065	0.45	-0.02293
664.065	0.5	-0.03391
664.065	0.55	-0.06328
664.065	0.6	-0.07614
664.065	0.65	-0.0825
664.065	0.7	-0.22571
664.065	0.75	-0.33484
664.065	0.8	-0.38382
664.065	0.85	-0.35312
664.065	0.9	-0.35094
664.065	0.95	-0.29
664.065	1	-0.28919
664.065	1.1	-0.26285
664.065	1.2	-0.2142
664.065	1.3	-0.17628
664.065	1.4	-0.17233
664.065	1.5	-0.18915
664.065	1.6	-0.16095
664.065	1.7	-0.16425
664.065	1.8	-0.1367
664.065	1.9	-0.13072
664.065	2	-0.13863
664.065	2.2	-0.13452
664.065	2.4	-0.11751
664.065	2.6	-0.11506
664.065	2.8	-0.14874
664.065	3	-0.08884
664.065	3.2	-0.11187
664.065	3.4	-0.10206
664.065	3.6	-0.10385
664.065	3.8	-0.09308
664.065	4	-0.0985
664.065	4.2	-0.07397
664.065	4.4	-0.09927
664.065	4.6	-0.08361
664.065	4.8	-0.11506
664.065	5	-0.11075
664.065	7	-0.11189
664.065	9	-0.08522
664.065	10	-0.08221
664.065	20	-0.06337
664.065	30	-0.0444
664.065	40	-0.08907
664.065	50	-0.06701
664.065	60	-0.03754
664.065	70	-0.05177
664.065	80	-0.05355
664.065	90	-0.0418
664.065	100	-0.06588
664.065	150	-0.06081
664.065	200	-0.04964
664.065	250	-0.03217
664.065	300	-0.07912
664.065	350	-0.05216
664.065	400	-0.044
664.065	450	-0.03376
664.065	500	-0.04173
664.065	550	-0.04966
664.065	600	-0.04441
664.065	650	-0.02755
664.065	700	-0.04955
664.065	750	-0.04831
664.065	800	-0.05267
664.065	850	-0.05784
664.065	900	-0.05368
664.065	950	-0.04
664.065	1000	-0.06084
664.065	1100	-0.06263
664.065	1200	-0.04283
664.065	1300	-0.06253
664.065	1400	-0.02975
664.065	1500	-0.07676
664.065	1600	-0.04875
664.065	1700	-0.06551
664.065	1800	-0.02483
664.065	1900	-0.05663
664.065	2000	-0.07399
665.699	-50	-0.00191
665.699	-47	0.0134
665.699	-44	0.01747
665.699	-41	-0.000869
665.699	-38	0.00206
665.699	-35	0.00177
665.699	-32	0.01255
665.699	-29	-0.01087
665.699	-26	-0.00507
665.699	-23	0.01359
665.699	-20	0.02193
665.699	-17	0.00914
665.699	-14	0.000319
665.699	-11	-0.0086
665.699	-8	-0.02354
665.699	-5	0.01713
665.699	-2	-0.03879
665.699	0	-0.0207
665.699	0.05	-0.01436
665.699	0.1	-0.00454
665.699	0.15	-0.00106
665.699	0.2	-0.02869
665.699	0.25	0.00475
665.699	0.3	-0.00741
665.699	0.35	-0.02432
665.699	0.4	-0.02423
665.699	0.45	-0.02261
665.699	0.5	-0.03516
665.699	0.55	-0.05045
665.699	0.6	-0.06236
665.699	0.65	-0.08717
665.699	0.7	-0.19977
665.699	0.75	-0.33013
665.699	0.8	-0.37153
665.699	0.85	-0.33993
665.699	0.9	-0.34061
665.699	0.95	-0.29866
665.699	1	-0.2663
665.699	1.1	-0.24676
665.699	1.2	-0.20631
665.699	1.3	-0.16729
665.699	1.4	-0.17557
665.699	1.5	-0.17088
665.699	1.6	-0.15467
665.699	1.7	-0.16029
665.699	1.8	-0.13775
665.699	1.9	-0.12677
665.699	2	-0.11134
665.699	2.2	-0.1377
665.699	2.4	-0.12083
665.699	2.6	-0.10053
665.699	2.8	-0.13571
665.699	3	-0.08915
665.699	3.2	-0.11494
665.699	3.4	-0.09793
665.699	3.6	-0.10465
665.699	3.8	-0.07965
665.699	4	-0.08666
665.699	4.2	-0.08656
665.699	4.4	-0.08252
665.699	4.6	-0.08006
665.699	4.8	-0.12647
665.699	5	-0.12437
665.699	7	-0.1059
665.699	9	-0.07788
665.699	10	-0.0742
665.699	20	-0.05982
665.699	30	-0.0512
665.699	40	-0.08987
665.699	50	-0.0435
665.699	60	-0.03321
665.699	70	-0.03991
665.699	80	-0.05397
665.699	90	-0.042
665.699	100	-0.05325
665.699	150	-0.05817
665.699	200	-0.03762
665.699	250	-0.03611
665.699	300	-0.06227
665.699	350	-0.02809
665.699	400	-0.04944
665.699	450	-0.03332
665.699	500	-0.05518
665.699	550	-0.05215
665.699	600	-0.03119
665.699	650	-0.03365
665.699	700	-0.06976
665.699	750	-0.04738
665.699	800	-0.06841
665.699	850	-0.04427
665.699	900	-0.0426
665.699	950	-0.05028
665.699	1000	-0.04674
665.699	1100	-0.05832
665.699	1200	-0.04034
665.699	1300	-0.06183
665.699	1400	-0.04342
665.699	1500	-0.06125
665.699	1600	-0.0551
665.699	1700	-0.05493
665.699	1800	-0.05265
665.699	1900	-0.05831
665.699	2000	-0.06243
673.868	-50	0.01129
673.868	-47	0.01498
673.868	-44	0.02023
673.868	-41	-0.00132
673.868	-38	0.02804
673.868	-35	-0.00259
673.868	-32	0.01204
673.868	-29	0.01367
673.868	-26	0.03267
673.868	-23	-0.00421
673.868	-20	-0.00359
673.868	-17	0.00803
673.868	-14	0.01302
673.868	-11	-0.01382
673.868	-8	0.01484
673.868	-5	-0.0178
673.868	-2	0.01088
673.868	0	0.00687
673.868	0.05	-0.00478
673.868	0.1	0.00946
673.868	0.15	-0.00711
673.868	0.2	-0.00421
673.868	0.25	0.01647
673.868	0.3	0.00872
673.868	0.35	0.00301
673.868	0.4	-0.00943
673.868	0.45	-0.00573
673.868	0.5	-0.00275
673.868	0.55	-0.04182
673.868	0.6	-0.01152
673.868	0.65	0.01449
673.868	0.7	-0.08324
673.868	0.75	-0.18625
673.868	0.8	-0.28016
673.868	0.85	-0.26595
673.868	0.9	-0.22403
673.868	0.95	-0.22292
673.868	1	-0.18022
673.868	1.1	-0.15246
673.868	1.2	-0.13498
673.868	1.3	-0.12894
673.868	1.4	-0.10784
673.868	1.5	-0.11044
673.868	1.6	-0.07916
673.868	1.7	-0.06446
673.868	1.8	-0.08081
673.868	1.9	-0.07945
673.868	2	-0.05965
673.868	2.2	-0.07752
673.868	2.4	-0.04791
673.868	2.6	-0.04475
673.868	2.8	-0.0609
673.868	3	-0.03542
673.868	3.2	-0.07057
673.868	3.4	-0.06244
673.868	3.6	-0.09292
673.868	3.8	-0.05272
673.868	4	-0.05621
673.868	4.2	-0.05124
673.868	4.4	-0.06704
673.868	4.6	-0.05748
673.868	4.8	-0.025
673.868	5	-0.0726
673.868	7	-0.04133
673.868	9	-0.00534
673.868	10	-0.03004
673.868	20	-0.03614
673.868	30	-0.01325
673.868	40	-0.04282
673.868	50	-0.01897
673.868	60	-0.01011
673.868	70	-0.01082
673.868	80	-0.046
673.868	90	0.01416
673.868	100	-0.00976
673.868	150	0.00397
673.868	200	0.01574
673.868	250	-0.01687
673.868	300	0.01248
673.868	350	-0.01012
673.868	400	0.01308
673.868	450	-0.000451
673.868	500	0.00012
673.868	550	-0.02731
673.868	600	-0.01179
673.868	650	0.00604
673.868	700	-0.03263
673.868	750	-0.00906
673.868	800	-0.01779
673.868	850	-0.00892
673.868	900	-0.01257
673.868	950	-0.02403
673.868	1000	-0.03811
673.868	1100	-0.00692
673.868	1200	-0.0085
673.868	1300	-0.03144
673.868	1400	-0.0213
673.868	1500	-0.0109
673.868	1600	-0.000551
673.868	1700	-0.00039
673.868	1800	-0.01535
673.868	1900	-0.01249
673.868	2000	-0.04182
675.502	-50	-0.00256
675.502	-47	-0.01415
675.502	-44	0.01815
675.502	-41	-0.00199
675.502	-38	0.00449
675.502	-35	-0.00434
675.502	-32	0.00521
675.502	-29	-0.0031
675.502	-26	0.01961
675.502	-23	0.00606
675.502	-20	0.00878
675.502	-17	0.00929
675.502	-14	0.01993
675.502	-11	-0.00688
675.502	-8	0.01883
675.502	-5	-0.01925
675.502	-2	0.01702
675.502	0	-0.00733
675.502	0.05	0.01982
675.502	0.1	0.01378
675.502	0.15	-0.00734
675.502	0.2	0.01369
675.502	0.25	-0.01364
675.502	0.3	-0.00159
675.502	0.35	0.02651
675.502	0.4	-0.02073
675.502	0.45	-0.000873
675.502	0.5	0.00388
675.502	0.55	-0.03334
675.502	0.6	-0.0187
675.502	0.65	0.03649
675.502	0.7	-0.06356
675.502	0.75	-0.175
675.502	0.8	-0.24118
675.502	0.85	-0.22407
675.502	0.9	-0.20357
675.502	0.95	-0.20791
675.502	1	-0.14577
675.502	1.1	-0.14163
675.502	1.2	-0.1231
675.502	1.3	-0.12952
675.502	1.4	-0.09318
675.502	1.5	-0.11437
675.502	1.6	-0.09205
675.502	1.7	-0.05432
675.502	1.8	-0.06181
675.502	1.9	-0.0577
675.502	2	-0.05135
675.502	2.2	-0.0722
675.502	2.4	-0.0454
675.502	2.6	-0.06674
675.502	2.8	-0.05612
675.502	3	-0.04915
675.502	3.2	-0.08776
675.502	3.4	-0.05085
675.502	3.6	-0.07573
675.502	3.8	-0.05676
675.502	4	-0.052
675.502	4.2	-0.03445
675.502	4.4	-0.06963
675.502	4.6	-0.04872
675.502	4.8	-0.04098
675.502	5	-0.06442
675.502	7	-0.03124
675.502	9	-0.04706
675.502	10	-0.03176
675.502	20	-0.01461
675.502	30	-0.0092
675.502	40	-0.02903
675.502	50	-0.01923
675.502	60	0.000526
675.502	70	-0.01961
675.502	80	-0.03691
675.502	90	-0.00134
675.502	100	-0.0374
675.502	150	-0.00855
675.502	200	-0.00312
675.502	250	0.000833
675.502	300	0.00756
675.502	350	0.00252
675.502	400	0.02141
675.502	450	-0.00122
675.502	500	-0.01069
675.502	550	-0.01987
675.502	600	-0.00274
675.502	650	0.0067
675.502	700	-0.01896
675.502	750	0.00531
675.502	800	0.00527
675.502	850	-0.01157
675.502	900	-0.0141
675.502	950	-0.03141
675.502	1000	-0.04183
675.502	1100	-0.00518
675.502	1200	-0.01295
675.502	1300	-0.02194
675.502	1400	-0.04247
675.502	1500	-0.02043
675.502	1600	0.01645
675.502	1700	-0.00691
675.502	1800	-0.03319
675.502	1900	-0.01191
675.502	2000	-0.00281
677.136	-50	0.00562
677.136	-47	-0.01086
677.136	-44	0.0067
677.136	-41	0.016
677.136	-38	0.01479
677.136	-35	-0.00688
677.136	-32	0.00762
677.136	-29	0.01211
677.136	-26	-0.00542
677.136	-23	0.01105
677.136	-20	0.01609
677.136	-17	0.01244
677.136	-14	-0.00731
677.136	-11	0.0038
677.136	-8	0.00534
677.136	-5	-0.01338
677.136	-2	0.02452
677.136	0	-0.00785
677.136	0.05	0.02089
677.136	0.1	0.01879
677.136	0.15	-0.00195
677.136	0.2	0.02089
677.136	0.25	-0.00884
677.136	0.3	0.01018
677.136	0.35	0.00364
677.136	0.4	-0.02272
677.136	0.45	0.00264
677.136	0.5	0.0066
677.136	0.55	-0.02151
677.136	0.6	-0.02311
677.136	0.65	0.01794
677.136	0.7	-0.02577
677.136	0.75	-0.15226
677.136	0.8	-0.22433
677.136	0.85	-0.20088
677.136	0.9	-0.19001
677.136	0.95	-0.1655
677.136	1	-0.1287
677.136	1.1	-0.11561
677.136	1.2	-0.11072
677.136	1.3	-0.10423
677.136	1.4	-0.08776
677.136	1.5	-0.10583
677.136	1.6	-0.06554
677.136	1.7	-0.0464
677.136	1.8	-0.06929
677.136	1.9	-0.05872
677.136	2	-0.0544
677.136	2.2	-0.05547
677.136	2.4	-0.0434
677.136	2.6	-0.07243
677.136	2.8	-0.05814
677.136	3	-0.05901
677.136	3.2	-0.06973
677.136	3.4	-0.04281
677.136	3.6	-0.05571
677.136	3.8	-0.05362
677.136	4	-0.02352
677.136	4.2	-0.03105
677.136	4.4	-0.06647
677.136	4.6	-0.05006
677.136	4.8	-0.06309
677.136	5	-0.04504
677.136	7	-0.04431
677.136	9	-0.03943
677.136	10	-0.01008
677.136	20	-0.016
677.136	30	-0.02282
677.136	40	-0.02256
677.136	50	-0.01729
677.136	60	-0.01458
677.136	70	-0.01519
677.136	80	-0.0143
677.136	90	0.00505
677.136	100	-0.02082
677.136	150	0.00342
677.136	200	-0.0081
677.136	250	0.00131
677.136	300	0.00164
677.136	350	0.00646
677.136	400	0.02873
677.136	450	0.01456
677.136	500	-0.00503
677.136	550	-0.01254
677.136	600	0.00673
677.136	650	0.00979
677.136	700	-0.00757
677.136	750	-0.00971
677.136	800	-0.01009
677.136	850	-0.00887
677.136	900	0.00044
677.136	950	-0.02405
677.136	1000	-0.027
677.136	1100	-0.0104
677.136	1200	-0.01572
677.136	1300	0.00179
677.136	1400	-0.02178
677.136	1500	0.00869
677.136	1600	-0.00619
677.136	1700	0.00371
677.136	1800	-0.02295
677.136	1900	-0.00976
677.136	2000	0.01069
678.769	-50	0.01416
678.769	-47	0.00243
678.769	-44	0.01749
678.769	-41	-0.00314
678.769	-38	0.02179
678.769	-35	0.01077
678.769	-32	0.000347
678.769	-29	-0.00485
678.769	-26	0.000665
678.769	-23	0.02202
678.769	-20	0.00446
678.769	-17	-0.00248
678.769	-14	-0.00521
678.769	-11	-0.00409
678.769	-8	-0.01566
678.769	-5	-0.00794
678.769	-2	0.00549
678.769	0	0.01851
678.769	0.05	0.02583
678.769	0.1	-0.0095
678.769	0.15	-0.007
678.769	0.2	0.02469
678.769	0.25	-0.00186
678.769	0.3	0.01528
678.769	0.35	-0.00495
678.769	0.4	-0.02462
678.769	0.45	-0.01333
678.769	0.5	-0.01096
678.769	0.55	-0.02361
678.769	0.6	-0.04181
678.769	0.65	0.000659
678.769	0.7	-0.01156
678.769	0.75	-0.10489
678.769	0.8	-0.2053
678.769	0.85	-0.1895
678.769	0.9	-0.18073
678.769	0.95	-0.15047
678.769	1	-0.14108
678.769	1.1	-0.09653
678.769	1.2	-0.12031
678.769	1.3	-0.0845
[truncated: 1,401 more rows]
