# Supplementary material for: Solution-grown BiI/BiI3 van der Waals heterostructures for sensitive X-ray detection
Source: Nat Commun. 2023 Mar 23;14:1621. doi: 10.1038/s41467-023-37297-z (PMC10036621; doi:10.1038/s41467-023-37297-z)
Supplement: Supplementary file 3 — Source Data [file 41467_2023_37297_MOESM3_ESM.zip › Source Data/Supplementary figure 11.xlsx]

## Sheet: Sheet1
BiI3				BixIy
Wavelength	Intensity			Wavelength	Intensity
nm	a.u.			nm	a.u.
540.02	21.1454			540.02	17.3007
540.053	21.1525			540.053	19.2295
540.085	19.2524			540.085	21.1777
540.117	19.2936			540.117	17.3642
540.15	23.2132			540.15	15.4755
540.182	17.4529			540.182	17.4529
540.214	19.4282			540.214	21.371
540.247	19.4527			540.247	23.3432
540.279	19.4724			540.279	19.4724
540.311	23.3932			540.311	19.4943
540.343	15.6168			540.343	17.5689
540.376	15.6393			540.376	19.5492
540.408	21.5308			540.408	17.6161
540.44	17.6334			540.44	17.6334
540.473	17.648			540.473	21.5698
540.505	21.5874			540.505	21.5874
540.537	21.604			540.537	17.676
540.569	19.6502			540.569	19.6502
540.602	19.6506			540.602	19.6506
540.634	19.6394			540.634	21.6034
540.666	17.6578			540.666	17.6578
540.699	23.5183			540.699	17.6388
540.731	15.6661			540.731	19.5827
540.763	21.5321			540.763	15.6597
540.795	19.5721			540.795	17.6148
540.828	19.5688			540.828	19.5688
540.86	21.5143			540.86	21.5143
540.892	23.4448			540.892	21.491
540.925	17.5554			540.925	17.5554
540.957	17.5215			540.957	13.6278
540.989	21.3715			540.989	15.5429
541.022	15.5112			541.022	23.2668
541.054	19.3483			541.054	21.2831
541.086	19.3045			541.086	19.3045
541.118	19.2576			541.118	19.2576
541.151	19.2106			541.151	19.2106
541.183	17.2509			541.183	17.2509
541.215	21.043			541.215	15.304
541.248	19.094			541.248	19.094
541.28	15.2431			541.28	17.1485
541.312	19.0072			541.312	17.1065
541.344	17.0621			541.344	20.8537
541.377	22.6976			541.377	13.2403
541.409	24.5504			541.409	20.7734
541.441	16.9824			541.441	11.3216
541.474	20.7465			541.474	13.2023
541.506	16.9628			541.506	18.8476
541.538	16.9401			541.538	20.7045
541.57	20.6606			541.57	18.7824
541.603	18.7321			541.603	22.4785
541.635	22.4157			541.635	20.5477
541.667	18.6342			541.667	18.6342
541.7	18.6022			541.7	16.742
541.732	14.8691			541.732	18.5864
541.764	16.7251			541.764	16.7251
541.797	18.5855			541.797	16.7269
541.829	14.8663			541.829	13.0081
541.861	20.4269			541.861	20.4269
541.893	20.4016			541.893	14.8375
541.926	16.6679			541.926	16.6679
541.958	20.345			541.958	14.7964
541.99	20.3243			541.99	20.3243
542.023	16.6159			542.023	14.7697
542.055	14.7598			542.055	16.6047
542.087	20.2848			542.087	16.5967
542.119	18.4403			542.119	18.4403
542.152	18.4526			542.152	14.7621
542.184	20.324			542.184	16.6288
542.216	16.6523			542.216	14.802
542.249	16.6675			542.249	14.8155
542.281	20.3723			542.281	16.6682
542.313	14.8063			542.313	16.6571
542.345	20.3422			542.345	16.6436
542.378	16.6372			542.378	18.4858
542.41	18.4909			542.41	7.39638
542.442	18.5039			542.442	20.3543
542.474	16.6647			542.474	12.9614
542.507	16.6691			542.507	18.5212
542.539	16.6657			542.539	20.3692
542.571	18.508			542.571	18.508
542.604	16.6473			542.604	22.1964
542.636	16.6384			542.636	18.4871
542.668	18.4791			542.668	16.6312
542.701	16.6266			542.701	20.3215
542.733	18.473			542.733	18.473
542.765	16.6278			542.765	18.4753
542.797	16.6283			542.797	16.6283
542.83	16.6199			542.83	18.4666
542.862	20.2846			542.862	14.7524
542.894	16.5587			542.894	22.0783
542.926	18.3507			542.926	9.17535
542.959	18.3109			542.959	16.4799
542.991	18.2886			542.991	12.802
543.023	18.2821			543.023	18.2821
543.056	14.6245			543.056	16.4526
543.088	18.272			543.088	16.4448
543.12	14.601			543.12	12.7759
543.152	20.0455			543.152	16.4008
543.185	18.1972			543.185	14.5577
543.217	16.3625			543.217	16.3625
543.249	14.5387			543.249	12.7214
543.282	18.1704			543.282	16.3534
543.314	14.5322			543.314	14.5322
543.346	19.9708			543.346	14.5242
543.378	14.5144			543.378	16.3286
543.411	16.3198			543.411	16.3198
543.443	16.3169			543.443	16.3169
543.475	19.9462			543.475	16.3196
543.508	14.5104			543.508	14.5104
543.54	12.6977			543.54	18.1396
543.572	18.1345			543.572	16.321
543.604	19.9362			543.604	18.1238
543.637	14.49			543.637	16.3012
543.669	14.4843			543.669	18.1054
543.701	18.1047			543.701	16.2943
543.734	19.9192			543.734	12.6759
543.766	16.3016			543.766	18.1128
543.798	18.1156			543.798	18.1156
543.83	16.3056			543.83	16.3056
543.863	16.3086			543.863	16.3086
543.895	16.3148			543.895	19.9403
543.927	14.5097			543.927	12.696
543.959	18.147			543.959	14.5176
543.992	19.971			543.992	14.5244
544.024	14.5311			544.024	14.5311
544.056	19.9942			544.056	14.5412
544.089	18.1968			544.089	12.7378
544.121	14.5791			544.121	16.4015
544.153	18.2519			544.153	14.6015
544.185	12.7912			544.185	14.6185
544.218	18.2837			544.218	18.2837
544.25	16.4577			544.25	16.4577
544.282	16.4594			544.282	18.2882
544.315	14.6371			544.315	14.6371
544.347	18.3135			544.347	18.3135
544.379	16.5038			544.379	12.8363
544.411	22.0378			544.411	14.6919
544.444	16.5534			544.444	16.5534
544.476	18.42			544.476	14.736
544.508	12.9128			544.508	20.2915
544.54	14.778			544.54	14.778
544.573	18.4967			544.573	16.647
544.605	20.3714			544.605	14.8155
544.637	16.6879			544.637	16.6879
544.669	11.1391			544.669	12.9956
544.702	16.7279			544.702	18.5866
544.734	20.4615			544.734	16.7412
544.766	20.4646			544.766	14.8834
544.799	16.7341			544.799	20.4528
544.831	20.4308			544.831	13.0014
544.863	14.8426			544.863	16.698
544.895	14.8339			544.895	16.6882
544.928	12.9817			544.928	14.8363
544.96	16.703			544.96	12.9913
544.992	16.7166			544.992	14.8592
545.025	13.0062			545.025	16.7223
545.057	16.7146			545.057	16.7146
545.089	16.6946			545.089	14.8397
545.121	11.1121			545.121	12.9642
545.154	14.7926			545.154	16.6416
545.186	16.6181			545.186	14.7716
545.218	20.2843			545.218	18.4403
545.25	14.731			545.25	16.5724
545.283	16.5441			545.283	14.7059
545.315	20.1832			545.315	14.6787
545.347	16.4864			545.347	12.8228
545.38	16.4688			545.38	12.809
545.412	16.4621			545.412	12.8039
545.444	18.2902			545.444	16.4611
545.476	14.6274			545.476	12.7989
545.509	16.4368			545.509	14.6105
545.541	16.4025			545.541	16.4025
545.573	16.3598			545.573	10.9065
545.605	16.321			545.605	16.321
545.638	16.2953			545.638	16.2953
545.67	14.469			545.67	19.8949
545.702	10.8393			545.702	12.6459
545.734	16.2301			545.734	16.2301
545.767	17.9882			545.767	12.5918
545.799	17.9357			545.799	14.3485
545.831	16.0967			545.831	10.7311
545.864	16.0602			545.864	14.2758
545.896	16.0353			545.896	10.6902
545.928	16.0205			545.928	12.4604
545.96	12.4537			545.96	14.2328
545.993	17.7831			545.993	12.4481
546.025	14.217			546.025	10.6627
546.057	14.2012			546.057	15.9763
546.089	17.7234			546.089	15.9511
546.122	17.6918			546.122	14.1535
546.154	14.1321			546.154	12.3656
546.186	17.651			546.186	14.1208
546.219	17.651			546.219	14.1208
546.251	15.8933			546.251	15.8933
546.283	15.8991			546.283	15.8991
546.315	14.1304			546.315	14.1304
546.348	15.8857			546.348	15.8857
546.38	19.3986			546.38	15.8716
546.412	8.81156			546.412	15.8608
546.444	17.6177			546.444	14.0942
546.477	15.8551			546.477	15.8551
546.509	15.855			546.509	15.855
546.541	17.6164			546.541	10.5699
546.573	14.0947			546.573	17.6184
546.606	14.1007			546.606	14.1007
546.638	15.8749			546.638	14.111
546.67	8.82657			546.67	14.1225
546.703	15.8971			546.703	14.1308
546.735	17.6666			546.735	14.1333
546.767	15.8974			546.767	14.131
546.799	15.8932			546.799	8.82957
546.832	15.8912			546.832	12.3598
546.864	14.1271			546.864	14.1271
546.896	14.1321			546.896	14.1321
546.928	14.1399			546.928	15.9074
546.961	15.9199			546.961	14.151
546.993	14.1658			546.993	10.6243
547.025	19.5022			547.025	12.4105
547.057	14.2013			547.057	12.4261
547.09	17.7683			547.09	10.661
547.122	14.2204			547.122	14.2204
547.154	17.773			547.154	10.6638
547.186	10.6595			547.186	15.9892
547.219	15.9845			547.219	17.7606
547.251	12.4336			547.251	14.2098
547.283	15.994			547.283	14.2169
547.316	16.0047			547.316	12.4481
547.348	16.0132			547.348	14.2339
547.38	14.2357			547.38	16.0152
547.412	17.7881			547.412	16.0093
547.445	15.997			547.445	14.2196
547.477	14.2062			547.477	14.2062
547.509	14.1943			547.509	12.42
547.541	12.4134			547.541	15.9601
547.574	15.9576			547.574	14.1845
547.606	15.9599			547.606	14.1866
547.638	15.9646			547.638	10.6431
547.67	15.969			547.67	14.1946
547.703	17.7436			547.703	15.9692
547.735	15.9611			547.735	15.9611
547.767	15.9407			547.767	15.9407
547.799	17.6745			547.799	14.1396
547.832	17.6267			547.832	14.1014
547.864	14.0617			547.864	14.0617
547.896	14.0281			547.896	8.76754
547.928	12.2542			547.928	10.5036
547.961	12.243			547.961	15.7409
547.993	13.9867			547.993	15.735
548.025	12.2372			548.025	13.9854
548.057	15.7328			548.057	6.99237
548.09	15.7296			548.09	15.7296
548.122	15.7211			548.122	17.4679
548.154	15.706			548.154	13.9609
548.187	15.685			548.187	12.1994
548.219	17.4007			548.219	13.9205
548.251	15.6357			548.251	17.373
548.283	13.8772			548.283	17.3465
548.316	13.8576			548.316	15.5898
548.348	17.3012			548.348	13.841
548.38	13.8298			548.38	12.1011
548.412	13.8265			548.412	12.0982
548.445	15.5595			548.445	10.373
548.477	12.1084			548.477	12.1084
548.509	19.0326			548.509	15.5721
548.541	13.8363			548.541	12.1067
548.574	13.8204			548.574	13.8204
548.606	15.5226			548.606	15.5226
548.638	10.3308			548.638	12.0526
548.67	12.0346			548.67	15.4731
548.703	18.8893			548.703	15.4549
548.735	15.442			548.735	15.442
548.767	18.8664			548.767	15.4361
548.799	15.4396			548.799	15.4396
548.832	12.0191			548.832	15.4531
548.864	17.1924			548.864	10.3155
548.896	17.2138			548.896	15.4924
548.928	13.7806			548.928	15.5032
548.961	13.7802			548.961	15.5028
548.993	13.7733			548.993	15.495
549.025	17.2092			549.025	12.0465
549.057	10.327			549.057	13.7693
549.09	13.7818			549.09	13.7818
549.122	13.803			549.122	12.0776
549.154	15.5567			549.154	13.8282
549.186	12.1215			549.186	15.5847
549.219	13.875			549.219	13.875
549.251	8.68311			549.251	13.893
549.283	15.6449			549.283	13.9066
549.315	13.9161			549.315	8.69758
549.348	13.9225			549.348	15.6628
549.38	15.6689			549.38	13.9279
549.412	15.6772			549.412	17.4191
549.444	15.6896			549.444	12.203
549.477	15.706			549.477	15.706
549.509	15.7244			549.509	13.9773
549.541	15.7425			549.541	12.2442
549.573	17.5102			549.573	10.5061
549.606	10.5165			549.606	14.022
549.638	14.0353			549.638	12.2809
549.67	17.5593			549.67	17.5593
549.702	14.0567			549.702	14.0567
549.735	19.3349			549.735	17.5771
549.767	14.0632			549.767	15.8211
549.799	14.0636			549.799	15.8216
549.831	14.066			549.831	14.066
549.864	14.0713			549.864	12.3124
549.896	15.8377			549.896	10.5585
549.928	17.6038			549.928	12.3227
549.96	15.8452			549.96	14.0846
549.993	12.3228			549.993	17.604
550.025	12.3207			550.025	15.8409
550.057	15.8388			550.057	8.79932
550.089	14.077			550.089	12.3174
550.122	15.8325			550.122	12.3142
550.154	12.3085			550.154	12.3085
550.186	14.0585			550.186	15.8158
550.218	17.5631			550.218	12.2942
550.251	15.7994			550.251	12.2884
550.283	14.038			550.283	14.038
550.315	15.7838			550.315	12.2763
550.347	15.7705			550.347	14.0182
550.38	17.504			550.38	12.2528
550.412	13.9871			550.412	13.9871
550.444	12.2252			550.444	13.9716
550.476	13.9569			550.476	12.2123
550.509	13.9418			550.509	12.199
550.541	13.926			550.541	12.1852
550.573	15.6498			550.573	15.6498
550.605	13.8979			550.605	13.8979
550.638	13.8858			550.638	13.8858
550.67	17.3381			550.67	12.1367
550.702	12.1158			550.702	15.5775
550.734	15.5393			550.734	12.0861
550.767	10.3284			550.767	17.214
550.799	17.164			550.799	12.0148
550.831	15.4149			550.831	10.2766
550.863	15.3938			550.863	8.55209
550.896	17.0894			550.896	18.7983
550.928	11.9541			550.928	10.2464
550.96	15.357			550.96	18.7697
550.992	15.3406			550.992	13.6361
551.025	15.3195			551.025	15.3195
551.057	15.2939			551.057	11.8953
551.089	16.9618			551.089	11.8733
551.121	10.1584			551.121	11.8514
551.154	13.5226			551.154	13.5226
551.186	16.8816			551.186	11.8171
551.218	15.1783			551.218	11.8053
551.25	13.4791			551.25	11.7942
551.283	15.1465			551.283	10.0977
551.315	11.7627			551.315	13.4431
551.347	13.4191			551.347	11.7417
551.379	13.396			551.379	11.7215
551.411	11.7074			551.411	13.3799
551.444	15.0472			551.444	10.0315
551.476	10.037			551.476	13.3827
551.508	13.3977			551.508	15.0725
551.54	13.4129			551.54	10.0597
551.573	8.38819			551.573	15.0987
551.605	13.4192			551.605	11.7418
551.637	11.7333			551.637	11.7333
551.669	11.7231			551.669	11.7231
551.702	15.064			551.702	11.7165
551.734	11.7158			551.734	11.7158
551.766	11.72			551.766	15.0686
551.798	15.0764			551.798	11.7261
551.831	11.7316			551.831	11.7316
551.863	13.4128			551.863	13.4128
551.895	15.0964			551.895	13.419
551.927	11.7499			551.927	13.4284
551.96	15.1221			551.96	13.4419
551.992	13.4583			551.992	16.8229
552.024	13.4758			552.024	11.7913
552.056	15.1793			552.056	15.1793
552.089	13.5089			552.089	11.8203
552.121	15.2152			552.121	11.8341
552.153	10.1553			552.153	13.5403
552.185	13.5562			552.185	10.1672
552.218	15.2693			552.218	13.5727
552.25	15.2893			552.25	15.2893
552.282	11.9084			552.282	15.3108
552.314	17.0353			552.314	15.3318
552.346	15.3481			552.346	11.9374
552.379	17.0629			552.379	13.6503
552.411	13.6513			552.411	13.6513
552.443	15.3572			552.443	11.9445
552.475	11.9485			552.475	13.6554
552.508	13.669			552.508	15.3776
552.54	17.1127			552.54	10.2676
552.572	13.7132			552.572	10.2849
552.604	10.2995			552.604	13.7326
552.637	13.7471			552.637	12.0287
552.669	13.759			552.669	13.759
552.701	15.4932			552.701	13.7717
552.733	15.5083			552.733	12.062
552.766	13.7962			552.766	13.7962
552.798	13.801			552.798	13.801
552.83	13.7993			552.83	13.7993
552.862	10.3462			552.862	13.7949
552.894	15.5179			552.894	12.0695
552.927	13.7998			552.927	12.0749
552.959	15.5396			552.959	12.0864
552.991	13.8282			552.991	15.5568
553.023	15.5679			553.023	13.8381
553.056	15.5662			553.056	13.8366
553.088	10.367			553.088	15.5505
553.12	15.526			553.12	13.8009
553.152	17.2238			553.152	13.779
553.185	12.0434			553.185	12.0434
553.217	13.7569			553.217	15.4765
553.249	17.1917			553.249	13.7533
553.281	12.0272			553.281	12.0272
553.313	13.7275			553.313	13.7275
553.346	17.1247			553.346	13.6998
553.378	10.251			553.378	13.6681
553.41	15.3444			553.41	13.6394
553.442	13.6184			553.442	15.3207
553.475	11.9043			553.475	15.3056
553.507	11.8965			553.507	11.8965
553.539	15.286			553.539	15.286
553.571	15.2738			553.571	13.5767
553.604	15.2569			553.604	15.2569
553.636	13.5412			553.636	11.8486
553.668	16.8946			553.668	11.8262
553.7	13.487			553.7	10.1152
553.732	16.8232			553.732	15.1408
553.765	13.4328			553.765	13.4328
553.797	13.41			553.797	15.0863
553.829	15.0605			553.829	13.3871
553.861	15.0311			553.861	13.361
553.894	11.6644			553.894	13.3307
553.926	14.9608			553.926	11.6362
553.958	14.9268			553.958	13.2683
553.99	14.8981			553.99	13.2427
554.023	11.569			554.023	9.91632
554.055	14.8532			554.055	13.2028
554.087	11.535			554.087	13.1828
554.119	13.16			554.119	14.805
554.151	13.1344			554.151	14.7762
554.184	16.3855			554.184	11.4699
554.216	13.0854			554.216	14.721
554.248	14.702			554.248	9.80135
554.28	16.3244			554.28	13.0595
554.313	13.0578			554.313	13.0578
554.345	13.0602			554.345	11.4277
554.377	14.6954			554.377	13.0626
554.409	14.6938			554.409	9.79589
554.442	8.15887			554.442	13.0542
554.474	13.0421			554.474	11.4118
554.506	11.399			554.506	11.399
554.538	14.6405			554.538	11.387
554.57	14.6293			554.57	13.0038
554.603	14.6232			554.603	12.9984
554.635	11.3718			554.635	14.6209
554.667	14.6203			554.667	9.74684
554.699	11.3716			554.699	12.9961
554.732	12.9983			554.732	14.6231
554.764	16.2549			554.764	9.75296
554.796	16.2662			554.796	11.3863
554.828	9.76725			554.828	13.023
554.86	14.6598			554.86	13.0309
554.893	11.4059			554.893	11.4059
554.925	11.4077			554.925	11.4077
554.957	16.2999			554.957	9.77996
554.989	13.0454			554.989	11.4147
555.022	16.3182			555.022	11.4227
555.054	16.3345			555.054	11.4341
555.086	9.81361			555.086	13.0848
555.118	14.7446			555.118	13.1063
555.15	19.6967			555.15	16.4139
555.183	9.86741			555.183	14.8011
555.215	14.8266			555.215	11.5318
555.247	16.4957			555.247	11.547
555.279	14.8592			555.279	13.2082
555.312	14.8673			555.312	14.8673
555.344	14.8728			555.344	9.91522
555.376	14.8787			555.376	13.2255
555.408	14.887			555.408	16.5411
555.44	11.5875			555.44	6.62144
555.473	13.2541			555.473	13.2541
555.505	11.6061			555.505	13.2641
555.537	14.9304			555.537	13.2715
555.569	13.277			555.569	13.277
555.602	14.9443			555.602	14.9443
555.634	11.6325			555.634	13.2943
555.666	14.9721			555.666	13.3086
555.698	9.99285			555.698	13.3238
555.73	15.0038			555.73	11.6696
555.763	11.6777			555.763	11.6777
555.795	13.3525			555.795	15.0216
555.827	13.3586			555.827	10.019
555.859	15.0355			555.859	13.3649
555.892	15.0413			555.892	13.3701
555.924	10.0292			555.924	13.3723
555.956	10.0283			555.956	13.371
555.988	15.0388			555.988	10.0259
556.02	13.3655			556.02	11.6949
556.053	16.7067			556.053	11.6947
556.085	13.3663			556.085	13.3663
556.117	13.3657			556.117	13.3657
556.149	11.6911			556.149	11.6911
556.182	16.69			556.182	13.352
556.214	13.339			556.214	10.0042
556.246	13.3235			556.246	13.3235
556.278	13.3067			556.278	8.31669
556.31	11.628			556.31	9.96684
556.343	16.5891			556.343	9.95348
556.375	13.2543			556.375	14.9111
556.407	13.2394			556.407	9.92953
556.439	13.2274			556.439	11.574
556.471	13.2177			556.471	14.8699
556.504	14.8593			556.504	13.2082
556.536	14.8455			556.536	14.8455
556.568	16.4734			556.568	13.1787
556.6	11.5115			556.6	11.5115
556.633	13.1297			556.633	9.84727
556.665	11.4656			556.665	9.82763
556.697	13.0807			556.697	11.4456
556.729	14.6953			556.729	14.6953
556.761	14.6785			556.761	11.4166
556.794	16.2915			556.794	9.77492
556.826	13.0171			556.826	13.0171
556.858	12.9986			556.858	11.3738
556.89	11.3562			556.89	11.3562
556.922	12.958			556.922	9.71852
556.955	14.5548			556.955	12.9376
556.987	9.68775			556.987	12.917
557.019	14.5082			557.019	14.5082
557.051	17.7032			557.051	12.875
557.084	12.8539			557.084	12.8539
557.116	12.8325			557.116	12.8325
557.148	12.8099			557.148	12.8099
557.18	14.3846			557.18	12.7863
557.212	17.5495			557.212	14.3587
557.245	11.1514			557.245	12.7444
557.277	17.5072			557.277	11.141
557.309	12.7271			557.309	9.54531
557.341	12.7237			557.341	12.7237
557.373	12.7166			557.373	9.53743
557.406	14.2906			557.406	17.4663
557.438	14.2701			557.438	12.6845
557.47	14.2511			557.47	11.0842
557.502	12.6574			557.502	11.0752
557.535	15.819			557.535	9.4914
557.567	12.6586			557.567	11.0763
557.599	15.8297			557.599	11.0808
557.631	12.668			557.631	12.668
557.663	11.0865			557.663	12.6703
557.696	14.2543			557.696	9.50288
557.728	14.2522			557.728	12.6687
557.76	12.6657			557.76	11.0825
557.792	14.2475			557.792	12.6644
557.824	11.0852			557.824	11.0852
557.857	11.0956			557.857	12.6807
557.889	11.1108			557.889	7.93627
557.921	12.7148			557.921	12.7148
557.953	12.7251			557.953	7.95322
557.985	15.9098			557.985	14.3188
558.018	12.7273			558.018	12.7273
558.05	11.1394			558.05	11.1394
558.082	14.3358			558.082	11.1501
558.114	17.5496			558.114	9.57252
558.146	11.1886			558.146	11.1886
558.179	14.4098			558.179	11.2076
558.211	14.4305			558.211	12.8271
558.243	12.845			558.243	12.845
558.275	12.8665			558.275	11.2582
558.308	12.8928			558.308	14.5044
558.34	11.3059			558.34	12.9211
558.372	12.9467			558.372	8.09167
558.404	12.9668			558.404	11.346
558.436	14.606			558.436	11.3602
558.469	9.75043			558.469	9.75043
558.501	14.6518			558.501	13.0238
558.533	8.15849			558.533	9.79019
558.565	14.7219			558.565	13.0861
558.597	14.755			558.597	11.4761
558.63	13.1379			558.63	11.4957
558.662	11.5093			558.662	13.1535
558.694	11.5201			558.694	13.1658
558.726	13.1795			558.726	9.88462
558.758	13.1972			558.758	13.1972
558.791	11.5662			558.791	14.8708
558.823	14.8966			558.823	13.2414
558.855	9.94746			558.855	11.6054
558.887	14.9424			558.887	11.6219
558.919	13.2977			558.919	9.9733
558.952	14.9745			558.952	11.6469
558.984	14.988			558.984	11.6574
559.016	10.0014			559.016	13.3352
559.048	11.6798			559.048	13.3484
559.08	18.371			559.08	11.6906
559.113	16.7115			559.113	13.3692
559.145	11.6999			559.145	10.0285
559.177	13.3665			559.177	11.6957
559.209	10.018			559.209	13.3573
559.241	13.3471			559.241	11.6787
559.274	16.6731			559.274	13.3385
559.306	13.3313			559.306	11.6649
559.338	14.9895			559.338	11.6585
559.37	13.3151			559.37	13.3151
559.402	9.97873			559.402	11.6419
559.435	9.97178			559.435	11.6337
559.467	14.9497			559.467	11.6275
559.499	13.2829			559.499	8.30184
559.531	13.2757			559.531	13.2757
559.563	13.2636			559.563	11.6056
559.596	11.5894			559.596	16.5563
559.628	13.2209			559.628	9.91564
559.66	14.8428			559.66	11.5444
559.692	13.1661			559.692	13.1661
559.724	13.1412			559.724	9.85593
559.757	8.20067			559.757	13.1211
559.789	14.7453			559.789	11.4685
559.821	11.4607			559.821	13.0979
559.853	13.0905			559.853	9.81788
559.885	14.7145			559.885	14.7145
559.918	14.693			559.918	11.4279
559.95	13.0318			559.95	8.14486
559.982	11.3717			559.982	11.3717
560.014	16.1989			560.014	9.71931
560.046	16.156			560.046	11.3092
560.079	9.67167			560.079	11.2836
560.111	12.8703			560.111	11.2615
560.143	11.2407			560.143	14.4523
560.175	14.4243			560.175	11.2189
560.207	14.3945			560.207	12.7951
560.24	14.3643			560.24	14.3643
560.272	11.1508			560.272	14.3367
560.304	14.3129			560.304	11.1323
560.336	11.1156			560.336	14.2915
560.368	14.2682			560.368	11.0975
560.401	11.075			560.401	11.075
560.433	12.626			560.433	12.626
560.465	12.5935			560.465	11.0193
560.497	15.706			560.497	9.4236
560.529	15.6789			560.529	9.40735
560.562	14.0923			560.562	12.5265
560.594	12.5093			560.594	10.9456
560.626	14.0475			560.626	10.9258
560.658	14.0158			560.658	12.4585
560.69	12.4292			560.69	10.8756
560.723	13.9562			560.723	12.4055
560.755	12.3911			560.755	12.3911
560.787	13.9339			560.787	9.2893
560.819	10.8372			560.819	10.8372
560.851	13.9336			560.851	10.8372
560.883	12.383			560.883	9.28729
560.916	9.28323			560.916	12.3776
560.948	12.3702			560.948	10.8239
560.98	15.4524			560.98	10.8166
561.012	12.3538			561.012	10.8096
561.044	13.8897			561.044	10.8031
561.077	10.7973			561.077	10.7973
561.109	10.7931			561.109	13.8769
561.141	15.4169			561.141	9.25017
561.173	13.8784			561.173	15.4204
561.205	15.4283			561.205	10.7998
561.238	7.71922			561.238	10.8069
561.27	12.3587			561.27	12.3587
561.302	12.3656			561.302	13.9114
561.334	12.3724			561.334	12.3724
561.366	12.3811			561.366	9.28581
561.399	12.3931			561.399	12.3931
561.431	12.4086			561.431	9.30644
561.463	12.4264			561.463	12.4264
561.495	14.0002			561.495	12.4446
561.527	15.5772			561.527	12.4618
561.56	15.5961			561.56	10.9173
561.592	14.0511			561.592	14.0511
561.624	10.9388			561.624	12.5014
561.656	12.5136			561.656	14.0779
561.688	10.9633			561.688	9.3971
561.72	14.1203			561.72	14.1203
561.753	14.1523			561.753	12.5798
561.785	14.1885			561.785	12.612
561.817	14.2237			561.817	12.6433
561.849	14.2535			561.849	9.50234
561.881	14.2771			561.881	12.6908
561.914	11.1206			561.914	11.1206
561.946	9.54731			561.946	11.1385
561.978	15.943			561.978	12.7544
562.01	12.782			562.01	11.1842
562.042	11.2078			562.042	11.2078
562.075	14.4361			562.075	12.8321
562.107	12.8518			562.107	12.8518
562.139	12.8709			562.139	14.4797
562.171	14.5045			562.171	11.2813
562.203	11.3044			562.203	11.3044
562.235	16.1849			562.235	11.3294
562.268	14.5966			562.268	8.10921
562.3	12.9956			562.3	14.6201
562.332	11.3821			562.332	13.0081
562.364	13.0122			562.364	13.0122
562.396	16.2627			562.396	11.3839
562.429	11.3797			562.429	11.3797
562.461	11.3769			562.461	8.12635
562.493	14.6301			562.493	14.6301
562.525	11.3876			562.525	9.76078
562.557	16.2881			562.557	11.4017
562.589	16.3105			562.589	9.7863
562.622	9.79657			562.622	9.79657
562.654	13.0669			562.654	11.4335
562.686	11.4292			562.686	9.79644
562.718	14.6816			562.718	13.0503
562.75	14.6666			562.75	6.51851
562.783	8.14155			562.783	13.0265
562.815	14.648			562.815	14.648
562.847	14.6457			562.847	11.3911
562.879	9.76409			562.879	11.3914
562.911	11.3927			562.911	9.7652
562.943	13.0214			562.943	9.76606
562.976	13.0202			562.976	11.3927
563.008	13.0141			563.008	11.3874
563.04	13.0013			563.04	11.3761
563.072	14.6046			563.072	12.9819
563.104	14.5789			563.104	11.3391
563.137	11.3196			563.137	11.3196
563.169	11.3028			563.169	11.3028
563.201	14.5134			563.201	9.67561
563.233	9.66304			563.233	12.8841
563.265	17.6891			563.265	12.8648
563.297	12.8426			563.297	12.8426
563.33	14.4213			563.33	11.2166
563.362	9.59649			563.362	12.7953
563.394	15.9643			563.394	9.57856
563.426	14.3387			563.426	12.7455
563.458	12.7165			563.458	11.1269
563.491	9.5142			563.491	11.0999
563.523	14.238			563.523	11.074
563.555	14.2084			563.555	12.6297
563.587	12.6055			563.587	14.1812
563.619	15.7245			563.619	11.0072
563.651	10.9804			563.651	10.9804
563.684	10.9504			563.684	10.9504
563.716	9.36094			563.716	9.36094
563.748	12.4537			563.748	12.4537
563.78	12.4334			563.78	10.8792
563.812	12.4167			563.812	12.4167
563.845	12.3975			563.845	12.3975
563.877	9.27886			563.877	9.27886
563.909	9.2552			563.909	10.7977
563.941	10.7694			563.941	9.23089
563.973	13.8154			563.973	13.8154
564.005	15.3263			564.005	12.2611
564.038	13.7798			564.038	9.18651
564.07	12.2388			564.07	13.7686
564.102	9.16983			564.102	10.6981
564.134	13.7352			564.134	10.6829
564.166	12.1873			564.166	10.6639
564.198	13.6849			564.198	10.6438
564.231	12.1433			564.231	12.1433
564.263	9.09429			564.263	12.1257
564.295	12.1115			564.295	10.5975
564.327	10.5871			564.327	13.6119
564.359	15.1115			564.359	10.578
564.392	12.0806			564.392	12.0806
564.424	13.5832			564.424	12.074
564.456	13.5773			564.456	13.5773
564.488	15.0795			564.488	12.0636
564.52	7.53593			564.52	12.0575
564.552	13.5574			564.552	10.5446
564.585	10.5404			564.585	10.5404
564.617	9.03402			564.617	12.0454
564.649	13.5555			564.649	13.5555
564.681	15.0707			564.681	7.53535
564.713	13.5722			564.713	12.0642
564.745	15.0872			564.745	12.0697
564.778	10.5634			564.778	12.0724
564.81	13.5824			564.81	10.5641
564.842	12.0741			564.842	12.0741
564.874	13.5858			564.874	10.5667
564.906	10.5705			564.906	10.5705
564.938	13.5986			564.938	12.0876
564.971	12.0985			564.971	9.07387
565.003	10.6002			565.003	12.1145
565.035	13.6533			565.035	10.6192
565.067	12.1631			565.067	9.12235
565.099	12.1927			565.099	12.1927
565.131	15.2767			565.131	12.2214
565.164	13.7764			565.164	12.2456
565.196	13.7964			565.196	12.2635
565.228	9.20684			565.228	12.2758
565.26	10.7505			565.26	12.2863
565.292	10.763			565.292	10.763
565.324	15.4038			565.324	12.3231
565.357	9.26596			565.357	10.8103
565.389	15.4897			565.389	10.8428
565.421	13.9814			565.421	10.8744
565.453	12.4568			565.453	10.8997
565.485	9.35671			565.485	14.0351
565.518	15.6081			565.518	12.4865
565.55	12.495			565.55	9.37127
565.582	12.5072			565.582	10.9438
565.614	14.092			565.614	10.9604
565.646	10.9823			565.646	14.1201
565.678	15.7228			565.678	11.0059
565.711	11.0272			565.711	12.6025
565.743	11.0436			565.743	11.0436
565.775	14.214			565.775	11.0553
565.807	12.6456			565.807	11.0649
565.839	14.2398			565.839	11.0754
565.871	14.2571			565.871	11.0888
565.904	15.8656			565.904	15.8656
565.936	12.7157			565.936	11.1263
565.968	12.7409			565.968	11.1483
566	11.1695			566	12.7651
566.032	14.3827			566.032	12.7846
566.064	11.1961			566.064	12.7956
566.096	11.197			566.096	9.59744
566.129	12.7903			566.129	12.7903
566.161	12.7827			566.161	14.3806
566.193	11.183			566.193	9.58544
566.225	14.3851			566.225	9.59009
566.257	11.1998			566.257	11.1998
566.289	17.62			566.289	14.4163
566.322	8.01607			566.322	12.8257
566.354	14.4333			566.354	11.2259
566.386	14.4283			566.386	12.8251
566.418	12.8131			566.418	11.2115
566.45	14.3952			566.45	12.7957
566.482	11.1791			566.482	14.3732
566.515	12.7581			566.515	7.97379
566.547	12.745			566.547	7.96562
566.579	14.331			566.579	14.331
566.611	7.9611			566.611	11.1455
566.643	14.3297			566.643	7.96092
566.675	12.7316			566.675	11.1401
566.708	14.3048			566.708	9.53656
566.74	11.1027			566.74	9.51662
566.772	12.6562			566.772	11.0742
566.804	12.6242			566.804	12.6242
566.836	11.0234			566.836	12.5982
566.868	14.1527			566.868	9.43517
566.901	9.42614			566.901	14.1392
566.933	9.41835			566.933	10.9881
566.965	14.1129			566.965	12.5448
566.997	12.5265			566.997	10.9606
567.029	14.0655			567.029	10.9398
567.061	12.4753			567.061	10.9159
567.094	14.0034			567.094	10.8915
567.126	13.9749			567.126	12.4221
567.158	10.8506			567.158	10.8506
567.19	12.3821			567.19	9.2866
567.222	10.8183			567.222	7.72739
567.254	7.71393			567.254	10.7995
567.286	10.7762			567.286	10.7762
567.319	12.2846			567.319	10.7491
567.351	10.7206			567.351	12.2521
567.383	12.2214			567.383	10.6938
567.415	15.2437			567.415	13.7193
567.447	15.2152			567.447	12.1721
567.479	13.6693			567.479	12.1505
567.512	10.6105			567.512	10.6105
567.544	13.6097			567.544	9.07315
567.576	15.0804			567.576	9.04823
567.608	12.0294			567.608	10.5257
567.64	11.9963			567.64	10.4967
567.672	11.9676			567.672	11.9676
567.704	14.9293			567.704	10.4505
567.737	8.94131			567.737	10.4315
567.769	14.8754			567.769	10.4128
567.801	11.8782			567.801	7.42387
567.833	11.8565			567.833	11.8565
567.865	8.87805			567.865	10.3577
567.897	10.345			567.897	11.8228
567.93	11.8127			567.93	11.8127
567.962	8.85385			567.962	11.8051
567.994	11.7972			567.994	11.7972
568.026	13.2603			568.026	11.7869
568.058	13.2461			568.058	8.83074
568.09	11.7617			568.09	11.7617
568.122	10.2836			568.122	8.81453
568.155	11.75			568.155	10.2812
568.187	11.7535			568.187	13.2226
568.219	14.7002			568.219	11.7602
568.251	10.2947			568.251	11.7654
568.283	11.7652			568.283	10.2945
568.315	10.2889			568.315	11.7588
568.348	10.2805			568.348	13.2178
568.38	11.7411			568.38	14.6763
568.412	13.2063			568.412	11.7389
568.444	10.2764			568.444	10.2764
568.476	10.2874			568.476	11.757
568.508	13.2457			568.508	10.3022
568.54	8.84446			568.54	10.3185
568.573	13.2865			568.573	11.8102
568.605	10.3466			568.605	11.8247
568.637	11.8347			568.637	11.8347
568.669	10.3608			568.669	10.3608
568.701	11.8455			568.701	13.3262
568.733	11.8521			568.733	13.3336
568.766	14.8287			568.766	11.8629
568.798	13.3633			568.798	13.3633
568.83	11.8971			568.83	10.41
568.862	11.9171			568.862	13.4068
568.894	11.9382			568.894	8.95368
568.926	17.9428			568.926	10.4666
568.958	7.4935			568.958	8.9922
568.991	12.0211			568.991	13.5238
569.023	12.0535			569.023	10.5468
569.055	7.55131			569.055	12.0821
569.087	10.5904			569.087	10.5904
569.119	10.6024			569.119	12.117
569.151	10.6111			569.151	10.6111
569.183	12.1382			569.183	12.1382
569.216	13.6737			569.216	12.1544
569.248	15.2198			569.248	12.1758
569.28	15.2504			569.28	13.7253
569.312	9.16859			569.312	12.2248
569.344	12.2474			569.344	9.18553
569.376	13.8008			569.376	15.3342
569.409	10.7498			569.409	10.7498
569.441	15.379			569.441	12.3032
569.473	12.3228			569.473	13.8631
569.505	10.8028			569.505	10.8028
569.537	10.8261			569.537	12.3726
569.569	10.8498			569.569	13.9497
569.601	13.9757			569.601	10.87
569.633	15.5489			569.633	7.77444
569.666	12.4494			569.666	12.4494
569.698	10.9003			569.698	10.9003
569.73	10.9086			569.73	14.0253
569.762	12.4782			569.762	9.35866
569.794	14.05			569.794	10.9278
569.826	10.9349			569.826	14.0591
569.859	14.0661			569.859	6.25162
569.891	12.5111			569.891	12.5111
569.923	12.5234			569.923	10.958
569.955	14.1066			569.955	9.40443
569.987	10.9851			569.987	14.1236
570.019	14.135			570.019	12.5644
570.051	15.7104			570.051	9.42623
570.083	12.5687			570.083	12.5687
570.116	14.1398			570.116	12.5687
570.148	15.7113			570.148	10.9979
570.18	10.9957			570.18	9.42491
570.212	12.5578			570.212	9.41833
570.244	9.40676			570.244	12.5423
570.276	10.9588			570.276	10.9588
570.308	15.6368			570.308	10.9458
570.341	9.37559			570.341	10.9382
570.373	12.4962			570.373	15.6202
570.405	14.0507			570.405	12.4895
570.437	12.4756			570.437	12.4756
570.469	12.4537			570.469	9.34028
570.501	12.4285			570.501	12.4285
570.533	12.4068			570.533	9.30511
570.566	15.4905			570.566	9.29429
570.598	12.384			570.598	12.384
570.63	10.8293			570.63	7.7352
570.662	9.27246			570.662	12.3633
570.694	15.4277			570.694	12.3421
570.726	15.3925			570.726	10.7748
570.758	10.7474			570.758	10.7474
570.791	16.8456			570.791	10.7199
570.823	10.6936			570.823	12.2213
570.855	12.1926			570.855	13.7166
570.887	12.1646			570.887	10.644
570.919	13.6552			570.919	15.1724
570.951	12.1135			570.951	9.08514
570.983	13.6038			570.983	7.55766
571.016	12.0737			571.016	10.5645
571.048	13.5635			571.048	10.5494
571.08	7.52383			571.08	12.0381
571.112	12.0169			571.112	13.519
571.144	10.4929			571.144	11.9919
571.176	11.9641			571.176	11.9641
571.208	7.45958			571.208	10.4434
571.24	11.9085			571.24	8.9314
571.273	11.8852			571.273	13.3708
571.305	10.3806			571.305	8.89769
571.337	10.3572			571.337	11.8368
571.369	13.2786			571.369	10.3278
571.401	11.7652			571.401	8.82392
571.433	11.7268			571.433	11.7268
571.465	13.1541			571.465	7.30785
571.498	10.2069			571.498	10.2069
571.53	13.0996			571.53	10.1885
571.562	14.5352			571.562	13.0817
571.594	11.616			571.594	7.25998
571.626	10.1558			571.626	11.6066
571.658	10.149			571.658	7.24928
571.69	11.5904			571.69	8.69281
571.723	8.68407			571.723	13.0261
571.755	14.4536			571.755	13.0083
571.787	10.1015			571.787	10.1015
571.819	11.5274			571.819	10.0865
571.851	12.9542			571.851	11.5148
571.883	12.9455			571.883	11.5071
571.915	10.0638			571.915	10.0638
571.947	12.9306			571.947	10.0571
571.98	12.9176			571.98	11.4823
572.012	12.9024			572.012	12.9024
572.044	8.59358			572.044	11.4581
572.076	11.4548			572.076	11.4548
572.108	10.0275			572.108	8.59504
572.14	12.9045			572.14	11.4707
572.172	10.0457			572.172	8.61064
572.204	11.4856			572.204	11.4856
572.237	11.4842			572.237	11.4842
572.269	12.9152			572.269	10.0451
572.301	10.0441			572.301	11.479
572.333	11.4844			572.333	12.92
572.365	8.62187			572.365	12.9328
572.397	8.63204			572.397	11.5094
572.429	14.4012			572.429	10.0808
572.462	12.9707			572.462	10.0883
572.494	10.0956			572.494	10.0956
572.526	11.5505			572.526	11.5505
572.558	11.5702			572.558	11.5702
572.59	10.1462			572.59	8.69673
572.622	10.1691			572.622	10.1691
572.654	11.6435			572.654	11.6435
572.686	13.1154			572.686	10.2009
572.719	11.6678			572.719	11.6678
572.751	10.218			572.751	11.6777
572.783	13.1539			572.783	10.2308
572.815	13.1772			572.815	10.2489
572.847	13.2043			572.847	13.2043
572.879	8.82027			572.879	10.2903
572.911	13.2521			572.911	11.7797
572.943	10.3207			572.943	8.84629
572.976	8.8568			572.976	10.3329
573.008	10.3465			573.008	10.3465
573.04	13.3234			573.04	13.3234
573.072	8.89846			573.072	10.3815
573.104	13.3747			573.104	10.4026
573.136	13.4037			573.136	11.9144
573.168	11.9415			573.168	11.9415
573.2	13.4657			573.2	8.97711
573.233	13.4972			573.233	10.4978
573.265	10.5214			573.265	10.5214
573.297	15.0616			573.297	10.5431
573.329	12.0709			573.329	10.562
573.361	15.1117			573.361	12.0893
573.393	12.1058			573.393	9.07935
573.425	12.1219			573.425	10.6066
573.457	13.6564			573.457	10.6217
573.49	13.6775			573.49	10.6381
573.522	12.1769			573.522	12.1769
573.554	12.1946			573.554	9.14597
573.586	13.7358			573.586	9.15719
573.618	13.7493			573.618	12.2216
573.65	10.7025			573.65	10.7025
573.682	12.2404			573.682	9.18032
573.714	12.2494			573.714	10.7183
573.747	12.2584			573.747	10.7261
573.779	9.20012			573.779	9.20012
573.811	9.2056			573.811	10.7399
573.843	12.2803			573.843	10.7452
573.875	13.8212			573.875	10.7498
573.907	10.7539			573.907	12.2902
573.939	13.831			573.939	12.2943
573.971	12.2975			573.971	10.7603
574.003	10.7626			574.003	12.3001
574.036	12.3026			574.036	12.3026
574.068	12.3056			574.068	12.3056
574.1	12.3086			574.1	10.77
574.132	12.3096			574.132	10.7709
574.164	12.3065			574.164	10.7682
574.196	13.8359			574.196	12.2985
574.228	12.2875			574.228	10.7516
574.26	12.2774			574.26	10.7427
574.293	10.7374			574.293	9.20349
574.325	13.8035			574.325	13.8035
574.357	12.2696			574.357	12.2696
574.389	15.3324			574.389	13.7992
574.421	15.3192			574.421	10.7235
574.453	7.64886			574.453	10.7084
574.485	10.69			574.485	10.69
574.517	10.6713			574.517	15.2447
574.549	10.6536			574.549	12.1755
574.582	12.1566			574.582	9.11742
574.614	13.6562			574.614	9.10414
574.646	10.6078			574.646	9.09243
574.678	15.1389			574.678	10.5972
574.71	12.1022			574.71	12.1022
574.742	13.6057			574.742	13.6057
574.774	15.1021			574.774	12.0817
574.806	12.062			574.806	13.5698
574.839	12.0346			574.839	13.539
574.871	10.502			574.871	10.502
574.903	13.4648			574.903	11.9687
574.935	11.937			574.935	10.4449
574.967	11.9084			574.967	10.4198
574.999	13.3686			574.999	8.91237
575.031	11.8621			575.031	11.8621
575.063	11.8461			575.063	13.3269
575.095	11.8351			575.095	10.3557
575.128	8.87012			575.128	10.3485
575.16	11.8179			575.16	13.2951
575.192	14.7562			575.192	8.85372
575.224	11.7867			575.224	11.7867
575.256	10.2935			575.256	11.764
575.288	10.272			575.288	10.272
575.32	11.715			575.32	8.78629
575.352	13.1535			575.352	10.2305
575.384	8.75316			575.384	10.212
575.417	11.6517			575.417	13.1082
575.449	11.6348			575.449	11.6348
575.481	7.26251			575.481	13.0725
575.513	8.70476			575.513	7.25397
575.545	13.0414			575.545	10.1433
575.577	11.577			575.577	8.68272
575.609	11.5602			575.609	8.67016
575.641	11.5434			575.641	12.9863
575.673	12.969			575.673	11.528
575.706	8.63578			575.706	8.63578
575.738	11.5015			575.738	10.0638
575.77	12.9234			575.77	10.0515
575.802	12.9048			575.802	8.60321
575.834	10.0209			575.834	11.4525
575.866	11.4342			575.866	10.0049
575.898	9.99124			575.898	8.56392
575.93	14.2591			575.93	11.4073
575.962	11.4002			575.962	9.97518
575.995	8.54652			575.995	14.2442
576.027	12.8139			576.027	9.96639
576.059	11.3829			576.059	11.3829
576.091	9.95238			576.091	9.95238
576.123	15.6299			576.123	9.94631
576.155	12.7875			576.155	9.94582
576.187	12.7977			576.187	11.3757
576.219	9.9697			576.219	7.12121
576.251	9.9896			576.251	8.56251
576.284	11.4373			576.284	10.0076
576.316	12.8822			576.316	7.15676
576.348	11.4559			576.348	12.8879
576.38	10.0235			576.38	10.0235
576.412	11.4543			576.412	10.0225
576.444	11.4556			576.444	10.0237
576.476	12.8935			576.476	10.0283
576.508	11.471			576.508	11.471
576.54	12.9219			576.54	12.9219
576.572	11.5047			576.572	10.0666
576.605	10.0832			576.605	10.0832
576.637	11.5393			576.637	10.0969
576.669	12.9932			576.669	7.21842
576.701	11.5549			576.701	10.1106
576.733	14.4485			576.733	10.114
576.765	13.0103			576.765	13.0103
576.797	15.9147			576.797	8.68074
576.829	11.5871			576.829	13.0354
576.861	8.70087			576.861	11.6012
576.893	13.067			576.893	10.1633
576.926	14.536			576.926	11.6288
576.958	14.5531			576.958	8.73186
576.99	11.656			576.99	11.656
577.022	11.6686			577.022	8.75148
577.054	13.1395			577.054	10.2196
577.086	8.76723			577.086	11.6896
577.118	10.2386			577.118	10.2386
577.15	13.1819			577.15	10.2526
577.182	10.2716			577.182	10.2716
577.214	13.2353			577.214	10.2942
577.247	11.7905			577.247	8.84289
577.279	11.8117			577.279	10.3353
577.311	11.8253			577.311	8.86894
577.343	8.87312			577.343	10.352
577.375	10.3521			577.375	8.87321
577.407	11.83			577.407	11.83
577.439	10.3535			577.439	8.87441
577.471	7.40124			577.471	11.842
577.503	11.8588			577.503	10.3764
577.535	11.8804			577.535	11.8804
577.568	11.902			577.568	10.4142
577.6	8.93924			577.6	11.919
577.632	14.9113			577.632	7.45565
577.664	11.933			577.664	11.933
577.696	7.45868			577.696	11.9339
577.728	13.4271			577.728	10.4433
577.76	13.4308			577.76	10.4462
577.792	11.9434			577.792	10.4505
577.824	8.96133			577.824	10.4549
577.856	8.9644			577.856	11.9525
577.889	8.96683			577.889	11.9558
577.921	10.4641			577.921	13.4538
577.953	11.9622			577.953	11.9622
577.985	14.9559			577.985	11.9647
578.017	10.4687			578.017	11.9642
578.049	8.96913			578.049	11.9588
578.081	8.96134			578.081	10.4549
578.113	14.919			578.113	10.4433
578.145	10.4327			578.145	11.9231
578.177	11.9162			578.177	13.4057
578.209	11.9162			578.209	8.93717
578.242	10.4317			578.242	13.4122
578.274	13.4201			578.274	10.4379
578.306	8.94934			578.306	13.424
578.338	13.4203			578.338	8.94684
578.37	11.9193			578.37	8.9395
578.402	11.9063			578.402	11.9063
578.434	16.3538			578.434	7.43355
578.466	7.42704			578.466	13.3687
578.498	13.358			578.498	8.90536
578.53	11.8621			578.53	10.3793
578.563	10.3645			578.563	10.3645
578.595	8.86695			578.595	10.3448
578.627	11.7967			578.627	11.7967
578.659	10.3003			578.659	10.3003
578.691	10.2828			578.691	10.2828
578.723	8.80357			578.723	10.2708
578.755	13.1953			578.755	11.7292
578.787	8.79071			578.787	8.79071
578.819	11.7089			578.819	8.78168
578.851	10.229			578.851	8.76775
578.883	13.1236			578.883	11.6654
578.916	10.1822			578.916	10.1822
578.948	13.0593			578.948	13.0593
578.98	10.1351			578.98	10.1351
579.012	13.0081			579.012	10.1174
579.044	11.5469			579.044	11.5469
579.076	11.5339			579.076	11.5339
579.108	10.0811			579.108	8.64096
579.14	14.3837			579.14	10.0686
579.172	11.4903			579.172	12.9265
579.204	8.60413			579.204	12.9062
579.236	8.59115			579.236	11.4549
579.268	15.7302			579.268	10.0101
579.301	11.4281			579.301	11.4281
579.333	11.417			579.333	9.98986
579.365	11.4038			579.365	11.4038
579.397	11.3866			579.397	15.6566
579.429	8.52384			579.429	11.3651
579.461	11.3415			579.461	8.50612
579.493	9.90428			579.493	8.48939
579.525	9.88838			579.525	11.301
579.557	9.87691			579.557	11.2879
579.589	11.278			579.589	11.278
579.621	12.676			579.621	9.85914
579.654	9.84629			579.654	7.03306
579.686	11.2326			579.686	8.42444
579.718	12.6098			579.718	9.8076
579.75	12.5833			579.75	12.5833
579.782	12.5616			579.782	12.5616
579.814	9.75834			579.814	12.5464
579.846	12.5366			579.846	9.75065
579.878	11.1376			579.878	11.1376
579.91	11.1329			579.91	8.34969
579.942	12.5203			579.942	12.5203
579.974	11.1259			579.974	9.7352
580.006	12.5126			580.006	11.1223
580.039	13.8955			580.039	11.1164
580.071	9.71853			580.071	6.9418
580.103	9.70735			580.103	9.70735
580.135	11.0801			580.135	11.0801
580.167	8.3008			580.167	12.4512
580.199	13.8237			580.199	9.67659
580.231	15.1996			580.231	9.67247
580.263	12.4348			580.263	6.90822
580.295	13.8189			580.295	12.437
580.327	8.29502			580.327	8.29502
580.359	8.30096			580.359	8.30096
580.391	12.463			580.391	11.0783
580.424	11.0894			580.424	11.0894
580.456	11.0992			580.456	12.4866
580.488	12.4944			580.488	12.4944
580.52	11.1099			580.52	8.33244
580.552	12.5004			580.552	11.1114
580.584	8.33424			580.584	11.1123
580.616	9.72464			580.616	11.1139
580.648	8.33739			580.648	12.5061
580.68	12.5099			580.68	11.1199
580.712	11.1234			580.712	9.73294
580.744	12.5181			580.744	9.73628
580.776	12.524			580.776	11.1325
580.809	12.5334			580.809	8.35562
580.841	11.1531			580.841	13.9414
580.873	12.5646			580.873	6.98036
580.905	11.1844			580.905	9.78638
580.937	8.3978			580.937	11.1971
580.969	12.604			580.969	12.604
581.001	11.2029			581.001	11.2029
581.033	9.79724			581.033	12.5965
581.065	12.5884			581.065	6.99353
581.097	11.1863			581.097	9.78798
581.129	11.1903			581.129	9.79152
581.161	9.80164			581.161	8.4014
581.193	9.81537			581.193	8.41317
581.226	9.82846			581.226	9.82846
581.258	9.83839			581.258	11.2439
581.29	8.43941			581.29	8.43941
581.322	12.6703			581.322	14.0781
581.354	11.2769			581.354	11.2769
581.386	12.7079			581.386	9.88396
581.418	14.1435			581.418	8.48608
581.45	11.3272			581.45	12.7431
581.482	11.3304			581.482	9.9141
581.514	9.91311			581.514	11.3293
581.546	11.329			581.546	12.7451
581.578	11.3312			581.578	9.91484
581.61	7.0845			581.61	11.3352
581.643	11.3385			581.643	11.3385
581.675	12.758			581.675	9.92288
581.707	12.7599			581.707	12.7599
581.739	11.3459			581.739	9.92763
581.771	12.7717			581.771	8.51446
581.803	9.94089			581.803	9.94089
581.835	12.7892			581.835	11.3682
581.867	12.7927			581.867	9.94988
581.899	14.2118			581.899	11.3694
581.931	9.94311			581.931	7.10222
581.963	8.51712			581.963	8.51712
581.995	7.09376			581.995	8.51251
582.027	12.7657			582.027	11.3472
582.059	11.3486			582.059	11.3486
582.092	14.1906			582.092	11.3525
582.124	12.775			582.124	11.3556
582.156	9.93432			582.156	8.51513
582.188	8.50772			582.188	11.3436
582.22	9.91085			582.22	12.7425
582.252	11.3066			582.252	5.65331
582.284	12.6996			582.284	8.46638
582.316	9.86608			582.316	9.86608
582.348	9.85935			582.348	8.45087
582.38	11.2632			582.38	12.6711
582.412	9.85174			582.412	8.44435
582.444	11.2541			582.444	8.44061
582.476	11.248			582.476	11.248
582.508	9.8356			582.508	8.43051
582.541	8.42392			582.541	9.82791
582.573	11.2212			582.573	9.81858
582.605	12.6099			582.605	11.2088
582.637	9.79616			582.637	12.5951
582.669	12.5807			582.669	11.1828
582.701	11.1712			582.701	8.37843
582.733	12.5552			582.733	11.1601
582.765	9.75459			582.765	9.75459
582.797	8.35			582.797	11.1333
582.829	9.72568			582.829	9.72568
582.861	12.4805			582.861	11.0937
582.893	12.4545			582.893	8.30302
582.925	13.8098			582.925	11.0478
582.957	9.64808			582.957	9.64808
582.989	9.63106			582.989	11.0069
583.021	10.9896			583.021	9.61586
583.054	10.9739			583.054	10.9739
583.086	10.9597			583.086	12.3297
583.118	10.9465			583.118	10.9465
583.15	9.56709			583.15	12.3005
583.182	10.9209			583.182	9.55576
583.214	10.9066			583.214	8.17996
583.246	9.52907			583.246	6.80648
583.278	10.8726			583.278	9.5135
583.31	9.49842			583.31	10.8553
583.342	9.48631			583.342	9.48631
583.374	9.47911			583.374	6.77079
583.406	10.8303			583.406	10.8303
583.438	10.8296			583.438	12.1833
583.47	13.5342			583.47	8.12052
583.502	10.8212			583.502	10.8212
583.535	9.46005			583.535	8.10861
583.567	12.1509			583.567	10.8008
583.599	9.44231			583.599	8.09341
583.631	13.479			583.631	9.4353
583.663	9.42856			583.663	10.7755
583.695	12.1125			583.695	12.1125
583.727	10.7561			583.727	9.41161
583.759	10.7446			583.759	8.05844
583.791	10.733			583.791	6.70814
583.823	12.0624			583.823	8.04162
583.855	8.03423			583.855	12.0513
583.887	10.7038			583.887	10.7038
583.919	9.35961			583.919	8.02253
583.951	12.0274			583.951	10.691
583.983	9.35024			583.983	10.686
584.015	9.34572			584.015	12.0159
584.047	12.0095			584.047	10.6751
584.08	10.6691			584.08	9.33547
584.112	7.998			584.112	11.997
584.144	9.32824			584.144	10.6608
584.176	13.3254			584.176	9.3278
584.208	9.32947			584.208	11.995
584.24	11.9989			584.24	9.3325
584.272	12.0034			584.272	12.0034
584.304	10.6733			584.304	8.00495
584.336	12.0112			584.336	10.6766
584.368	10.6806			584.368	9.34551
584.4	9.3508			584.4	10.6866
584.432	9.35873			584.432	9.35873
584.464	13.3842			584.464	12.0458
584.496	6.69987			584.496	9.37981
584.528	10.7302			584.528	10.7302
584.56	8.05279			584.56	10.7371
584.592	12.0826			584.592	10.7401
584.625	10.741			584.625	9.39839
584.657	12.0843			584.657	10.7416
584.689	13.4282			584.689	9.39974
584.721	10.7437			584.721	9.40072
584.753	8.05822			584.753	10.7443
584.785	10.7447			584.785	9.40164
584.817	13.4329			584.817	8.05975
584.849	12.0946			584.849	10.7507
584.881	10.7586			584.881	12.1034
584.913	9.42302			584.913	8.07688
584.945	9.43288			584.945	13.4755
584.977	10.7902			584.977	12.139
585.009	12.1465			585.009	9.44732
585.041	9.45042			585.041	10.8005
585.073	10.8021			585.073	8.10155
585.105	9.45351			585.105	10.804
585.137	10.809			585.137	9.45789
585.169	8.11413			585.169	10.8188
585.201	10.8335			585.201	10.8335
585.234	9.49429			585.234	12.2069
585.266	12.2251			585.266	13.5834
585.298	8.159			585.298	10.8787
585.33	10.8852			585.33	9.52455
585.362	10.8881			585.362	9.52709
585.394	9.52963			585.394	9.52963
585.426	10.8979			585.426	5.44895
585.458	10.9109			585.458	16.3664
585.49	12.2956			585.49	9.56321
585.522	10.95			585.522	9.58126
585.554	9.5976			585.554	10.9687
585.586	12.3559			585.586	9.61013
585.618	10.9933			585.618	10.9933
585.65	8.25163			585.65	6.87635
585.682	13.7651			585.682	11.012
585.714	11.0228			585.714	11.0228
585.746	9.65301			585.746	9.65301
585.778	11.0362			585.778	9.65671
585.81	6.8967			585.81	9.65538
585.842	8.2726			585.842	9.65137
585.875	9.64875			585.875	12.4055
585.907	9.65063			585.907	8.27197
585.939	12.4162			585.939	9.65701
585.971	12.4271			585.971	9.66552
586.003	9.67335			586.003	11.0553
586.035	11.0622			586.035	8.29666
586.067	11.0679			586.067	11.0679
586.099	12.4573			586.099	9.68898
586.131	12.4617			586.131	8.30777
586.163	12.4617			586.163	11.0771
586.195	11.0712			586.195	6.9195
586.227	11.0598			586.227	11.0598
586.259	9.66521			586.259	9.66521
586.291	13.7927			586.291	9.65491
586.323	9.6489			586.323	11.0273
586.355	9.64715			586.355	6.89082
586.387	13.782			586.387	9.64742
586.419	8.26857			586.419	9.64666
586.451	11.0203			586.451	9.64278
586.483	12.3886			586.483	11.0121
586.515	12.3773			586.515	9.62682
586.547	12.3676			586.547	10.9934
586.58	12.362			586.58	9.61488
586.612	10.9883			586.612	12.3618
586.644	10.9899			586.644	10.9899
586.676	8.2435			586.676	9.61742
586.708	10.9913			586.708	9.61738
586.74	10.989			586.74	9.61542
586.772	12.3569			586.772	10.9839
586.804	9.60285			586.804	10.9747
586.836	12.3304			586.836	8.22024
586.868	10.9411			586.868	9.57344
586.9	13.649			586.9	10.9192
586.932	12.2609			586.932	10.8986
586.964	8.16197			586.964	9.52229
586.996	9.51344			586.996	10.8725
587.028	12.2245			587.028	9.50793
587.06	8.1446			587.06	10.8595
587.092	10.8483			587.092	8.13623
587.124	8.12348			587.124	9.4774
587.156	9.45935			587.156	8.10802
587.188	8.09301			587.188	9.44184
587.22	16.1623			587.22	9.42801
587.252	8.07275			587.252	10.7637
587.284	14.7867			587.284	12.0982
587.316	10.7413			587.316	12.0839
587.348	10.7225			587.348	10.7225
587.38	12.0355			587.38	9.36097
587.413	9.33862			587.413	9.33862
587.445	10.6509			587.445	7.9882
587.477	14.6247			587.477	9.30662
587.509	6.64269			587.509	10.6283
587.541	10.6247			587.541	7.96855
587.573	11.9498			587.573	7.9665
587.605	13.2724			587.605	10.6179
587.637	10.6119			587.637	7.9589
587.669	11.9301			587.669	10.6045
587.701	10.5963			587.701	9.27175
587.733	11.9106			587.733	7.94043
587.765	9.25522			587.765	11.8996
587.797	9.24635			587.797	7.92544
587.829	11.8774			587.829	7.91825
587.861	13.1863			587.861	9.2304
587.893	11.8584			587.893	9.22322
587.925	9.21545			587.925	11.8484
587.957	9.2066			587.957	9.2066
587.989	13.1389			587.989	10.5112
588.021	6.56338			588.021	7.87605
588.053	11.8055			588.053	11.8055
588.085	7.86624			588.085	7.86624
588.117	11.795			588.117	7.86332
588.149	10.4816			588.149	7.86118
588.181	7.85999			588.181	7.85999
588.213	10.4866			588.213	9.16359
588.245	11.8275			588.245	10.4963
588.277	11.7986			588.277	7.90001
588.31	9.30415			588.31	11.8258
588.342	10.5966			588.342	9.23907
588.374	9.57468			588.374	7.93606
588.406	11.9723			588.406	10.4686
588.438	11.9			588.438	9.35607
588.47	13.1151			588.47	10.406
588.502	7.40192			588.502	10.3812
588.534	10.8217			588.534	10.1384
588.566	13.0235			588.566	9.43542
588.598	9.53782			588.598	9.53782
588.63	10.8599			588.63	8.42611
588.662	13.0069			588.662	9.27028
588.694	12.2133			588.694	11.6344
588.726	11.7564			588.726	10.0051
588.758	12.5647			588.758	10.4728
588.79	9.87957			588.79	8.42423
588.822	12.1739			588.822	10.163
588.854	12.6456			588.854	7.57097
588.886	13.3555			588.886	10.1858
588.918	10.4786			588.918	9.49007
588.95	13.1419			588.95	8.85694
588.982	9.55966			588.982	8.17281
589.014	11.1518			589.014	11.5653
589.046	10.6451			589.046	9.43765
589.078	10.2549			589.078	11.6316
589.11	11.42			589.11	10.7885
589.142	12.1599			589.142	8.92274
589.174	11.4152			589.174	8.9339
589.206	12.4593			589.206	9.59107
589.238	13.4981			589.238	9.54085
589.27	10.8115			589.27	10.1692
589.302	10.5076			589.302	9.32312
589.334	12.0651			589.334	10.6352
589.366	12.8214			589.366	10.3718
589.398	11.4976			589.398	11.0735
589.431	11.8602			589.431	11.4913
589.463	12.5359			589.463	10.9185
589.495	12.3124			589.495	8.48649
589.527	10.4076			589.527	11.3936
589.559	11.1937			589.559	11.8735
589.591	12.3556			589.591	9.48463
589.623	11.356			589.623	11.1997
589.655	12.4213			589.655	8.45963
589.687	12.5248			589.687	10.4446
589.719	13.1332			589.719	10.5401
589.751	11.7217			589.751	10.8665
589.783	14.8781			589.783	13.2238
589.815	10.3526			589.815	10.3526
589.847	11.3667			589.847	9.55162
589.879	13.534			589.879	10.2869
589.911	10.465			589.911	12.5088
589.943	12.1432			589.943	10.5618
589.975	10.8242			589.975	10.5845
590.007	12.8353			590.007	9.44865
590.039	14.7735			590.039	12.1201
590.071	12.844			590.071	10.3616
590.103	12.6385			590.103	8.13608
590.135	12.9618			590.135	10.1498
590.167	13.8627			590.167	7.64269
590.199	12.4997			590.199	10.4939
590.231	13.9797			590.231	12.4868
590.263	11.528			590.263	10.1788
590.295	12.3189			590.295	10.7084
590.327	12.9734			590.327	10.767
590.359	13.7368			590.359	9.81822
590.391	11.7324			590.391	10.2098
590.423	11.1065			590.423	10.1548
590.455	14.47			590.455	11.0084
590.487	12.1172			590.487	10.4872
590.519	12.0056			590.519	9.96344
590.551	14.0698			590.551	11.6115
590.583	13.6431			590.583	11.5426
590.615	12.1852			590.615	11.0554
590.647	13.6874			590.647	11.2713
590.679	14.0489			590.679	11.2115
590.711	12.0041			590.711	10.2839
590.743	13.0089			590.743	8.24619
590.775	13.3708			590.775	9.20044
590.807	13.9577			590.807	10.5123
590.839	12.1241			590.839	10.3678
590.871	13.8827			590.871	11.3919
590.903	12.959			590.903	8.91956
590.935	13.3929			590.935	9.10944
590.967	12.803			590.967	7.52588
590.999	12.5127			590.999	8.26646
591.031	15.1885			591.031	10.2812
591.064	14.4992			591.064	11.4519
591.096	12.4766			591.096	11.4107
591.128	13.7202			591.128	10.7489
591.16	13.1359			591.16	10.6587
591.192	14.6843			591.192	10.6956
591.224	15.3096			591.224	11.9843
591.256	13.2655			591.256	12.7709
591.288	12.557			591.288	12.557
591.32	13.2627			591.32	12.6256
591.352	14.0354			591.352	11.2918
591.384	11.9454			591.384	10.5222
591.416	11.8761			591.416	11.9016
591.432	14.0044			591.432	12.604
591.464	15.3671			591.464	9.77908
591.496	9.75664			591.496	9.75664
591.528	13.9107			591.528	9.7375
591.561	12.5			591.561	11.1111
591.593	11.0978			591.593	11.0978
591.625	13.8591			591.625	9.70134
591.657	12.4613			591.657	8.30753
591.689	11.0604			591.689	12.4429
591.721	12.4185			591.721	8.27901
591.754	9.63847			591.754	9.63847
591.786	12.3694			591.786	8.24625
591.818	12.3514			591.818	9.60662
591.85	12.3369			591.85	12.3369
591.882	15.0594			591.882	9.58329
591.914	10.9337			591.914	13.6671
591.946	12.2722			591.946	10.9086
591.979	10.8787			591.979	10.8787
592.011	12.2038			592.011	9.49186
592.043	13.525			592.043	9.46746
592.075	12.1469			592.075	8.09794
592.107	13.4744			592.107	9.4321
592.139	13.4558			592.139	8.0735
592.172	12.0936			592.172	10.7499
592.204	9.39138			592.204	10.733
592.236	12.0531			592.236	10.7139
592.268	12.0308			592.268	12.0308
592.3	12.01			592.3	9.3411
592.332	11.9923			592.332	10.6598
592.364	11.9769			592.364	9.31537
592.397	13.2907			592.397	9.30346
592.429	13.2715			592.429	11.9443
592.461	13.2497			592.461	10.5998
592.493	15.8724			592.493	11.9043
592.525	7.9234			592.525	11.8851
592.557	14.5058			592.557	9.23093
592.589	11.8536			592.589	10.5365
592.622	13.155			592.622	13.155
592.654	15.7665			592.654	11.8249
592.686	10.4973			592.686	11.8094
592.718	13.1049			592.718	10.4839
592.75	13.0911			592.75	10.4729
592.782	10.4665			592.782	11.7748
592.814	13.0819			592.814	11.7737
592.847	10.469			592.847	10.469
592.879	15.7107			592.879	11.7831
592.911	13.0953			592.911	9.16673
592.943	13.0916			592.943	9.16412
592.975	14.3881			592.975	9.15604
593.007	14.3692			593.007	9.14401
593.039	11.7401			593.039	10.4356
593.072	13.0299			593.072	10.4239
593.104	13.0227			593.104	10.4181
593.136	13.0232			593.136	10.4186
593.168	14.3321			593.168	7.81752
593.2	13.0363			593.2	5.2145
593.232	14.3445			593.232	10.4323
593.264	14.344			593.264	10.432
593.297	14.3399			593.297	10.429
593.329	14.3359			593.329	6.5163
593.361	9.12287			593.361	7.8196
593.393	14.3427			593.393	13.0388
593.425	13.0508			593.425	9.13555
593.457	10.4529			593.457	11.7595
593.49	14.3887			593.49	6.5403
593.522	13.0905			593.522	10.4724
593.554	14.4039			593.554	7.85669
593.586	13.0946			593.586	7.85676
593.618	11.786			593.618	10.4765
593.65	14.4128			593.65	14.4128
593.682	13.1183			593.682	10.4946
593.714	14.4565			593.714	9.19957
593.747	9.21995			593.747	9.21995
593.779	10.5611			593.779	9.241
593.811	11.9059			593.811	10.583
593.843	15.9011			593.843	11.9258
593.875	13.2667			593.875	10.6134
593.907	11.9491			593.907	10.6214
593.94	18.5966			593.94	9.29829
593.972	11.9606			593.972	7.97374
594.004	10.6391			594.004	9.30918
594.036	14.6435			594.036	7.98736
594.068	7.99721			594.068	10.6629
594.1	12.0109			594.1	9.3418
594.132	14.6969			594.132	9.35257
594.164	10.7002			594.164	12.0378
594.197	14.7299			594.197	10.7127
594.229	12.0679			594.229	9.38615
594.261	14.7708			594.261	10.7424
594.293	13.4457			594.293	10.7566
594.325	9.42193			594.325	10.7679
594.357	10.7772			594.357	9.43008
594.389	12.1357			594.389	12.1357
594.422	12.1507			594.422	12.1507
594.454	12.1698			594.454	9.46538
594.486	9.48133			594.486	12.1903
594.518	13.5656			594.518	10.8525
594.55	12.225			594.55	9.50833
594.582	14.9602			594.582	10.8801
594.614	12.2573			594.614	9.53349
594.647	12.2775			594.647	9.54917
594.679	19.1301			594.679	12.2979
594.711	13.6821			594.711	8.20927
594.743	15.0611			594.743	10.9535
594.775	12.3255			594.775	8.21701
594.807	13.697			594.807	8.21819
594.839	12.3333			594.839	9.59254
594.872	16.4608			594.872	9.60212
594.904	13.7355			594.904	10.9884
594.936	11.0023			594.936	13.7529
594.968	12.3882			594.968	9.63528
595	11.0158			595	12.3928
595.032	13.7704			595.032	6.88521
595.064	12.3934			595.064	9.63931
595.096	12.3949			595.096	12.3949
595.129	15.1527			595.129	11.0201
595.161	16.5331			595.161	9.6443
595.193	12.4001			595.193	11.0223
595.225	13.7763			595.225	8.26578
595.257	15.1523			595.257	11.0199
595.289	9.64268			595.289	8.26515
595.321	15.1553			595.321	9.64425
595.354	12.4017			595.354	11.0237
595.386	13.7791			595.386	8.26749
595.418	12.3974			595.418	11.0199
595.45	11.0139			595.45	12.3907
595.482	13.7584			595.482	8.25507
595.514	13.749			595.514	12.3741
595.546	13.7391			595.546	9.61738
595.578	12.3558			595.578	10.9829
595.611	12.3469			595.611	8.23126
595.643	15.0832			595.643	10.9696
595.675	13.7109			595.675	10.9687
595.707	12.3442			595.707	12.3442
595.739	9.60607			595.739	9.60607
595.771	13.7266			595.771	10.9813
595.803	15.0939			595.803	10.9774
595.836	15.0781			595.836	8.2244
595.868	15.056			595.868	10.9498
595.9	15.034			595.9	9.56708
595.932	12.2866			595.932	10.9214
595.964	12.2771			595.964	10.913
595.996	13.6331			595.996	8.17985
596.028	12.2611			596.028	10.8987
596.06	13.6093			596.06	9.52648
596.093	14.9487			596.093	9.5128
596.125	12.2095			596.125	12.2095
596.157	14.8959			596.157	10.8334
596.189	9.46418			596.189	10.8162
596.221	13.504			596.221	9.45277
596.253	13.4919			596.253	10.7935
596.285	9.43616			596.285	10.7842
596.317	16.157			596.317	10.7714
596.35	13.4413			596.35	9.4089
596.382	10.7306			596.382	6.70665
596.414	12.0463			596.414	10.7079
596.446	13.3605			596.446	10.6884
596.478	12.008			596.478	10.6738
596.51	11.9955			596.51	9.32984
596.542	13.315			596.542	10.652
596.574	10.6387			596.574	6.6492
596.607	11.9492			596.607	15.9322
596.639	11.9268			596.639	9.27639
596.671	10.5823			596.671	9.2595
596.703	13.2092			596.703	10.5674
596.735	10.5589			596.735	10.5589
596.767	13.1952			596.767	10.5562
596.799	14.5131			596.799	7.91622
596.831	11.8684			596.831	9.23098
596.864	13.1728			596.864	10.5383
596.896	11.8382			596.896	14.469
596.928	14.4456			596.928	9.19268
596.96	15.7332			596.96	10.4888
596.992	13.0904			596.992	11.7814
597.024	13.0712			597.024	9.14986
597.056	11.7493			597.056	10.4438
597.089	10.4347			597.089	7.82604
597.121	15.6463			597.121	11.7347
597.153	14.3439			597.153	10.4319
597.185	13.044			597.185	10.4352
597.217	13.0454			597.217	10.4363
597.249	14.3432			597.249	10.4314
597.281	10.4197			597.281	9.11721
597.313	14.3051			597.313	7.80278
597.345	11.6872			597.345	10.3887
597.378	14.2708			597.378	10.3788
597.41	12.969			597.41	11.6721
597.442	14.2657			597.442	7.78128
597.474	11.6708			597.474	11.6708
597.506	14.2578			597.506	10.3693
597.538	10.3612			597.538	9.06604
597.57	12.9406			597.57	12.9406
597.602	14.2265			597.602	10.3465
597.635	14.2243			597.635	11.638
597.667	16.8142			597.667	10.3472
597.699	10.3517			597.699	11.6457
597.731	15.5354			597.731	10.3569
597.763	12.9523			597.763	10.3619
597.795	14.2533			597.795	10.366
597.827	12.9613			597.827	10.369
597.859	11.667			597.859	7.77803
597.892	15.5579			597.892	11.6684
597.924	14.2648			597.924	10.3744
597.956	12.9748			597.956	10.3798
597.988	12.9858			597.988	12.9858
598.02	12.9995			598.02	11.6996
598.052	11.712			598.052	10.4106
598.084	13.0249			598.084	11.7224
598.116	13.0337			598.116	10.427
598.148	14.3451			598.148	10.4328
598.181	10.4389			598.181	9.13407
598.213	14.3643			598.213	10.4468
598.245	13.0708			598.245	7.84247
598.277	11.776			598.277	11.776
598.309	10.4774			598.309	10.4774
598.341	11.7947			598.341	11.7947
598.373	11.7979			598.373	9.17611
598.405	14.4198			598.405	11.798
598.438	11.7985			598.438	10.4875
598.47	11.802			598.47	10.4907
598.502	14.4337			598.502	10.4972
598.534	13.1325			598.534	11.8193
598.566	15.7737			598.566	6.57236
598.598	13.1585			598.598	11.8426
598.63	11.8586			598.63	11.8586
598.662	13.2002			598.662	11.8802
598.695	10.5837			598.695	11.9067
598.727	13.2604			598.727	9.28228
598.759	11.9577			598.759	10.6291
598.791	11.9733			598.791	9.31256
598.823	13.313			598.823	11.9817
598.855	13.3193			598.855	9.32352
598.887	13.3285			598.887	10.6628
598.919	14.6784			598.919	10.6752
598.951	14.7017			598.951	9.35562
598.984	12.05			598.984	10.7111
599.016	13.4116			599.016	9.38809
599.048	9.40206			599.048	13.4315
599.08	13.4488			599.08	6.72442
599.112	14.8106			599.112	13.4641
599.144	12.1297			599.144	6.7387
599.176	13.4882			599.176	12.1394
599.208	10.7974			599.208	10.7974
599.24	17.5565			599.24	10.804
599.273	13.5158			599.273	10.8126
599.305	10.8251			599.305	9.472
599.337	13.5521			599.337	9.48648
599.369	9.50269			599.369	13.5753
599.401	13.5966			599.401	12.237
599.433	14.9736			599.433	10.8899
599.465	10.897			599.465	10.897
599.497	14.9878			599.497	9.53767
599.529	12.2654			599.529	10.9026
599.562	13.6333			599.562	13.6333
599.594	15.0055			599.594	12.2773
599.626	16.3812			599.626	12.2859
599.658	12.2941			599.658	9.56211
599.69	13.6681			599.69	9.5677
599.722	10.9409			599.722	13.6761
599.754	13.6859			599.754	9.58014
599.786	10.959			599.786	12.3288
599.818	15.0853			599.818	9.59974
599.851	10.9837			599.851	8.23777
599.883	10.9949			599.883	9.62053
599.915	12.3787			599.915	11.0033
599.947	12.3841			599.947	11.0081
599.979	11.0091			599.979	9.63298
600.011	13.7582			600.011	8.25492
600.043	8.25094			600.043	11.0013
600.075	10.9946			600.075	9.62026
600.107	10.9886			600.107	9.61498
600.14	16.4784			600.14	12.3588
600.172	10.9877			600.172	6.86729
600.204	13.7437			600.204	13.7437
600.236	12.3806			600.236	8.25371
600.268	13.7659			600.268	11.0127
600.3	13.7671			600.3	9.63699
600.332	6.87895			600.332	8.25474
600.364	15.1164			600.364	8.2453
600.396	12.3544			600.396	12.3544
600.429	16.4625			600.429	8.23127
600.461	13.7175			600.461	12.3458
600.493	15.0905			600.493	12.3468
600.525	10.9728			600.525	12.3444
600.557	15.0774			600.557	10.9654
600.589	9.58504			600.589	12.3236
600.621	13.6789			600.621	10.9431
600.653	10.9339			600.653	12.3007
600.685	16.3892			600.685	8.19461
600.718	13.6471			600.718	12.2824
600.75	12.2709			600.75	10.9075
600.782	12.2592			600.782	8.17278
600.814	13.6111			600.814	12.25
600.846	9.52338			600.846	10.8839
600.878	12.2398			600.878	9.51983
600.91	12.2313			600.91	12.2313
600.942	14.9296			600.942	12.2151
600.974	13.5461			600.974	10.8369
601.006	10.8136			601.006	8.11022
601.039	14.841			601.039	9.44427
601.071	9.43205			601.071	12.1269
601.103	13.4637			601.103	10.7709
601.135	13.4552			601.135	9.41862
601.167	13.4444			601.167	8.06663
601.199	10.7435			601.199	9.4006
601.231	10.7292			601.231	10.7292
601.263	9.37537			601.263	10.7147
601.295	16.0526			601.295	10.7018
601.327	13.3641			601.327	10.6913
601.36	16.025			601.36	10.6833
601.392	14.6814			601.392	12.012
601.424	12.0064			601.424	12.0064
601.456	16.0001			601.456	10.6667
601.488	14.656			601.488	10.6589
601.52	11.9789			601.52	11.9789
601.552	13.2921			601.552	7.97523
601.584	14.5979			601.584	10.6167
601.616	14.5727			601.616	10.5984
601.648	13.2251			601.648	6.61253
601.681	11.8836			601.681	11.8836
601.713	13.1858			601.713	7.91146
601.745	13.1707			601.745	11.8536
601.777	13.158			601.777	9.21062
601.809	15.7754			601.809	11.8316
601.841	11.8205			601.841	10.5071
601.873	14.432			601.873	10.496
601.905	11.7943			601.905	10.4838
601.937	11.7798			601.937	11.7798
601.969	14.3801			601.969	11.7655
602.002	15.6694			602.002	9.14048
602.034	13.0442			602.034	10.4354
602.066	14.3351			602.066	11.7287
602.098	10.4162			602.098	11.7182
602.13	16.911			602.13	7.80506
602.162	11.6965			602.162	10.3969
602.194	9.0883			602.194	7.78997
602.226	10.3766			602.226	9.07956
602.258	12.9593			602.258	10.3674
602.29	15.5387			602.29	15.5387
602.323	16.8209			602.323	10.3513
602.355	11.6364			602.355	7.75758
602.387	12.9191			602.387	12.9191
602.419	11.6176			602.419	9.03595
602.451	9.02851			602.451	12.8979
602.483	10.3103			602.483	10.3103
602.515	11.5915			602.515	11.5915
602.547	9.01178			602.547	10.2992
602.579	11.585			602.579	12.8722
602.611	11.5864			602.611	10.299
602.643	15.452			602.643	10.3013
602.676	11.5901			602.676	10.3023
602.708	14.1629			602.708	10.3003
602.74	12.8689			602.74	6.43446
602.772	14.1464			602.772	12.8603
602.804	15.4226			602.804	8.99649
602.836	15.4153			602.836	10.2769
602.868	12.8426			602.868	8.98985
602.9	12.8411			602.9	8.98879
602.932	12.841			602.932	6.4205
602.964	11.558			602.964	11.558
602.997	15.4143			602.997	8.99167
603.029	14.1352			603.029	7.71009
603.061	11.5705			603.061	8.99928
603.093	15.4337			603.093	7.71683
603.125	10.2911			603.125	11.5774
603.157	12.8621			603.157	9.00344
603.189	8.99958			603.189	10.2852
603.221	11.5647			603.221	10.2797
603.253	14.1294			603.253	10.2759
603.285	16.6994			603.285	10.2765
603.318	12.8531			603.318	8.99715
603.35	14.1525			603.35	9.00613
603.382	11.5928			603.382	10.3047
603.414	12.894			603.414	9.0258
603.446	11.6119			603.446	10.3217
603.478	14.1943			603.478	12.9039
603.51	12.9003			603.51	7.74019
603.542	14.1838			603.542	12.8944
603.574	14.1793			603.574	11.6012
603.606	11.6023			603.606	7.73487
603.638	12.8993			603.638	9.02951
603.67	15.4942			603.67	9.03827
603.703	12.9249			603.703	10.3399
603.735	14.228			603.735	10.3476
603.767	14.2337			603.767	9.05784
603.799	12.9429			603.799	11.6486
603.831	11.6528			603.831	10.358
603.863	14.2517			603.863	11.6605
603.895	11.6709			603.895	11.6709
603.927	14.2769			603.927	9.08533
603.959	11.6888			603.959	12.9876
603.991	12.9929			603.991	11.6936
604.023	15.5968			604.023	10.3978
604.056	13.0034			604.056	11.7031
604.088	13.0119			604.088	11.7107
604.12	15.625			604.12	9.11459
604.152	13.0276			604.152	10.4221
604.184	15.6369			604.184	10.4246
[truncated: 9,370 more rows]
