# Supplementary material for: Solution-grown BiI/BiI3 van der Waals heterostructures for sensitive X-ray detection
Source: Nat Commun. 2023 Mar 23;14:1621. doi: 10.1038/s41467-023-37297-z (PMC10036621; doi:10.1038/s41467-023-37297-z)
Supplement: Supplementary file 3 — Source Data [file 41467_2023_37297_MOESM3_ESM.zip › Source Data/Supplementary figure 12.xlsx]

## Sheet: Sheet1
Raman shift	Raman intensity
cm^(-1)	a.u.
10.8211	12.2
11.9623	11.4
13.1011	12.2
14.2398	11
15.3806	12.2
16.519	11.2
17.6573	12.8
18.7976	10.8
19.9357	11.4
21.0736	11.6
22.2135	11.2
23.3511	11.4
24.4886	12.2
25.6281	10.4
26.7653	12.4
27.9023	12.2
29.0414	12.4
30.1782	12.4
31.3148	12
32.4535	13
33.5899	15.2
34.7261	16.6
35.8644	18.6
37.0003	21.4
38.1361	22
39.274	26
40.4095	26.2
41.5449	27.2
42.6824	27.4
43.8175	27
44.9525	28.4
46.0895	28.4
47.2242	29.2
48.3588	27.8
49.4933	29.6
50.6297	32.2
51.7639	31.2
52.8979	36.2
54.034	43.2
55.1677	47.6
56.3014	50.4
57.4348	47.2
58.5703	43
59.7036	40.2
60.8366	48
61.9717	50.2
63.1045	60
64.2372	65.6
65.3697	70.4
66.5042	75.2
67.6365	79
68.7686	79.2
69.9006	79.2
71.0346	80.2
72.1663	81.2
73.2979	78
74.4293	80.8
75.5627	78.8
76.6939	81
77.8249	83.2
78.9558	83.2
80.0865	87.4
81.2193	96.4
82.3498	97.8
83.4801	106.4
84.6103	115.2
85.7425	118.2
86.8724	119
88.0022	121.2
89.1319	116.6
90.2614	116.8
91.3929	113
92.5222	110.8
93.6513	112.2
94.7802	111.2
95.9091	108.8
97.0399	107.8
98.1685	111.4
99.2969	116.8
100.425	114.2
101.553	117.6
102.684	124.4
103.811	128.4
104.939	137
106.067	145.4
107.194	158
108.322	176.8
109.451	193.4
110.578	227.4
111.705	271.2
112.832	316.2
113.958	370.2
115.085	422.2
116.211	418.4
117.34	369.4
118.466	314.6
119.592	256.6
120.718	215.6
121.843	175.6
122.969	164.6
124.094	150
125.222	136.8
126.347	128.2
127.472	124.8
128.597	115.8
129.722	111.6
130.846	106.6
131.971	105.4
133.095	101
134.221	100.6
135.345	97.4
136.469	92.6
137.593	92.2
138.717	96.8
139.84	91
140.964	92.2
142.087	88.8
143.21	82.8
144.333	87.2
145.456	84.4
146.581	85.4
147.704	86.6
148.826	85.4
149.948	84
151.07	82.4
152.193	81.4
153.314	84.6
154.436	81.2
155.558	79.4
156.679	77.4
157.801	77.6
158.922	77
160.043	75.8
161.164	71.4
162.285	72.2
163.406	69.2
164.528	71.6
165.649	72.6
166.769	70.2
167.889	72
169.009	67.6
170.129	66.4
171.249	69.8
172.369	68.4
173.488	67.6
174.607	67.6
175.727	67.8
176.846	64.6
177.965	67.2
179.083	64.4
180.202	69
181.321	66.8
182.439	65.2
183.557	66.8
184.675	65
185.794	66.4
186.911	67.2
188.029	64.2
189.147	67.4
190.264	64
191.382	67.2
192.499	68
193.616	66.6
194.733	69.2
195.85	67.4
196.966	66
198.083	67
199.199	67.6
200.313	67.8
