# Supplementary material for: Solution-grown BiI/BiI3 van der Waals heterostructures for sensitive X-ray detection
Source: Nat Commun. 2023 Mar 23;14:1621. doi: 10.1038/s41467-023-37297-z (PMC10036621; doi:10.1038/s41467-023-37297-z)
Supplement: Supplementary file 3 — Source Data [file 41467_2023_37297_MOESM3_ESM.zip › Source Data/Supplementary figure 13.xlsx]

## Sheet: supplementary figure 13a
Time	current
ms	nA
0	0.00214
50.897	0.00217
73.072	0.00216
124.695	0.00215
147.609	0.00215
200.473	0.00214
222.447	0.00214
274.263	0.00214
296.42	0.00215
348.072	0.00215
370.026	0.00214
421.87	0.00223
443.815	0.00224
497.668	0.00229
520.618	0.0023
581.476	0.00222
604.385	0.0022
668.212	0.00356
690.154	0.0226
741.015	0.17711
791.867	0.17585
848.68	0.17353
870.621	0.17278
918.493	0.17143
940.716	0.1709
992.32	0.1698
1014.52	0.16942
1066.1	0.16868
1089.04	0.16837
1137.94	0.16777
1160.87	0.1675
1220.73	0.16691
1242.66	0.16672
1292.52	0.16624
1315.45	0.16606
1376.29	0.16573
1399.23	0.16559
1456.08	0.16522
1478.07	0.16508
1528.9	0.16481
1551.01	0.16466
1600.69	0.16445
1622.9	0.16438
1672.5	0.16415
1694.44	0.16406
1744.32	0.16386
1767.26	0.16378
1818.14	0.16355
1840.1	0.16348
1889.97	0.16334
1912.16	0.1633
1962.74	0.16317
1985.69	0.16313
2033.58	0.16301
2055.72	0.16297
2105.36	0.16289
2128.3	0.16284
2188.14	0.16276
2210.14	0.16273
2262.94	0.16258
2285.88	0.16254
2343.72	0.16241
2366.66	0.16238
2416.54	0.16219
2438.48	0.16214
2488.36	0.16205

## Sheet: supplementary figure 13b
Time	current
ms	nA
0	0.16052
52.861	0.16049
75.802	0.16045
128.688	0.16047
151.616	0.16048
205.463	0.16046
230.385	0.16048
283.276	0.16047
305.234	0.1605
360.039	0.16053
382.043	0.16053
435.835	0.16052
458.778	0.16051
511.633	0.16043
533.836	0.16043
587.431	0.16049
609.45	0.16051
662.23	0.16051
685.169	0.16052
738.029	0.16056
759.974	0.16055
812.858	0.16053
835.768	0.16053
889.68	0.15607
911.625	0.14417
964.423	0.11061
987.365	0.00894
1040.16	0.00838
1063.07	0.00812
1112.99	0.00708
1135.9	0.00676
1186.77	0.00617
1208.93	0.00595
1260.57	0.00553
1282.52	0.00539
1333.37	0.00508
1356.31	0.00497
1408.17	0.00476
1430.22	0.00468
1481.98	0.00453
1504.13	0.00447
1555.78	0.00433
1577.94	0.00428
1629.61	0.00417
1651.74	0.00413
1703.38	0.00405
1725.62	0.00402
1778.21	0.00393
1801.12	0.0039
1851.98	0.00382
1874.15	0.0038
1926.78	0.00375
1948.81	0.00373
2000.6	0.00368
2022.61	0.00366
2074.39	0.00361
2097.33	0.00357
2149.19	0.00354
2171.13	0.00353
2222.03	0.00349
2244.16	0.00347
2295.8	0.00346
2318.74	0.00344
2379.61	0.0034
2401.74	0.00339
2453.38	0.00336
2476.37	0.00334

## Sheet: supplementary figure 13c
Time	current
ms	nA
0	0.01002
45.84	0.01001
69.764	0.01001
115.619	0.01002
138.556	0.01001
190.419	0.01014
212.378	0.01018
271.354	0.01021
294.33	0.01019
355.16	0.01009
377.072	0.01008
423.945	0.01028
445.942	0.02064
495.79	1.30525
517.777	1.29416
600.492	1.28796
622.53	1.28606
686.293	1.28333
708.203	1.28212
772.031	1.27905
794.976	1.27818
857.803	1.27644
879.789	1.27575
943.574	1.27272
965.515	1.27156
1027.38	1.27045
1050.29	1.27044
1115.12	1.26793
1137.06	1.26675
1200.92	1.26672
1222.83	1.26499
1288.66	1.26429
1310.6	1.26477
1374.45	1.26245
1397.37	1.26234
1462.19	1.25995
1484.27	1.26028
1548.95	1.25869
1570.9	1.25863
1635.75	1.25797
1657.66	1.25709
1724.49	1.25542
1747.44	1.25603
1822.22	1.25593
1844.18	1.25476
1907.99	1.25425
1930.93	1.25404
1994.76	1.25322
2017.7	1.25267
2081.55	1.25201
2103.47	1.25165
2168.3	1.25147
2190.24	1.25074
2255.6	1.25033
2278.54	1.24865
2342.37	1.24869
2364.31	1.24901
2427.14	1.24784
2449.08	1.24808
2513.92	1.24694
2535.86	1.24687
2599.71	1.24702
2621.87	1.24658
2686.45	1.24615
2708.42	1.24604
2773.23	1.24598
2797.17	1.24556
2860.03	1.24479
2882.95	1.244
2947.77	1.24384
2969.72	1.24383

## Sheet: supplementary figure 13d
Time	current
ms	nA
0	1.2357
69.813	1.2355
92.752	1.23587
161.566	1.23461
184.541	1.23471
254.349	1.23522
278.286	1.2363
347.07	1.2352
370.039	1.23507
440.818	1.23579
464.756	1.23531
535.567	1.23446
558.504	1.23541
627.321	1.23542
650.26	1.2354
718.11	1.23495
742.013	1.23535
811.826	1.236
835.762	1.23495
905.577	1.23494
929.515	1.23498
1000.33	1.23537
1022.27	1.23482
1095.08	1.23544
1118.05	1.2356
1188.83	0.02516
1211.8	0.02482
1268.63	0.02413
1290.53	0.02389
1348.41	0.02326
1371.32	0.02305
1419.22	0.02258
1441.13	0.02239
1500.97	0.02192
1523.92	0.02173
1571.81	0.0214
1593.78	0.02121
1653.56	0.02082
1676.51	0.02068
1725.37	0.02038
1748.31	0.02026
1798.17	0.02
1821.12	0.0199
1881.95	0.01958
1904.9	0.01946
1953.76	0.01924
1975.7	0.01915
2035.55	0.01891
2057.49	0.01883
2107.35	0.01864
2129.29	0.01854
2179.19	0.01836
2202.09	0.01825
2258.94	0.01807
2280.97	0.01797
2330.79	0.01778
2353.69	0.0177
2402.59	0.01753
2424.63	0.01746
2483.35	0.01728
2505.29	0.01723
2559.17	0.01706
2581.08	0.017
2631.95	0.01688
2654.01	0.01679
2712.73	0.01666
2734.67	0.01662
2784.57	0.01651
2806.7	0.01647
2855.38	0.01633
2878.29	0.01629
2937.13	0.01618
2959.2	0.01611
