# Supplementary material for: Solution-grown BiI/BiI3 van der Waals heterostructures for sensitive X-ray detection
Source: Nat Commun. 2023 Mar 23;14:1621. doi: 10.1038/s41467-023-37297-z (PMC10036621; doi:10.1038/s41467-023-37297-z)
Supplement: Supplementary file 3 — Source Data [file 41467_2023_37297_MOESM3_ESM.zip › Source Data/Supplementary figure 14.xlsx]

## Sheet: supplementary figure 14a
X-ray tube current
1 uA (+)				1 uA (-)				5 uA (+)				5 uA (-)				10 uA (+)				10 uA (-)				20 uA (+)				20 uA (-)				40 uA (+)				40 uA (-)				60 uA (+)				60 uA (-)				80 uA (+)
Time	Photocurrent density			Time	Photocurrent density			Time	Photocurrent density			Time	Photocurrent density			Time	Photocurrent density			Time	Photocurrent density			Time	Photocurrent density			Time	Photocurrent density			Time	Photocurrent density			Time	Photocurrent density			Time	Photocurrent density			Time	Photocurrent density			Time	Photocurrent density
s	nA cm^(-2)			s	nA cm^(-2)			s	nA cm^(-2)			s	nA cm^(-2)			s	nA cm^(-2)			s	nA cm^(-2)			s	nA cm^(-2)			s	nA cm^(-2)			s	nA cm^(-2)			s	nA cm^(-2)			s	nA cm^(-2)			s	nA cm^(-2)			s	nA cm^(-2)
10.0017	0.29838			10.0141	-0.37395			10.0113	0.50349			10.0032	-0.46997			10.0171	0.04986			10.0197	-0.05482			10.0202	0.08804			10.021	-0.37981			10.0142	0.11065			10.0057	-0.27896			10.0378	0.0581			10.0072	-0.06727			10.0141	0.03878
10.0297	0.29594			10.0381	-0.37775			10.0493	0.50505			10.0252	-0.46438			10.059	0.0497			10.0436	-0.04901			10.0578	0.0862			10.0588	-0.37788			10.0501	0.1103			10.0416	-0.27736			10.0597	0.05834			10.047	-0.06487			10.0518	0.0374
10.0676	0.29559			10.076	-0.38184			10.0714	0.51231			10.0631	-0.46243			10.0809	0.05177			10.0924	-0.05386			10.0807	0.0883			10.0808	-0.37341			10.0722	0.10901			10.0636	-0.27711			10.1006	0.05667			10.069	-0.06335			10.0738	0.03784
10.0897	0.29769			10.0981	-0.38419			10.1071	0.52898			10.085	-0.46627			10.1188	0.05093			10.1144	-0.05826			10.1186	0.09059			10.1177	-0.36637			10.0989	0.10495			10.0925	-0.27574			10.1235	0.058			10.1059	-0.06583			10.1013	0.03786
10.1274	0.29768			10.1308	-0.38335			10.129	0.53347			10.129	-0.47663			10.141	0.04953			10.1593	-0.06463			10.1407	0.09373			10.1406	-0.36371			10.1368	0.10469			10.1294	-0.27854			10.1604	0.05608			10.1281	-0.06615			10.1387	0.03605
10.1495	0.29614			10.1537	-0.38231			10.1666	0.54028			10.1511	-0.47285			10.1797	0.04947			10.1822	-0.06313			10.1685	0.09626			10.1665	-0.36358			10.159	0.10293			10.1514	-0.27953			10.1826	0.05639			10.1647	-0.06685			10.1608	0.03471
10.1882	0.29525			10.1767	-0.38051			10.1888	0.54101			10.1888	-0.47028			10.2018	0.0484			10.2331	-0.06414			10.2054	0.09873			10.2034	-0.36113			10.1847	0.10249			10.1882	-0.27708			10.2213	0.05555			10.1877	-0.06833			10.1985	0.03393
10.2102	0.29345			10.2006	-0.37936			10.2354	0.53462			10.2108	-0.47318			10.2455	0.04931			10.255	-0.06009			10.2283	0.09771			10.2254	-0.35398			10.2206	0.10185			10.2104	-0.27397			10.2432	0.05655			10.2256	-0.07084			10.2205	0.03293
10.2551	0.29122			10.2246	-0.37597			10.2574	0.53007			10.2487	-0.47668			10.2676	0.05087			10.2929	-0.05365			10.2553	0.09851			10.2533	-0.345			10.2428	0.10018			10.2371	-0.26874			10.2792	0.05701			10.2485	-0.07452			10.2474	0.03449
10.2771	0.29205			10.2485	-0.37513			10.2933	0.52809			10.2708	-0.47526			10.2974	0.05087			10.3149	-0.05299			10.2931	0.10138			10.2902	-0.33182			10.2705	0.09993			10.273	-0.26365			10.3013	0.05595			10.2984	-0.07145			10.2843	0.03496
10.3059	0.29183			10.2814	-0.37309			10.3155	0.5261			10.3095	-0.46719			10.3352	0.0537			10.3517	-0.04733			10.3153	0.09961			10.3123	-0.32824			10.3083	0.09738			10.2949	-0.2605			10.329	0.05788			10.3223	-0.06747			10.3062	0.03469
10.3438	0.29719			10.3034	-0.37154			10.3422	0.51547			10.3316	-0.46701			10.3582	0.05686			10.3747	-0.04441			10.352	0.0988			10.35	-0.32012			10.3303	0.09736			10.3319	-0.25902			10.3649	0.05908			10.3742	-0.06488			10.3471	0.03456
10.3668	0.29419			10.3273	-0.36905			10.3801	0.51046			10.3694	-0.46777			10.3881	0.05819			10.4116	-0.04028			10.3741	0.09554			10.372	-0.31421			10.3662	0.098			10.354	-0.25612			10.3868	0.06025			10.3971	-0.06177			10.3701	0.03311
10.3947	0.29648			10.3522	-0.36541			10.4021	0.50721			10.3915	-0.46292			10.425	0.05927			10.4337	-0.03437			10.4108	0.09143			10.4218	-0.31021			10.3891	0.09835			10.3907	-0.255			10.4138	0.06268			10.446	-0.06119			10.396	0.03194
10.4326	0.2984			10.3762	-0.36395			10.4299	0.50307			10.4202	-0.46293			10.4472	0.05619			10.4734	-0.02005			10.4338	0.0901			10.4448	-0.31238			10.426	0.09756			10.4127	-0.25871			10.4507	0.06131			10.4689	-0.06445			10.4319	0.03032
10.4547	0.2956			10.4091	-0.35713			10.4678	0.51088			10.4581	-0.46487			10.4858	0.05591			10.4954	-0.01755			10.4707	0.08685			10.4817	-0.31664			10.448	0.09732			10.4505	-0.26318			10.4726	0.05946			10.5208	-0.06813			10.4541	0.02851
10.4934	0.29359			10.4312	-0.35334			10.4908	0.51446			10.481	-0.47057			10.508	0.05454			10.5343	-0.01712			10.4927	0.08143			10.5036	-0.31559			10.4839	0.09881			10.4726	-0.26454			10.5095	0.0541			10.5428	-0.0637			10.4818	0.02595
10.5154	0.29424			10.4649	-0.34835			10.5376	0.52446			10.518	-0.47567			10.5367	0.05288			10.5562	-0.0206			10.5295	0.07815			10.5405	-0.31567			10.5059	0.09939			10.5094	-0.26612			10.5325	0.05367			10.5706	-0.0603			10.5187	0.02564
10.5433	0.29726			10.4878	-0.3464			10.5598	0.53865			10.5402	-0.46959			10.5746	0.05446			10.5842	-0.02164			10.5525	0.07691			10.5635	-0.31311			10.5328	0.10337			10.5315	-0.26695			10.5803	0.04654			10.6065	-0.05577			10.5409	0.02429
10.5812	0.29912			10.5118	-0.34376			10.5976	0.55348			10.5788	-0.46443			10.5976	0.05518			10.625	-0.01832			10.5904	0.07581			10.6113	-0.32071			10.5686	0.10368			10.5682	-0.26812			10.6033	0.04489			10.6295	-0.05243			10.5785	0.02192
10.6041	0.29503			10.5367	-0.34447			10.6204	0.56552			10.6017	-0.46529			10.6265	0.05671			10.647	-0.0217			10.6125	0.0759			10.6333	-0.33773			10.5916	0.10389			10.5904	-0.26827			10.6412	0.04576			10.6664	-0.05045			10.6005	0.0223
10.642	0.29994			10.5716	-0.34044			10.6563	0.57917			10.6386	-0.46715			10.6644	0.05578			10.6839	-0.02899			10.6412	0.07624			10.6692	-0.36656			10.6195	0.09708			10.6281	-0.26972			10.6641	0.04477			10.6885	-0.04699			10.6384	0.02243
10.664	0.29968			10.5946	-0.33714			10.6783	0.5853			10.6616	-0.46235			10.6863	0.0555			10.7058	-0.03195			10.6781	0.07405			10.6912	-0.36406			10.6574	0.09435			10.651	-0.27297			10.713	0.05066			10.7172	-0.04767			10.6603	0.02342
10.7029	0.29568			10.6265	-0.32952			10.7162	0.57166			10.7005	-0.45245			10.7272	0.05214			10.7437	-0.03477			10.7011	0.07366			10.719	-0.36446			10.6794	0.09145			10.6899	-0.28057			10.7349	0.05155			10.7532	-0.04347			10.6982	0.02566
10.725	0.29281			10.6494	-0.32831			10.7381	0.56428			10.7225	-0.44605			10.7491	0.05091			10.7659	-0.03711			10.739	0.07457			10.7549	-0.37468			10.7163	0.0917			10.7118	-0.28362			10.7728	0.05063			10.7761	-0.04111			10.7201	0.02625
10.7627	0.2934			10.6823	-0.32884			10.775	0.56009			10.7643	-0.4389			10.7881	0.04869			10.8035	-0.03788			10.7612	0.07529			10.7779	-0.383			10.7384	0.09001			10.7388	-0.28642			10.795	0.0497			10.813	-0.0386			10.766	0.02429
10.7857	0.29597			10.7044	-0.32565			10.7969	0.5649			10.7863	-0.43648			10.81	0.04499			10.8257	-0.03793			10.7978	0.07382			10.8268	-0.38229			10.7651	0.08853			10.7737	-0.28418			10.8307	0.048			10.8352	-0.03913			10.7889	0.0235
10.8236	0.29642			10.7282	-0.32255			10.8249	0.56817			10.8251	-0.43308			10.8498	0.03885			10.8634	-0.0354			10.8208	0.0721			10.8497	-0.37444			10.8001	0.0871			10.7966	-0.28204			10.8536	0.04846			10.8718	-0.04078			10.8358	0.02586
10.8465	0.29405			10.7531	-0.32129			10.8598	0.5394			10.8471	-0.42322			10.8718	0.03645			10.8855	-0.03428			10.8646	0.06953			10.8856	-0.36707			10.823	0.08619			10.8225	-0.28488			10.8995	0.05047			10.894	-0.04374			10.8578	0.02604
10.8854	0.2903			10.7871	-0.31993			10.8827	0.5249			10.885	-0.41383			10.9107	0.03436			10.9132	-0.03469			10.8866	0.07033			10.9085	-0.36464			10.8489	0.08639			10.8564	-0.28656			10.9214	0.05069			10.9317	-0.04035			10.8947	0.02796
10.9073	0.28962			10.81	-0.31903			10.9197	0.49841			10.9079	-0.40828			10.9337	0.03241			10.9492	-0.03398			10.9225	0.06805			10.9345	-0.36418			10.8858	0.08261			10.8794	-0.28558			10.9663	0.05445			10.9536	-0.04241			10.9168	0.0278
10.9452	0.28941			10.8429	-0.323			10.9417	0.48602			10.9468	-0.3994			10.9735	0.02968			10.9721	-0.0327			10.9454	0.0669			10.9714	-0.3659			10.9079	0.08058			10.9143	-0.28081			10.9883	0.05543			10.9926	-0.04057			10.9545	0.02643
10.9674	0.28665			10.8648	-0.3258			10.9785	0.46318			10.969	-0.39457			10.9957	0.03022			11	-0.02997			10.9724	0.06411			10.9935	-0.35701			10.9486	0.07992			10.9372	-0.277			11.0152	0.058			11.0154	-0.03759			10.9766	0.02804
10.9951	0.29096			10.8978	-0.32947			11.0014	0.45309			11.0147	-0.39247			11.0364	0.03147			11.0359	-0.0294			11.0092	0.0636			11.0342	-0.35774			10.9716	0.08213			10.9731	-0.27678			11.0511	0.06269			11.0553	-0.03195			11.0144	0.0261
11.035	0.29019			10.9207	-0.32873			11.0383	0.43079			11.0367	-0.39257			11.0583	0.03277			11.0581	-0.02873			11.0312	0.06533			11.0571	-0.35423			11.0174	0.07762			10.9952	-0.27572			11.074	0.06211			11.0772	-0.02985			11.0363	0.02599
11.0571	0.29033			10.9436	-0.32557			11.0604	0.41893			11.0755	-0.40039			11.0982	0.03526			11.0998	-0.03061			11.0681	0.06706			11.0931	-0.34797			11.0394	0.0746			11.022	-0.27303			11.1259	0.0606			11.1149	-0.02447			11.0622	0.02511
11.0959	0.29595			10.9765	-0.31575			11.0981	0.41591			11.0974	-0.40753			11.1201	0.03641			11.1217	-0.03413			11.0903	0.06672			11.1152	-0.34599			11.0663	0.07561			11.0569	-0.27435			11.1488	0.06032			11.1378	-0.02439			11.0981	0.02336
11.1189	0.29463			10.9995	-0.3078			11.1201	0.42116			11.1263	-0.40343			11.1581	0.0386			11.1486	-0.03281			11.1269	0.06707			11.1519	-0.33857			11.1032	0.07454			11.0788	-0.28066			11.1867	0.05654			11.1757	-0.02303			11.1203	0.02272
11.1568	0.28854			11.0314	-0.29942			11.157	0.42195			11.1653	-0.37255			11.18	0.03938			11.1846	-0.03151			11.149	0.06607			11.1748	-0.33681			11.1252	0.07434			11.1068	-0.28072			11.2097	0.05512			11.1978	-0.02112			11.158	0.01971
11.1789	0.28945			11.0535	-0.29217			11.1789	0.42067			11.1882	-0.3647			11.2189	0.03984			11.2067	-0.03491			11.1858	0.06643			11.2118	-0.34471			11.168	0.0757			11.1427	-0.28203			11.2605	0.05396			11.2356	-0.02193			11.18	0.01763
11.2176	0.28075			11.0902	-0.2842			11.2058	0.41916			11.238	-0.37397			11.2418	0.04127			11.2344	-0.03668			11.2079	0.06505			11.2339	-0.33996			11.191	0.07739			11.1649	-0.28084			11.2825	0.05203			11.2585	-0.02409			11.2188	0.0169
11.2396	0.27857			11.1124	-0.28117			11.2497	0.41029			11.26	-0.37373			11.2807	0.04157			11.2713	-0.03706			11.2456	0.06887			11.2706	-0.32747			11.2279	0.07454			11.2015	-0.27948			11.3214	0.05687			11.2864	-0.02244			11.2409	0.01623
11.2774	0.27255			11.1391	-0.27881			11.2717	0.40559			11.2979	-0.36842			11.3036	0.04207			11.2942	-0.03697			11.2676	0.07082			11.2928	-0.32025			11.2498	0.07369			11.2237	-0.27633			11.3435	0.05861			11.3223	-0.0281			11.2786	0.01661
11.2994	0.26772			11.162	-0.27716			11.3086	0.41353			11.32	-0.36678			11.3515	0.04074			11.3212	-0.03266			11.3065	0.07302			11.3194	-0.31427			11.2867	0.07453			11.2614	-0.2739			11.3722	0.05732			11.3453	-0.03005			11.3016	0.01652
11.3402	0.26827			11.186	-0.27812			11.3306	0.41983			11.3587	-0.37034			11.3745	0.04011			11.3591	-0.02857			11.3294	0.07022			11.3564	-0.3096			11.3089	0.07348			11.2833	-0.27332			11.4091	0.06088			11.3722	-0.03226			11.3415	0.02084
11.3632	0.26369			11.2099	-0.27967			11.3565	0.42204			11.3817	-0.37			11.4034	0.03904			11.3812	-0.02703			11.3573	0.06693			11.3786	-0.31024			11.3376	0.07212			11.3212	-0.27222			11.4312	0.06144			11.4111	-0.02912			11.3634	0.02236
11.4021	0.26351			11.2348	-0.27813			11.3913	0.41953			11.4335	-0.38696			11.4413	0.03423			11.4179	-0.02589			11.3922	0.05862			11.4072	-0.31617			11.3745	0.0698			11.3431	-0.27113			11.47	0.05903			11.434	-0.03188			11.3993	0.02228
11.4243	0.25629			11.2578	-0.27693			11.4143	0.41626			11.4565	-0.38489			11.4642	0.03507			11.4418	-0.02699			11.4152	0.05548			11.4441	-0.32578			11.4343	0.0706			11.3702	-0.2692			11.4929	0.05883			11.4789	-0.03739			11.4214	0.02329
11.4529	0.25737			11.2827	-0.27433			11.4502	0.40887			11.5083	-0.38047			11.5021	0.03463			11.4907	-0.02199			11.4431	0.05486			11.4671	-0.32518			11.4782	0.0661			11.4051	-0.27215			11.5298	0.05154			11.5009	-0.0389			11.4591	0.02299
11.4909	0.2615			11.3067	-0.26928			11.4723	0.39659			11.5303	-0.37715			11.5242	0.03426			11.5137	-0.01664			11.48	0.05431			11.503	-0.3312			11.5012	0.06624			11.4272	-0.27512			11.5517	0.04779			11.5388	-0.0403			11.4811	0.0225
11.5129	0.25999			11.3476	-0.26633			11.5001	0.38959			11.5582	-0.36574			11.5619	0.03589			11.5645	-0.00893			11.5022	0.05652			11.5259	-0.33313			11.5371	0.06641			11.453	-0.27653			11.5896	0.04368			11.5608	-0.0402			11.5187	0.02253
11.5517	0.25742			11.3705	-0.26723			11.536	0.36963			11.5981	-0.36212			11.5849	0.03734			11.5865	-0.00758			11.5398	0.05699			11.5618	-0.33892			11.5593	0.06572			11.4879	-0.27536			11.6126	0.04294			11.5986	-0.04481			11.5409	0.02176
11.5739	0.2571			11.4044	-0.27186			11.5581	0.36245			11.6201	-0.36383			11.6238	0.03646			11.6264	-0.01262			11.562	0.05725			11.5847	-0.33898			11.5959	0.06782			11.5108	-0.27342			11.6615	0.04334			11.6215	-0.04211			11.5765	0.02223
11.6125	0.26149			11.4274	-0.2699			11.5868	0.34793			11.6599	-0.37359			11.6467	0.03543			11.6493	-0.01353			11.5987	0.05685			11.6236	-0.33135			11.618	0.06765			11.5367	-0.27242			11.6836	0.04274			11.6584	-0.03842			11.5987	0.02231
11.6345	0.25711			11.4513	-0.26726			11.6237	0.33911			11.6819	-0.3786			11.6846	0.03547			11.6772	-0.01757			11.6216	0.05768			11.6456	-0.33044			11.6547	0.06745			11.5728	-0.27214			11.7223	0.04265			11.6814	-0.03878			11.6264	0.02301
11.6724	0.25361			11.4762	-0.26691			11.6467	0.33498			11.7218	-0.38253			11.7076	0.03799			11.7141	-0.02365			11.6575	0.05543			11.6825	-0.35924			11.6777	0.06571			11.5947	-0.26893			11.7452	0.0422			11.7083	-0.03979			11.6523	0.02267
11.6946	0.25823			11.5092	-0.27194			11.6836	0.33472			11.7437	-0.38442			11.7375	0.03855			11.7362	-0.02758			11.6795	0.0563			11.7045	-0.37383			11.7056	0.06769			11.6215	-0.27479			11.7832	0.0432			11.7452	-0.04262			11.6892	0.01998
11.7342	0.257			11.5321	-0.27569			11.7055	0.3384			11.7816	-0.3785			11.7754	0.03659			11.7739	-0.03087			11.7174	0.05484			11.7323	-0.387			11.7425	0.06466			11.6634	-0.27356			11.8051	0.04079			11.7674	-0.04438			11.7114	0.01933
11.7572	0.25523			11.557	-0.27504			11.7424	0.34789			11.8045	-0.37585			11.7983	0.03575			11.7962	-0.03606			11.7403	0.05587			11.7692	-0.38959			11.7654	0.06408			11.6856	-0.26597			11.833	0.04331			11.805	-0.04308			11.7471	0.01977
11.795	0.25134			11.581	-0.2757			11.7646	0.35765			11.8414	-0.37445			11.8382	0.03266			11.8338	-0.04328			11.7672	0.05158			11.7914	-0.38862			11.8044	0.06222			11.7223	-0.26198			11.8719	0.04158			11.828	-0.04449			11.7692	0.01912
11.8173	0.25505			11.6049	-0.2741			11.7913	0.36444			11.8644	-0.3807			11.8603	0.0334			11.8567	-0.04349			11.8041	0.04976			11.8191	-0.39074			11.8263	0.06324			11.7442	-0.26345			11.8941	0.04172			11.8779	-0.04384			11.796	0.01979
11.8459	0.24752			11.6288	-0.27686			11.8272	0.37889			11.9033	-0.39302			11.8991	0.03546			11.8937	-0.04336			11.8281	0.04886			11.857	-0.39167			11.8627	0.06777			11.7711	-0.26497			11.9317	0.03777			11.8998	-0.04244			11.8319	0.02006
11.8848	0.2467			11.6538	-0.27892			11.8494	0.3838			11.9262	-0.39532			11.9211	0.03496			11.9166	-0.04116			11.8809	0.05172			11.8793	-0.39864			11.8862	0.07102			11.807	-0.26963			11.9537	0.03819			11.9467	-0.04075			11.8548	0.02134
11.907	0.24316			11.6777	-0.28167			11.8751	0.38534			11.9651	-0.39358			11.9609	0.03431			11.9525	-0.03783			11.9039	0.05196			11.9168	-0.40381			11.9371	0.07441			11.8291	-0.27266			11.9916	0.04019			11.9687	-0.04209			11.9067	0.01935
11.9466	0.23994			11.7017	-0.28367			11.9139	0.37834			11.987	-0.39503			11.9828	0.03413			11.9754	-0.04081			11.9408	0.05017			11.9398	-0.39883			11.959	0.07519			11.8559	-0.27568			12.0137	0.04158			12.0085	-0.04314			11.9286	0.0181
11.9686	0.24641			11.7256	-0.28537			11.936	0.37465			12.0249	-0.39858			12.0207	0.03338			12.0103	-0.04045			11.9628	0.05342			11.9767	-0.40624			11.9969	0.07597			11.8918	-0.27235			12.0514	0.04139			12.0305	-0.04468			11.9645	0.01737
12.0075	0.24262			11.7595	-0.2819			11.9728	0.37805			12.0479	-0.40496			12.0429	0.03143			12.0333	-0.03949			12.0006	0.05498			11.9986	-0.41041			12.0198	0.07579			11.9147	-0.27186			12.0743	0.04203			12.0614	-0.04652			11.9867	0.01694
12.0297	0.2452			11.7824	-0.2774			11.9947	0.38444			12.0908	-0.40388			12.0816	0.02868			12.0712	-0.03521			12.0226	0.05368			12.0355	-0.40127			12.0557	0.07598			11.9506	-0.27228			12.1182	0.04313			12.0843	-0.04704			12.0144	0.01565
12.0683	0.24413			11.8063	-0.2767			12.0326	0.39553			12.1137	-0.39297			12.1045	0.02624			12.0941	-0.0362			12.0604	0.05759			12.0585	-0.39755			12.0779	0.07371			11.9736	-0.27226			12.1402	0.04489			12.1212	-0.04704			12.0513	0.01302
12.0905	0.24935			11.8303	-0.27361			12.0556	0.39977			12.1516	-0.39063			12.1444	0.02466			12.135	-0.02965			12.0824	0.0592			12.1014	-0.39896			12.1146	0.07346			12.0005	-0.27317			12.1771	0.04858			12.1441	-0.04609			12.0734	0.01093
12.1291	0.25307			11.8633	-0.26829			12.1054	0.3858			12.1737	-0.39978			12.1673	0.02459			12.1572	-0.02707			12.1113	0.0586			12.1234	-0.39959			12.1365	0.07286			12.0364	-0.27284			12.199	0.04682			12.181	-0.04379			12.1111	0.01202
12.1512	0.25384			11.8863	-0.26514			12.1275	0.3803			12.2124	-0.40981			12.2072	0.02362			12.1958	-0.0236			12.1482	0.05745			12.1502	-0.40406			12.1635	0.07334			12.0603	-0.27295			12.2389	0.05075			12.2032	-0.04152			12.1331	0.01271
12.181	0.25017			11.9102	-0.26265			12.1643	0.37654			12.2354	-0.41528			12.2302	0.02203			12.2178	-0.0191			12.1712	0.05399			12.1861	-0.41045			12.2004	0.07454			12.1052	-0.27488			12.2619	0.04788			12.2419	-0.03866			12.16	0.01351
12.2209	0.24731			11.9342	-0.26254			12.1872	0.38135			12.2743	-0.42184			12.275	0.02078			12.2597	-0.02069			12.2081	0.05184			12.2091	-0.40054			12.2225	0.0754			12.1273	-0.27605			12.3097	0.04529			12.2639	-0.03917			12.1969	0.01331
12.2431	0.24731			11.959	-0.26325			12.2311	0.38145			12.2972	-0.42457			12.297	0.02272			12.2816	-0.02119			12.23	0.05181			12.245	-0.38002			12.2502	0.07575			12.1541	-0.27529			12.3319	0.0447			12.3017	-0.03639			12.2188	0.01263
12.2867	0.23797			11.982	-0.26175			12.2541	0.37749			12.3251	-0.42493			12.3379	0.02466			12.3255	-0.02258			12.2829	0.05399			12.2672	-0.37289			12.2871	0.07837			12.19	-0.27208			12.3706	0.04488			12.3237	-0.03502			12.2458	0.0118
12.3097	0.23375			12.0149	-0.26033			12.3	0.3633			12.364	-0.42403			12.3608	0.02704			12.347	-0.01948			12.305	0.05172			12.3058	-0.35205			12.3101	0.08018			12.2122	-0.27255			12.3925	0.04492			12.3606	-0.03465			12.2817	0.01119
12.3496	0.24034			12.0369	-0.25968			12.3229	0.35631			12.3862	-0.41055			12.3987	0.02744			12.3938	-0.02518			12.3417	0.0509			12.3287	-0.34105			12.364	0.0777			12.2379	-0.27136			12.4294	0.04327			12.3835	-0.03711			12.3046	0.01204
12.3716	0.23802			12.0747	-0.25866			12.3598	0.34337			12.4249	-0.40881			12.4209	0.02972			12.4158	-0.02663			12.3639	0.04712			12.3656	-0.33582			12.3869	0.07572			12.2748	-0.26666			12.4513	0.04396			12.4204	-0.03956			12.3445	0.01293
12.4104	0.23629			12.0977	-0.25867			12.3819	0.33769			12.4468	-0.42639			12.4606	0.02991			12.4607	-0.02488			12.4005	0.04677			12.3876	-0.33067			12.4138	0.0782			12.2967	-0.26278			12.4793	0.04389			12.4429	-0.04096			12.3674	0.01444
12.4323	0.23467			12.1456	-0.25802			12.4086	0.33413			12.4857	-0.43831			12.4825	0.03262			12.4826	-0.02532			12.4235	0.04549			12.4285	-0.32039			12.4497	0.07762			12.3247	-0.2597			12.5172	0.04204			12.4805	-0.0478			12.4043	0.01377
12.4732	0.23495			12.1695	-0.25867			12.4465	0.35257			12.5077	-0.44088			12.5304	0.03149			12.5265	-0.02664			12.4604	0.04786			12.4506	-0.3167			12.4718	0.07759			12.3616	-0.25778			12.5391	0.04119			12.5034	-0.04884			12.4265	0.0157
12.4952	0.23427			12.2134	-0.26052			12.4687	0.35612			12.5465	-0.44411			12.5533	0.03058			12.5484	-0.02675			12.4826	0.04888			12.4794	-0.31311			12.4996	0.07844			12.3837	-0.25628			12.577	0.04006			12.5413	-0.04888			12.4642	0.01543
12.5351	0.22501			12.2355	-0.26198			12.5054	0.35224			12.5705	-0.44819			12.5932	0.02877			12.5913	-0.02236			12.5113	0.04722			12.5172	-0.31934			12.5365	0.07739			12.4204	-0.25384			12.599	0.04143			12.5634	-0.04903			12.4863	0.01605
12.557	0.22199			12.2602	-0.26103			12.5283	0.35223			12.6193	-0.42543			12.6151	0.02861			12.6133	-0.02055			12.5471	0.04543			12.5392	-0.32787			12.5586	0.07636			12.4433	-0.25235			12.6368	0.04037			12.6012	-0.04853			12.524	0.01373
12.5959	0.21893			12.2842	-0.25958			12.5662	0.3442			12.6423	-0.40547			12.656	0.0322			12.6591	-0.0211			12.5701	0.04474			12.5761	-0.34152			12.5963	0.07483			12.4802	-0.25082			12.6591	0.04114			12.6231	-0.04537			12.5462	0.01472
12.6188	0.21733			12.3091	-0.26029			12.5882	0.33999			12.6712	-0.38449			12.678	0.03329			12.6811	-0.02079			12.609	0.04636			12.599	-0.34198			12.6182	0.07361			12.5024	-0.24971			12.6957	0.04268			12.661	-0.04506			12.5848	0.01138
12.6478	0.22075			12.334	-0.26249			12.625	0.34973			12.7141	-0.37065			12.7179	0.0349			12.724	-0.01695			12.6319	0.04486			12.6359	-0.33488			12.6562	0.07258			12.5391	-0.25081			12.7176	0.04544			12.6832	-0.04189			12.6068	0.01168
12.6876	0.21852			12.368	-0.26187			12.648	0.35436			12.736	-0.36627			12.7409	0.03423			12.7459	-0.01542			12.6669	0.04695			12.6589	-0.33463			12.6791	0.07043			12.5612	-0.24935			12.7555	0.04506			12.7209	-0.0405			12.6447	0.00809
12.7097	0.2238			12.3899	-0.26017			12.6759	0.34902			12.7779	-0.34038			12.7907	0.03675			12.7848	-0.01775			12.6898	0.04474			12.7037	-0.3527			12.715	0.07149			12.5989	-0.25003			12.7777	0.04731			12.7428	-0.04093			12.6676	0.00688
12.7495	0.21719			12.4149	-0.25698			12.7128	0.33011			12.8001	-0.32909			12.8129	0.03666			12.807	-0.01775			12.7267	0.04348			12.7259	-0.35638			12.7379	0.07023			12.6208	-0.24718			12.8164	0.04735			12.7707	-0.0407			12.7046	0.00557
12.7714	0.21673			12.4488	-0.25335			12.735	0.32607			12.8388	-0.3354			12.8525	0.03625			12.8446	-0.01761			12.7488	0.04277			12.7636	-0.34524			12.7749	0.07075			12.6597	-0.24503			12.8386	0.04504			12.8096	-0.04036			12.7275	0.00795
12.8103	0.21657			12.4708	-0.25165			12.7727	0.31383			12.8617	-0.33386			12.8746	0.03636			12.8676	-0.01897			12.7865	0.04326			12.7857	-0.34269			12.797	0.06991			12.6827	-0.24404			12.8652	0.0427			12.8316	-0.04135			12.7644	0.01049
12.8325	0.21843			12.4956	-0.2483			12.7956	0.30947			12.9006	-0.31571			12.9044	0.03923			12.9174	-0.01943			12.8094	0.04332			12.8234	-0.3394			12.8367	0.06873			12.7305	-0.23676			12.9041	0.04288			12.8685	-0.0377			12.7873	0.01113
12.8712	0.21008			12.5206	-0.24106			12.8335	0.31116			12.9235	-0.32423			12.9443	0.04041			12.9404	-0.01745			12.8514	0.04194			12.8454	-0.33314			12.8588	0.06926			12.7525	-0.23652			12.9261	0.04284			12.8904	-0.03585			12.8142	0.0133
12.8941	0.21359			12.5445	-0.23556			12.8554	0.3175			12.9644	-0.35252			12.9662	0.04187			12.9773	-0.019			12.8743	0.04066			12.8743	-0.33342			12.8885	0.06923			12.7904	-0.23906			12.964	0.04618			12.9283	-0.03557			12.8511	0.00676
12.934	0.20758			12.5704	-0.23212			12.8923	0.32221			12.9865	-0.3635			13.0071	0.03852			13.0002	-0.01851			12.9002	0.04061			12.9112	-0.33456			12.9274	0.06682			12.8124	-0.24008			12.9861	0.04501			12.9512	-0.03243			12.8733	0.00256
12.9569	0.20451			12.5944	-0.23097			12.9153	0.32872			13.0163	-0.37147			13.03	0.03829			13.0511	-0.01716			12.9381	0.03927			12.9341	-0.33305			12.9504	0.06486			12.8403	-0.24189			13.0238	0.0445			12.9981	-0.02973			12.911	0.01502
12.9958	0.20037			12.6273	-0.23074			12.9522	0.32926			13.0552	-0.38387			13.0679	0.03871			13.074	-0.01615			12.961	0.04134			12.973	-0.333			12.9863	0.06205			12.8772	-0.24605			13.0458	0.0446			13.0201	-0.02879			12.9339	0.01745
13.0178	0.20211			12.6502	-0.22909			12.9741	0.32488			13.0771	-0.38566			13.0909	0.03726			13.1129	-0.01223			13.0139	0.03769			12.9952	-0.32854			13.0087	0.06216			12.8997	-0.24376			13.0896	0.0481			13.061	-0.02902			12.9609	0.01578
13.0567	0.19699			12.6761	-0.22595			13.012	0.31633			13.115	-0.39112			13.1288	0.03619			13.1349	-0.01072			13.0358	0.03968			13.0368	-0.32751			13.0457	0.05892			12.9376	-0.2439			13.1126	0.04904			13.0839	-0.02918			12.9977	0.01484
13.0796	0.19262			12.7011	-0.22381			13.035	0.312			13.138	-0.38951			13.1517	0.03656			13.1738	-0.00924			13.0737	0.04154			13.059	-0.32118			13.0686	0.05986			12.9597	-0.24138			13.1495	0.05199			13.1318	-0.02785			13.02	0.01404
13.1185	0.19845			12.725	-0.21892			13.0629	0.3055			13.1778	-0.36058			13.1906	0.03797			13.1959	-0.01043			13.0967	0.04102			13.0977	-0.31425			13.1165	0.06171			12.9974	-0.23895			13.1724	0.05437			13.1547	-0.02714			13.0566	0.01363
13.1407	0.19411			12.751	-0.21608			13.1008	0.29313			13.2	-0.35003			13.2127	0.03572			13.2336	-0.01133			13.1465	0.03853			13.1197	-0.30849			13.1384	0.06096			13.0194	-0.23901			13.2093	0.0527			13.1946	-0.01947			13.0787	0.01216
13.1813	0.18857			12.7879	-0.21426			13.1237	0.28345			13.2387	-0.34071			13.2535	0.03565			13.2565	-0.01739			13.1695	0.03789			13.1596	-0.31085			13.1653	0.05878			13.0573	-0.24113			13.2323	0.05344			13.2167	-0.01782			13.1174	0.01294
13.2034	0.18405			12.8099	-0.21226			13.1606	0.2801			13.2607	-0.3401			13.2757	0.03492			13.2844	-0.01789			13.2074	0.03262			13.1817	-0.30893			13.2022	0.0555			13.0793	-0.23993			13.2691	0.04975			13.2544	-0.01171			13.1394	0.01355
13.2432	0.18867			12.8447	-0.21288			13.1836	0.282			13.2985	-0.34337			13.3143	0.0337			13.3224	-0.01803			13.2295	0.02762			13.2194	-0.30922			13.2244	0.05263			13.1071	-0.24171			13.2921	0.05004			13.2767	-0.00931			13.1773	0.0148
13.2651	0.18828			12.8666	-0.21553			13.2215	0.27824			13.3215	-0.35574			13.3372	0.03344			13.3453	-0.01941			13.2673	0.02792			13.2423	-0.30973			13.262	0.05547			13.145	-0.24665			13.329	0.04711			13.3043	-0.00392			13.1992	0.01672
13.295	0.18966			12.8926	-0.21584			13.2424	0.28373			13.3614	-0.37806			13.3761	0.03155			13.3732	-0.02501			13.2902	0.0251			13.2702	-0.30572			13.284	0.0562			13.1672	-0.24613			13.3519	0.04743			13.3422	-0.00065161			13.2272	0.01681
13.3349	0.18571			12.9175	-0.21685			13.2813	0.29547			13.3834	-0.39288			13.3983	0.03304			13.4101	-0.02621			13.3271	0.02398			13.3091	-0.31109			13.311	0.05948			13.2039	-0.24736			13.3888	0.04824			13.3651	-0.000507297			13.264	0.01542
13.3571	0.18627			12.9414	-0.2163			13.3035	0.30169			13.4222	-0.40421			13.4389	0.03418			13.4331	-0.02588			13.3492	0.02298			13.3314	-0.31652			13.3478	0.05882			13.226	-0.24536			13.4118	0.04866			13.402	-0.00214			13.286	0.01558
13.3978	0.1858			12.9754	-0.21583			13.3411	0.31075			13.4441	-0.40485			13.461	0.03657			13.471	-0.02271			13.3879	0.02619			13.369	-0.31856			13.3708	0.05742			13.2637	-0.24585			13.4497	0.05041			13.425	-0.00248			13.3236	0.0147
13.4198	0.18478			12.9984	-0.21643			13.3631	0.3114			13.4741	-0.39176			13.5008	0.03863			13.4931	-0.02311			13.4098	0.02548			13.3911	-0.31575			13.3967	0.06011			13.2856	-0.24493			13.4726	0.05089			13.4679	-0.00823			13.3465	0.01604
13.4586	0.19057			13.0333	-0.20551			13.391	0.31716			13.5139	-0.39515			13.5229	0.03895			13.5308	-0.0158			13.4467	0.03127			13.4318	-0.30161			13.4326	0.06074			13.3245	-0.24423			13.5095	0.04888			13.4898	-0.01031			13.3844	0.01666
13.4816	0.19195			13.0563	-0.20251			13.4299	0.34661			13.5361	-0.40391			13.5627	0.04165			13.5537	-0.01422			13.4687	0.03345			13.4537	-0.30267			13.4555	0.06041			13.3466	-0.24401			13.5316	0.04597			13.5277	-0.01814			13.4064	0.01567
13.5205	0.18756			13.0941	-0.19654			13.4521	0.35924			13.5778	-0.39515			13.5847	0.04337			13.5906	-0.01753			13.5066	0.0348			13.4937	-0.30155			13.4815	0.05501			13.3824	-0.2489			13.5704	0.04474			13.5498	-0.02056			13.4443	0.01389
13.5426	0.1891			13.1161	-0.19709			13.4897	0.37252			13.5999	-0.38183			13.6135	0.04494			13.6126	-0.01854			13.5287	0.03463			13.5159	-0.29738			13.5194	0.054			13.4053	-0.24954			13.5923	0.04435			13.5875	-0.01938			13.4672	0.01177
13.5832	0.19251			13.142	-0.1989			13.5127	0.37474			13.6386	-0.35711			13.6534	0.04752			13.6505	-0.019			13.5664	0.03382			13.5535	-0.2953			13.5414	0.05279			13.4422	-0.25072			13.6302	0.04361			13.6095	-0.02092			13.5041	0.014
13.6054	0.19097			13.1679	-0.19996			13.5496	0.36817			13.6606	-0.35249			13.6756	0.04757			13.6726	-0.01935			13.5894	0.03563			13.5764	-0.29838			13.5782	0.05359			13.4642	-0.25333			13.6531	0.04246			13.6474	-0.01574			13.5264	0.01338
13.6451	0.19311			13.1908	-0.20116			13.5716	0.36217			13.7015	-0.34441			13.7152	0.04199			13.7093	-0.01889			13.6153	0.04069			13.6043	-0.30387			13.6011	0.05416			13.5011	-0.24749			13.69	0.04133			13.6703	-0.01621			13.564	0.00704
13.668	0.19417			13.2248	-0.20084			13.6084	0.34795			13.7244	-0.34163			13.7372	0.03971			13.7323	-0.02121			13.6512	0.04179			13.6422	-0.30373			13.638	0.05665			13.523	-0.24638			13.7122	0.04211			13.6992	-0.01756			13.5861	0.007
13.697	0.1934			13.2469	-0.19929			13.6314	0.33321			13.7543	-0.35079			13.7781	0.03833			13.7712	-0.02886			13.6741	0.04486			13.6642	-0.30098			13.6602	0.0579			13.5509	-0.24547			13.7509	0.04174			13.7381	-0.0178			13.6228	0.00573
13.7348	0.18468			13.2736	-0.192			13.6683	0.31869			13.7922	-0.35001			13.8	0.03841			13.7933	-0.02979			13.711	0.04466			13.7041	-0.30286			13.6959	0.05892			13.5879	-0.24785			13.7729	0.04067			13.7601	-0.01962			13.645	0.00624
13.757	0.18643			13.2986	-0.19256			13.6905	0.31581			13.8144	-0.35069			13.8399	0.04067			13.831	-0.03076			13.733	0.04443			13.727	-0.30343			13.718	0.05939			13.6108	-0.248			13.8117	0.04115			13.798	-0.02232			13.6876	0.00668
13.7987	0.19403			13.3315	-0.19638			13.7301	0.33016			13.8441	-0.36223			13.8621	0.04152			13.854	-0.03063			13.7699	0.04489			13.7779	-0.30409			13.7547	0.05918			13.6517	-0.24711			13.8337	0.03972			13.8201	-0.02243			13.7106	0.0099
13.8206	0.19199			13.3535	-0.19723			13.7522	0.34021			13.884	-0.36579			13.9027	0.04242			13.8908	-0.02337			13.7928	0.04472			13.8008	-0.29984			13.7777	0.05739			13.6746	-0.24539			13.8726	0.03931			13.8578	-0.02071			13.7465	0.01256
13.8585	0.19003			13.3783	-0.19823			13.781	0.35545			13.9059	-0.36546			13.9249	0.03983			13.9129	-0.02024			13.8307	0.04672			13.8537	-0.28515			13.8146	0.05456			13.7115	-0.24392			13.8947	0.03859			13.8799	-0.0251			13.7694	0.01325
13.8814	0.18718			13.4033	-0.19579			13.8189	0.37927			13.9468	-0.36935			13.9646	0.03822			13.9507	-0.02049			13.8527	0.04721			13.8776	-0.27659			13.8375	0.05258			13.7344	-0.24214			13.9334	0.03604			13.9187	-0.02543			13.7973	0.01397
13.9203	0.18244			13.4282	-0.19379			13.841	0.3715			13.969	-0.37078			13.9866	0.03782			13.9728	-0.02231			13.8935	0.05155			13.9295	-0.26821			13.8635	0.0507			13.7853	-0.23685			13.9555	0.0363			13.9407	-0.02446			13.8352	0.0141
13.9426	0.17862			13.4621	-0.19122			13.8797	0.35301			14.0076	-0.38462			14.0164	0.03801			14.0115	-0.02185			13.9165	0.05672			13.9534	-0.2769			13.9073	0.05251			13.8093	-0.2388			13.9853	0.03341			13.9805	-0.02207			13.8572	0.01567
13.9842	0.17579			13.4851	-0.18867			13.9016	0.3385			14.0306	-0.3907			14.0563	0.03749			14.0344	-0.02778			13.9544	0.05679			14.0053	-0.2802			13.9313	0.05174			13.8581	-0.23865			14.0232	0.03157			14.0026	-0.02173			13.8851	0.01636
14.0071	0.17213			13.529	-0.18752			13.9395	0.3156			14.0745	-0.39307			14.0793	0.0385			14.0724	-0.02705			13.9763	0.05687			14.0273	-0.28576			13.9801	0.04952			13.8801	-0.2367			14.0451	0.03116			14.0454	-0.01812			13.922	0.01637
14.048	0.1772			13.5529	-0.18398			13.9625	0.30574			14.0974	-0.39247			14.1202	0.03998			14.0953	-0.0282			14.0142	0.0552			14.0651	-0.30409			14.0023	0.04964			13.9179	-0.23611			14.086	0.03663			14.0683	-0.01597			13.9441	0.01967
14.0702	0.17698			13.6018	-0.18023			13.9994	0.29458			14.1273	-0.39284			14.1421	0.03916			14.1382	-0.02315			14.0372	0.05418			14.0881	-0.31163			14.029	0.05094			13.9409	-0.23494			14.1081	0.03614			14.0972	-0.01802			13.9809	0.02182
14.1009	0.1809			13.6247	-0.17828			14.0214	0.28496			14.1523	-0.38744			14.182	0.03821			14.1611	-0.01871			14.0741	0.05803			14.1259	-0.31654			14.0659	0.05024			13.9778	-0.23519			14.1458	0.03502			14.1341	-0.01735			14.0038	0.02351
14.1388	0.18065			13.6586	-0.17466			14.0582	0.26958			14.1911	-0.38438			14.204	0.03925			14.189	-0.01311			14.0962	0.05974			14.1479	-0.31833			14.0879	0.0481			14.0007	-0.23372			14.1677	0.03184			14.158	-0.01614			14.0407	0.02626
14.1609	0.18191			13.6816	-0.17466			14.0811	0.27065			14.2133	-0.37703			14.2478	0.03887			14.2269	-0.00782			14.1339	0.0657			14.1848	-0.3194			14.1148	0.04788			14.0287	-0.23616			14.2057	0.0308			14.185	-0.0127			14.0636	0.0229
14.2006	0.18524			13.7285	-0.17996			14.1201	0.28377			14.253	-0.36765			14.2707	0.03708			14.2499	-0.00383			14.156	0.06637			14.2077	-0.3228			14.1547	0.04322			14.0665	-0.23445			14.2286	0.03064			14.2219	-0.0111			14.1005	0.01908
14.2226	0.18649			13.7507	-0.18037			14.142	0.29868			14.2749	-0.36895			14.3106	0.03803			14.2888	0.00182			14.1927	0.06453			14.2446	-0.32788			14.1768	0.04307			14.0885	-0.23296			14.2665	0.02688			14.2441	-0.00755			14.1235	0.01923
14.2675	0.17662			13.7766	-0.18128			14.1819	0.30782			14.3148	-0.37654			14.3326	0.03609			14.3117	0.00333			14.215	0.06514			14.2666	-0.32981			14.2055	0.04046			14.1274	-0.23282			14.2884	0.02858			14.2827	-0.01015			14.1604	0.01768
14.2904	0.17713			13.8105	-0.18427			14.2038	0.30233			14.3377	-0.36723			14.3635	0.03572			14.3626	0.00712			14.2536	0.06706			14.3065	-0.33019			14.2424	0.03894			14.1494	-0.22989			14.329	0.02964			14.3046	-0.0114			14.1833	0.01627
14.3313	0.1788			13.8334	-0.18427			14.2487	0.29799			14.3766	-0.36402			14.4034	0.03326			14.3845	0.00967			14.2757	0.07264			14.3286	-0.3309			14.2645	0.03971			14.1872	-0.22208			14.3519	0.02784			14.3435	-0.01706			14.2212	0.01911
14.3534	0.17452			13.8684	-0.18699			14.2709	0.30717			14.3986	-0.3666			14.4253	0.0324			14.4344	0.01473			14.3134	0.08244			14.3574	-0.33532			14.3023	0.04027			14.2102	-0.22134			14.3899	0.02771			14.3665	-0.01675			14.2441	0.02094
14.3931	0.1775			13.8905	-0.188			14.3086	0.31011			14.4375	-0.39115			14.4662	0.03067			14.4563	0.01666			14.3354	0.08387			14.3953	-0.33482			14.3244	0.03849			14.2481	-0.22091			14.412	0.02933			14.4044	-0.01427			14.294	0.02145
14.416	0.17552			13.9162	-0.18995			14.3315	0.30783			14.4605	-0.40084			14.4882	0.03142			14.4952	0.01837			14.3733	0.08897			14.4172	-0.31962			14.3621	0.03856			14.2703	-0.22179			14.4497	0.02787			14.4263	-0.01355			14.317	0.01898
14.4669	0.16994			13.9512	-0.18923			14.3684	0.29912			14.4903	-0.40765			14.5281	0.0296			14.5182	0.01627			14.3962	0.09016			14.456	-0.30304			14.384	0.03619			14.3129	-0.22397			14.4726	0.02651			14.4533	-0.01259			14.3579	0.01247
14.4899	0.16715			13.9741	-0.18938			14.3913	0.29035			14.5303	-0.38073			14.55	0.02764			14.5471	0.01316			14.4471	0.08842			14.4781	-0.29441			14.4209	0.03482			14.3348	-0.22819			14.5105	0.02563			14.4931	-0.01429			14.3808	0.00946
14.5417	0.17339			13.999	-0.18859			14.4292	0.28217			14.5523	-0.37433			14.5909	0.02645			14.585	0.01237			14.47	0.0863			14.5159	-0.28684			14.4439	0.03186			14.3707	-0.23229			14.5335	0.02489			14.5161	-0.01509			14.4187	0.00697
14.5646	0.17217			14.034	-0.19056			14.4513	0.28039			14.5921	-0.36853			14.6138	0.02692			14.6069	0.01318			14.5069	0.08584			14.5389	-0.28481			14.4818	0.03452			14.3937	-0.23202			14.5714	0.02308			14.554	-0.0139			14.4406	0.00649
14.6155	0.17184			14.0569	-0.18922			14.4891	0.25415			14.614	-0.36834			14.6557	0.02365			14.6458	0.01295			14.5298	0.0871			14.5768	-0.27801			14.5039	0.03381			14.4196	-0.22691			14.5933	0.02164			14.5769	-0.01501			14.4785	0.0012
14.6375	0.17565			14.0938	-0.1865			14.5121	0.24461			14.6539	-0.37029			14.6776	0.02311			14.6677	0.012			14.5667	0.08775			14.5989	-0.26866			14.5317	0.03423			14.4575	-0.22473			14.6332	0.02264			14.6158	-0.0163			14.5005	-0.00011922
14.6764	0.1699			14.1167	-0.18395			14.541	0.24358			14.6769	-0.37606			14.7185	0.02063			14.7066	0.01248			14.5889	0.09003			14.6393	-0.27104			14.5695	0.03148			14.4797	-0.22266			14.6552	0.02219			14.6388	-0.01671			14.5393	0.00191
14.6985	0.17123			14.1526	-0.17848			14.5828	0.24917			14.7177	-0.3769			14.7407	0.01805			14.7287	0.01323			14.6266	0.0898			14.6612	-0.28291			14.5915	0.02841			14.5174	-0.22064			14.695	0.02426			14.6767	-0.01882			14.5623	0.00551
14.7382	0.17158			14.1755	-0.17728			14.6048	0.26373			14.7397	-0.37729			14.7824	0.01699			14.7665	0.01102			14.6495	0.08877			14.6901	-0.27732			14.6284	0.02768			14.5403	-0.2215			14.717	0.02461			14.6989	-0.01979			14.6102	0.01052
14.7601	0.17335			14.2015	-0.17774			14.6426	0.27133			14.7806	-0.37813			14.8043	0.01642			14.7887	-0.000454982			14.6904	0.09302			14.7281	-0.26283			14.6513	0.0272			14.5782	-0.221			14.7549	0.02784			14.7375	-0.02015			14.6341	0.01057
14.801	0.17142			14.2354	-0.17576			14.6648	0.26563			14.8025	-0.39629			14.8432	0.01771			14.8263	-0.01473			14.7124	0.09117			14.7501	-0.25743			14.6883	0.0267			14.6001	-0.21948			14.7771	0.03084			14.7597	-0.01976			14.683	0.0095
14.823	0.16721			14.2575	-0.17618			14.7025	0.2528			14.8434	-0.42913			14.8661	0.01994			14.8493	-0.01736			14.7502	0.09079			14.7899	-0.25033			14.7112	0.02669			14.637	-0.22044			14.8157	0.03093			14.7874	-0.01802			14.7069	0.00737
14.8639	0.16899			14.2843	-0.17157			14.7246	0.25403			14.8663	-0.43228			14.906	0.02259			14.8782	-0.01579			14.7724	0.09047			14.8118	-0.24839			14.7481	0.0258			14.6593	-0.22038			14.8377	0.03263			14.8263	-0.01992			14.7548	0.00366
14.886	0.17081			14.3201	-0.16565			14.7623	0.25369			14.8963	-0.41151			14.929	0.02283			14.9171	-0.01361			14.8091	0.08651			14.8497	-0.25508			14.771	0.02261			14.6969	-0.22194			14.8756	0.03463			14.8492	-0.02304			14.7777	0.000914886
14.9257	0.17777			14.3424	-0.16022			14.7845	0.26012			14.9361	-0.38049			14.9699	0.02232			14.939	-0.01608			14.832	0.08528			14.8718	-0.25719			14.8089	0.02275			14.7198	-0.22064			14.8985	0.03493			14.8871	-0.02388			14.8286	-0.0025
14.9477	0.17315			14.369	-0.15726			14.8222	0.28216			14.9591	-0.36401			14.9928	0.02391			14.9769	-0.03511			14.8699	0.08002			14.9106	-0.25926			14.8311	0.02095			14.7577	-0.21956			14.9374	0.03564			14.9101	-0.02155			14.8515	-0.00281
14.9875	0.16979			14.404	-0.15204			14.8452	0.28957			14.998	-0.33527			15.0317	0.03006			14.9989	-0.03498			14.8921	0.08328			14.9325	-0.25654			14.8697	0.01947			14.7796	-0.21944			14.9603	0.03425			14.9489	-0.0147			14.8994	-0.00434
15.0104	0.16938			14.4269	-0.15219			14.872	0.30585			15.02	-0.32598			15.0539	0.03325			15.0388	-0.03284			14.9298	0.09027			14.9714	-0.25855			14.8918	0.01945			14.8176	-0.21862			14.9893	0.033			14.9719	-0.01057			14.9223	-0.00343
15.0533	0.17421			14.4608	-0.15082			14.9119	0.30751			15.0608	-0.30994			15.0936	0.03219			15.0607	-0.02985			14.9517	0.08927			14.9937	-0.2579			14.9316	0.01979			14.8405	-0.22013			15.0271	0.02978			15.0108	-0.00855			14.9722	-0.000741651
15.0753	0.17539			14.4827	-0.15017			14.9349	0.30381			15.0829	-0.30192			15.1165	0.02895			15.1056	-0.02038			14.9906	0.09313			15.0353	-0.25453			14.9537	0.019			14.8774	-0.22193			15.0493	0.02801			15.0317	-0.0095			14.9951	-0.00154
15.1181	0.16584			14.5186	-0.1483			14.9728	0.31095			15.1227	-0.29804			15.1574	0.02778			15.1278	-0.01872			15.0128	0.09117			15.0582	-0.25206			14.9805	0.01808			14.8996	-0.22486			15.0939	0.02898			15.0706	-0.00972			15.045	-0.00577
15.1411	0.16736			14.5416	-0.14725			14.9957	0.30294			15.1449	-0.31138			15.1796	0.02655			15.1674	-0.01782			15.0504	0.08804			15.0951	-0.24964			15.0174	0.01694			14.9372	-0.22289			15.1169	0.02994			15.0936	-0.01059			15.0679	-0.00686
15.184	0.16644			14.5765	-0.14052			15.0346	0.31218			15.1835	-0.33794			15.2203	0.02683			15.1895	-0.01431			15.0726	0.08417			15.118	-0.24722			15.0403	0.01589			14.9594	-0.2224			15.1558	0.02762			15.1314	-0.00989			15.1168	-0.00736
15.2059	0.16339			14.5987	-0.13764			15.0567	0.32861			15.2064	-0.33822			15.2424	0.02585			15.2272	-0.01244			15.1004	0.08142			15.1579	-0.24271			15.0682	0.01462			14.9971	-0.22168			15.178	0.02585			15.1535	-0.0084			15.1387	-0.01001
15.2508	0.15678			14.6393	-0.12852			15.0954	0.34296			15.2373	-0.35202			15.2821	0.02677			15.2502	-0.01291			15.1392	0.07396			15.18	-0.24549			15.1051	0.01707			15.02	-0.22216			15.2166	0.02286			15.1833	-0.00778			15.1766	-0.01256
15.2727	0.15806			14.6614	-0.12847			15.1176	0.35495			15.2623	-0.3533			15.3043	0.02678			15.2791	-0.00917			15.1612	0.07189			15.2178	-0.2404			15.1271	0.01738			15.0719	-0.22112			15.2396	0.02457			15.2222	-0.00177			15.1996	-0.01281
15.3176	0.1762			14.6912	-0.13214			15.1553	0.34421			15.3022	-0.332			15.3439	0.0244			15.3171	-0.01874			15.199	0.07011			15.2407	-0.24247			15.164	0.01469			15.0938	-0.22129			15.2775	0.02732			15.2441	0.000694608			15.2375	-0.01191
15.3396	0.18267			14.7171	-0.1377			15.1784	0.34086			15.3242	-0.32397			15.3668	0.02436			15.3399	-0.02489			15.2213	0.06937			15.2786	-0.23602			15.1861	0.01397			15.1227	-0.22115			15.3004	0.02817			15.282	0.00375			15.2594	-0.01004
15.3804	0.19505			14.7421	-0.13899			15.2173	0.33315			15.364	-0.32492			15.4077	0.02557			15.3779	-0.02553			15.2589	0.06968			15.3015	-0.22929			15.2238	0.01538			15.1607	-0.22008			15.3403	0.0296			15.305	0.00474			15.2973	-0.01007
15.4024	0.19903			14.778	-0.13983			15.2392	0.32388			15.387	-0.32616			15.4297	0.02605			15.3999	-0.02668			15.2811	0.0704			15.3514	-0.2297			15.2457	0.0138			15.1828	-0.22348			15.3622	0.03389			15.3429	0.0029			15.3193	-0.00733
15.4413	0.20756			14.8009	-0.13878			15.2781	0.31373			15.4278	-0.33377			15.4695	0.02811			15.4387	-0.03052			15.3198	0.07167			15.3736	-0.2336			15.2816	0.01447			15.2115	-0.2278			15.4012	0.03708			15.3658	0.000316851			15.3561	-0.00388
15.4634	0.20668			14.8258	-0.13708			15.3002	0.31326			15.4498	-0.33124			15.4925	0.02761			15.4609	-0.03303			15.3427	0.07442			15.4012	-0.24419			15.3046	0.01436			15.2484	-0.22916			15.4231	0.03375			15.4037	-0.00451			15.3783	-0.00329
15.5031	0.20875			14.8527	-0.13534			15.3389	0.31559			15.4897	-0.32881			15.5314	0.02789			15.4996	-0.04359			15.3806	0.07501			15.4411	-0.2363			15.3315	0.01449			15.2706	-0.23013			15.463	0.03078			15.4267	-0.00545			15.417	-0.00187
15.5253	0.20545			14.8767	-0.1354			15.3619	0.31822			15.5128	-0.33059			15.5536	0.02905			15.5225	-0.04632			15.4025	0.07418			15.4641	-0.24045			15.3684	0.01092			15.3112	-0.23146			15.4859	0.02638			15.4705	-0.00198			15.4391	-0.00126
15.567	0.20581			14.9116	-0.13407			15.3998	0.32226			15.5525	-0.3226			15.5933	0.0277			15.5624	-0.04366			15.4404	0.06995			15.505	-0.23795			15.3905	0.01007			15.3335	-0.22911			15.5238	0.02562			15.4927	-0.00261			15.4768	-0.00255
15.5889	0.20724			14.9335	-0.13282			15.4217	0.31746			15.5754	-0.31737			15.6162	0.02783			15.5853	-0.04554			15.4625	0.06716			15.5269	-0.23881			15.4273	0.00994			15.376	-0.22382			15.5467	0.02227			15.5314	-0.008			15.4998	-0.00541
15.6308	0.20543			14.9684	-0.13361			15.4596	0.3204			15.6143	-0.31088			15.657	0.02794			15.6332	-0.03656			15.4913	0.06558			15.5658	-0.23416			15.4494	0.00989			15.398	-0.21873			15.5867	0.02018			15.5543	-0.00684			15.5377	-0.00842
15.6527	0.20658			14.9914	-0.1366			15.4826	0.31575			15.6373	-0.31569			15.6791	0.02633			15.6561	-0.03236			15.5282	0.06111			15.5878	-0.23553			15.4881	0.0091			15.4359	-0.21779			15.6089	0.01701			15.5822	-0.00907			15.5596	-0.00979
15.6916	0.21167			15.0173	-0.13646			15.5205	0.30682			15.6772	-0.33652			15.7199	0.02387			15.703	-0.02937			15.5511	0.05952			15.6276	-0.22559			15.5101	0.00734			15.4588	-0.21777			15.6485	0.01718			15.6241	-0.01159			15.5975	-0.01077
15.7146	0.20882			15.0422	-0.13747			15.5424	0.3028			15.6991	-0.35467			15.742	0.0244			15.7249	-0.02544			15.589	0.05934			15.6506	-0.22839			15.5469	0.00807			15.4978	-0.21838			15.6707	0.01717			15.6461	-0.01194			15.6196	-0.01027
15.7535	0.21178			15.0811	-0.1368			15.5823	0.30747			15.742	-0.36164			15.7817	0.02638			15.7758	-0.01919			15.6113	0.06136			15.6895	-0.24773			15.5699	0.00957			15.5197	-0.21865			15.7093	0.01606			15.6839	-0.00879			15.6494	-0.00633
15.7764	0.2113			15.1041	-0.13411			15.6043	0.3026			15.764	-0.35641			15.8039	0.02806			15.7977	-0.01709			15.6499	0.06243			15.7124	-0.24749			15.5958	0.01192			15.5496	-0.22109			15.7313	0.01857			15.7059	-0.00496			15.6893	-0.00511
15.8173	0.20874			15.1499	-0.12676			15.6431	0.28409			15.8038	-0.35891			15.8436	0.02508			15.8486	-0.01355			15.6718	0.06444			15.7414	-0.245			15.6317	0.00985			15.5875	-0.2194			15.7731	0.01928			15.7438	0.00221			15.7114	-0.00731
15.8393	0.20061			15.1739	-0.12412			15.6653	0.27996			15.8258	-0.36862			15.8658	0.02488			15.8705	-0.01217			15.7097	0.06294			15.7792	-0.23991			15.6539	0.00986			15.6094	-0.21968			15.7951	0.01912			15.766	0.00276			15.7521	-0.00631
15.8802	0.19843			15.2247	-0.11897			15.694	0.27569			15.8667	-0.35002			15.8964	0.02201			15.9194	-0.01635			15.7319	0.06525			15.8014	-0.23969			15.6806	0.00819			15.6533	-0.21448			15.835	0.02245			15.8046	0.00161			15.7743	-0.00368
15.9024	0.19626			15.2487	-0.11633			15.7319	0.26973			15.8886	-0.33654			15.9373	0.01973			15.9413	-0.02007			15.7695	0.06471			15.8411	-0.23413			15.7185	0.00766			15.6754	-0.21451			15.8572	0.02319			15.8268	-0.000218648			15.8119	-0.00271
15.933	0.19174			15.2955	-0.11818			15.7541	0.26757			15.9305	-0.31663			15.9595	0.01908			15.9892	-0.01227			15.7925	0.065			15.863	-0.22633			15.7406	0.00824			15.7032	-0.21804			15.8958	0.02351			15.8655	-0.00132			15.8349	-0.00212
15.9719	0.19575			15.3177	-0.11799			15.7927	0.26216			15.9544	-0.30235			16.0021	0.01808			16.0112	-0.00849			15.8294	0.06555			15.9019	-0.2156			15.7773	0.00614			15.7421	-0.21205			15.9188	0.02459			15.8884	-0.00173			15.8728	-0.00175
15.9948	0.1937			15.3444	-0.1164			15.8149	0.25839			16.0013	-0.27878			16.0243	0.021			16.06	-0.00759			15.8513	0.06919			15.9239	-0.20735			15.7994	0.00572			15.765	-0.21089			15.9566	0.02382			15.9163	-0.00317			15.8957	-0.00328
16.0467	0.19167			15.3794	-0.11987			15.8536	0.24963			16.0242	-0.27218			16.064	0.0215			16.082	-0.00455			15.8942	0.07733			15.9627	-0.19235			15.8372	0.00641			15.8029	-0.20919			15.9788	0.02046			15.9533	-0.00591			15.9336	-0.00245
16.0696	0.19714			15.4033	-0.12173			15.8756	0.24398			16.0751	-0.26579			16.0869	0.02276			16.1398	-0.00285			15.9163	0.08151			15.9867	-0.20002			15.8601	0.00538			15.825	-0.20811			16.0185	0.01756			15.9762	-0.00492			15.9558	-0.00315
16.1085	0.21089			15.4511	-0.12124			15.9154	0.23253			16.097	-0.2617			16.1268	0.02409			16.1618	-8.41158e-05			15.955	0.08418			16.0395	-0.19958			15.903	0.00287			15.8638	-0.20622			16.0414	0.01832			16.0151	-0.00913			15.9935	-0.00238
16.1315	0.21079			15.4731	-0.11849			15.9376	0.22636			16.1429	-0.29386			16.149	0.02398			16.2106	0.00977			15.9773	0.08689			16.0625	-0.19815			15.9252	0.00384			15.8859	-0.20824			16.0923	0.01288			16.037	-0.01312			16.0164	-0.00207
16.1704	0.20675			15.509	-0.11031			15.9792	0.21282			16.1659	-0.30306			16.1906	0.02493			16.2326	0.01261			16.0159	0.09651			16.1153	-0.20286			15.9628	0.00447			15.9156	-0.20459			16.1144	0.01359			16.0759	-0.01596			16.0443	-0.00104
16.1933	0.20911			15.5309	-0.11041			16.0012	0.21156			16.2048	-0.29926			16.2136	0.0217			16.2854	0.02159			16.0381	0.10233			16.1393	-0.20363			15.9848	0.00645			15.9536	-0.19747			16.1541	0.01533			16.0981	-0.01757			16.0832	-0.00147
16.2492	0.20976			15.5678	-0.10619			16.045	0.21771			16.2277	-0.29844			16.2585	0.01803			16.3084	0.02516			16.0757	0.11017			16.1881	-0.20485			16.0117	0.00904			15.9765	-0.19633			16.1761	0.01591			16.1368	-0.02049			16.1053	0.00211
16.2713	0.2142			15.5898	-0.10584			16.067	0.21452			16.2676	-0.30541			16.2806	0.01574			16.3523	0.0344			16.0978	0.11666			16.2101	-0.20164			16.0476	0.0114			16.0034	-0.19763			16.215	0.01833			16.1597	-0.02012			16.143	0.0052
16.317	0.21233			15.6247	-0.10437			16.1059	0.20725			16.2905	-0.29813			16.3233	0.0145			16.3742	0.035			16.1365	0.12321			16.249	-0.19796			16.0705	0.01204			16.0433	-0.19655			16.2369	0.01822			16.1976	-0.01968			16.166	0.005
16.3389	0.20893			15.6476	-0.10722			16.1278	0.20623			16.3334	-0.31077			16.3453	0.01273			16.4141	0.03678			16.1585	0.12773			16.2711	-0.19874			16.0985	0.00897			16.0653	-0.196			16.2758	0.01822			16.2197	-0.01873			16.2049	0.00853
16.3788	0.20207			15.7094	-0.11241			16.1666	0.20403			16.3554	-0.3135			16.3861	0.00731			16.437	0.03661			16.1964	0.13069			16.3098	-0.20221			16.1374	0.00507			16.1041	-0.20045			16.2987	0.01832			16.2594	-0.01602			16.2268	0.00898
16.4017	0.19998			15.7603	-0.11688			16.1895	0.20349			16.3973	-0.34267			16.4081	0.00651			16.4869	0.04464			16.2193	0.13186			16.3328	-0.2011			16.1595	0.00362			16.1261	-0.20422			16.3496	0.02124			16.2814	-0.01474			16.2657	0.01007
16.4416	0.1987			15.7833	-0.11658			16.2344	0.20252			16.4192	-0.3507			16.4499	0.00834			16.5088	0.04534			16.2473	0.13335			16.3816	-0.18843			16.1972	0.00218			16.164	-0.20841			16.3718	0.02187			16.3113	-0.011			16.2887	0.01009
16.4636	0.19767			15.8092	-0.11554			16.2573	0.21449			16.4631	-0.33669			16.4729	0.00845			16.5497	0.04164			16.2842	0.13259			16.4046	-0.1856			16.2193	-0.000218624			16.1869	-0.21141			16.4104	0.02235			16.3492	-0.0085			16.3296	0.01138
16.5045	0.19613			15.8441	-0.11976			16.3072	0.20929			16.4853	-0.32984			16.5128	0.00529			16.5719	0.04442			16.3064	0.13075			16.4544	-0.18609			16.257	-0.00154			16.2258	-0.21572			16.4324	0.02377			16.3721	-0.01008			16.3525	0.0106
16.5274	0.19267			15.867	-0.12082			16.3291	0.20072			16.5259	-0.33382			16.5347	0.00433			16.6125	0.04445			16.345	0.12883			16.4766	-0.18195			16.28	-0.000901802			16.2487	-0.21962			16.4733	0.02322			16.411	-0.01147			16.3894	0.01027
16.5673	0.18099			15.8929	-0.12083			16.377	0.18576			16.548	-0.33259			16.5756	0.00925			16.6345	0.04299			16.3679	0.12344			16.5063	-0.18035			16.3269	-0.00334			16.2876	-0.22168			16.4953	0.02259			16.4332	-0.01034			16.4123	0.01177
16.5892	0.17867			15.9268	-0.1205			16.4	0.18473			16.5877	-0.32176			16.5975	0.01043			16.6744	0.04017			16.4168	0.12673			16.5452	-0.19305			16.3488	-0.00223			16.3096	-0.22074			16.5341	0.0234			16.4729	-0.01081			16.4512	0.01362
16.6301	0.18031			15.9498	-0.1178			16.4488	0.18417			16.61	-0.31305			16.6384	0.01165			16.6965	0.03882			16.4398	0.13036			16.5672	-0.19484			16.3887	-0.00199			16.3375	-0.22393			16.557	0.02375			16.4949	-0.01239			16.4734	0.01252
16.6521	0.1775			15.9847	-0.11873			16.4728	0.17938			16.6506	-0.30492			16.6607	0.01153			16.7382	0.03134			16.4936	0.13038			16.607	-0.18699			16.4116	-0.00316			16.3764	-0.22304			16.5969	0.02145			16.5337	-0.01719			16.5121	0.00909
16.692	0.17331			16.0069	-0.11793			16.5227	0.1745			16.6735	-0.29933			16.7023	0.01332			16.7602	0.02572			16.5155	0.13075			16.6292	-0.18572			16.4605	-0.00133			16.3983	-0.2224			16.6191	0.01997			16.5556	-0.01919			16.535	0.00674
16.7141	0.1697			16.0495	-0.10892			16.5456	0.17975			16.7174	-0.29427			16.7242	0.01275			16.8001	0.02815			16.5545	0.13278			16.6679	-0.19849			16.4834	0.00059028			16.4362	-0.21784			16.6578	0.01967			16.5955	-0.01452			16.5729	0.00572
16.7438	0.17006			16.0725	-0.10412			16.5845	0.18596			16.7403	-0.29037			16.7641	0.01486			16.823	0.03291			16.5774	0.13369			16.6908	-0.19565			16.5343	0.00448			16.4592	-0.21757			16.6799	0.01929			16.6175	-0.01214			16.5958	0.00263
16.7847	0.16799			16.0994	-0.10209			16.6074	0.18921			16.7703	-0.28333			16.787	0.01528			16.8629	0.03776			16.6163	0.13075			16.7287	-0.18229			16.5582	0.00534			16.4971	-0.21572			16.7206	0.01941			16.6604	-0.00925			16.6467	-3.62574e-06
16.8077	0.16275			16.1353	-0.10501			16.6483	0.20438			16.8121	-0.26892			16.8269	0.01528			16.8849	0.03921			16.6382	0.13094			16.7507	-0.17031			16.6071	0.00703			16.5192	-0.21452			16.7427	0.01784			16.6823	-0.01088			16.6686	0.000905245
16.8496	0.15723			16.1575	-0.10497			16.6703	0.20535			16.8351	-0.26339			16.8489	0.01444			16.9247	0.04355			16.6761	0.12848			16.7905	-0.15404			16.6291	0.00446			16.5589	-0.21332			16.7824	0.02224			16.7212	-0.00968			16.7075	0.00302
16.8717	0.15345			16.1852	-0.10748			16.7091	0.19884			16.876	-0.26776			16.8897	0.00972			16.9476	0.04752			16.6983	0.12825			16.8125	-0.1506			16.6679	0.00369			16.5818	-0.21174			16.8045	0.01972			16.7432	-0.00962			16.7297	0.00603
16.9174	0.14538			16.2201	-0.1072			16.7314	0.20125			16.8989	-0.2815			16.9127	0.00853			16.9895	0.05132			16.7359	0.12875			16.8544	-0.15147			16.6899	0.00337			16.6188	-0.21076			16.8343	0.02004			16.7821	-0.00847			16.7594	0.00544
16.9393	0.14369			16.243	-0.10556			16.761	0.21686			16.9398	-0.30356			16.9526	0.0077			17.0117	0.05317			16.7589	0.12796			16.8763	-0.15833			16.7278	0.0035			16.6417	-0.20914			16.8732	0.02071			16.805	-0.00437			16.7993	0.00481
16.9882	0.14416			16.2779	-0.10078			16.7999	0.22831			16.962	-0.31146			16.9755	0.00598			17.0524	0.05504			16.8107	0.11646			16.9152	-0.16008			16.7497	0.000548099			16.6696	-0.20743			16.8954	0.02011			16.8428	-0.00622			16.8214	0.00581
17.0111	0.14404			16.3	-0.09789			16.8221	0.23808			17.0016	-0.32009			17.0254	0.00906			17.0745	0.05704			16.8327	0.11221			16.9372	-0.15906			16.7876	0.000564544			16.7085	-0.20751			16.937	0.01737			16.8658	-0.00508			16.8601	0.00475
17.064	0.14847			16.3358	-0.09347			16.8617	0.24202			17.0246	-0.32178			17.0483	0.01209			17.1232	0.05406			16.8716	0.10476			16.9761	-0.15243			16.8098	0.00118			16.7307	-0.20664			16.959	0.01832			16.9037	-0.00254			16.8831	0.00629
17.0869	0.14827			16.3587	-0.09136			16.8838	0.2456			17.0655	-0.31861			17.1012	0.00952			17.1454	0.05736			16.8935	0.09985			16.9982	-0.14923			16.8385	0.00163			16.7703	-0.20324			16.9979	0.01539			16.9259	-0.00536			16.921	0.00755
17.1388	0.1474			16.3946	-0.08605			16.9216	0.23697			17.0875	-0.32033			17.1231	0.00925			17.1751	0.061			16.9314	0.09032			17.0439	-0.14697			16.8744	0.00263			16.7933	-0.20073			17.02	0.01457			16.9645	-0.01437			16.9439	0.01053
17.1617	0.14791			16.4167	-0.08255			16.9445	0.2316			17.1293	-0.31867			17.164	0.00692			17.214	0.06215			16.9534	0.08649			17.0668	-0.14834			16.8967	0.00172			16.8312	-0.20006			17.0597	0.01371			16.9875	-0.01759			16.9818	0.0116
17.2166	0.14468			16.4525	-0.07452			16.9734	0.22797			17.1522	-0.31073			17.187	0.00804			17.2359	0.06067			16.9923	0.082			17.1207	-0.15462			16.9342	0.00333			16.8531	-0.20173			17.0816	0.01378			17.0274	-0.0212			17.0048	0.01235
17.2385	0.15707			16.4754	-0.07078			17.0143	0.22299			17.1931	-0.30871			17.2269	0.00834			17.2758	0.06291			17.0143	0.08108			17.1436	-0.14994			16.9572	0.00236			16.895	-0.20082			17.1255	0.01212			17.0493	-0.01937			17.0436	0.01357
17.2814	0.18296			16.5103	-0.0666			17.0363	0.22827			17.2154	-0.31369			17.2498	0.01058			17.2979	0.06122			17.0551	0.07913			17.1825	-0.14355			16.9941	0.00436			16.9179	-0.20154			17.1475	0.01392			17.0892	-0.02088			17.0656	0.01365
17.3043	0.19477			16.5332	-0.06525			17.0752	0.23469			17.255	-0.32124			17.2913	0.01805			17.3601	0.05586			17.0772	0.0768			17.2045	-0.14361			17.016	0.00721			16.9658	-0.20212			17.1884	0.01481			17.1121	-0.01883			17.1035	0.01574
17.3562	0.21452			16.5711	-0.06213			17.0971	0.23461			17.2769	-0.32359			17.3134	0.0231			17.3822	0.05921			17.1169	0.0726			17.2444	-0.13807			17.0539	0.00717			16.9878	-0.1994			17.2103	0.01366			17.15	-0.01546			17.1264	0.01549
17.3792	0.21887			16.5931	-0.06013			17.127	0.23234			17.3198	-0.29802			17.3552	0.02987			17.4229	0.06341			17.1389	0.06879			17.2673	-0.13277			17.0758	0.0044			17.0167	-0.19651			17.2492	0.01206			17.173	-0.01686			17.1553	0.01364
17.429	0.22286			16.629	-0.05902			17.1649	0.22731			17.3419	-0.29404			17.3781	0.02939			17.4458	0.06431			17.1778	0.06441			17.3082	-0.12692			17.1137	0.0038			17.0546	-0.19661			17.2731	0.01247			17.2119	-0.01564			17.1932	0.01698
17.4519	0.22546			16.6511	-0.05943			17.1871	0.22435			17.3826	-0.2941			17.418	0.02729			17.5007	0.05738			17.1997	0.06413			17.3301	-0.12307			17.1357	0.00446			17.0766	-0.20023			17.322	0.01187			17.2339	-0.01695			17.2162	0.01501
17.5078	0.22317			16.6898	-0.06296			17.2278	0.22293			17.4056	-0.30287			17.4402	0.02971			17.5246	0.05538			17.2386	0.06108			17.371	-0.11547			17.1736	0.00448			17.1154	-0.19977			17.3449	0.01149			17.2747	-0.02066			17.2541	0.0143
17.5297	0.2198			16.712	-0.06277			17.2497	0.22729			17.4465	-0.3071			17.4798	0.03385			17.5815	0.04345			17.2615	0.05951			17.3932	-0.11557			17.1965	0.00717			17.1374	-0.19846			17.3958	0.00905			17.2957	-0.02209			17.2762	0.01381
17.5722	0.22094			16.7477	-0.06088			17.2896	0.23254			17.4694	-0.30751			17.5028	0.03557			17.6044	0.04063			17.2995	0.05876			17.4339	-0.11695			17.2444	0.01003			17.1773	-0.19775			17.4187	0.00944			17.3345	-0.02433			17.3169	0.01484
17.5941	0.22279			16.7697	-0.06279			17.3117	0.23262			17.5113	-0.30465			17.5426	0.03584			17.6573	0.04247			17.3214	0.05585			17.4568	-0.1151			17.2673	0.01193			17.1994	-0.19881			17.4676	0.00833			17.3565	-0.02488			17.3389	0.01545
17.635	0.20511			16.8065	-0.05886			17.3514	0.22704			17.5334	-0.31311			17.5656	0.03622			17.6803	0.04417			17.3593	0.053			17.4967	-0.11571			17.3042	0.0136			17.2371	-0.19773			17.4896	0.00599			17.3844	-0.02604			17.3688	0.01401
17.658	0.20631			16.8295	-0.05767			17.3735	0.22092			17.5751	-0.33741			17.5955	0.03629			17.7341	0.03951			17.3822	0.04918			17.5186	-0.11333			17.3272	0.01383			17.26	-0.19577			17.5294	0.00838			17.4253	-0.02342			17.4067	0.01385
17.6998	0.20594			16.8663	-0.05345			17.4143	0.21477			17.5991	-0.34529			17.6214	0.03822			17.758	0.04426			17.4122	0.04602			17.5585	-0.11128			17.3641	0.01691			17.3029	-0.19911			17.5513	0.00905			17.4482	-0.02135			17.4289	0.0154
17.7219	0.20625			16.8883	-0.05384			17.4365	0.20792			17.6529	-0.34285			17.6623	0.04256			17.8089	0.05698			17.45	0.04224			17.5814	-0.11069			17.387	0.0153			17.3258	-0.19792			17.5813	0.00932			17.5031	-0.01987			17.4685	0.01439
17.7637	0.2051			16.9162	-0.05801			17.4761	0.19394			17.6751	-0.33996			17.6843	0.04256			17.8308	0.05454			17.4721	0.0394			17.6213	-0.10914			17.4359	0.0125			17.3747	-0.1969			17.6232	0.00585			17.5251	-0.01849			17.4905	0.01351
17.7856	0.20264			16.9521	-0.06439			17.4983	0.19436			17.7187	-0.33332			17.7262	0.04167			17.8757	0.05147			17.5119	0.03499			17.6435	-0.10735			17.4588	0.01289			17.3967	-0.20016			17.6454	0.00561			17.5639	-0.01716			17.5294	0.01393
17.8255	0.19849			16.9743	-0.0663			17.528	0.19308			17.7417	-0.33667			17.7491	0.04026			17.8977	0.04745			17.5338	0.03331			17.6742	-0.10585			17.4967	0.01411			17.4356	-0.20286			17.687	0.00416			17.5879	-0.01886			17.5523	0.0147
17.8485	0.19426			17.01	-0.06427			17.5678	0.17858			17.7826	-0.3309			17.79	0.03881			17.9395	0.03864			17.5727	0.0352			17.7141	-0.10716			17.5187	0.01636			17.4585	-0.20487			17.7099	0.00434			17.6427	-0.02088			17.5812	0.01742
17.8894	0.19212			17.0329	-0.06292			17.5908	0.16768			17.8055	-0.32591			17.812	0.03577			17.9625	0.03738			17.5947	0.03931			17.737	-0.10855			17.5466	0.01655			17.4964	-0.20717			17.7488	0.00376			17.6657	-0.01695			17.6201	0.01945
17.9113	0.18417			17.0728	-0.05826			17.6407	0.1554			17.8554	-0.31953			17.8548	0.02953			18.0134	0.04544			17.6346	0.04361			17.7749	-0.10796			17.5855	0.01534			17.5186	-0.20712			17.771	0.00515			17.7035	-0.01529			17.642	0.01711
17.9522	0.18293			17.0948	-0.05851			17.6626	0.15346			17.8783	-0.31481			17.877	0.02598			18.0363	0.04777			17.6567	0.04291			17.7971	-0.10601			17.6074	0.01537			17.5562	-0.20419			17.8107	0.00631			17.7258	-0.01088			17.6829	0.01564
17.9744	0.18307			17.1326	-0.0623			17.7025	0.15977			17.9092	-0.30464			17.9187	0.02205			18.0762	0.04741			17.7004	0.03843			17.8368	-0.10522			17.6354	0.0148			17.5792	-0.20253			17.8326	0.00634			17.7644	-0.00639			17.7059	0.01481
18.017	0.17956			17.1547	-0.0663			17.7254	0.16488			17.9502	-0.29571			17.9416	0.02035			18.0991	0.047			17.7224	0.03673			17.8589	-0.11167			17.6732	0.01283			17.6171	-0.20222			17.8715	0.00526			17.7863	-0.00408			17.7448	0.01496
18.0391	0.1727			17.1825	-0.0616			17.7643	0.16181			17.9723	-0.29139			17.9835	0.01589			18.143	0.04596			17.7602	0.039			17.8976	-0.11479			17.6953	0.01292			17.6392	-0.20042			17.8944	0.00578			17.8272	-0.00512			17.7669	0.01292
18.0818	0.17406			17.2184	-0.05884			17.7865	0.15483			18.015	-0.29122			18.0054	0.01592			18.1652	0.0433			17.7831	0.03757			17.9198	-0.11414			17.7341	0.01117			17.6825	-0.19819			17.9333	0.00491			17.8494	-0.00973			17.8056	0.00761
18.1041	0.17038			17.2413	-0.05658			17.8271	0.16081			18.0369	-0.28762			18.0463	0.0157			18.2048	0.03869			17.822	0.03438			17.9584	-0.11804			17.7561	0.00998			17.7044	-0.20092			17.9563	0.00472			17.8891	-0.01457			17.8276	0.00703
18.1457	0.16895			17.2693	-0.0567			17.8501	0.16353			18.0858	-0.28928			18.0692	0.01437			18.227	0.03909			17.845	0.0314			17.9814	-0.11627			17.793	0.0093			17.7433	-0.20471			17.9952	0.00638			17.911	-0.01574			17.8675	0.0055
18.1679	0.16115			17.3052	-0.05363			17.889	0.1566			18.1087	-0.29624			18.1092	0.01452			18.2676	0.03717			17.8889	0.03064			18.0213	-0.10844			17.8159	0.0096			17.7654	-0.20553			18.0171	0.00778			17.9505	-0.01958			17.8896	0.00464
18.2085	0.16778			17.3281	-0.05378			17.9119	0.16457			18.1496	-0.30384			18.1321	0.01203			18.2906	0.04042			17.9118	0.03057			18.0432	-0.10357			17.8538	0.00914			17.8051	-0.20699			18.056	0.0079			17.9734	-0.02048			17.9193	0.00245
18.2306	0.16351			17.379	-0.04955			17.9508	0.16312			18.1726	-0.30831			18.172	0.00744			18.3295	0.04346			17.9637	0.03065			18.0831	-0.09557			17.876	0.00797			17.8271	-0.20782			18.0782	0.00934			18.0223	-0.02012			17.9582	-0.000216172
18.2783	0.15884			17.4019	-0.04595			17.9729	0.15391			18.2244	-0.29851			18.1949	0.00566			18.3524	0.03886			17.9856	0.03044			18.106	-0.0914			17.9186	0.00827			17.866	-0.20433			18.1179	0.00758			18.0452	-0.01773			17.9801	-0.000528378
18.3012	0.15634			17.4378	-0.04303			18.0136	0.15308			18.2465	-0.2824			18.2418	0.00448			18.3913	0.02448			18.0265	0.03061			18.1449	-0.08954			17.9415	0.00846			17.8879	-0.20304			18.14	0.00657			18.0961	-0.01987			18.019	0.00248
18.3551	0.15484			17.46	-0.04058			18.0366	0.14681			18.2873	-0.26277			18.264	0.0047			18.4142	0.026			18.0487	0.02784			18.1679	-0.09088			17.9785	0.00806			17.9275	-0.19966			18.1787	0.00581			18.118	-0.02292			18.0411	0.00443
18.378	0.15377			17.4998	-0.03952			18.0775	0.13389			18.3102	-0.26203			18.3066	0.00548			18.4651	0.02092			18.0893	0.02794			18.2078	-0.10723			18.0006	0.0055			17.9496	-0.19681			18.2016	0.00453			18.1669	-0.03186			18.0829	0.00606
18.4309	0.15099			17.5218	-0.03932			18.1004	0.13715			18.3521	-0.26055			18.3287	0.00609			18.4871	0.02025			18.1123	0.0268			18.23	-0.11139			18.0387	0.00795			17.9904	-0.19007			18.2415	0.00191			18.1898	-0.03341			18.1048	0.00781
18.4528	0.14927			17.5585	-0.03824			18.1393	0.15918			18.375	-0.25749			18.3714	0.00288			18.526	0.01789			18.1641	0.02764			18.2696	-0.11792			18.0616	0.00686			18.0123	-0.1871			18.2636	0.00201			18.2397	-0.04101			18.1427	0.00882
18.4957	0.14629			17.5805	-0.0346			18.1615	0.16542			18.4159	-0.25785			18.3934	0.00171			18.5479	0.01721			18.1871	0.02631			18.2925	-0.123			18.0895	0.00926			18.0522	-0.17741			18.3043	0.00258			18.2616	-0.04356			18.1656	0.00933
18.5177	0.14604			17.6183	-0.03719			18.2012	0.15753			18.438	-0.25876			18.4353	-0.000975226			18.5888	0.01753			18.2349	0.03008			18.3314	-0.13222			18.1284	0.00913			18.0743	-0.17364			18.3266	0.000256272			18.3005	-0.04862			18.2025	0.0078
18.5576	0.15049			17.6413	-0.03703			18.2232	0.15314			18.4797	-0.25932			18.4572	-0.00148			18.6108	0.01715			18.2579	0.03136			18.3544	-0.13414			18.1514	0.0078			18.114	-0.17306			18.3672	0.00161			18.3225	-0.05074			18.2255	0.00557
18.5805	0.14995			17.6702	-0.0351			18.269	0.15619			18.5019	-0.26551			18.5031	-0.00115			18.6516	0.02527			18.3098	0.02938			18.3833	-0.14025			18.1893	0.00535			18.136	-0.17462			18.3893	0.00272			18.3624	-0.05104			18.2753	0.00471
18.6204	0.13774			17.7061	-0.03262			18.2919	0.16464			18.5435	-0.26824			18.5253	0.000375598			18.6746	0.02745			18.3317	0.02936			18.4242	-0.14944			18.2114	0.00508			18.1749	-0.17783			18.429	0.00191			18.3845	-0.04924			18.2966	0.00413
18.6425	0.1371			17.7283	-0.03079			18.3318	0.20661			18.5656	-0.27372			18.5679	0.00262			18.7264	0.03456			18.3716	0.02768			18.4471	-0.14611			18.2511	0.0013			18.1978	-0.18144			18.4511	0.00185			18.4142	-0.04154			18.3415	0.00501
18.6852	0.13605			17.7689	-0.02571			18.354	0.23931			18.6084	-0.26751			18.5906	0.00486			18.7493	0.03479			18.3935	0.02779			18.487	-0.15269			18.2731	0.000726328			18.2357	-0.18512			18.4908	0.00433			18.4541	-0.03378			18.3645	0.00612
18.7071	0.13474			17.7909	-0.02686			18.3946	0.28521			18.6313	-0.2621			18.6215	0.01006			18.7982	0.03823			18.4324	0.0235			18.51	-0.14862			18.311	-0.000720403			18.2579	-0.18263			18.5129	0.00629			18.4763	-0.03352			18.4154	0.00445
18.751	0.13543			17.8268	-0.0301			18.4167	0.28527			18.6722	-0.25618			18.6634	0.01089			18.8212	0.03967			18.4546	0.02387			18.5489	-0.14836			18.3339	0.000811681			18.2876	-0.18241			18.5557	0.00637			18.516	-0.02877			18.4383	0.00335
18.774	0.13453			17.8497	-0.02995			18.4555	0.26861			18.6953	-0.25725			18.6856	0.01176			18.8601	0.04068			18.4853	0.02565			18.5708	-0.15295			18.3618	0.000357863			18.3265	-0.18354			18.5776	0.00865			18.5389	-0.02868			18.4881	0.00212
18.8159	0.13577			17.8756	-0.0301			18.4774	0.2578			18.739	-0.25828			18.7262	0.01211			18.882	0.0442			18.5232	0.02739			18.6107	-0.16114			18.4007	-0.000530238			18.3486	-0.1844			18.6205	0.01052			18.5778	-0.02972			18.5111	0.00275
18.8381	0.1407			17.9125	-0.02544			18.5183	0.23485			18.7612	-0.25814			18.7492	0.01525			18.9079	0.05241			18.5461	0.02663			18.6336	-0.16091			18.4229	-0.00363			18.3873	-0.17809			18.6425	0.00949			18.6	-0.03022			18.552	0.00583
18.8807	0.13593			17.9348	-0.0218			18.5413	0.21883			18.8029	-0.24806			18.79	0.01557			18.9468	0.06203			18.585	0.02792			18.6726	-0.15304			18.4526	-0.00544			18.4093	-0.17331			18.6843	0.01063			18.6416	-0.02944			18.5741	0.00669
18.9028	0.13386			17.9724	-0.01778			18.5821	0.19935			18.8258	-0.25292			18.812	0.01559			18.9688	0.06423			18.6071	0.025			18.6955	-0.15265			18.4905	-0.0053			18.4491	-0.16715			18.7053	0.01115			18.6646	-0.02929			18.6148	0.00461
18.9455	0.13123			17.9953	-0.01598			18.6041	0.18896			18.9126	-0.22908			18.8549	0.01388			19.0106	0.06591			18.6458	0.02679			18.7344	-0.14988			18.5125	-0.0058			18.4731	-0.16522			18.7452	0.01118			18.7045	-0.02734			18.637	0.00353
18.9677	0.12885			18.038	-0.01415			18.645	0.17171			18.9346	-0.22298			18.877	0.01224			19.0326	0.06551			18.6688	0.02542			18.7573	-0.14472			18.5513	-0.00762			18.5219	-0.16893			18.7671	0.00932			18.7274	-0.02551			18.6786	-0.00142
19.0093	0.12788			18.0609	-0.01535			18.6671	0.16663			18.9764	-0.20948			18.9187	0.01241			19.0725	0.06872			18.7087	0.02091			18.7862	-0.14259			18.5742	-0.00653			18.5449	-0.1695			18.809	0.01244			18.7793	-0.02516			18.7016	-0.00339
19.0315	0.12735			18.1028	-0.0129			18.7068	0.15722			18.9985	-0.20477			18.9408	0.01153			19.0947	0.06237			18.7308	0.02193			18.8261	-0.14127			18.6111	-0.00874			18.5947	-0.16951			18.8311	0.0124			18.8022	-0.02366			18.7404	-0.00155
19.0732	0.12466			18.1247	-0.01165			18.729	0.15484			19.0412	-0.21366			18.9845	0.01239			19.1354	0.05892			18.7715	0.02193			18.8481	-0.13505			18.6333	-0.008			18.6177	-0.16847			18.8708	0.01008			18.8421	-0.01854			18.7626	-0.00317
19.0961	0.12765			18.1616	-0.00623			18.7676	0.14339			19.0633	-0.20689			19.0065	0.01159			19.1576	0.05683			18.7937	0.02366			18.8899	-0.11942			18.674	-0.00756			18.6576	-0.17189			18.893	0.00856			18.865	-0.02082			18.7913	-0.000848561
19.137	0.12599			18.1838	-0.00125			18.7899	0.13775			19.1031	-0.19564			19.0473	0.0108			19.1892	0.05598			18.8234	0.02308			18.9121	-0.11083			18.6959	-0.0073			18.6797	-0.17158			18.9337	0.00547			18.9049	-0.02198			18.8312	-0.00134
19.1592	0.12876			18.2224	0.000637875			18.8305	0.13309			19.1253	-0.18905			19.0705	0.00791			19.2281	0.05527			18.8633	0.02269			18.9528	-0.12975			18.7339	-0.0073			18.7184	-0.16894			18.9558	0.0028			18.927	-0.02275			18.8542	-0.0017
19.1899	0.12851			18.2454	-0.00356			18.8527	0.13325			19.1659	-0.1803			19.1122	0.00678			19.25	0.05534			18.8852	0.02103			18.9748	-0.14257			18.7558	-0.00768			18.7406	-0.16991			18.9955	0.00441			18.9668	-0.02514			18.893	-0.00205
19.2337	0.12467			18.2733	-0.00353			18.8933	0.1254			19.1888	-0.1776			19.1342	0.00621			19.2899	0.0517			18.9141	0.0203			19.0196	-0.14979			18.7947	-0.00841			18.7793	-0.17005			19.0174	0.00438			18.9887	-0.02445			18.915	0.00123
19.2557	0.12747			18.3082	-0.00505			18.9155	0.11845			19.2297	-0.18079			19.176	0.00531			19.3129	0.05408			18.955	0.02002			19.0417	-0.15088			18.8168	-0.00826			18.8014	-0.1688			19.0573	0.0074			19.0276	-0.02184			18.9549	0.00423
19.3006	0.1282			18.3311	-0.00446			18.9561	0.12002			19.2519	-0.17989			19.1979	0.00746			19.3527	0.06029			18.9771	0.02029			19.0824	-0.14966			18.8445	-0.00817			18.8411	-0.16153			19.0795	0.01031			19.0497	-0.02192			18.9768	0.00382
19.3227	0.13069			18.368	-0.00355			18.9781	0.14055			19.2946	-0.18743			19.2389	0.01741			19.3757	0.06259			19.0169	0.0184			19.1054	-0.15416			18.8834	-0.00691			18.864	-0.15681			19.1241	0.0054			19.0914	-0.02604			19.0177	0.00314
19.3664	0.13133			18.391	-0.00534			19.02	0.15977			19.3175	-0.18737			19.2618	0.01979			19.4276	0.06733			19.0398	0.0183			19.1532	-0.16165			18.9054	-0.00971			18.9039	-0.15519			19.1463	0.00786			19.1134	-0.02955			19.0399	0.0044
19.3893	0.13092			18.4279	-0.01253			19.0419	0.1525			19.3584	-0.19189			19.3047	0.02127			19.4505	0.06578			19.0787	0.01649			19.1762	-0.16191			18.9443	-0.01015			18.9259	-0.15254			19.187	0.00656			19.1532	-0.03263			19.0795	0.00345
19.4402	0.1294			18.4501	-0.01174			19.0708	0.14687			19.3806	-0.1907			19.3268	0.02184			19.4914	0.06281			19.1016	0.01955			19.2151	-0.15901			18.9662	-0.01131			18.9647	-0.14744			19.209	0.0052			19.1752	-0.03174			19.1025	0.00342
19.4624	0.12807			18.4778	-0.00973			19.1117	0.13571			19.4113	-0.19101			19.3685	0.02337			19.5144	0.06655			19.1445	0.02312			19.237	-0.15629			19.0041	-0.01252			18.9877	-0.14364			19.2508	0.00754			19.2141	-0.03486			19.1324	0.00402
19.5031	0.1283			18.5157	-0.01218			19.1339	0.14006			19.4521	-0.19607			19.3906	0.02165			19.5632	0.06313			19.1674	0.02254			19.2779	-0.15561			19.027	-0.01202			19.0266	-0.14187			19.2727	0.00585			19.237	-0.03829			19.1713	0.00693
19.526	0.12523			18.5386	-0.01322			19.1735	0.14005			19.4741	-0.1903			19.4213	0.01826			19.5862	0.05845			19.2063	0.02184			19.2998	-0.15718			19.0779	-0.01224			19.0495	-0.14303			19.3266	0.00264			19.2759	-0.04253			19.1932	0.00639
19.5798	0.12535			18.5885	-0.01568			19.1958	0.13578			19.515	-0.19497			19.4602	0.0144			19.639	0.05495			19.2285	0.02144			19.3398	-0.1613			19.0998	-0.01142			19.0904	-0.1454			19.3485	0.00294			19.298	-0.04522			19.2341	0.006
19.602	0.12626			18.6114	-0.01839			19.2374	0.12566			19.5379	-0.2076			19.4822	0.0116			19.6611	0.06018			19.2572	0.02103			19.3619	-0.16601			19.1298	-0.01091			19.1134	-0.14754			19.3874	0.00344			19.3388	-0.04219			19.2562	0.00445
19.6446	0.12443			18.6613	-0.0231			19.2594	0.1218			19.5788	-0.20093			19.5241	0.00854			19.7018	0.07051			19.2961	0.01897			19.4026	-0.16395			19.1697	-0.01072			19.1513	-0.15186			19.4104	0.00342			19.3617	-0.04301			19.296	0.00439
19.6668	0.12124			18.6842	-0.0255			19.3002	0.11557			19.601	-0.1941			19.546	0.00874			19.7248	0.06942			19.3182	0.0172			19.4255	-0.16483			19.1916	-0.01204			19.1735	-0.15198			19.4403	0.00515			19.4006	-0.04183			19.3181	0.0058
19.7075	0.12224			18.7111	-0.02286			19.3232	0.11431			19.6416	-0.19177			19.5889	0.00727			19.7636	0.05237			19.3579	0.01496			19.4654	-0.163			19.2295	-0.01291			19.2131	-0.15555			19.4662	0.00106			19.4235	-0.04122			19.3568	0.00321
19.7304	0.1239			18.7491	-0.02049			19.363	0.10367			19.6639	-0.18714			19.6109	0.00472			19.7866	0.04984			19.3801	0.01158			19.4883	-0.16082			19.2514	-0.01358			19.235	-0.15904			19.5061	-0.000630818			19.4674	-0.04036			19.3797	0.00397
19.7703	0.1202			18.7712	-0.02241			19.3853	0.10333			19.7095	-0.17777			19.6537	-0.00154			19.8245	0.03731			19.4208	0.0113			19.5402	-0.16412			19.2904	-0.0132			19.2749	-0.1615			19.5283	-0.00158			19.4914	-0.03706			19.4186	0.00606
19.7933	0.11692			18.8099	-0.02429			19.4259	0.10685			19.7316	-0.17223			19.6757	-0.00332			19.8474	0.02318			19.4437	0.01023			19.5621	-0.16457			19.3125	-0.01318			19.2969	-0.1614			19.5699	-0.00457			19.5452	-0.03003			19.4408	0.00538
19.8352	0.11392			18.8319	-0.02394			19.4488	0.10968			19.7753	-0.19958			19.7176	-0.0056			19.8883	0.01398			19.4966	0.01435			19.603	-0.1601			19.3512	-0.01041			19.3358	-0.16343			19.5919	-0.00387			19.5681	-0.03133			19.4805	0.00597
19.8581	0.1118			18.8587	-0.02669			19.4887	0.11763			19.7974	-0.20897			19.7405	-0.0064			19.9103	0.02033			19.5187	0.01402			19.625	-0.1575			19.3733	-0.00745			19.358	-0.16482			19.6358	0.00189			19.621	-0.02968			19.5034	0.00631
19.901	0.11229			18.8947	-0.02888			19.5106	0.11926			19.8381	-0.22337			19.7814	-0.00854			19.9512	0.03695			19.5594	0.01533			19.664	-0.1503			19.412	-0.00811			19.3976	-0.16894			19.6579	0.00451			19.6435	-0.02859			19.5423	0.00636
19.9239	0.11422			18.9176	-0.02872			19.5495	0.12459			19.8603	-0.23181			19.8035	-0.00827			19.9741	0.03831			19.5813	0.01467			19.6869	-0.14316			19.4339	-0.00503			19.4196	-0.17034			19.7006	0.00563			19.6824	-0.0255			19.5652	0.00638
19.9658	0.10836			18.9545	-0.02916			19.5725	0.12815			19.9009	-0.24161			19.8442	-0.00393			20.013	0.03447			19.6223	0.01568			19.7268	-0.14829			19.4708	-0.00107			19.4584	-0.17456			19.7226	0.00374			19.7053	-0.02401			19.6041	0.00741
19.988	0.11046			18.9774	-0.02691			19.6134	0.12891			19.9229	-0.24275			19.8671	-0.00164			20.0351	0.02592			19.6452	0.01609			19.7498	-0.15531			19.4938	-0.000447544			19.4806	-0.17615			19.7645	-0.00222			19.7452	-0.02397			19.6271	0.00903
20.0316	0.10977			19.0263	-0.02901			19.6355	0.13144			19.9638	-0.24656			19.908	7.58513e-05			20.0748	0.01138			19.6741	0.01788			19.8026	-0.16206			19.5327	-0.00243			19.5193	-0.17959			19.7864	-0.00404			19.7682	-0.02412			19.669	0.01006
20.0536	0.10692			19.0492	-0.02961			19.6772	0.13084			19.986	-0.24433			19.9301	0.000509452			20.0968	0.00366			19.715	0.01717			19.8247	-0.15449			19.5556	-0.00287			19.5422	-0.17949			19.8263	-0.00579			19.825	-0.01511			19.6911	0.01036
20.0955	0.10305			19.0901	-0.03161			19.7001	0.13131			20.0286	-0.23398			19.9719	0.00114			20.1426	-0.00908			19.7369	0.01659			19.8645	-0.15494			19.5935	-0.003			19.5801	-0.17325			19.8482	-0.00835			19.847	-0.01482			19.7318	0.00971
20.1175	0.10546			19.1121	-0.03381			19.738	0.13794			20.0506	-0.23722			19.9958	0.00183			20.1646	-0.01087			19.7748	0.01549			19.8864	-0.15853			19.6155	-0.0017			19.603	-0.1698			19.8891	-0.0091			19.8889	-0.02133			19.754	0.00763
20.1593	0.10236			19.151	-0.02864			19.761	0.13728			20.0974	-0.23761			20.0487	0.000937121			20.2065	-0.01095			19.7988	0.01621			19.9153	-0.15999			19.6544	-0.00172			19.6479	-0.16868			19.9113	-0.00909			19.9109	-0.02175			19.7936	0.00672
20.1822	0.10454			19.1729	-0.02529			19.8009	0.13784			20.1197	-0.23497			20.0716	0.000489454			20.2294	-0.01445			19.8526	0.01758			19.9562	-0.14747			19.6763	-0.000875632			19.6699	-0.16769			19.953	-0.00686			19.9507	-0.01964			19.8156	0.00734
20.2381	0.10648			19.1999	-0.0228			19.8238	0.13746			20.1612	-0.2299			20.1265	-0.0048			20.2713	-0.00905			19.8746	0.01526			19.9784	-0.14105			19.7132	-0.00168			19.7088	-0.16056			19.9759	-0.00621			19.9726	-0.01746			19.8545	0.00494
20.261	0.10345			19.2357	-0.02258			19.8647	0.14253			20.1835	-0.21456			20.1494	-0.00524			20.2935	-0.00965			19.9184	0.01175			20.0191	-0.13442			19.7361	-0.00105			19.7307	-0.16032			20.0327	-0.00427			20.0135	-0.01268			19.8774	0.00602
20.3089	0.11086			19.2577	-0.02403			19.8867	0.145			20.2261	-0.19976			20.1903	-0.00795			20.3341	-0.00382			19.9404	0.01163			20.0413	-0.13665			19.773	-0.000691038			19.7716	-0.16108			20.0547	-0.00447			20.0354	-0.01003			19.9183	0.00517
20.3308	0.10623			19.2936	-0.02412			19.9315	0.15579			20.2481	-0.19235			20.2125	-0.00697			20.3564	-0.01216			19.9803	0.01285			20.0809	-0.13677			19.796	-0.00119			19.7937	-0.15893			20.1066	0.000120345			20.0784	-0.00545			19.9404	0.00416
20.3727	0.10474			19.3165	-0.02171			19.9537	0.16212			20.2909	-0.17206			20.2581	-0.00791			20.3959	-0.01983			20.0022	0.01302			20.1029	-0.13264			19.8349	-0.000478637			19.8324	-0.15632			20.1295	-0.00136			20.1004	-0.00582			19.9811	-0.000424684
20.3956	0.10808			19.3434	-0.01892			19.9953	0.16749			20.3128	-0.16836			20.2802	-0.0085			20.4179	-0.02409			20.0421	0.0138			20.1437	-0.12964			19.8578	-0.00014653			19.8554	-0.15898			20.1694	0.000506451			20.1461	-0.00731			20.0032	-0.00123
20.4375	0.11376			19.3793	-0.01735			20.0175	0.17321			20.3687	-0.19042			20.322	-0.00935			20.4578	-0.03018			20.0642	0.01312			20.1657	-0.12825			19.9037	-0.000398112			19.8933	-0.16238			20.1923	-0.000731834			20.1691	-0.00805			20.043	-0.00211
20.4595	0.11323			19.4013	-0.01685			20.0582	0.16248			20.3916	-0.19811			20.3441	-0.01039			20.4798	-0.02621			20.1049	0.01367			20.2066	-0.12833			19.9256	0.000775389			19.9162	-0.16212			20.2442	0.0008484			20.21	-0.01084			20.0649	0.00132
20.5023	0.11361			19.4282	-0.01421			20.0801	0.16151			20.4435	-0.21018			20.3868	-0.0077			20.5206	-0.02725			20.1269	0.01255			20.2287	-0.13291			19.9636	0.00010763			19.9551	-0.1605			20.2661	0.00206			20.2319	-0.01259			20.0948	0.000283963
20.5244	0.11364			19.4651	-0.01044			20.1101	0.15958			20.4654	-0.20774			20.4097	-0.00507			20.5428	-0.0193			20.1678	0.01239			20.2704	-0.13176			19.9865	0.00239			19.9772	-0.15822			20.306	0.00441			20.2758	-0.00978			20.1347	0.00188
20.5662	0.11421			19.4871	-0.00829			20.1499	0.15714			20.5073	-0.19691			20.4506	-0.00448			20.5846	-0.00868			20.1907	0.00936			20.2923	-0.12629			20.0134	0.00315			20.0159	-0.15754			20.3281	0.00397			20.2987	-0.00813			20.1568	0.00288
20.5891	0.11695			19.524	-0.00183			20.1729	0.15382			20.5294	-0.18959			20.4728	-0.00304			20.6064	-0.00251			20.2296	0.00997			20.3333	-0.11825			20.0523	0.00428			20.0389	-0.15886			20.3698	0.00999			20.3526	0.00228			20.1975	0.00276
20.631	0.11291			19.5461	-0.00314			20.2188	0.15586			20.5701	-0.16765			20.5035	-0.00367			20.6473	0.01232			20.2517	0.01045			20.3562	-0.11062			20.0744	0.00526			20.0778	-0.15607			20.3918	0.00876			20.3747	0.00401			20.2205	0.00455
20.6532	0.11185			19.5838	-0.00617			20.2407	0.16109			20.5921	-0.15762			20.5444	-0.00225			20.6702	0.01203			20.2914	0.00746			20.3951	-0.10605			20.1121	0.00556			20.0998	-0.15544			20.4327	0.00919			20.4144	-0.00125			20.2743	0.00784
20.6958	0.1095			19.606	-0.00642			20.2816	0.16667			20.632	-0.14499			20.5673	-7.37289e-05			20.7011	0.000177447			20.3144	0.00746			20.417	-0.1085			20.1351	0.00455			20.1297	-0.15521			20.4548	0.00725			20.4374	-0.0061			20.2983	0.0068
20.7188	0.10923			19.6417	-0.00679			20.3045	0.17808			20.6549	-0.14711			20.6082	0.0023			20.741	-0.00572			20.3553	0.00682			20.4589	-0.11845			20.173	0.00621			20.1705	-0.15488			20.4945	0.01395			20.4673	-0.01188			20.3502	0.00569
20.7726	0.11652			19.6646	-0.00709			20.3454	0.20139			20.6968	-0.14804			20.6302	0.00157			20.763	-0.00522			20.3782	0.00628			20.4811	-0.11657			20.1951	0.00764			20.1925	-0.15409			20.5174	0.01602			20.5082	-0.01071			20.3731	0.00672
20.7946	0.1161			19.7025	-0.00983			20.3683	0.20915			20.7187	-0.158			20.673	-0.000205902			20.8049	-0.00546			20.4301	0.00765			20.5247	-0.11438			20.2358	0.00566			20.2314	-0.14992			20.5563	0.0151			20.5301	-0.00958			20.414	0.00721
20.8365	0.11184			19.7244	-0.01338			20.4093	0.21463			20.7616	-0.1505			20.6951	-0.00144			20.8269	-0.00796			20.452	0.00923			20.547	-0.11345			20.2579	0.0067			20.2543	-0.14751			20.5793	0.01499			20.572	-0.00961			20.4362	0.00612
20.8594	0.11017			19.7543	-0.019			20.4322	0.21379			20.7846	-0.14437			20.7378	-0.00273			20.8667	-0.01141			20.5039	0.0119			20.5886	-0.10237			20.2967	0.0071			20.2942	-0.14113			20.6242	0.01555			20.5939	-0.01537			20.4768	0.00636
20.9013	0.11442			19.7903	-0.02373			20.4701	0.20008			20.8364	-0.15137			20.76	-0.00457			20.8896	-0.00151			20.5268	0.01178			20.6115	-0.09978			20.3188	0.00822			20.3171	-0.14054			20.6461	0.01577			20.6338	-0.01677			20.4988	0.00723
20.9234	0.11613			19.8122	-0.02472			20.493	0.19744			20.8594	-0.15114			20.8007	-0.00313			20.9286	0.01112			20.5817	0.01088			20.6534	-0.1033			20.3475	0.00611			20.358	-0.1385			20.687	0.01605			20.656	-0.01659			20.5386	0.00275
20.9661	0.11941			19.8501	-0.02626			20.5339	0.20121			20.9013	-0.15829			20.8236	-0.00571			20.9505	0.02013			20.6036	0.00946			20.6753	-0.1028			20.3864	0.00644			20.3801	-0.13894			20.709	0.01588			20.6957	-0.01827			20.5608	0.00115
20.9883	0.11493			19.872	-0.02681			20.5558	0.22227			20.9242	-0.15737			20.8535	-0.00466			20.9914	0.02832			20.6425	0.01108			20.7152	-0.10709			20.4084	0.00533			20.4219	-0.1386			20.7498	0.01571			20.7176	-0.02146			20.6015	-0.000840382
21.0319	0.11449			19.9069	-0.02443			20.5967	0.25326			20.9651	-0.1689			20.8944	-0.00555			21.0133	0.03311			20.6654	0.01147			20.7371	-0.11213			20.4472	0.000851646			20.444	-0.13851			20.7721	0.01661			20.7585	-0.02366			20.6236	-0.00138
21.0539	0.11658			19.9292	-0.02575			20.6189	0.26124			20.9871	-0.1729			20.9165	-0.00656			21.0443	0.03175			20.7093	0.01098			20.777	-0.10992			20.4702	0.000415329			20.4837	-0.1378			20.8127	0.01611			20.7807	-0.02337			20.6703	-0.00267
21.0968	0.12113			19.9668	-0.02487			20.6606	0.27147			21.0309	-0.18461			20.9572	-0.0089			21.0841	0.02527			20.7323	0.01115			20.799	-0.10953			20.522	-0.00192			20.5056	-0.13567			20.8356	0.01752			20.8213	-0.02267			20.6922	-0.00527
21.1188	0.12112			19.9897	-0.02397			20.6825	0.27025			21.0548	-0.17488			20.9802	-0.01183			21.1062	0.02875			20.7612	0.01466			20.8399	-0.10783			20.544	-0.00138			20.5346	-0.13436			20.8755	0.01683			20.8443	-0.02378			20.7341	-0.00545
21.1616	0.12017			20.0246	-0.01845			20.7224	0.27003			21.1004	-0.15463			21.033	-0.0109			21.146	0.03551			20.8011	0.01975			20.8621	-0.10556			20.5918	0.00399			20.5745	-0.13885			20.8984	0.01602			20.8982	-0.01995			20.757	-0.00517
21.1838	0.1201			20.0476	-0.01305			20.7453	0.26638			21.1273	-0.15247			21.055	-0.01064			21.1682	0.03925			20.8232	0.02024			20.9017	-0.10185			20.6138	0.0069			20.5967	-0.14037			20.9383	0.02059			20.9221	-0.02175			20.7969	-0.00417
21.2274	0.12046			20.0884	-0.00724			20.7852	0.27027			21.1682	-0.14453			21.0959	-0.01188			21.2078	0.04532			20.8619	0.02161			20.9246	-0.09912			20.6527	0.00282			20.6363	-0.13521			20.9605	0.0221			20.9729	-0.0151			20.8199	-0.00346
21.2495	0.11976			20.1106	-0.0057			20.8072	0.27197			21.1902	-0.14406			21.118	-0.01294			21.2299	0.04735			20.8849	0.0238			20.9636	-0.09177			20.6746	0.00348			20.6584	-0.13462			21.0031	0.02004			20.9959	-0.01404			20.8598	-0.00551
21.2943	0.12102			20.1393	-0.00465			20.8481	0.2715			21.233	-0.14258			21.1587	-0.0118			21.2716	0.04326			20.9237	0.02565			20.9865	-0.08766			20.7135	0.00266			20.6981	-0.13474			21.0251	0.0184			21.0378	-0.01501			20.8817	-0.00641
21.3162	0.12601			20.1762	-0.00659			20.87	0.27569			21.255	-0.15134			21.1809	-0.01285			21.2946	0.04465			20.9467	0.0283			21.0314	-0.10578			20.7357	0.00347			20.7211	-0.13369			21.066	0.01602			21.0607	-0.00942			20.9236	-0.00653
21.3581	0.12568			20.1991	-0.00898			20.9129	0.28188			21.2968	-0.14248			21.2225	-0.01177			21.3374	0.0358			20.9866	0.03085			21.0543	-0.10969			20.7654	0.00287			20.761	-0.13253			21.0889	0.01431			21.1126	-0.01372			20.9456	-0.00706
21.3803	0.13264			20.245	-0.01079			20.9348	0.29008			21.3191	-0.13897			21.2447	-0.01094			21.3594	0.03149			21.0095	0.03165			21.1062	-0.09356			20.8043	-0.000378598			20.7829	-0.13312			21.1348	0.00906			21.1345	-0.015			20.9874	-0.00553
21.4229	0.13858			20.267	-0.01104			20.9757	0.30437			21.3637	-0.12869			21.2873	-0.01077			21.4013	0.02447			21.0505	0.03278			21.1281	-0.08926			20.8263	-0.00284			20.8238	-0.1332			21.1569	0.01066			21.1764	-0.01612			21.0094	-0.00578
21.4448	0.13854			20.3109	-0.01094			20.9987	0.30771			21.3857	-0.12842			21.3093	-0.01161			21.4232	0.02399			21.0726	0.03405			21.169	-0.09316			20.8661	-0.00295			20.846	-0.1327			21.1986	0.01074			21.1984	-0.01882			21.0523	-0.00553
21.4867	0.13684			20.3338	-0.01139			21.0536	0.285			21.4295	-0.12452			21.3502	-0.01504			21.4631	0.0192			21.1122	0.03305			21.1919	-0.10091			20.8882	-0.00271			20.8876	-0.13573			21.2216	0.01221			21.2392	-0.01966			21.0744	-0.00517
21.5097	0.12922			20.3707	-0.01317			21.0756	0.26991			21.4516	-0.13402			21.3724	-0.01397			21.4853	0.02081			21.1342	0.03463			21.2498	-0.10238			20.927	-0.00166			20.9096	-0.13782			21.2615	0.0126			21.2622	-0.01786			21.1141	-0.00397
21.5516	0.13186			20.3928	-0.01313			21.1164	0.27054			21.4953	-0.17052			21.413	-0.01315			21.5249	0.02597			21.1731	0.03447			21.2737	-0.10437			20.949	-0.000412495			20.9494	-0.13873			21.2834	0.01234			21.303	-0.021			21.137	-0.00516
21.5738	0.13199			20.4316	-0.01471			21.1393	0.2731			21.5173	-0.19113			21.4351	-0.01292			21.547	0.03181			21.196	0.03432			21.3246	-0.10362			20.9878	0.00245			20.9714	-0.1399			21.3243	0.00943			21.3252	-0.01904			21.1759	-0.00677
21.6164	0.13846			20.4545	-0.01291			21.1932	0.26676			21.5602	-0.21883			21.4748	-0.012			21.5878	0.03204			21.2499	0.03438			21.3475	-0.09419			21.0098	0.00249			21.0103	-0.13896			21.3463	0.00914			21.3649	-0.01942			21.198	-0.0077
21.6393	0.13728			20.5014	-0.01041			21.2152	0.25651			21.5823	-0.2249			21.4978	-0.01076			21.6097	0.02908			21.272	0.03494			21.4014	-0.08519			21.0496	0.00325			21.0332	-0.14103			21.3872	0.00841			21.3878	-0.01996			21.2388	-0.0075
21.6822	0.13956			20.5243	-0.00757			21.258	0.24479			21.624	-0.23613			21.5387	-0.01135			21.6506	0.01945			21.3118	0.03537			21.4233	-0.08504			21.0718	0.0023			21.0741	-0.1406			21.4093	0.00798			21.4277	-0.01659			21.2617	-0.00963
21.7044	0.13892			20.5741	-0.00523			21.28	0.23916			21.6462	-0.24289			21.5609	-0.01328			21.6726	0.01016			21.3347	0.03852			21.4642	-0.08701			21.1015	0.00101			21.0962	-0.1413			21.4519	0.0098			21.4506	-0.01524			21.3036	-0.01329
21.748	0.13901			20.5961	-0.000980519			21.3208	0.23538			21.6899	-0.24602			21.6035	-0.01403			21.7124	0.00662			21.3746	0.04216			21.4863	-0.08475			21.1444	-0.000220938			21.137	-0.14353			21.4739	0.00808			21.4945	-0.01014			21.3255	-0.01435
21.77	0.13466			20.624	0.00506			21.3427	0.2396			21.7118	-0.24197			21.6255	-0.01582			21.7354	0.00126			21.3967	0.04289			21.526	-0.0813			21.1664	4.73283e-05			21.1599	-0.14313			21.5148	0.00817			21.5168	-0.00747			21.3674	-0.015
21.8139	0.13272			20.6609	0.01257			21.3846	0.24651			21.7527	-0.23714			21.6673	-0.01824			21.7743	-0.00685			21.4374	0.03912			21.549	-0.0752			21.2052	-0.00139			21.1998	-0.14347			21.537	0.00975			21.5584	-0.00282			21.3894	-0.01432
21.8358	0.12788			20.6831	0.01472			21.4066	0.24445			21.7748	-0.23397			21.6893	-0.0184			21.7972	-0.01641			21.4594	0.03916			21.5909	-0.06682			21.2273	-0.00049879			21.2217	-0.14252			21.5776	0.0096			21.5805	-0.00637			21.4303	-0.01231
21.8787	0.12571			20.7207	0.01739			21.4495	0.24263			21.8155	-0.2312			21.7322	-0.01948			21.8391	-0.02479			21.5012	0.03881			21.613	-0.06323			21.268	0.000656498			21.2716	-0.13945			21.5995	0.01003			21.6212	-0.00531			21.4522	-0.01083
21.9009	0.12756			20.7437	0.01574			21.4716	0.24323			21.8376	-0.22061			21.7551	-0.01863			21.862	-0.02076			21.5232	0.04045			21.6557	-0.06637			21.29	0.00164			21.2935	-0.13898			21.6404	0.00907			21.6441	-0.00703			21.4921	-0.01196
21.9445	0.13086			20.7836	0.0183			21.5133	0.24309			21.8793	-0.20101			21.796	-0.01861			21.9039	-0.00733			21.5631	0.04443			21.6786	-0.08251			21.3289	0.00499			21.3344	-0.1365			21.6634	0.01061			21.685	-0.00757			21.514	-0.01167
21.9668	0.13037			20.8065	0.01935			21.5353	0.2443			21.9022	-0.19554			21.8179	-0.0205			21.9259	0.00351			21.585	0.04239			21.7345	-0.10365			21.3518	0.00691			21.3564	-0.13724			21.6923	0.01051			21.707	-0.00862			21.545	-0.01284
22.0104	0.1293			20.8444	0.01136			21.5761	0.2472			21.9561	-0.17415			21.8578	-0.01989			21.9677	0.01758			21.6239	0.04088			21.7566	-0.10962			21.3907	0.00473			21.3953	-0.14018			21.7392	0.01016			21.7479	-0.00656			21.5858	-0.01644
22.0326	0.12863			20.8666	0.00886			21.5991	0.24412			21.978	-0.15994			21.8808	-0.02105			21.9897	0.02016			21.6468	0.04168			21.7963	-0.11391			21.4137	0.00387			21.4192	-0.13908			21.7611	0.01114			21.7708	-0.00626			21.6078	-0.01756
22.0762	0.13008			20.8933	0.01076			21.6399	0.25058			22.0189	-0.14095			21.9217	-0.02111			22.0306	0.00489			21.6887	0.0406			21.8193	-0.11498			21.4426	0.00246			21.4711	-0.14677			21.802	0.01211			21.8107	-0.00476			21.6507	-0.01786
22.0983	0.13315			20.9312	0.01357			21.6629	0.25463			22.0419	-0.13064			21.9438	-0.01951			22.0535	0.00201			21.7107	0.04469			21.8591	-0.10984			21.4815	0.000955671			21.4931	-0.14677			21.8242	0.01233			21.8326	-0.00497			21.6726	-0.01835
22.14	0.14121			20.9532	0.01602			21.7038	0.25437			22.1027	-0.11876			21.9865	-0.01943			22.0994	-0.00484			21.7536	0.04777			21.8814	-0.11086			21.5036	0.000581959			21.5329	-0.14672			21.8648	0.01438			21.8755	-0.00287			21.7135	-0.01463
22.1629	0.14182			20.991	0.01704			21.7258	0.25691			22.1256	-0.11559			22.0085	-0.01983			22.1215	-0.01162			21.7758	0.0477			21.923	-0.09798			21.5423	6.20949e-05			21.5548	-0.1482			21.887	0.01451			21.8985	-0.00325			21.7364	-0.01514
22.2049	0.1384			21.014	0.01734			21.7676	0.25664			22.1665	-0.10105			22.0503	-0.01948			22.1622	-0.01011			21.8164	0.04688			21.9459	-0.09015			21.5652	-4.7899e-05			21.5947	-0.14976			21.9277	0.01466			21.9413	-0.000687307			21.7913	-0.01748
22.2268	0.13895			21.0569	0.01809			21.7905	0.25553			22.1895	-0.09638			22.0724	-0.01939			22.1852	-0.01041			21.8393	0.04484			21.9878	-0.07564			21.6031	0.00169			21.6177	-0.15245			21.9516	0.01188			21.9634	0.00036673			21.8142	-0.01825
22.2766	0.14116			21.0789	0.01589			21.8434	0.24397			22.2314	-0.09248			22.1141	-0.01819			22.2201	-0.00656			21.8842	0.03889			22.0108	-0.06702			21.6253	0.00136			21.6775	-0.15209			22.0045	0.01351			22.0042	-0.004			21.8541	-0.01928
22.2996	0.14008			21.1167	0.01571			21.8663	0.24333			22.2543	-0.09774			22.1361	-0.01799			22.243	-0.009			21.9064	0.03551			22.0636	-0.05405			21.666	0.000402686			21.6997	-0.15229			22.0266	0.01437			22.0261	-0.00588			21.8771	-0.01816
22.3435	0.13548			21.1389	0.0156			21.9082	0.25166			22.2962	-0.11932			22.177	-0.01587			22.2839	-0.01868			21.946	0.03258			22.0865	-0.05167			21.6879	-0.000181707			21.7403	-0.15352			22.0693	0.01564			22.071	-0.00553			21.9269	-0.0232
22.3657	0.13902			21.1755	0.01413			21.9304	0.25459			22.3183	-0.12622			22.1991	-0.01487			22.3058	-0.01836			21.969	0.03119			22.1264	-0.05587			21.7388	0.00209			21.7625	-0.15384			22.0912	0.01474			22.0929	-0.00365			21.9499	-0.02209
22.4083	0.14058			21.1985	0.01218			21.9711	0.26349			22.361	-0.14046			22.2458	-0.01539			22.3477	-0.01765			22.0079	0.03122			22.1494	-0.06032			21.7617	0.00224			21.8032	-0.15595			22.1341	0.01006			22.1328	-0.00772			21.9907	-0.02281
22.4312	0.14168			21.2364	0.01169			21.9932	0.26759			22.3839	-0.14977			22.2678	-0.0142			22.3697	-0.01174			22.0308	0.02996			22.1903	-0.06819			21.8016	0.00172			21.8261	-0.155			22.1561	0.00871			22.1558	-0.00988			22.0137	-0.02468
22.4741	0.14469			21.2593	0.01094			22.0349	0.25733			22.4288	-0.15284			22.3087	-0.01672			22.4096	-0.00716			22.0707	0.0276			22.2124	-0.06858			21.8237	0.00411			21.865	-0.15095			22.2019	0.00738			22.1947	-0.00879			22.0636	-0.0293
22.496	0.14247			21.2982	0.01176			22.0568	0.25213			22.4508	-0.14909			22.3306	-0.0137			22.4335	-0.0125			22.0929	0.02711			22.2551	-0.06933			21.8535	0.00888			21.8871	-0.15043			22.2249	0.0069			22.2176	-0.0109			22.0865	-0.02879
22.5389	0.14139			21.3202	0.01196			22.0927	0.23872			22.4947	-0.15792			22.3725	-0.01116			22.4874	-0.01339			22.1336	0.02832			22.278	-0.07356			21.8984	0.01221			21.9268	-0.14817			22.2747	0.00266			22.2595	-0.01624			22.1384	-0.02871
22.5619	0.14283			21.3491	0.01224			22.1149	0.23788			22.5176	-0.15556			22.3947	-0.01154			22.5103	-0.01378			22.1557	0.02867			22.3179	-0.07311			21.9213	0.01169			21.9489	-0.14637			22.2967	0.00139			22.2824	-0.01612			22.1613	-0.0274
22.6028	0.13264			21.388	0.0075			22.1566	0.23784			22.5605	-0.15994			22.4373	-0.01251			22.5672	-0.00851			22.1954	0.02835			22.3408	-0.07043			21.9592	0.01272			21.9907	-0.1441			22.3386	0.004			22.3243	-0.01864			22.1912	-0.0268
22.6247	0.13326			21.4101	0.00634			22.1795	0.23349			22.5824	-0.16121			22.4592	-0.01271			22.5901	-0.00816			22.2175	0.02959			22.3807	-0.06564			21.9811	0.01021			22.0128	-0.14208			22.3607	0.00429			22.3473	-0.01952			22.2331	-0.0257
22.6696	0.1214			21.4478	0.00707			22.2274	0.22654			22.6263	-0.15761			22.5001	-0.00816			22.634	-0.00486			22.2473	0.02757			22.4029	-0.07076			22.0191	0.01039			22.0425	-0.14332			22.4034	0.0039			22.3981	-0.0248			22.256	-0.02684
22.6915	0.12192			21.4697	0.00832			22.2503	0.22474			22.6482	-0.15443			22.5221	-0.00635			22.6559	-0.000311259			22.2881	0.02769			22.4466	-0.07901			22.042	0.00924			22.0824	-0.13838			22.4255	0.00329			22.4201	-0.02419			22.3189	-0.02369
22.7354	0.12922			21.5077	0.01189			22.2922	0.22405			22.6901	-0.15698			22.5639	-0.01142			22.6958	-0.00485			22.3111	0.02692			22.4687	-0.07678			22.0819	0.01226			22.1044	-0.14302			22.4672	0.00224			22.4629	-0.02315			22.3418	-0.02454
22.7573	0.12735			21.5306	0.01368			22.3142	0.22336			22.7131	-0.1511			22.5861	-0.0125			22.7188	-0.00218			22.351	0.02692			22.5094	-0.0766			22.104	0.01195			22.1502	-0.14805			22.4902	0.00252			22.4869	-0.02297			22.3977	-0.01982
22.8002	0.13418			21.5685	0.01575			22.3551	0.22061			22.756	-0.13748			22.6278	-0.00802			22.7687	-0.01017			22.3729	0.02699			22.5323	-0.0787			22.1447	0.01488			22.1724	-0.15027			22.532	0.00484			22.5388	-0.02004			22.4196	-0.01803
22.8224	0.13711			21.5906	0.0137			22.377	0.22194			22.7781	-0.13126			22.6498	-0.00653			22.7908	-0.01443			22.4217	0.02208			22.5802	-0.07346			22.1676	0.014			22.2111	-0.15182			22.554	0.00478			22.5607	-0.01891			22.4605	-0.016
22.8661	0.13853			21.6273	0.01026			22.4179	0.23094			22.8198	-0.1245			22.6906	-0.00523			22.8325	-0.00628			22.4437	0.02209			22.6022	-0.07177			22.1956	0.01465			22.2333	-0.15458			22.5949	0.00571			22.6016	-0.01995			22.4834	-0.01574
22.888	0.13841			21.6503	0.00697			22.4398	0.23474			22.8427	-0.12733			22.7135	-0.00629			22.8554	-0.00127			22.4936	0.01862			22.6441	-0.08162			22.2355	0.0139			22.2739	-0.15463			22.6171	0.00481			22.6237	-0.02066			22.5144	-0.01656
22.9319	0.13812			21.6802	0.00345			22.4817	0.24238			22.8846	-0.14561			22.7544	-0.00539			22.8953	0.01063			22.5156	0.01769			22.666	-0.08912			22.2574	0.01015			22.2958	-0.15011			22.6587	0.00116			22.6644	-0.01768			22.5543	-0.01546
22.954	0.1414			21.7171	0.00122			22.5038	0.24631			22.9068	-0.15529			22.7774	-0.00628			22.9174	0.00438			22.5684	0.01475			22.7059	-0.09225			22.2973	0.00828			22.3347	-0.14953			22.6806	0.00141			22.6866	-0.01881			22.5765	-0.01646
22.9967	0.13839			21.739	-0.000829949			22.5465	0.24695			22.9474	-0.1672			22.8193	-0.00573			22.9472	0.00293			22.5903	0.01119			22.7288	-0.09003			22.3195	0.00575			22.3577	-0.14802			22.7216	0.000944367			22.7173	-0.01688			22.6071	-0.01758
23.0197	0.13192			21.7789	0.00128			22.5686	0.24434			22.9704	-0.16945			22.8412	-0.00614			22.9881	0.00963			22.6392	0.00634			22.7687	-0.09052			22.3581	-0.000462915			22.3976	-0.14827			22.7445	0.00141			22.7582	-0.01386			22.6331	-0.01728
23.0625	0.13973			21.8019	0.00188			22.6114	0.24501			23.0133	-0.17727			22.8831	-0.00341			23.0103	0.01732			22.6611	0.0044			22.7917	-0.08895			22.3811	-0.00167			22.4195	-0.14738			22.7934	0.00195			22.7804	-0.01163			22.6769	-0.01561
23.0847	0.14042			21.8508	0.00142			22.6335	0.24556			23.0352	-0.17338			22.9053	-0.00398			23.0529	0.02475			22.716	0.00309			22.8325	-0.09525			22.42	-0.000145251			22.4594	-0.14271			22.8155	0.00339			22.822	-0.01036			22.6989	-0.01399
23.1284	0.14177			21.8737	0.00126			22.6752	0.24304			23.0781	-0.17137			22.9469	-0.00528			23.0751	0.02858			22.7379	0.00386			22.8555	-0.096			22.4429	-0.000128926			22.4816	-0.14188			22.8572	0.00621			22.8449	-0.01143			22.7398	-0.01173
23.1513	0.13768			21.9116	0.00378			22.6974	0.24459			23.101	-0.16798			22.9699	-0.00134			23.1157	0.03191			22.7868	0.00218			22.9073	-0.10426			22.4818	-0.000764429			22.5232	-0.13986			22.8792	0.00628			22.8859	-0.01057			22.7617	-0.01032
23.2042	0.13838			21.9335	0.00503			22.739	0.24479			23.1439	-0.17087			23.0117	0.00537			23.1386	0.03143			22.8087	0.00222			22.9303	-0.10875			22.5039	-0.00103			22.5454	-0.13893			22.921	0.00494			22.9081	-0.0106			22.8036	-0.0112
23.2271	0.14049			21.9604	0.00347			22.7611	0.24123			23.1669	-0.17267			23.0337	0.00769			23.1785	0.03391			22.8636	0.0021			22.9812	-0.11543			22.5426	0.0033			22.5861	-0.13546			22.9439	0.00682			22.9487	-0.0155			22.8255	-0.01357
23.27	0.14213			21.9994	0.00398			22.8019	0.23708			23.2097	-0.16237			23.0746	0.00618			23.2015	0.03623			22.8855	0.000683086			23.0033	-0.11339			22.5656	0.00322			22.6082	-0.13651			22.9978	0.00832			22.9709	-0.01548			22.8674	-0.02073
23.293	0.14249			22.0215	0.00417			22.8248	0.24179			23.2327	-0.16078			23.0965	0.00757			23.2414	0.03541			22.9374	0.00386			23.051	-0.11166			22.5945	0.00264			22.6479	-0.13419			23.0597	0.01196			23.0125	-0.01897			22.8894	-0.01977
23.3478	0.135			22.0672	0.00328			22.8657	0.25007			23.2756	-0.15165			23.1394	0.008			23.2643	0.03448			22.9593	0.00552			23.0731	-0.10775			22.6344	0.00448			22.6708	-0.13812			23.1354	0.01509			23.0344	-0.01842			22.9303	-0.01914
23.3707	0.1333			22.0891	0.00513			22.8876	0.24687			23.2985	-0.14865			23.1616	0.00777			23.3082	0.03386			23.0102	0.00907			23.1138	-0.09886			22.6565	0.00501			22.7097	-0.14184			23.1574	0.01462			23.0753	-0.02264			22.9523	-0.01889
23.4256	0.13063			22.127	-0.00195			22.9305	0.23298			23.3414	-0.12541			23.2052	0.00822			23.3303	0.03809			23.0321	0.01108			23.1367	-0.09434			22.6962	0.0038			22.7319	-0.14417			23.2003	0.01375			23.0974	-0.02192			22.9921	-0.02321
23.4477	0.12881			22.1489	-0.00445			22.9527	0.23174			23.3633	-0.11804			23.2282	0.00938			23.372	0.03275			23.082	0.01325			23.1866	-0.0833			22.7192	0.00518			22.7741	-0.14461			23.2224	0.01379			23.1402	-0.01942			23.015	-0.02293
23.4914	0.12721			22.1878	-0.00454			22.9953	0.23778			23.4072	-0.09822			23.283	0.01027			23.3949	0.03255			23.1039	0.01273			23.2105	-0.08123			22.759	0.00466			22.7961	-0.14648			23.2661	0.01145			23.1624	-0.01838			23.0549	-0.0225
23.5133	0.1258			22.2098	-0.00479			23.0183	0.23851			23.4292	-0.08927			23.3052	0.01143			23.4378	0.03454			23.1528	0.0144			23.2624	-0.07084			22.781	0.00354			22.8359	-0.14883			23.288	0.01239			23.203	-0.01715			23.0779	-0.02313
23.5562	0.12139			22.2497	-0.00673			23.0691	0.24471			23.473	-0.08334			23.3468	0.01167			23.4598	0.03597			23.1757	0.01349			23.2863	-0.06964			22.8199	0.00373			22.8581	-0.14965			23.3279	0.01548			23.2259	-0.01574			23.1188	-0.0223
23.5784	0.11348			22.2726	-0.00898			23.0921	0.25267			23.495	-0.09279			23.3698	0.01158			23.5017	0.03755			23.2485	0.00676			23.3372	-0.06338			22.8418	0.00497			22.8978	-0.14933			23.3509	0.01456			23.2658	-0.01505			23.1417	-0.02219
23.621	0.114			22.3205	-0.01164			23.133	0.26019			23.5389	-0.10372			23.4107	0.01253			23.5237	0.03423			23.2705	0.00612			23.3601	-0.0634			22.8797	0.00716			22.9207	-0.15065			23.4047	0.01261			23.288	-0.01576			23.1836	-0.02231
23.643	0.11721			22.3434	-0.01253			23.1559	0.25998			23.5618	-0.09886			23.4328	0.01263			23.5665	0.02983			23.3124	0.00625			23.402	-0.0613			22.9027	0.009			22.9606	-0.15306			23.4267	0.01111			23.3286	-0.01773			23.2055	-0.02526
23.6849	0.12093			22.3803	-0.01732			23.1968	0.25772			23.6037	-0.09054			23.4745	0.01603			23.5894	0.02674			23.3343	0.00575			23.424	-0.05962			22.9316	0.01008			22.9826	-0.15576			23.4685	0.00748			23.3507	-0.01771			23.2474	-0.02531
23.7078	0.12395			22.4033	-0.01792			23.219	0.25449			23.6257	-0.08521			23.4974	0.01685			23.6433	0.00906			23.3742	0.00815			23.4648	-0.04863			22.9715	0.00752			23.0235	-0.15895			23.4915	0.00473			23.3925	-0.01713			23.2694	-0.02665
23.7507	0.12486			22.4312	-0.01953			23.2656	0.25798			23.6685	-0.07766			23.5503	0.0185			23.6652	0.00479			23.3971	0.00799			23.487	-0.04889			22.9934	0.00537			23.0464	-0.15996			23.5453	0.00347			23.4144	-0.01514			23.3103	-0.02193
23.7729	0.12276			22.4691	-0.01942			23.2877	0.2577			23.6905	-0.07529			23.5723	0.01895			23.7081	0.000995567			23.437	0.00904			23.5297	-0.05005			23.0348	0.00527			23.0863	-0.1556			23.5673	0.00538			23.4573	-0.01297			23.3325	-0.01977
23.8165	0.12354			22.4912	-0.01953			23.3295	0.26217			23.7393	-0.07209			23.6158	0.01572			23.7303	0.00188			23.4593	0.00718			23.5526	-0.05315			23.0569	0.00674			23.1085	-0.15403			23.6141	0.00253			23.4794	-0.01357			23.3722	-0.01794
23.8387	0.12679			22.5279	-0.01995			23.3524	0.26743			23.7983	-0.08165			23.6377	0.01256			23.7729	0.0047			23.4999	0.00793			23.5935	-0.05989			23.0978	0.00716			23.1501	-0.15397			23.6363	0.00242			23.5271	-0.00641			23.3941	-0.01823
23.8823	0.12831			22.55	-0.01826			23.3953	0.27293			23.845	-0.09401			23.6796	0.01106			23.7949	0.00136			23.5218	0.00718			23.6154	-0.06748			23.1197	0.00889			23.172	-0.15226			23.677	0.000421598			23.549	-0.00136			23.436	-0.01952
23.9045	0.12789			22.5778	-0.01656			23.4174	0.27399			23.868	-0.09304			23.7025	0.01094			23.8368	-0.01245			23.5627	0.00567			23.6583	-0.07005			23.1616	0.00839			23.2119	-0.14697			23.6992	0.000318285			23.5909	0.0012			23.4581	-0.01989
23.9511	0.12649			22.6157	-0.0151			23.4601	0.26763			23.9109	-0.08788			23.7584	0.01211			23.8597	-0.0202			23.5848	0.00551			23.6804	-0.06293			23.1845	0.0068			23.234	-0.14385			23.7398	0.000628843			23.6131	0.0018			23.5008	-0.01584
23.9731	0.12956			22.6386	-0.01719			23.4821	0.25891			23.933	-0.09997			23.7803	0.0113			23.9016	-0.02344			23.6246	0.000758071			23.7222	-0.04472			23.2144	0.00881			23.2748	-0.1382			23.7618	0.00185			23.6568	-0.00244			23.5228	-0.01598
24.018	0.12435			22.6895	-0.01821			23.5249	0.25267			23.9767	-0.12289			23.8332	0.0103			23.9245	-0.02551			23.6475	0.00145			23.7451	-0.03511			23.2543	0.00722			23.2967	-0.13758			23.8016	0.00193			23.6787	-0.00391			23.5656	-0.01521
24.0399	0.12249			22.7134	-0.01781			23.547	0.24646			23.9987	-0.11921			23.8561	0.00972			23.9664	-0.02448			23.6944	0.00766			23.788	-0.02717			23.2763	0.00507			23.3366	-0.13911			23.8246	0.00177			23.7196	-0.00331			23.5878	-0.01389
24.0828	0.12252			22.7663	-0.01788			23.5887	0.23947			24.0425	-0.10528			23.899	0.00851			23.9894	-0.0235			23.7173	0.00712			23.8102	-0.02589			23.3182	0.00817			23.3587	-0.13825			23.8655	0.000906471			23.7418	9.01102e-05			23.6295	-0.01558
24.1057	0.12663			22.7882	-0.01798			23.6109	0.23997			24.0648	-0.09872			23.9211	0.00663			24.0302	-0.02615			23.7572	0.00508			23.8588	-0.02244			23.3402	0.00926			23.3895	-0.13649			23.8876	0.00143			23.7824	0.00162			23.6514	-0.01543
24.1486	0.12148			22.8261	-0.01397			23.6526	0.23719			24.1123	-0.11074			23.9628	0.00459			24.0532	-0.02788			23.7793	0.00246			23.8807	-0.02771			23.382	0.00884			23.4284	-0.13585			23.9303	-0.000165575			23.8045	0.00216			23.6933	-0.01722
24.1708	0.12165			22.8491	-0.01621			23.6745	0.23958			24.1353	-0.10989			23.9848	0.00886			24.1011	-0.03498			23.822	-0.00231			23.9236	-0.03591			23.4039	0.00843			23.4523	-0.1329			23.9524	0.00186			23.8482	0.00129			23.7162	-0.01948
24.2154	0.1226			22.887	-0.01445			23.7164	0.23512			24.1791	-0.10226			24.0277	0.01071			24.124	-0.04229			23.845	-0.00262			23.9456	-0.04354			23.4428	0.00807			23.5062	-0.13328			23.9942	0.00636			23.8702	0.0015			23.7562	-0.022
24.2375	0.12011			22.9099	-0.01266			23.7384	0.23385			24.2021	-0.09564			24.0497	0.01248			24.1669	-0.03901			23.9038	-0.00348			23.9885	-0.06117			23.4648	0.0075			23.5291	-0.13455			24.0163	0.00775			23.9111	0.00293			23.7801	-0.02334
24.2873	0.11944			22.9498	-0.0065			23.7802	0.23784			24.2559	-0.08917			24.0795	0.01396			24.1888	-0.03425			23.9267	-0.000388986			24.0104	-0.06503			23.4947	0.00776			23.5819	-0.13605			24.058	0.01141			23.934	0.00515			23.8299	-0.02223
24.3092	0.12076			22.9717	-0.00659			23.8032	0.24627			24.2779	-0.08672			24.1214	0.01062			24.2307	-0.02656			23.9786	0.00304			24.0523	-0.07548			23.5206	0.00952			23.6049	-0.13752			24.0809	0.01219			23.9879	-0.00199			23.8529	-0.02403
24.3521	0.11163			23.0097	-0.00723			23.8451	0.24006			24.3188	-0.07749			24.1444	0.01099			24.2527	-0.0187			24.0005	0.00534			24.0752	-0.07943			23.5605	0.01086			23.6597	-0.1395			24.1225	0.00925			24.0099	-0.00389			23.8938	-0.02648
24.374	0.10721			23.0318	-0.00884			23.868	0.2379			24.3427	-0.07238			24.1872	0.01347			24.2945	-0.0123			24.0315	0.00805			24.1281	-0.06862			23.5825	0.01093			23.6827	-0.13822			24.1454	0.00718			24.0537	-0.00414			23.9157	-0.02664
24.4169	0.10713			23.0696	-0.00931			23.9099	0.24234			24.3956	-0.06147			24.2092	0.01606			24.3165	-0.00935			24.0723	0.0082			24.152	-0.05744			23.6104	0.00888			23.7325	-0.13596			24.1863	0.0052			24.0757	-0.00597			23.9576	-0.02742
24.439	0.10597			23.0917	-0.00582			23.9318	0.24241			24.4177	-0.05576			24.2551	0.0173			24.3574	-0.0072			24.0945	0.00779			24.2019	-0.04081			23.6513	0.01206			23.7547	-0.13565			24.2092	0.00887			24.1205	-0.01018			23.9795	-0.02789
24.4828	0.1104			23.1304	-0.00215			23.9747	0.24708			24.4634	-0.05475			24.2773	0.01678			24.3803	-0.01009			24.1372	0.0049			24.224	-0.0354			23.6742	0.01119			23.7944	-0.13559			24.2521	0.00833			24.1485	-0.01222			24.0214	-0.02665
24.5049	0.11375			23.1534	-0.000800959			23.9967	0.24754			24.4856	-0.05608			24.3199	0.01113			24.4232	-0.01495			24.1591	0.00493			24.2667	-0.02835			23.7261	0.00812			23.8163	-0.13593			24.2742	0.0121			24.1913	-0.01398			24.0435	-0.02383
24.5476	0.10745			23.2012	0.00134			24.0405	0.2495			24.5292	-0.05287			24.3421	0.0083			24.4461	-0.01412			24.199	0.00347			24.2889	-0.02612			23.749	0.0042			23.8572	-0.13643			24.3179	0.01404			24.2153	-0.01074			24.0853	-0.02163
24.5705	0.10942			23.2242	0.00224			24.0625	0.24434			24.5514	-0.05211			24.3847	0.00294			24.489	-0.01863			24.2219	0.00402			24.3296	-0.02216			23.7969	0.00214			23.8802	-0.13939			24.34	0.01445			24.2691	-0.01233			24.1074	-0.02143
24.6134	0.11407			23.272	-0.00266			24.1034	0.2333			24.596	-0.05542			24.4069	0.00336			24.5119	-0.01497			24.2758	0.01015			24.3525	-0.01509			23.8188	0.00242			23.92	-0.13996			24.3818	0.01338			24.292	-0.01193			24.1501	-0.02291
24.6353	0.10976			23.295	-0.00251			24.1263	0.2277			24.618	-0.05431			24.4485	0.00354			24.5618	-0.02058			24.2987	0.00892			24.3934	-0.00341			23.8587	0.00616			23.9423	-0.13819			24.4047	0.01198			24.3469	-0.00768			24.1722	-0.02338
24.6782	0.10853			23.3329	-0.00496			24.1672	0.23339			24.6619	-0.04932			24.4707	0.00425			24.5838	-0.02028			24.3486	0.01062			24.4153	0.0018			23.8817	0.00515			23.9819	-0.13736			24.4566	0.00795			24.3698	-0.00565			24.2129	-0.02286
24.7011	0.10918			23.3548	-0.00655			24.1891	0.2301			24.6838	-0.0476			24.5124	0.01086			24.6336	-0.01397			24.3706	0.00933			24.4582	-0.0134			23.9315	0.0046			24.004	-0.1378			24.4795	0.00978			24.4227	-0.00303			24.2358	-0.02126
24.755	0.10933			23.3927	-0.00899			24.238	0.22253			24.7327	-0.04543			24.5345	0.01323			24.6566	-0.01019			24.4124	0.01328			24.4811	-0.01778			23.9545	0.00525			24.0447	-0.14198			24.5304	0.01204			24.4447	-0.00216			24.2767	-0.01839
24.7769	0.10876			23.4147	-0.00939			24.2609	0.21808			24.7546	-0.04708			24.5762	0.01744			24.6985	-0.00767			24.4344	0.01583			24.524	-0.02682			24.0023	0.00142			24.0677	-0.14134			24.5525	0.01126			24.4865	-0.00111			24.2988	-0.02049
24.8188	0.11185			23.4426	-0.0104			24.3028	0.20378			24.7985	-0.04652			24.5991	0.01792			24.7206	-0.01257			24.4743	0.02225			24.546	-0.02515			24.0253	0.00159			24.1185	-0.14049			24.5942	0.01069			24.5087	-0.00408			24.3436	-0.02106
24.8428	0.11301			23.4795	-0.00649			24.3248	0.20202			24.8214	-0.0493			24.641	0.01895			24.7613	-0.0157			24.4972	0.02459			24.5958	-0.01999			24.0761	0.00249			24.1411	-0.14018			24.6164	0.0122			24.5504	-0.00948			24.3658	-0.01977
24.8946	0.1148			23.5024	-0.00558			24.3666	0.19429			24.8633	-0.05107			24.663	0.01509			24.7834	-0.01871			24.5491	0.02017			24.618	-0.01684			24.0991	0.00383			24.197	-0.1372			24.648	0.01182			24.5733	-0.00825			24.4094	-0.02155
24.9176	0.11603			23.5433	-0.00067919			24.3886	0.19114			24.8863	-0.04878			24.7039	0.01813			24.8251	-0.02519			24.572	0.01941			24.6596	-0.01855			24.1509	0.00588			24.2209	-0.13478			24.673	0.00885			24.6142	-0.00375			24.4314	-0.02018
24.9704	0.10843			23.5664	0.00141			24.4315	0.18375			24.9291	-0.04871			24.7261	0.02564			24.8481	-0.03781			24.6229	0.01438			24.6816	-0.01795			24.1729	0.00602			24.2727	-0.13116			24.7149	0.00691			24.6371	-0.000717148			24.4712	-0.02129
24.9944	0.10426			23.5962	0.00331			24.4536	0.18494			24.9511	-0.0507			24.7747	0.03322			24.8999	-0.06801			24.6458	0.01096			24.7305	-0.01445			24.2138	0.00875			24.2947	-0.12919			24.7369	0.0041			24.678	-0.00326			24.4942	-0.02179
25.0463	0.10171			23.6331	0.00333			24.4973	0.17771			24.996	-0.05026			24.7966	0.03334			24.9219	-0.07915			24.6987	0.00358			24.7534	-0.01226			24.2367	0.01029			24.3366	-0.13161			24.7777	0.000182671			24.7002	-0.00556			24.536	-0.02001
25.0692	0.10456			23.656	0.00468			24.5192	0.17117			25.0181	-0.04897			24.8385	0.03486			24.9647	-0.10316			24.7208	0.00202			24.7953	-0.01365			24.2756	0.0088			24.3585	-0.13112			24.8006	0.00107			24.7429	-0.00648			24.559	-0.01851
25.113	0.10202			23.6939	0.00539			24.5641	0.16347			25.0618	-0.04213			24.8607	0.03305			24.9867	-0.09682			24.7635	-0.000128207			24.8182	-0.01456			24.2986	0.00911			24.4144	-0.13628			24.8415	0.00182			24.7648	-0.00887			24.5999	-0.01762
25.136	0.1055			23.7161	0.00647			24.5871	0.16512			25.0838	-0.03918			24.9043	0.02694			25.0286	-0.07794			24.7864	-0.00412			24.8591	-0.01115			24.3384	0.0075			24.4373	-0.13511			24.8635	0.00387			24.8067	-0.01164			24.6221	-0.01953
25.1869	0.14895			23.7567	0.00585			24.6429	0.16007			25.1306	-0.03469			24.9264	0.02419			25.0515	-0.06857			24.8273	-0.00928			24.8811	-0.0092			24.3604	0.00586			24.4782	-0.13646			24.9053	0.0047			24.8296	-0.0125			24.6657	-0.01541
25.2108	0.16309			23.7797	0.00495			24.6649	0.15386			25.1535	-0.03046			24.9701	0.02495			25.1024	-0.06741			24.8494	-0.00985			24.923	-0.02566			24.4023	0.0055			24.5011	-0.13654			24.9283	0.00402			24.8715	-0.00681			24.6877	-0.01588
25.2646	0.19005			23.8176	0.00162			24.7078	0.1419			25.2164	-0.03147			24.9931	0.02448			25.1253	-0.0636			24.8912	-0.00688			24.9459	-0.03061			24.4244	0.00595			24.554	-0.13493			24.9692	0.00284			24.8934	-0.00578			24.7296	-0.0132
25.2868	0.19761			23.8395	0.000318598			24.7307	0.1354			25.2393	-0.0432			25.036	0.01956			25.1772	-0.04081			24.9131	-0.00644			24.9888	-0.03135			24.4641	0.00572			24.5769	-0.13595			24.9914	0.00175			24.9364	-0.00744			24.7525	-0.01247
25.3304	0.21036			23.8764	0.000328138			24.7856	0.11617			25.2812	-0.07812			25.0581	0.01717			25.2001	-0.03645			24.955	-0.00768			25.0109	-0.02976			24.4863	0.0066			24.6188	-0.13413			25.034	0.00311			24.9585	-0.00627			24.8053	-0.01386
25.3534	0.21772			23.8994	-0.000424136			24.8085	0.12573			25.3041	-0.08435			25.1008	0.01212			25.253	-0.04612			24.977	-0.00766			25.0556	-0.03832			24.5259	0.00583			24.641	-0.13804			25.057	0.00316			24.9992	-0.00696			24.8273	-0.01486
25.3973	0.22485			23.9373	-0.00181			24.8494	0.14044			25.347	-0.09173			25.123	0.0101			25.2749	-0.06337			25.0198	-0.00568			25.0785	-0.03885			24.5479	0.00426			24.6817	-0.14101			25.1038	0.00647			25.0221	-0.00796			24.8692	-0.01813
25.4194	0.22673			23.9602	-0.00496			24.8743	0.14875			25.37	-0.10199			25.1656	0.00815			25.3188	-0.06256			25.0418	-0.00491			25.1214	-0.03647			24.5878	0.00681			24.7036	-0.1428			25.1268	0.00678			25.065	-0.0087			24.8912	-0.01762
25.4631	0.23777			23.9991	-0.0055			24.9262	0.15349			25.4128	-0.12519			25.1876	0.00657			25.3407	-0.06247			25.0836	-0.00382			25.1444	-0.04018			24.6107	0.0053			24.7435	-0.14727			25.1697	0.00575			25.0879	-0.01167			24.935	-0.01947
25.485	0.2392			24.0212	-0.00455			24.9491	0.15069			25.435	-0.14726			25.2284	0.00446			25.3826	-0.06542			25.1059	-0.002			25.1962	-0.04527			24.6506	0.00627			24.7657	-0.14806			25.1917	0.00878			25.1288	-0.01118			24.9571	-0.01914
25.5289	0.24167			24.0659	0.00195			25.0029	0.14573			25.4787	-0.18915			25.2514	0.00528			25.4046	-0.06032			25.1485	0.00543			25.2182	-0.04592			24.6735	0.0033			24.8073	-0.14539			25.2345	0.01018			25.1508	-0.00987			24.9988	-0.02164
25.5512	0.23845			24.0889	0.00345			25.0249	0.14568			25.5016	-0.21647			25.2933	0.0035			25.4475	-0.0606			25.1714	0.01187			25.259	-0.06242			24.7134	0.00243			24.8295	-0.14646			25.2574	0.01445			25.1936	-0.00808			25.0217	-0.02279
25.5938	0.23322			24.1268	0.00447			25.0658	0.14997			25.5455	-0.24643			25.3152	0.00195			25.4704	-0.06974			25.2133	0.01979			25.2811	-0.06749			24.7357	0.000238652			24.8712	-0.1504			25.2993	0.01768			25.2156	-0.00994			25.0627	-0.02553
25.616	0.2286			24.1497	0.00672			25.0879	0.15253			25.5675	-0.25819			25.3561	-0.000860321			25.5113	-0.07125			25.2362	0.01922			25.3239	-0.07395			24.7763	0.00111			24.8941	-0.14614			25.3215	0.02017			25.2585	-0.01061			25.0848	-0.02503
25.6596	0.22119			24.1876	0.01028			25.1306	0.16727			25.6123	-0.26215			25.379	-0.00203			25.5342	-0.07007			25.2781	0.01852			25.3468	-0.07551			24.7982	0.00163			24.935	-0.14135			25.3642	0.01824			25.2806	-0.00806			25.1285	-0.0239
25.6816	0.21986			24.2105	0.01163			25.1535	0.1739			25.6344	-0.25231			25.4209	0.000646215			25.5911	-0.07634			25.3002	0.01653			25.3997	-0.09923			24.8381	0.00136			24.9571	-0.13937			25.3871	0.01639			25.3243	-0.00592			25.1506	-0.02258
25.7234	0.20965			24.2494	0.01395			25.1964	0.16897			25.6791	-0.21777			25.443	0.00321			25.613	-0.07263			25.3409	0.01518			25.4216	-0.10429			24.8604	0.00318			24.9978	-0.13933			25.43	0.01299			25.3462	-0.00421			25.1913	-0.02181
25.746	0.20923			24.2714	0.01295			25.2186	0.16409			25.7011	-0.20805			25.4868	0.00934			25.6579	-0.08542			25.3629	0.0143			25.4625	-0.11171			24.9019	0.00468			25.02	-0.13875			25.452	0.00935			25.3901	-0.00224			25.2142	-0.02202
25.7899	0.1976			24.3003	0.01308			25.2643	0.16092			25.746	-0.18062			25.5097	0.01035			25.6798	-0.07753			25.4048	0.01895			25.4854	-0.11134			24.924	0.00298			25.0606	-0.14355			25.4938	0.0143			25.4121	0.0022			25.2541	-0.02348
25.8128	0.19029			24.3382	0.01185			25.2872	0.15658			25.7681	-0.17494			25.5526	0.01328			25.7227	-0.07604			25.4277	0.02019			25.5274	-0.11861			24.9668	0.00313			25.0826	-0.14475			25.516	0.01763			25.4559	0.00421			25.2771	-0.02369
25.8537	0.18696			24.3611	0.01079			25.3401	0.14518			25.8118	-0.15713			25.5747	0.01267			25.7457	-0.07388			25.4696	0.01853			25.5503	-0.1193			24.9897	0.00517			25.1235	-0.1401			25.5586	0.01615			25.4779	0.00236			25.3319	-0.02244
25.8766	0.17728			24.41	0.00689			25.3622	0.13821			25.8347	-0.15147			25.6174	0.01763			25.7885	-0.06306			25.4905	0.01799			25.5802	-0.12373			25.0306	0.00705			25.1457	-0.13752			25.5806	0.01708			25.5257	0.00664			25.3541	-0.02227
25.9185	0.17316			24.4319	0.00964			25.4039	0.12781			25.8786	-0.14041			25.6396	0.01764			25.8106	-0.06609			25.5314	0.01698			25.6231	-0.1165			25.0528	0.00779			25.1863	-0.13522			25.6254	0.01858			25.5487	0.00884			25.3957	-0.02018
25.9414	0.17485			24.4718	0.008			25.4261	0.12478			25.9008	-0.13402			25.6822	0.01773			25.8554	-0.05511			25.5544	0.01558			25.6452	-0.11107			25.0924	0.00882			25.2093	-0.1369			25.6474	0.01978			25.5926	0.0139			25.4187	-0.01997
25.9834	0.16793			24.4939	0.007			25.4687	0.13412			25.9455	-0.13417			25.7043	0.01931			25.8784	-0.04658			25.6082	0.0139			25.6879	-0.1031			25.1154	0.00814			25.2491	-0.14216			25.6893	0.02085			25.6146	0.0158			25.4596	-0.01902
26.0063	0.16123			24.5337	0.0001156			25.4906	0.14131			25.9684	-0.13711			25.7481	0.02026			25.9322	-0.03098			25.6322	0.01431			25.7101	-0.0978			25.1582	0.008			25.2721	-0.14127			25.7112	0.02206			25.6594	0.02116			25.4815	-0.01962
26.0492	0.15583			24.5559	-0.00196			25.5316	0.15538			26.0123	-0.15379			25.7702	0.01977			25.9542	-0.02741			25.6851	0.01468			25.7537	-0.07653			25.1812	0.00589			25.315	-0.13888			25.7541	0.02408			25.6816	0.01959			25.5234	-0.02172
26.0714	0.15121			24.5935	-0.00903			25.5545	0.16005			26.0342	-0.15754			25.8129	0.01683			25.998	-0.01539			25.7072	0.01538			25.7759	-0.07621			25.235	0.00644			25.3371	-0.13545			25.7763	0.02607			25.7252	0.01728			25.5463	-0.02106
26.116	0.1538			24.6164	-0.00992			25.5974	0.15586			26.0841	-0.16365			25.8349	0.01661			26.0199	-0.00903			25.7499	0.0205			25.8176	-0.06543			25.257	0.00607			25.3768	-0.1376			25.8199	0.02985			25.7473	0.01788			25.5882	-0.02085
26.1382	0.1524			24.6543	-0.01131			25.6203	0.15889			26.1063	-0.16387			25.8767	0.01137			26.0628	-0.02363			25.7728	0.02231			25.8405	-0.06225			25.3058	0.00477			25.399	-0.13555			25.842	0.03057			25.79	0.01416			25.6102	-0.01919
26.1828	0.15492			24.6773	-0.01057			25.6632	0.15421			26.1489	-0.14129			25.8988	0.00942			26.0849	-0.03407			25.8276	0.02182			25.8824	-0.05401			25.3278	0.00379			25.4416	-0.13363			25.8848	0.02868			25.8123	0.0129			25.6531	-0.01615
26.2047	0.14826			24.7052	-0.00853			25.6853	0.14942			26.1709	-0.12994			25.9406	0.01317			26.1326	-0.04545			25.8496	0.02287			25.9046	-0.04618			25.3747	0.00506			25.4636	-0.13009			25.9077	0.02656			25.8569	0.00773			25.6752	-0.01616
26.2546	0.14798			24.7431	-0.00896			25.729	0.14779			26.2137	-0.10748			25.9625	0.01672			26.1547	-0.03753			25.8955	0.02206			25.9472	-0.04673			25.3966	0.00584			25.5065	-0.12625			25.9506	0.02818			25.8788	0.00461			25.7169	-0.0151
26.2768	0.15035			24.766	-0.01118			25.7512	0.14591			26.2356	-0.09328			26.0074	0.02192			26.1975	-0.03613			25.9176	0.02073			25.9692	-0.04886			25.4415	0.00292			25.5285	-0.12827			25.9725	0.02548			25.9217	-9.86745e-05			25.7398	-0.01601
26.3214	0.14388			24.803	-0.0152			25.7948	0.14343			26.2845	-0.06563			26.0294	0.0254			26.2204	-0.03915			25.9613	0.01763			26.011	-0.0538			25.4644	0.0032			25.5693	-0.12686			26.0144	0.0234			25.9437	0.00121			25.7827	-0.02139
26.3436	0.14314			24.8259	-0.01876			25.817	0.14277			26.3065	-0.05834			26.0712	0.02817			26.2643	-0.03493			25.9834	0.01717			26.034	-0.05609			25.5133	0.00207			25.5922	-0.12829			26.0364	0.02079			25.9865	0.00295			25.8047	-0.02306
26.3863	0.14376			24.8638	-0.01845			25.8597	0.15356			26.3484	-0.05492			26.0934	0.03098			26.2882	-0.02862			26.0241	0.01618			26.0749	-0.05351			25.5353	0.00355			25.6461	-0.12721			26.0813	0.02042			26.0087	0.00272			25.8465	-0.02394
26.4083	0.14652			24.886	-0.01719			25.8826	0.16316			26.3713	-0.06477			26.136	0.02861			26.3421	-0.01788			26.0471	0.01908			26.0978	-0.04209			25.5821	0.000377541			25.67	-0.12763			26.1042	0.02118			26.0543	0.00569			25.8695	-0.02243
26.4511	0.15009			24.9236	-0.01702			25.9245	0.16585			26.4142	-0.053			26.158	0.02811			26.366	-0.0165			26.0889	0.02002			26.1397	-0.04579			25.6031	0.00259			25.7259	-0.13218			26.1471	0.0205			26.0766	0.00903			25.9104	-0.02705
26.473	0.14567			24.9458	-0.01846			25.9474	0.15882			26.4361	-0.04753			26.2019	0.02637			26.4069	-0.01393			26.1111	0.01998			26.1626	-0.05043			25.65	0.00202			25.7488	-0.13402			26.1693	0.0205			26.1192	0.01618			25.9333	-0.02812
26.5169	0.14397			24.9855	-0.02316			25.9893	0.14567			26.481	-0.04515			26.2238	0.026			26.429	-0.01494			26.1528	0.01974			26.2045	-0.05743			25.6719	0.00125			25.8037	-0.13027			26.2119	0.01741			26.1411	0.01981			25.9742	-0.028
26.5408	0.1432			25.0074	-0.02429			26.0123	0.14093			26.503	-0.04026			26.2667	0.02437			26.4717	-0.02554			26.1749	0.01811			26.2268	-0.05615			25.7218	0.00107			25.8256	-0.12711			26.2338	0.0171			26.184	0.01984			25.9961	-0.02794
26.5927	0.1376			25.0483	-0.02512			26.0571	0.13441			26.5458	-0.03418			26.2888	0.02496			26.4939	-0.02814			26.2186	0.01841			26.2693	-0.05458			25.7437	0.00147			25.8675	-0.12464			26.2757	0.01638			26.2061	0.01689			26.0371	-0.02882
26.6156	0.13776			25.0713	-0.02539			26.0801	0.13754			26.5698	-0.03108			26.3315	0.02225			26.5365	-0.0246			26.2405	0.01557			26.2915	-0.05671			25.7936	-0.00107			25.8904	-0.12243			26.2979	0.01641			26.2478	0.01431			26.0592	-0.03
26.6685	0.13946			25.1191	-0.02314			26.124	0.14262			26.6236	-0.03713			26.3535	0.02121			26.5588	-0.02827			26.2814	0.01417			26.3342	-0.05979			25.8155	0.000417214			25.9433	-0.11577			26.3395	0.01219			26.27	0.01564			26.1019	-0.03224
26.6914	0.14168			25.1412	-0.02084			26.1459	0.142			26.6466	-0.07006			26.3984	0.01484			26.6034	-0.01832			26.3044	0.01276			26.3571	-0.05509			25.8544	0.00118			25.9662	-0.11265			26.3615	0.01367			26.3106	0.0129			26.1238	-0.02984
26.7343	0.14161			25.1809	-0.01533			26.1898	0.14079			26.7004	-0.13697			26.4213	0.0133			26.6255	-0.01061			26.3453	0.01266			26.399	-0.05312			25.8773	0.002			26.0171	-0.10547			26.4034	0.01346			26.3336	0.01053			26.1707	-0.02779
26.7563	0.14482			25.2031	-0.01077			26.2127	0.14816			26.7224	-0.15081			26.4642	0.01042			26.6702	0.0071			26.3682	0.01278			26.4219	-0.05222			25.9372	0.00172			26.04	-0.10021			26.4263	0.01369			26.3765	0.00872			26.1926	-0.02858
26.7991	0.14548			25.2418	-0.00703			26.2596	0.15535			26.7792	-0.17541			26.4862	0.00677			26.6923	0.00914			26.4091	0.01254			26.4628	-0.04904			25.9592	0.00125			26.0819	-0.09757			26.4692	0.00996			26.3994	0.00509			26.2345	-0.03055
26.8213	0.1494			25.2639	-0.00293			26.2826	0.15465			26.8022	-0.18203			26.528	0.00197			26.736	-0.01205			26.432	0.01428			26.4849	-0.05087			26.001	0.000422839			26.104	-0.09931			26.4921	0.00926			26.4413	0.00626			26.2566	-0.03144
26.865	0.14241			25.3026	-0.00294			26.3364	0.17168			26.8541	-0.19666			26.5502	-0.000133383			26.7582	-0.02			26.4729	0.01296			26.5267	-0.05924			26.0232	0.000575446			26.1458	-0.09805			26.535	0.00859			26.4635	0.00949			26.3063	-0.0314
26.8879	0.14407			25.3255	-0.00291			26.3593	0.18108			26.8762	-0.21227			26.5929	-0.00070295			26.8018	-0.02689			26.4959	0.00979			26.5486	-0.06032			26.0658	0.00108			26.1687	-0.09938			26.557	0.00783			26.5071	0.01262			26.3292	-0.03287
26.9318	0.13803			25.3644	0.000375416			26.4012	0.18349			26.9208	-0.18998			26.6149	-6.96106e-05			26.824	-0.02734			26.5377	0.01001			26.5925	-0.06002			26.0878	0.00208			26.2096	-0.1056			26.6018	0.00751			26.5291	0.01305			26.3702	-0.03182
26.9548	0.14001			25.3864	0.00119			26.4242	0.18798			26.9428	-0.17916			26.6567	0.00209			26.8677	-0.03609			26.5599	0.01078			26.6144	-0.06244			26.1337	0.00235			26.2316	-0.10715			26.624	0.00618			26.5729	0.0111			26.3931	-0.03136
26.9996	0.13973			25.4253	0.00207			26.466	0.19712			26.9847	-0.18034			26.6786	-0.000156146			26.8906	-0.02899			26.6026	0.01183			26.6563	-0.06954			26.1556	0.00224			26.2744	-0.10669			26.6667	0.00233			26.5959	0.01024			26.435	-0.02943
27.0225	0.1451			25.4474	0.00198			26.488	0.20408			27.0069	-0.19408			26.7205	-0.00264			26.9425	-0.00993			26.6247	0.01061			26.6784	-0.06592			26.1965	0.00381			26.2963	-0.10635			26.6896	0.00136			26.6498	0.00147			26.457	-0.02938
27.0665	0.14214			25.4752	-0.000844444			26.5309	0.20466			27.0495	-0.18894			26.7434	-0.00433			26.9654	-0.00384			26.6694	0.01047			26.7212	-0.05677			26.2194	0.00295			26.3392	-0.10194			26.7325	0.00188			26.6727	0.000673663			26.5008	-0.02926
27.0886	0.1434			25.5141	-0.00266			26.5538	0.20036			27.0714	-0.19886			26.7863	-0.00199			27.0063	-0.0025			26.6913	0.00909			26.7434	-0.05597			26.2493	0.0021			26.3622	-0.09997			26.7554	0.000291244			26.7146	-0.000406519			26.5228	-0.02925
27.1322	0.13896			25.537	-0.00353			26.5967	0.19729			27.1143	-0.1931			26.8085	-0.000100203			27.0292	0.000797741			26.7332	0.01254			26.787	-0.05809			26.2902	0.00221			26.416	-0.09708			26.7973	-0.000700439			26.7367	-0.000300042			26.5656	-0.02905
27.1542	0.13801			25.5739	-0.00168			26.6206	0.20082			27.1373	-0.18317			26.8522	0.00565			27.0721	0.01257			26.7562	0.01114			26.8089	-0.05025			26.3122	0.000717842			26.439	-0.09556			26.8194	-0.00111			26.7784	0.0027			26.5876	-0.02772
27.1991	0.13938			25.5968	-0.0018			26.6745	0.19806			27.1802	-0.1657			26.8744	0.00877			27.0951	0.01625			26.799	0.00961			26.8508	-0.04997			26.3531	-0.000200443			26.4918	-0.09734			26.8631	0.00148			26.8003	0.0053			26.6295	-0.02758
27.222	0.13659			25.6347	-0.00674			26.6964	0.19894			27.2021	-0.16209			26.9227	0.01127			27.1489	0.03143			26.822	0.0081			26.873	-0.04622			26.3751	0.00108			26.5148	-0.09748			26.8853	0.00225			26.8432	0.0079			26.6514	-0.02837
27.2659	0.13115			25.6569	-0.00743			26.7393	0.19572			27.245	-0.16666			26.9447	0.0107			27.1709	0.03684			26.8639	0.00913			26.9166	-0.03836			26.4169	0.00369			26.5566	-0.09473			26.929	0.00347			26.8652	0.00792			26.6973	-0.02563
27.2888	0.12784			25.6975	-0.00645			26.7623	0.19295			27.2672	-0.16613			26.9925	0.01023			27.2147	0.0481			26.886	0.00844			26.9385	-0.037			26.4398	0.00411			26.5787	-0.09518			26.9511	0.00266			26.9091	0.01151			26.7202	-0.02511
27.3328	0.12513			25.7205	-0.00582			26.8062	0.18305			27.3118	-0.1739			27.0146	0.0119			27.2369	0.05129			26.9277	0.00438			26.9825	-0.02384			26.4807	0.00749			26.6215	-0.0922			26.9948	0.00188			26.9311	0.01447			26.7621	-0.0267
27.3557	0.12451			25.7584	-0.00821			26.8291	0.18069			27.334	-0.16614			27.0563	0.01217			27.2816	0.05679			26.9496	-0.00133			27.0054	-0.01895			26.5029	0.00751			26.6444	-0.08871			27.0177	0.0016			26.9749	0.01933			26.785	-0.02721
27.3995	0.12708			25.7806	-0.01145			26.8729	0.18594			27.3776	-0.15597			27.0803	0.00953			27.3036	0.05394			26.9905	-0.00378			27.0523	-0.00927			26.5336	0.00756			26.6883	-0.08332			27.0606	0.00195			26.9968	0.0188			26.8259	-0.02495
27.4225	0.12657			25.8083	-0.01307			26.8951	0.18953			27.3998	-0.15184			27.1321	0.00228			27.3474	0.04811			27.0125	-0.00689			27.0743	-0.0084			26.5735	0.00877			26.7103	-0.08208			27.0826	0.00269			27.0417	0.01366			26.8481	-0.02198
27.4654	0.13241			25.8462	-0.01306			26.9388	0.19354			27.4444	-0.14917			27.1541	0.00145			27.3696	0.04823			27.0544	-0.01003			27.1161	-0.02319			26.5964	0.00978			26.7531	-0.08197			27.1304	0.00225			27.0647	0.00804			26.8897	-0.0211
27.4875	0.12922			25.8681	-0.01015			26.9617	0.19132			27.4667	-0.15962			27.1979	-0.0023			27.4148	0.05166			27.0765	-0.01319			27.1382	-0.02802			26.6363	0.00991			26.7751	-0.08053			27.1524	0.00373			27.1085	0.00227			26.9117	-0.01942
27.5332	0.134			25.907	-0.00806			27.0046	0.17789			27.5113	-0.17772			27.2199	-0.00628			27.4369	0.05321			27.1202	-0.01673			27.182	-0.04401			26.6582	0.01202			26.818	-0.08449			27.1932	0.00608			27.1305	0.00244			26.9536	-0.01964
27.5552	0.13508			25.9289	-0.01025			27.0266	0.16708			27.5334	-0.17447			27.2677	-0.01105			27.4816	0.05156			27.1422	-0.01521			27.2427	-0.0548			26.7011	0.00936			26.8401	-0.08667			27.2162	0.00627			27.1743	0.0058			26.9756	-0.02017
27.599	0.13555			25.9579	-0.01086			27.0694	0.1669			27.5781	-0.17464			27.2899	-0.01154			27.5035	0.05038			27.186	-0.01142			27.2896	-0.04938			26.7231	0.00964			26.8818	-0.0877			27.2581	0.00861			27.1963	0.00496			27.0184	-0.02043
27.6219	0.13311			25.9978	-0.01346			27.0916	0.18209			27.6002	-0.18133			27.3336	-0.01039			27.5444	0.0479			27.208	-0.00977			27.3117	-0.03485			26.7635	0.00492			26.9039	-0.09046			27.2801	0.00609			27.2392	-0.000534936			27.0405	-0.02036
27.6658	0.1346			26.0199	-0.0143			27.1512	0.17955			27.6439	-0.20104			27.3565	-0.01153			27.5674	0.0472			27.2518	-0.00482			27.3545	-0.02559			26.7857	0.00257			26.9466	-0.09266			27.3219	0.01001			27.2613	0.00153			27.0842	-0.02002
27.6878	0.13827			26.0656	-0.01078			27.1961	0.18406			27.6668	-0.20123			27.3994	-0.01263			27.6102	0.04543			27.274	-0.00442			27.3774	-0.02083			26.8273	-0.00274			26.9685	-0.09377			27.3439	0.0104			27.306	-0.00339			27.1063	-0.01866
27.7316	0.13605			26.0876	-0.00952			27.2181	0.18943			27.7127	-0.19536			27.4214	-0.01137			27.6324	0.04324			27.3157	-0.00283			27.4332	-0.02926			26.8496	-0.00216			27.0114	-0.0936			27.3858	0.00915			27.3279	-0.00534			27.1491	-0.01956
27.7546	0.13833			26.1274	-0.00657			27.2649	0.19197			27.7357	-0.19013			27.4642	-0.00782			27.6751	0.04299			27.3377	-0.00408			27.4552	-0.03621			26.8901	-0.00179			27.0354	-0.0915			27.4087	0.00899			27.3708	-0.00515			27.172	-0.0208
27.8094	0.14411			26.1503	-0.00339			27.287	0.19123			27.7785	-0.13943			27.4871	-0.00544			27.6972	0.04539			27.3815	-0.00354			27.4971	-0.03988			26.9131	-0.000528451			27.0852	-0.08724			27.4506	0.00832			27.3928	-0.00788			27.2149	-0.02057
27.8314	0.14119			26.2022	0.00459			27.3298	0.17391			27.8015	-0.1179			27.531	-0.00501			27.7399	0.0474			27.4035	-0.00367			27.5192	-0.04205			26.955	0.00091189			27.1082	-0.08546			27.4735	0.00982			27.4356	-0.00537			27.237	-0.02276
27.8753	0.13579			26.2241	0.00601			27.3527	0.16569			27.8461	-0.09324			27.5532	-0.0032			27.7618	0.04868			27.4453	-0.00657			27.5619	-0.05232			26.9779	0.00178			27.164	-0.08754			27.5164	0.01183			27.4586	-0.00253			27.2797	-0.02131
27.8982	0.13905			26.265	0.00458			27.3966	0.15388			27.8691	-0.08451			27.5959	-0.00492			27.8057	0.04617			27.4676	-0.00583			27.5841	-0.05728			27.0198	0.00389			27.188	-0.08607			27.5387	0.01181			27.5054	0.00436			27.3026	-0.02098
27.9411	0.1366			26.288	0.00461			27.4187	0.15048			27.9119	-0.06708			27.6188	-0.00552			27.8278	0.04147			27.5111	-0.00569			27.6257	-0.061			27.0419	0.0025			27.2408	-0.08819			27.5812	0.00995			27.5276	0.00385			27.3455	-0.02177
27.964	0.13693			26.3259	0.00522			27.4624	0.14384			27.9348	-0.06062			27.6627	-0.0066			27.8715	0.03526			27.5333	-0.00315			27.6497	-0.05913			27.0836	0.000813923			27.2638	-0.08676			27.6032	0.01228			27.5713	0.0047			27.3676	-0.02392
28.0069	0.13637			26.3488	0.0075			27.4845	0.14651			27.9788	-0.05711			27.6848	-0.00887			27.8936	0.03315			27.575	-0.00143			27.7005	-0.04337			27.1066	0.0027			27.3226	-0.08626			27.6471	0.0114			27.5933	0.00628			27.4114	-0.0246
28.0299	0.13568			26.3877	0.01004			27.5292	0.13913			28.0009	-0.05559			27.7295	-0.0114			27.9374	0.03148			27.5979	-0.000517984			27.7235	-0.04086			27.1504	0.000440375			27.3445	-0.08642			27.669	0.0115			27.6361	0.00702			27.4334	-0.02493
28.0738	0.13027			26.4096	0.0128			27.5512	0.13627			28.0446	-0.04549			27.7516	-0.01173			27.9596	0.03487			27.6388	0.00165			27.7763	-0.04527			27.1726	0.00037193			27.3874	-0.08968			27.7089	0.01112			27.6591	0.00383			27.4742	-0.02591
28.0959	0.1295			26.4505	0.01557			27.596	0.13874			28.0667	-0.04494			27.7963	-0.01131			28.0042	0.03866			27.6617	0.000414762			27.7993	-0.05208			27.2133	0.0022			27.4104	-0.09417			27.7318	0.01056			27.7139	0.00166			27.4971	-0.02585
28.1416	0.12749			26.4725	0.01638			27.618	0.14212			28.1154	-0.03352			27.8184	-0.01224			28.0262	0.04117			27.7056	0.00402			27.8531	-0.05309			27.2355	0.0022			27.4513	-0.09751			27.7747	0.00875			27.7358	-0.001			27.538	-0.02802
28.1636	0.1329			26.5114	0.01396			27.6618	0.1532			28.1373	-0.02581			27.8632	-0.01597			28.071	0.04921			27.7286	0.00546			27.8751	-0.05004			27.2771	0.00246			27.4742	-0.09757			27.7968	0.00685			27.7777	-0.00121			27.5609	-0.02794
28.2084	0.13557			26.5343	0.01234			27.6848	0.15458			28.1812	-0.02102			27.8853	-0.01845			28.0929	0.05184			27.7704	0.0039			27.9179	-0.0475			27.2992	0.00316			27.5171	-0.10299			27.8375	0.00464			27.8007	-0.0027			27.6038	-0.02714
28.2313	0.13698			26.5622	0.00742			27.7287	0.15683			28.2041	-0.01329			27.93	-0.01897			28.1408	0.04957			27.7925	0.00533			27.9399	-0.03942			27.3389	0.0034			27.5391	-0.1039			27.8605	0.00364			27.8426	0.00331			27.6258	-0.0241
28.2951	0.13807			26.6012	0.0056			27.7508	0.15906			28.257	-0.05024			27.9519	-0.01921			28.1628	0.04981			27.8373	0.00653			27.9828	-0.03646			27.3619	0.00422			27.5809	-0.10458			27.9024	0.00315			27.8655	0.00359			27.6707	-0.02629
28.3181	0.13833			26.6233	0.00521			27.7955	0.14899			28.279	-0.06182			27.9958	-0.01617			28.2056	0.04613			27.8594	0.0075			28.0057	-0.03398			27.4038	0.00113			27.6028	-0.10218			27.9245	0.0037			27.9074	0.01043			27.6937	-0.02514
28.3699	0.14043			26.664	3.28141e-05			27.8184	0.14751			28.3238	-0.06345			28.018	-0.01509			28.2286	0.04818			27.9061	0.012			28.0635	-0.03549			27.4257	0.00265			27.6507	-0.1002			27.9672	0.00384			27.9296	0.01062			27.7355	-0.02482
28.3929	0.13908			26.6859	-0.0029			27.8633	0.14798			28.3468	-0.05793			28.0596	-0.01496			28.2824	0.04793			27.929	0.01257			28.0865	-0.0353			27.4676	0.00182			27.6729	-0.09991			27.9901	0.00227			27.9732	0.01609			27.7584	-0.02506
28.4478	0.13981			26.7248	-0.00547			27.8853	0.1468			28.4026	-0.05904			28.0826	-0.01506			28.3046	0.04797			27.9709	0.01287			28.1284	-0.04887			27.4905	0.00325			27.7036	-0.10077			28.033	0.00186			27.9951	0.01925			27.7993	-0.02657
28.4707	0.13856			26.7477	-0.00484			27.9301	0.14609			28.4248	-0.06816			28.1254	-0.01693			28.3473	0.05112			27.993	0.01256			28.1513	-0.05313			27.5325	0.00559			27.7445	-0.10385			28.0552	-0.000268395			28.044	0.01844			27.8223	-0.02677
28.5165	0.13876			26.7876	-0.01044			27.9524	0.14463			28.4704	-0.0772			28.1476	-0.01977			28.3702	0.05045			28.0377	0.00943			28.1952	-0.05288			27.5554	0.00569			27.7675	-0.10508			28.0988	0.000470576			28.066	0.01544			27.8657	-0.02844
28.5385	0.13823			26.8096	-0.01488			27.9969	0.1452			28.4926	-0.06613			28.1913	-0.02316			28.43	0.05775			28.0607	0.00777			28.2171	-0.04127			27.5963	0.0084			27.8083	-0.10241			28.121	0.000851427			28.1088	0.01346			27.8878	-0.02787
28.5844	0.14056			26.8385	-0.01863			28.0189	0.14501			28.5372	-0.05683			28.2132	-0.02364			28.453	0.05768			28.1165	0.00583			28.259	-0.03456			27.6184	0.00836			27.8304	-0.10146			28.1627	0.000290788			28.131	0.01306			27.9315	-0.02659
28.6452	0.13876			26.8784	-0.02363			28.0638	0.14401			28.5593	-0.06427			28.2561	-0.02402			28.5038	0.04634			28.1387	0.00561			28.282	-0.04033			27.6601	0.00656			27.8731	-0.09666			28.1856	0.000515664			28.1747	0.01278			27.9535	-0.02671
28.708	0.14017			26.9013	-0.0266			28.0867	0.14369			28.6041	-0.05122			28.278	-0.02448			28.5258	0.03747			28.1824	0.00545			28.3249	-0.04853			27.6822	0.00397			27.8961	-0.09543			28.2285	-0.00261			28.1966	0.01487			27.9964	-0.02796
28.7303	0.13741			26.9502	-0.02123			28.1306	0.136			28.6262	-0.04344			28.3219	-0.02578			28.5697	0.03086			28.2053	0.00488			28.3468	-0.05538			27.7219	0.00219			27.939	-0.08735			28.2511	-0.00259			28.2395	0.01642			28.0185	-0.02782
28.7808	0.14026			26.9731	-0.02105			28.1527	0.13325			28.6709	-0.03342			28.344	-0.02754			28.5926	0.02805			28.2472	0.000802193			28.3897	-0.05999			27.7459	0.00203			27.9611	-0.08092			28.292	-0.00111			28.2616	0.01653			28.0622	-0.02799
28.8028	0.13888			27.0141	-0.01903			28.1984	0.12825			28.6938	-0.03522			28.3877	-0.03199			28.6525	0.02168			28.2694	0.000998513			28.4116	-0.05677			27.7967	-0.00091049			28.0019	-0.07329			28.3149	0.00174			28.3053	0.01769			28.0841	-0.02788
28.8477	0.14491			27.036	-0.01926			28.2203	0.12709			28.7397	-0.04395			28.4107	-0.03158			28.6754	0.01794			28.313	0.00546			28.4565	-0.04062			27.8189	0.000473697			28.0241	-0.07036			28.3569	0.00234			28.3273	0.02103			28.127	-0.03057
28.8706	0.13442			27.0749	-0.01884			28.2682	0.12387			28.7619	-0.05786			28.4546	-0.03056			28.7193	0.0169			28.3355	0.00479			28.4794	-0.02939			27.8496	-0.00109			28.0718	-0.06815			28.3788	0.00218			28.3721	0.03027			28.15	-0.03291
28.9155	0.13278			27.0978	-0.0167			28.2904	0.12042			28.8065	-0.06682			28.4765	-0.02758			28.7422	0.01562			28.3793	0.000483864			28.5223	-0.03611			27.8905	-0.00258			28.0947	-0.06914			28.4207	0.00153			28.3942	0.03231			28.1938	-0.03061
28.9376	0.13235			27.1457	-0.01625			28.333	0.11695			28.8287	-0.06339			28.5204	-0.02579			28.7841	0.01759			28.4016	-0.00195			28.5445	-0.04139			27.9124	-0.00014397			28.1495	-0.06615			28.4426	0.00148			28.438	0.02999			28.2168	-0.0288
28.982	0.13133			27.1687	-0.01697			28.356	0.11806			28.8734	-0.05127			28.5425	-0.02603			28.8071	0.02143			28.4452	-0.0072			28.5881	-0.05637			27.9593	0.00249			28.1716	-0.06627			28.4855	0.00313			28.4601	0.02862			28.2676	-0.02705
29.0049	0.13138			27.2235	-0.01778			28.3979	0.12632			28.8956	-0.04417			28.5872	-0.02489			28.8509	0.02373			28.4671	-0.00664			28.6111	-0.06535			27.9812	4.17951e-05			28.2134	-0.0642			28.5076	0.00262			28.5028	0.03136			28.2896	-0.02789
29.0488	0.13035			27.2464	-0.02105			28.4199	0.13005			28.9402	-0.03328			28.6089	-0.02395			28.8731	0.02047			28.509	-0.01017			28.654	-0.06877			28.0221	-0.000244913			28.2363	-0.064			28.5503	0.00397			28.5257	0.03168			28.3385	-0.02553
29.0709	0.13517			27.2963	-0.02337			28.4637	0.12718			28.9623	-0.03037			28.6535	-0.02596			28.9168	0.01084			28.532	-0.00857			28.6769	-0.06892			28.045	-0.000207543			28.2921	-0.06424			28.5733	0.00489			28.5686	0.03402			28.3614	-0.02662
29.1156	0.13332			27.3192	-0.02409			28.4866	0.12747			29.007	-0.0312			28.6757	-0.02676			28.9397	-0.00292			28.5858	-0.01308			28.7198	-0.06158			28.086	7.41779e-05			28.3143	-0.06459			28.6201	0.00378			28.5916	0.03576			28.4133	-0.02668
29.1378	0.12936			27.3581	-0.028			28.5295	0.12687			29.0289	-0.03814			28.7203	-0.03117			28.9816	-0.02249			28.6079	-0.01373			28.7419	-0.06341			28.1089	0.00154			28.355	-0.06657			28.6431	0.00402			28.6344	0.04726			28.4362	-0.02629
29.1814	0.12451			27.3801	-0.02539			28.5515	0.12354			29.0728	-0.03871			28.7425	-0.03297			29.0038	-0.03262			28.6516	-0.01723			28.7856	-0.06759			28.1647	-0.00195			28.3772	-0.06901			28.685	0.0072			28.6564	0.04822			28.489	-0.02723
29.2044	0.12564			27.418	-0.02328			28.5983	0.11477			29.095	-0.03412			28.7882	-0.03508			29.0474	-0.04353			28.6735	-0.01669			28.8078	-0.06554			28.1868	-0.00354			28.4178	-0.07468			28.7071	0.00766			28.7003	0.04011			28.512	-0.0255
29.2482	0.12489			27.4405	-0.02444			28.6203	0.11678			29.1396	-0.02469			28.8103	-0.03143			29.0703	-0.05032			28.7174	-0.01928			28.8504	-0.06681			28.2296	-0.0081			28.4399	-0.07291			28.7498	0.00564			28.7232	0.03723			28.5649	-0.02409
29.2722	0.1245			27.4809	-0.02405			28.6691	0.10976			29.1626	-0.03323			28.854	-0.02703			29.1142	-0.06676			28.7404	-0.01896			28.8724	-0.06142			28.2515	-0.00571			28.4817	-0.07443			28.7727	0.00479			28.7661	0.03231			28.5868	-0.02361
29.327	0.12208			27.5039	-0.02522			28.6911	0.10182			29.2064	-0.07903			28.876	-0.02597			29.1363	-0.05821			28.7833	-0.01764			28.9153	-0.06259			28.2934	-0.00741			28.5039	-0.07294			28.8246	0.00409			28.788	0.02885			28.6287	-0.02403
29.35	0.11646			27.5418	-0.03226			28.739	0.09199			29.2287	-0.11391			28.9198	-0.02887			29.185	-0.03697			28.8054	-0.01661			28.9382	-0.06253			28.3153	-0.01009			28.5445	-0.0726			28.8465	0.00465			28.8299	0.01912			28.6507	-0.02464
29.4059	0.10741			27.5639	-0.03445			28.7599	0.09137			29.2733	-0.17048			28.942	-0.02974			29.2072	-0.02828			28.8491	-0.01387			28.9811	-0.05608			28.3582	-0.00918			28.5674	-0.07325			28.8874	0.0057			28.8521	0.01574			28.6945	-0.02515
29.428	0.10772			27.6026	-0.04046			28.8118	0.08534			29.2953	-0.18725			28.9866	-0.02819			29.2509	-0.00368			28.8712	-0.01289			29.003	-0.05802			28.3802	-0.00905			28.6083	-0.06878			28.9104	0.00517			28.8938	0.01205			28.7167	-0.02578
29.4736	0.10249			27.6246	-0.04235			28.8337	0.08278			29.3411	-0.19964			29.0086	-0.02546			29.273	0.00427			28.9149	-0.01401			29.0499	-0.0633			28.4201	-0.00991			28.6303	-0.06904			28.9532	0.00472			28.9167	0.01186			28.7583	-0.02718
29.4966	0.10551			27.6545	-0.04418			28.8846	0.07666			29.363	-0.2062			29.0524	-0.02185			29.3167	0.01274			28.9371	-0.01639			29.0719	-0.06779			28.4423	-0.0096			28.6722	-0.06632			28.9752	0.0049			28.9596	0.01439			28.7804	-0.02511
29.5515	0.10215			27.6944	-0.04903			28.9065	0.07649			29.4089	-0.20888			29.0744	-0.01918			29.3389	0.0175			28.9807	-0.01647			29.1147	-0.06625			28.4849	-0.01643			28.6951	-0.06474			29.0191	0.0037			28.9815	0.01453			28.8222	-0.01964
29.5744	0.10188			27.7166	-0.05107			28.9564	0.07937			29.4311	-0.2089			29.1252	-0.01697			29.3815	0.02786			29.0029	-0.01618			29.1377	-0.0716			28.5071	-0.01657			28.737	-0.05969			29.041	0.00248			29.0244	0.00714			28.8451	-0.01836
29.6303	0.10617			27.7463	-0.05021			28.9793	0.08139			29.4767	-0.21261			29.1472	-0.01705			29.4045	0.0303			29.0456	-0.01523			29.1895	-0.07572			28.5497	-0.01494			28.7592	-0.06055			29.0909	0.00147			29.0465	0.00506			28.886	-0.01929
29.6532	0.10534			27.7882	-0.04747			29.0382	0.07312			29.499	-0.21426			29.1911	-0.01893			29.4464	0.01991			29.0675	-0.01552			29.2125	-0.07643			28.5726	-0.01523			28.8008	-0.05835			29.1128	0.00156			29.0902	0.00755			28.908	-0.02111
29.6981	0.10269			27.8111	-0.04444			29.0611	0.07702			29.5455	-0.21567			29.213	-0.01902			29.4693	0.01073			29.1104	-0.01757			29.2643	-0.06917			28.6125	-0.01364			28.8227	-0.0575			29.1537	-0.000744343			29.1122	0.00657			28.9508	-0.0214
29.722	0.09932			27.85	-0.03981			29.115	0.08776			29.5675	-0.22332			29.2549	-0.0191			29.5132	0.00707			29.1323	-0.01855			29.2873	-0.06694			28.6348	-0.01264			28.8546	-0.05654			29.1766	-0.00154			29.156	0.00318			28.9728	-0.02154
29.7818	0.10534			27.8722	-0.03915			29.1369	0.09018			29.6123	-0.22871			29.2778	-0.01949			29.5354	0.0128			29.1752	-0.02154			29.3391	-0.05417			28.6704	-0.01086			28.8956	-0.05581			29.2195	-0.00174			29.178	0.00409			29.0146	-0.02656
29.8048	0.10731			27.9128	-0.03608			29.1798	0.09135			29.6343	-0.22335			29.3207	-0.016			29.579	0.02306			29.1974	-0.02254			29.3611	-0.05153			28.6923	-0.01244			28.9185	-0.05757			29.2418	-0.00158			29.2219	0.01331			29.0368	-0.02683
29.8576	0.10989			27.935	-0.03557			29.2027	0.09072			29.6782	-0.1929			29.3437	-0.01486			29.601	0.02801			29.24	-0.02721			29.4049	-0.05379			28.7342	-0.01213			28.9584	-0.06113			29.2884	0.000134361			29.244	0.01667			29.0805	-0.0287
29.8796	0.10526			27.9746	-0.03756			29.2466	0.0911			29.7001	-0.18406			29.3865	-0.01653			29.6468	0.02846			29.263	-0.02854			29.4269	-0.05537			28.7564	-0.01104			28.9813	-0.06134			29.3103	-0.00135			29.2877	0.01603			29.1025	-0.02724
29.9264	0.10096			27.9966	-0.0366			29.2695	0.08889			29.73	-0.17418			29.4095	-0.01773			29.6687	0.02903			29.3058	-0.02566			29.4698	-0.04755			28.799	-0.01246			29.0222	-0.06214			29.3462	-0.00347			29.3106	0.01907			29.1453	-0.0275
29.9494	0.10196			28.0345	-0.03913			29.3214	0.09357			29.7739	-0.16292			29.4534	-0.018			29.7137	0.03058			29.3278	-0.02355			29.492	-0.05101			28.8211	-0.01132			29.0451	-0.06311			29.3684	-0.00527			29.3535	0.01927			29.1673	-0.02627
29.9943	0.10409			28.0566	-0.03892			29.3436	0.09375			29.7961	-0.15853			29.4753	-0.01645			29.7358	0.027			29.3727	-0.02068			29.5356	-0.04458			28.8619	-0.01051			29.087	-0.06287			29.409	-0.0066			29.3756	0.02103			29.2101	-0.02745
30.0172	0.10694			28.1012	-0.03223			29.3883	0.10012			29.8418	-0.14603			29.5192	-0.01152			29.7784	0.01599			29.3956	-0.02058			29.5577	-0.03221			28.884	-0.00948			29.109	-0.06102			29.432	-0.0061			29.4183	0.01756			29.2341	-0.02702
30.0721	0.10484			28.1235	-0.02692			29.4105	0.09793			29.8647	-0.13984			29.5414	-0.01353			29.8014	0.01284			29.4385	-0.02301			29.6014	-0.01494			28.9247	-0.00977			29.1509	-0.05805			29.4718	-0.00254			29.4405	0.01787			29.288	-0.02687
30.095	0.10433			28.1641	-0.02129			29.453	0.0935			29.9215	-0.13902			29.586	-0.0126			29.8443	0.00789			29.4605	-0.0225			29.6237	-0.01081			28.9469	-0.00842			29.173	-0.05927			29.4948	-0.00337			29.4901	0.0222			29.3109	-0.02642
30.1528	0.11121			28.187	-0.02036			29.476	0.09368			29.9435	-0.14744			29.6081	-0.01213			29.8672	0.01191			29.5043	-0.02127			29.6663	0.01345			28.9766	-0.00801			29.2157	-0.05865			29.5357	0.00152			29.5124	0.0204			29.3528	-0.02395
30.1758	0.11084			28.2279	-0.01849			29.5179	0.08823			29.9894	-0.16054			29.6528	-0.00981			29.9102	0.01602			29.5265	-0.0192			29.6885	0.01755			29.0185	-0.01004			29.2378	-0.05988			29.5578	0.00289			29.555	0.02047			29.3747	-0.02411
30.2316	0.11481			28.2508	-0.01921			29.54	0.08843			30.0113	-0.15385			29.675	-0.00952			29.9332	0.02005			29.5701	-0.01368			29.7321	0.00994			29.0406	-0.0087			29.2685	-0.06127			29.6005	8.13928e-05			29.5779	0.0184			29.4176	-0.02474
30.2537	0.11515			28.2887	-0.02355			29.5817	0.09046			30.0562	-0.14368			29.7246	-0.01008			29.976	0.0244			29.5923	-0.01214			29.754	0.01476			29.0833	-0.00658			29.3104	-0.06074			29.6226	-9.80908e-07			29.6218	0.01405			29.4405	-0.02442
30.3005	0.11481			28.3107	-0.02528			29.6046	0.0928			30.0791	-0.1434			29.7467	-0.00922			29.999	0.0239			29.637	-0.01128			29.7969	0.0241			29.1054	-0.00564			29.3334	-0.05994			29.6653	0.00158			29.6438	0.01202			29.4834	-0.0247
30.3234	0.11657			28.3496	-0.03175			29.6475	0.0923			30.127	-0.13008			29.7785	-0.00561			30.0409	0.01068			29.6599	-0.01024			29.8189	0.01594			29.1491	-0.00566			29.3743	-0.05927			29.6875	0.00378			29.6866	0.00839			29.5056	-0.0241
30.3672	0.12541			28.3717	-0.03529			29.6695	0.09265			30.1492	-0.12473			29.8164	-0.00597			30.0638	0.00534			29.7068	-0.00808			29.8617	0.0074			29.1712	-0.00398			29.3962	-0.0581			29.7302	-0.000515367			29.7096	0.00381			29.5492	-0.02755
30.3892	0.12554			28.4134	-0.03825			29.7133	0.09861			30.1938	-0.12682			29.8386	-0.00547			30.1127	-0.0087			29.7287	-0.00629			29.8839	0.00428			29.2129	0.000191538			29.4391	-0.05587			29.7521	-0.00152			29.7514	0.00332			29.5722	-0.02801
30.4331	0.11982			28.4353	-0.03744			29.7355	0.1002			30.2168	-0.13176			29.8812	-0.00828			30.1356	-0.0148			29.7706	-0.00357			29.9266	0.01409			29.2351	0.00207			29.461	-0.05098			29.795	0.00117			29.7744	0.00324			29.626	-0.0326
30.456	0.11864			28.4862	-0.03214			29.7792	0.09943			30.2606	-0.13285			29.9032	-0.01096			30.1915	-0.01865			29.7929	-0.00283			29.9488	0.01311			29.2758	0.00258			29.5039	-0.04468			29.8171	0.00112			29.8173	0.00507			29.6481	-0.02926
30.4999	0.11397			28.5101	-0.02793			29.8014	0.10058			30.2827	-0.1353			29.946	-0.01426			30.2144	-0.02524			29.8365	-0.00471			29.9904	0.00705			29.2987	0.00359			29.526	-0.0431			29.8588	0.000559103			29.8394	0.00596			29.6939	-0.02637
30.5228	0.11136			28.562	-0.02745			29.846	0.10473			30.3275	-0.14607			29.9681	-0.01442			30.2563	-0.02365			29.8594	-0.00357			30.0133	-0.00329			29.3386	0.00509			29.5677	-0.03369			29.8818	0.00275			29.8831	0.00217			29.7168	-0.02538
30.5668	0.10644			28.5841	-0.02634			29.8681	0.10994			30.3494	-0.15517			30.0109	-0.01751			30.2802	-0.03115			29.9063	-0.00196			30.0572	-0.00963			29.3616	0.00498			29.5899	-0.03194			29.9342	0.0024			29.9052	0.00231			29.7597	-0.02413
30.5897	0.10803			28.6228	-0.02591			29.9128	0.11245			30.3933	-0.17079			30.0328	-0.01607			30.3311	-0.03821			29.9292	-0.00124			30.0792	-0.01375			29.3915	0.00258			29.6336	-0.02809			29.9566	0.00281			29.9489	-0.00527			29.7817	-0.02281
30.6326	0.10361			28.6458	-0.02528			29.935	0.11158			30.4154	-0.17042			30.0747	-0.01576			30.354	-0.0372			29.9701	-0.00181			30.122	-0.01162			29.4294	0.00155			29.6555	-0.02946			29.9985	0.00303			29.9719	-0.00572			29.8255	-0.02016
30.6565	0.10673			28.6877	-0.02374			29.9787	0.1117			30.4601	-0.16183			30.0976	-0.01605			30.4069	-0.03973			29.993	-0.00182			30.1442	-0.01428			29.4523	-0.00103			29.7004	-0.02781			30.0214	0.00248			30.0257	-0.00519			29.8484	-0.01999
30.7133	0.10494			28.7096	-0.02548			30.0008	0.11207			30.4824	-0.16068			30.1515	-0.01853			30.429	-0.03274			30.0359	-0.00404			30.1879	-0.00992			29.5052	0.00139			29.7225	-0.02998			30.0623	-0.00101			30.0477	-0.00545			29.9003	-0.0177
30.7353	0.10354			28.7485	-0.02669			30.0455	0.10469			30.5269	-0.14888			30.1735	-0.01704			30.4727	-0.01566			30.0589	-0.00437			30.2108	-0.01557			29.5281	0.00341			29.7632	-0.0268			30.0844	-0.000591053			30.0915	-0.01366			29.9232	-0.01715
30.7811	0.1003			28.7705	-0.02933			30.0677	0.09952			30.5491	-0.14115			30.2168	-0.0149			30.4947	-0.01355			30.1147	-0.00263			30.2637	-0.0344			29.57	0.00876			29.7853	-0.02562			30.1161	-0.00376			30.1135	-0.01299			29.9761	-0.01754
30.8041	0.09923			28.8114	-0.03031			30.1113	0.09922			30.5987	-0.12722			30.239	-0.01457			30.5376	-0.000763479			30.1367	-0.00426			30.2866	-0.03828			29.5929	0.01177			29.825	-0.0275			30.158	-0.00549			30.1574	-0.01126			29.999	-0.01937
30.848	0.10741			28.8333	-0.02695			30.1335	0.09809			30.6209	-0.12191			30.2816	-0.01796			30.5605	-0.000683642			30.1795	-0.007			30.3435	-0.01965			29.6448	0.02156			29.848	-0.02833			30.18	-0.00432			30.1793	-0.00879			30.0559	-0.02173
30.87	0.1053			28.8732	-0.02655			30.1781	0.09688			30.6646	-0.11321			30.3046	-0.01737			30.6063	-0.00157			30.2025	-0.00766			30.3664	-0.00886			29.6677	0.02421			29.8899	-0.02831			30.2209	-0.0032			30.2232	-0.00603			30.0779	-0.02086
30.9148	0.10894			28.8961	-0.02652			30.2002	0.10042			30.6867	-0.10981			30.3594	-0.01227			30.6283	-0.0063			30.2454	-0.00588			30.4222	-0.01082			29.7146	0.02995			29.9119	-0.03002			30.2428	-0.00127			30.2452	-0.00546			30.1197	-0.01764
30.9387	0.10652			28.944	-0.03252			30.2489	0.11251			30.7324	-0.10948			30.3824	-0.01046			30.6712	-0.00254			30.2683	-0.00455			30.4444	-0.0192			29.7385	0.02884			29.9547	-0.03372			30.2857	-0.00104			30.289	-0.00324			30.1417	-0.01851
30.9926	0.10016			28.9669	-0.03219			30.2719	0.12355			30.7553	-0.11221			30.4372	-0.00487			30.6941	0.00235			30.3102	-0.00562			30.4881	-0.02661			29.7904	0.03339			29.9766	-0.03386			30.3077	-0.00233			30.311	-0.00161			30.1855	-0.02175
31.0155	0.10214			29.0048	-0.03277			30.3137	0.1295			30.8002	-0.11626			30.4593	-0.00234			30.737	-0.000830049			30.3322	-0.00532			30.5102	-0.0184			29.8134	0.0326			30.0175	-0.03437			30.3505	-0.00261			30.3548	0.00194			30.2075	-0.02051
31.0604	0.1112			29.0269	-0.03121			30.3358	0.13102			30.8224	-0.11256			30.502	-0.00281			30.7591	-0.00866			30.374	-0.00398			30.5549	0.000432931			29.8652	0.02748			30.0397	-0.0334			30.3735	-0.00417			30.3769	0.00343			30.2503	-0.01903
31.0826	0.10525			29.0666	-0.03501			30.3796	0.13576			30.869	-0.11877			30.5243	-0.00176			30.8029	-0.01965			30.397	-0.00424			30.5769	0.01053			29.8881	0.02642			30.0804	-0.02908			30.4233	-0.0053			30.4207	0.0103			30.2743	-0.02104
31.1283	0.10517			29.0887	-0.0342			30.4025	0.13883			30.891	-0.12773			30.5679	-0.00408			30.825	-0.02656			30.4388	-0.00377			30.6207	0.02722			29.935	0.02696			30.1025	-0.02686			30.4455	-0.0034			30.4428	0.01346			30.3311	-0.02333
31.1504	0.10765			29.1295	-0.03623			30.4454	0.13715			30.9349	-0.14819			30.5908	-0.00692			30.8697	-0.03884			30.4608	-0.00277			30.6427	0.03459			29.9579	0.02392			30.1432	-0.02411			30.4871	-0.00231			30.4855	0.01606			30.3533	-0.02322
31.196	0.10718			29.1524	-0.03769			30.4683	0.12961			30.9578	-0.15337			30.6337	-0.00868			30.8917	-0.04505			30.5037	-0.0027			30.6885	0.03591			29.9999	0.02421			30.1651	-0.02318			30.5091	-0.000746074			30.5084	0.01833			30.397	-0.02557
31.2182	0.10336			29.1913	-0.03621			30.5252	0.11891			31.0017	-0.13923			30.6558	-0.00764			30.9375	-0.03955			30.5258	-0.00421			30.7107	0.02541			30.0228	0.02375			30.207	-0.02314			30.552	-0.000514242			30.5503	0.0171			30.4191	-0.02719
31.2708	0.11073			29.2143	-0.03318			30.5474	0.11749			31.0238	-0.13477			30.6995	-0.00915			30.9604	-0.03439			30.5695	-0.0036			30.7553	-0.00304			30.0647	0.02263			30.2292	-0.02055			30.574	4.51159e-05			30.5733	0.01577			30.4618	-0.0279
31.2928	0.10491			29.2442	-0.03186			30.592	0.10636			31.0695	-0.12167			30.7214	-0.01062			31.0033	-0.02757			30.5914	-0.00381			30.7783	-0.01079			30.0876	0.02268			30.2729	-0.02289			30.6188	0.00251			30.6261	0.00736			30.484	-0.02727
31.3396	0.1046			29.2841	-0.02862			30.6142	0.10183			31.0915	-0.12156			30.7644	-0.00956			31.0272	-0.02571			30.6353	-0.00339			30.8202	-0.02174			30.1325	0.02153			30.2948	-0.02569			30.641	0.0053			30.6491	0.0043			30.5276	-0.0248
31.3619	0.10243			29.3062	-0.02691			30.6588	0.09877			31.1363	-0.11438			30.7863	-0.00941			31.0811	-0.02171			30.6573	-0.00378			30.8424	-0.02843			30.1554	0.02057			30.3377	-0.02851			30.6846	0.00141			30.7039	0.00573			30.5502	-0.02314
31.4085	0.10233			29.3469	-0.02759			30.6809	0.10076			31.1583	-0.114			30.8301	-0.01173			31.103	-0.0168			30.7041	-0.00418			30.887	-0.04713			30.1983	0.02032			30.3596	-0.02783			30.7066	0.00316			30.7261	0.0075			30.592	-0.02362
31.4306	0.10135			29.3698	-0.02606			30.7256	0.09241			31.2031	-0.12072			30.8521	-0.01261			31.1459	0.00562			30.7261	-0.00422			30.909	-0.05433			30.2204	0.01721			30.4005	-0.03081			30.7494	0.00545			30.7697	0.00613			30.615	-0.02269
31.4763	0.10557			29.4097	-0.0231			30.7478	0.09138			31.2261	-0.12504			30.896	-0.01362			31.1689	0.01607			30.7679	-0.0018			30.9528	-0.0488			30.2622	0.01037			30.4227	-0.03337			30.7715	0.00594			30.7918	0.00872			30.6569	-0.02413
31.4984	0.10248			29.4327	-0.02277			30.7915	0.0899			31.2699	-0.12724			30.9179	-0.01262			31.2127	0.02786			30.7909	-0.00126			30.975	-0.04769			30.2841	0.00906			30.4643	-0.03564			30.8153	0.00505			30.8356	0.01601			30.6798	-0.02609
31.5441	0.10278			29.4726	-0.01967			30.8144	0.08968			31.2921	-0.13831			30.9608	-0.01126			31.2347	0.02948			30.8348	-0.00101			31.0207	-0.0496			30.326	0.00757			30.4866	-0.03571			30.8372	0.00361			30.8575	0.01864			30.7227	-0.02954
31.567	0.09982			29.4945	-0.01916			30.8593	0.08515			31.3378	-0.16697			30.9837	-0.01253			31.2796	0.01713			30.857	-0.00492			31.0436	-0.05352			30.3479	0.00689			30.5282	-0.03624			30.8801	0.00295			30.9014	0.02171			30.7447	-0.02773
31.6139	0.09503			29.5344	-0.02041			30.8812	0.0825			31.3599	-0.18114			31.0256	-0.01416			31.3015	0.01282			30.9006	-0.00814			31.0964	-0.05834			30.3898	0.00702			30.5511	-0.03506			30.9022	0.00621			30.9243	0.02254			30.7875	-0.02608
31.6369	0.09389			29.5573	-0.02413			30.9261	0.0816			31.4056	-0.20137			31.0477	-0.01427			31.3464	0.01676			30.9227	-0.00723			31.1186	-0.05162			30.4117	0.00716			30.592	-0.03244			30.9449	0.01159			30.9782	0.0202			30.8097	-0.02642
31.6817	0.09053			29.5972	-0.03362			30.949	0.07825			31.4281	-0.20628			31.0905	-0.01377			31.3683	0.0168			30.9664	-0.00642			31.1613	-0.043			30.4546	0.00532			30.6149	-0.03459			30.9669	0.01139			31.0011	0.02107			30.8524	-0.02629
31.7037	0.08531			29.6192	-0.03281			30.9949	0.07567			31.473	-0.21259			31.1126	-0.01471			31.4122	0.01042			30.9884	-0.00601			31.1833	-0.04136			30.4766	0.00239			30.6568	-0.0386			31.0088	0.00954			31.046	0.02742			30.8753	-0.02609
31.7486	0.08815			29.6591	-0.03346			31.0169	0.07605			31.4951	-0.21498			31.1543	-0.01475			31.4341	0.00865			31.0323	-0.00484			31.2261	-0.02626			30.5175	-0.000933257			30.679	-0.04085			31.0317	0.00814			31.068	0.03128			30.9172	-0.02875
31.7715	0.08991			29.682	-0.03268			31.0627	0.0819			31.5408	-0.21384			31.1762	-0.01325			31.479	0.0117			31.0542	-0.00711			31.249	-0.02072			30.5394	-0.00262			30.7217	-0.04334			31.0835	0.00707			31.1098	0.03529			30.9411	-0.02916
31.8164	0.09594			29.7199	-0.03176			31.0847	0.08113			31.563	-0.21631			31.2191	-0.0127			31.501	0.00903			31.0961	-0.0043			31.2919	-0.01395			30.5843	-0.00383			30.7437	-0.04271			31.1057	0.00624			31.1328	0.03611			30.996	-0.03073
31.8383	0.09659			29.7429	-0.03098			31.1286	0.08122			31.6096	-0.21309			31.2411	-0.01365			31.5449	-0.00202			31.1182	-0.00423			31.3148	-0.01696			30.6065	-0.00669			30.7865	-0.03584			31.1524	0.00739			31.1756	0.03922			31.0181	-0.03091
31.8822	0.09535			29.7848	-0.035			31.1515	0.07972			31.6316	-0.2052			31.284	-0.01253			31.567	-0.00693			31.1609	-0.00602			31.3667	-0.01532			30.6491	-0.00342			30.8087	-0.03547			31.1753	0.0064			31.1976	0.04109			31.0618	-0.02847
31.9051	0.09872			29.8077	-0.03436			31.2034	0.07629			31.6774	-0.17978			31.3069	-0.01359			31.6127	-0.01085			31.1831	-0.00754			31.3889	-0.01213			30.672	-0.00343			30.8503	-0.03074			31.2282	0.00217			31.2405	0.04631			31.0847	-0.02795
31.949	0.10315			29.8466	-0.03273			31.2255	0.07746			31.6994	-0.16512			31.3498	-0.01265			31.6356	-0.01303			31.2267	-0.00821			31.4375	-0.01544			30.7149	-0.00202			30.8725	-0.0361			31.2502	0.000182654			31.2634	0.04919			31.1266	-0.02702
31.972	0.10295			29.8695	-0.03015			31.2732	0.07416			31.7452	-0.14099			31.3719	-0.01104			31.6904	-0.02913			31.2489	-0.00782			31.4605	-0.028			30.737	-0.00357			30.9131	-0.03647			31.291	8.31655e-05			31.3063	0.04876			31.1488	-0.02544
32.0169	0.09949			29.9084	-0.02537			31.2951	0.07767			31.7682	-0.13284			31.4156	-0.00875			31.7134	-0.03404			31.2916	-0.00787			31.5233	-0.03965			30.7787	0.00158			30.9353	-0.03846			31.3131	-0.000209776			31.3292	0.04872			31.1924	-0.02443
32.0388	0.09899			29.9306	-0.02231			31.339	0.1017			31.822	-0.11615			31.4375	-0.00802			31.7573	-0.04471			31.3135	-0.00781			31.5452	-0.04119			30.8017	0.00134			30.976	-0.03705			31.3538	-0.00284			31.3731	0.05369			31.2145	-0.02447
32.0827	0.09075			29.9703	-0.0096			31.3619	0.11047			31.844	-0.11697			31.4804	-0.00746			31.7792	-0.0529			31.3554	-0.00795			31.5881	-0.03977			30.8446	-0.00236			30.9989	-0.03784			31.3768	-0.000537361			31.3951	0.05338			31.2593	-0.02667
32.1056	0.09143			29.9932	-0.00402			31.4058	0.11342			31.8899	-0.11746			31.5026	-0.00655			31.8221	-0.07016			31.3783	-0.01057			31.6102	-0.03337			30.8667	-0.00426			31.0398	-0.03658			31.4177	0.00263			31.4399	0.05123			31.2813	-0.02882
32.1485	0.08152			30.0221	0.00468			31.4279	0.10988			31.9121	-0.1134			31.5462	-0.01121			31.844	-0.07593			31.4212	-0.01117			31.6539	-0.01232			30.9084	-0.00735			31.0627	-0.03837			31.4399	0.0028			31.4619	0.05079			31.3261	-0.02877
32.1714	0.07642			30.069	0.01086			31.4726	0.11809			31.9577	-0.11256			31.5682	-0.01243			31.8879	-0.06762			31.4432	-0.00864			31.6759	-0.0048			30.9313	-0.0051			31.1196	-0.04424			31.4815	0.000973024			31.5087	0.05042			31.3482	-0.02843
32.2153	0.07322			30.091	0.00957			31.4948	0.12672			31.9796	-0.10746			31.6121	-0.01268			31.9099	-0.07459			31.486	-0.00993			31.7218	0.00407			30.9862	-0.00331			31.1415	-0.04107			31.5044	0.00218			31.5317	0.04824			31.392	-0.02716
32.2383	0.07442			30.1308	0.01057			31.5395	0.12946			32.0255	-0.12083			31.635	-0.01281			31.9538	-0.09813			31.5082	-0.00989			31.7447	0.00244			31.0081	-0.00306			31.1834	-0.02907			31.5463	0.00132			31.5746	0.04432			31.4141	-0.02697
32.2822	0.08162			30.1538	0.0142			31.5617	0.12785			32.0475	-0.1291			31.6779	-0.01032			31.9757	-0.10251			31.5519	-0.01187			31.7876	-0.000196095			31.051	-0.00481			31.2064	-0.02387			31.5686	0.000713535			31.5968	0.04275			31.4587	-0.02774
32.3051	0.08408			30.1946	0.01457			31.6073	0.12207			32.0943	-0.13512			31.7001	-0.01073			32.0196	-0.10742			31.5741	-0.01019			31.8098	-0.00693			31.0731	-0.0035			31.2602	-0.02692			31.6181	0.00305			31.6404	0.03889			31.4817	-0.02743
32.3509	0.08274			30.2166	0.01164			31.6292	0.12166			32.1163	-0.13781			31.7437	-0.01075			32.0417	-0.10471			31.6177	-0.01227			31.8554	-0.00881			31.1158	-0.00131			31.2824	-0.02699			31.6403	0.00388			31.6626	0.04016			31.5255	-0.02889
32.3731	0.08165			30.2555	0.01042			31.6731	0.12137			32.1601	-0.13231			31.7666	-0.01013			32.0864	-0.10199			31.6406	-0.01263			31.8784	-0.01189			31.1378	0.000834283			31.326	-0.03118			31.683	0.00456			31.7062	0.03734			31.5476	-0.02691
32.4188	0.08034			30.2784	0.00745			31.6953	0.11963			32.1831	-0.13355			31.8095	-0.00869			32.1085	-0.10198			31.6865	-0.01549			31.9332	-0.02334			31.1817	0.00388			31.348	-0.03106			31.7049	0.00447			31.7282	0.0362			31.5904	-0.02575
32.4417	0.07692			30.3173	0.00818			31.7389	0.12422			32.228	-0.12921			31.8316	-0.00668			32.1562	-0.09781			31.7086	-0.01553			31.9552	-0.01843			31.2036	0.00607			31.3899	-0.0301			31.7468	0.0024			31.773	0.03507			31.6133	-0.02613
32.4886	0.07354			30.3393	0.0069			31.7611	0.12974			32.2499	-0.13073			31.8744	-0.00676			32.1784	-0.09508			31.7523	-0.01799			32	-0.02509			31.2455	0.00707			31.4119	-0.02905			31.769	0.0023			31.795	0.03777			31.6562	-0.02665
32.5108	0.07437			30.3802	0.00142			31.8057	0.1337			32.2948	-0.12959			31.8973	-0.00496			32.222	-0.09384			31.7743	-0.01848			32.022	-0.03315			31.2685	0.00638			31.4547	-0.03149			31.8106	0.00271			31.8389	0.04193			31.6783	-0.0259
32.5554	0.07759			30.4023	-0.000935885			31.8287	0.1347			32.3177	-0.1269			31.9392	-0.00334			32.245	-0.09809			31.8182	-0.02109			32.0648	-0.03418			31.3203	0.00364			31.4776	-0.03041			31.8335	0.00326			31.8611	0.04408			31.7211	-0.02783
32.5783	0.07515			30.442	0.000370979			31.8865	0.13229			32.3616	-0.12099			31.9613	-0.00126			32.2869	-0.09984			31.8402	-0.02154			32.0878	-0.03678			31.3432	0.00354			31.5295	-0.02918			31.8744	0.000603007			31.9067	0.05055			31.7432	-0.02692
32.6242	0.07392			30.4639	-6.94478e-06			31.9087	0.13329			32.3846	-0.11985			32.004	0.00111			32.3098	-0.10289			31.888	-0.01812			32.1307	-0.04631			31.3852	0.0037			31.5515	-0.02514			31.8966	0.000204994			31.9288	0.05393			31.7858	-0.02671
32.6464	0.07591			30.5038	-0.00247			31.9544	0.13399			32.4284	-0.11434			32.026	0.00224			32.3527	-0.09344			31.9099	-0.01781			32.1536	-0.04955			31.4073	0.00348			31.5923	-0.02413			31.9383	0.00105			31.9785	0.05949			31.8078	-0.02587
32.693	0.08347			30.5268	-0.00212			31.9763	0.12985			32.4514	-0.11841			32.0689	0.00459			32.3748	-0.08473			31.9528	-0.01583			32.1975	-0.04475			31.453	0.00298			31.6153	-0.02839			31.9602	0.000445717			32.0014	0.05697			31.8507	-0.02456
32.7151	0.0841			30.5666	-0.000382262			32.0212	0.12749			32.4953	-0.12685			32.0918	0.00582			32.4192	-0.08835			31.9748	-0.01589			32.2196	-0.03861			31.475	0.00218			31.6631	-0.03242			32.0021	0.000938178			32.0463	0.05036			31.8728	-0.02376
32.7608	0.0767			30.5888	-0.000924103			32.0432	0.13032			32.5172	-0.12754			32.1347	0.00698			32.4415	-0.09215			32.0186	-0.01534			32.2643	-0.02856			31.5178	0.00346			31.6851	-0.02987			32.0241	-0.000513025			32.0684	0.04715			31.9165	-0.02681
32.7831	0.08212			30.6295	0.00155			32.088	0.14019			32.5611	-0.12076			32.1569	0.00678			32.487	-0.10286			32.0409	-0.01565			32.2863	-0.0331			31.5398	0.00143			31.727	-0.02879			32.0669	-0.000502285			32.1122	0.04261			31.9385	-0.02833
32.8297	0.07369			30.6517	0.00326			32.1109	0.14792			32.584	-0.12237			32.1995	0.00832			32.5092	-0.10522			32.0844	-0.01849			32.3301	-0.03688			31.5846	0.00135			31.7499	-0.02725			32.0889	-0.00132			32.1343	0.04008			31.9823	-0.02739
32.8518	0.07085			30.6933	0.00885			32.1558	0.15985			32.6289	-0.13723			32.2224	0.0103			32.5528	-0.101			32.1067	-0.01713			32.3523	-0.0379			31.6064	0.0018			31.7908	-0.02409			32.1318	-0.00183			32.178	0.03452			32.0053	-0.02612
32.8975	0.07006			30.7153	0.01476			32.178	0.15921			32.6508	-0.14085			32.2683	0.00954			32.575	-0.0889			32.1503	-0.01524			32.3969	-0.04371			31.6501	0.0014			31.8137	-0.02342			32.1547	-0.00538			32.1999	0.03218			32.0501	-0.02296
32.9204	0.06871			30.7591	0.0149			32.2276	0.15272			32.6947	-0.13612			32.2902	0.00985			32.6277	-0.06224			32.1732	-0.01375			32.4189	-0.04874			31.6721	0.00162			31.8556	-0.02512			32.1966	-0.00616			32.2418	0.02619			32.0721	-0.02358
32.9653	0.06697			30.7821	0.01268			32.2506	0.14342			32.7177	-0.13539			32.3341	0.00931			32.6506	-0.054			32.2161	-0.01547			32.4638	-0.04541			31.7159	-0.00033351			31.8778	-0.02549			32.2195	-0.00462			32.2647	0.02333			32.116	-0.02423
32.9874	0.0691			30.82	0.01208			32.2944	0.13081			32.7616	-0.13217			32.3561	0.00885			32.7054	-0.03347			32.239	-0.01624			32.486	-0.04195			31.7381	-0.000886108			31.9204	-0.01963			32.2614	-0.00267			32.3076	0.02481			32.1382	-0.02384
33.0321	0.06672			30.8429	0.00433			32.3164	0.1253			32.7845	-0.13683			32.3989	0.00749			32.7284	-0.03004			32.2819	-0.02127			32.5306	-0.04159			31.7817	-0.000455113			31.9426	-0.01649			32.2835	-3.26851e-05			32.3306	0.02466			32.1818	-0.0254
33.0551	0.06718			30.8828	0.00262			32.3613	0.12333			32.8284	-0.14626			32.4219	0.00608			32.7822	-0.0246			32.3041	-0.02251			32.5528	-0.04192			31.8039	0.000129091			31.9853	-0.01947			32.3263	0.00342			32.3734	0.02056			32.2047	-0.02666
33.099	0.06591			30.9049	0.00223			32.3835	0.12604			32.8513	-0.14067			32.4648	0.00278			32.8052	-0.02112			32.3477	-0.02355			32.5974	-0.04616			31.8475	0.00196			32.0074	-0.01951			32.3483	0.00418			32.3956	0.01786			32.2486	-0.02552
33.1219	0.06606			30.9477	0.00435			32.4291	0.12985			32.8942	-0.12184			32.4868	0.00143			32.8491	-0.01541			32.37	-0.02647			32.6194	-0.04807			31.8698	0.00182			32.0491	-0.01833			32.3901	0.00572			32.4383	0.01667			32.2708	-0.02472
33.1758	0.06509			30.9696	0.00411			32.4512	0.13152			32.9171	-0.11321			32.5296	0.000552631			32.8712	-0.01205			32.4136	-0.0284			32.6642	-0.04947			31.9174	0.00222			32.072	-0.01991			32.412	0.0055			32.4612	0.01546			32.3204	-0.02594
33.1987	0.06486			31.0105	0.00523			32.4969	0.12936			32.962	-0.11207			32.5518	0.000428727			32.9169	-0.01133			32.4358	-0.02807			32.6862	-0.05			31.9403	0.00425			32.1139	-0.02491			32.4519	0.00375			32.5051	0.01611			32.3424	-0.02545
33.2545	0.06834			31.0334	0.00541			32.5189	0.1269			32.984	-0.11041			32.5944	-0.00454			32.939	-0.01027			32.4804	-0.02877			32.7301	-0.05718			31.9831	0.0047			32.136	-0.02754			32.4748	0.00367			32.528	0.01616			32.3852	-0.02384
33.2765	0.06644			31.0882	-0.000214041			32.5628	0.11923			33.0288	-0.10291			32.6174	-0.00503			32.9847	-0.00343			32.5033	-0.02882			32.7522	-0.06217			32.0061	0.00264			32.1827	-0.02929			32.5167	0.00413			32.5719	0.01746			32.4082	-0.02139
33.3224	0.06149			31.1112	-0.00183			32.5847	0.1111			33.0517	-0.10249			32.6593	-0.00312			33.0069	0.000404434			32.5472	-0.02488			32.7969	-0.06127			32.048	0.00344			32.2048	-0.02834			32.5397	0.00537			32.5941	0.01789			32.4501	-0.01964
33.3453	0.05878			31.1391	0.00165			32.6296	0.11529			33.1016	-0.10105			32.6815	-0.002			33.0525	0.00501			32.5693	-0.02326			32.819	-0.05883			32.0702	0.0038			32.2366	-0.03039			32.5945	0.000290637			32.6397	0.02036			32.473	-0.02143
33.4012	0.05568			31.18	0.00232			32.6525	0.11682			33.1246	-0.10436			32.7241	-0.00451			33.0746	0.00542			32.6141	-0.0204			32.8627	-0.05735			32.1128	0.00193			32.2615	-0.02887			32.6166	-0.000781277			32.662	0.02225			32.5149	-0.0217
33.4251	0.05533			31.202	0.00163			32.6964	0.11531			33.1714	-0.1071			32.747	-0.00727			33.1193	-0.00474			32.6362	-0.01796			32.8856	-0.05961			32.1348	-0.000193454			32.3054	-0.03141			32.6583	-0.00655			32.7056	0.02324			32.5371	-0.02094
33.4819	0.0596			31.2438	-0.00298			32.7183	0.11566			33.1935	-0.10821			32.7929	-0.00834			33.1415	-0.0034			32.6819	-0.01743			32.9296	-0.06032			32.1776	-0.00257			32.3276	-0.03328			32.6805	-0.00963			32.7278	0.01922			32.5807	-0.02071
33.5039	0.05983			31.2718	-0.00491			32.7642	0.11504			33.2392	-0.10832			32.8148	-0.00878			33.1862	-0.00849			32.704	-0.01765			32.9525	-0.05878			32.2006	-0.00523			32.3702	-0.03628			32.7242	-0.01107			32.7724	0.01321			32.6027	-0.02205
33.5487	0.05886			31.3127	-0.00334			32.7872	0.10749			33.2614	-0.11272			32.8747	-0.01232			33.2081	-0.00891			32.7477	-0.01699			32.9973	-0.02898			32.2415	-0.00641			32.3923	-0.03567			32.7461	-0.00987			32.7945	0.01013			32.6456	-0.02555
33.5707	0.05651			31.3356	-0.00151			32.83	0.10307			33.3071	-0.12605			32.8996	-0.0133			33.252	-0.01162			32.7697	-0.01718			33.0194	-0.01104			32.2644	-0.00382			32.4361	-0.03065			32.789	-0.00877			32.8382	0.00612			32.6675	-0.02503
33.6156	0.05196			31.3875	-0.000285645			32.8521	0.10327			33.33	-0.12746			32.9485	-0.01305			33.2749	-0.01593			32.8145	-0.01592			33.0642	0.00673			32.3053	-0.00312			32.4583	-0.02796			32.811	-0.00788			32.8611	0.0041			32.7104	-0.02292
33.6385	0.05435			31.4104	-0.000695114			32.8958	0.09706			33.3759	-0.13643			32.9704	-0.01315			33.3188	-0.02921			32.8366	-0.01586			33.0861	0.01103			32.3282	-0.00532			32.4999	-0.02344			32.8519	-0.01161			32.906	0.00139			32.7325	-0.02167
33.6824	0.06116			31.4613	-0.00214			32.9188	0.10207			33.3988	-0.14204			33.0203	-0.01064			33.3409	-0.02859			32.8813	-0.01216			33.13	0.02079			32.3691	-0.00273			32.5221	-0.02513			32.8748	-0.01149			32.928	3.40211e-05			32.7762	-0.02726
33.7044	0.06273			31.4832	-0.000579706			32.9627	0.11219			33.4437	-0.14294			33.0442	-0.01249			33.3856	-0.02267			32.9036	-0.01155			33.1521	0.02287			32.3912	-0.0049			32.5647	-0.02425			32.9167	-0.01158			32.9728	0.00434			32.7984	-0.02832
33.7552	0.05904			31.5261	0.00258			32.9846	0.11638			33.4656	-0.14039			33.0961	-0.00999			33.4077	-0.0186			32.9472	-0.01127			33.1978	0.03061			32.434	-0.00509			32.5877	-0.02188			32.9396	-0.01428			32.9949	0.00694			32.847	-0.03302
33.7773	0.05805			31.5482	0.00504			33.0295	0.11731			33.5115	-0.13359			33.118	-0.00804			33.4524	-0.01188			32.9694	-0.01024			33.2197	0.02268			32.4562	-0.00438			32.6275	-0.0233			32.9944	-0.01533			33.0417	0.01451			32.8692	-0.03179
33.822	0.05991			31.5879	0.00709			33.0514	0.11914			33.5345	-0.1305			33.1619	-0.00152			33.4754	-0.01241			33.013	-0.01042			33.2636	-0.00683			32.4978	-0.00165			32.6505	-0.0242			33.0164	-0.01436			33.0646	0.01596			32.9129	-0.03077
33.8439	0.06462			31.6109	0.00502			33.0963	0.11909			33.5893	-0.10373			33.1848	0.000220932			33.5193	-0.00609			33.0359	-0.00901			33.2866	-0.00925			32.5207	-0.00314			32.6914	-0.02522			33.0583	-0.01757			33.1075	0.0132			32.9351	-0.03184
33.8878	0.07427			31.6598	0.00109			33.1182	0.11681			33.6123	-0.0838			33.2287	0.00267			33.5414	-0.00174			33.0788	-0.00552			33.3404	-0.000702127			32.5626	-0.00529			32.7133	-0.02725			33.0805	-0.01619			33.1294	0.01154			32.9787	-0.03034
33.9101	0.07486			31.6837	-0.000852176			33.1621	0.10904			33.6691	-0.04846			33.2517	0.00788			33.5861	-0.00173			33.1011	-0.00402			33.3624	-0.00175			32.5855	-0.00738			32.7552	-0.0276			33.1231	-0.01542			33.1604	0.01197			33.0009	-0.03171
33.9547	0.07321			31.7355	-0.00803			33.1841	0.1092			33.691	-0.03727			33.3065	0.01796			33.609	-0.00104			33.1456	-0.00552			33.4072	-0.01985			32.6274	-0.00421			32.7781	-0.02709			33.1453	-0.01683			33.2052	0.01186			33.0435	-0.03101
33.9766	0.0732			31.7585	-0.0116			33.2289	0.11035			33.7419	-0.01738			33.3286	0.01789			33.639	-0.00338			33.1676	-0.00562			33.4292	-0.02476			32.6494	-0.00261			32.8201	-0.02521			33.1869	-0.01797			33.2274	0.01025			33.0657	-0.02874
34.0225	0.07256			31.7984	-0.0115			33.2509	0.11423			33.7641	-0.01403			33.3714	0.01922			33.6829	-0.00997			33.2104	-0.00428			33.4721	-0.01952			32.6913	-0.000860814			32.8421	-0.02599			33.2089	-0.01686			33.272	0.0133			33.1093	-0.02872
34.0444	0.07525			31.8213	-0.01207			33.2948	0.11437			33.8098	-0.00863			33.3943	0.02112			33.705	-0.0121			33.2334	-0.00427			33.494	-0.01896			32.7142	-0.0028			32.8849	-0.02408			33.2508	-0.01746			33.294	0.01704			33.1322	-0.02649
34.0893	0.07903			31.8622	-0.01815			33.3169	0.11217			33.8319	-0.00205			33.4372	0.02728			33.7497	-0.0314			33.2783	-0.00441			33.5389	-0.01131			32.7561	-0.00554			32.9068	-0.02556			33.2737	-0.0164			33.3389	0.01612			33.1871	-0.02084
34.1123	0.07985			31.8851	-0.01947			33.3626	0.10896			33.8785	0.01032			33.4601	0.02907			33.7719	-0.03187			33.3002	-0.00619			33.5609	-0.01209			32.7784	-0.00388			32.9487	-0.02548			33.3166	-0.01654			33.3618	0.0192			33.209	-0.02098
34.1571	0.07684			31.925	-0.01802			33.3855	0.11252			33.9007	0.01454			33.502	0.03182			33.8165	-0.0443			33.3451	-0.00571			33.6057	-0.02199			32.8209	-0.00365			32.9712	-0.02609			33.3386	-0.01319			33.4057	0.01989			33.2519	-0.02195
34.1793	0.07642			31.948	-0.01678			33.4294	0.11517			33.9454	0.01955			33.5249	0.0343			33.8386	-0.04101			33.3672	-0.0051			33.6277	-0.02741			32.8429	-0.00244			33.0151	-0.02979			33.3824	-0.01205			33.4279	0.01591			33.2759	-0.02125
34.224	0.07806			31.9869	-0.0144			33.4524	0.11211			33.9683	0.01579			33.5679	0.03387			33.8843	-0.03398			33.4109	-0.0061			33.6715	-0.02679			32.8847	-0.00323			33.0373	-0.02772			33.4046	-0.01212			33.4725	0.01842			33.3307	-0.01877
34.2469	0.07759			32.0098	-0.01047			33.5032	0.10132			34.0132	0.00932			33.59	0.03585			33.9066	-0.03312			33.4338	-0.00506			33.6945	-0.02711			32.9067	-0.00425			33.078	-0.02942			33.4482	-0.00684			33.4946	0.01591			33.3526	-0.01809
34.2928	0.08447			32.0547	-0.00708			33.5262	0.09588			34.0352	0.00689			33.6347	0.03361			33.9511	-0.04329			33.4758	-0.00504			33.7384	-0.03227			32.9496	-0.00349			33.1009	-0.0318			33.4703	-0.00643			33.5544	0.01496			33.3965	-0.01493
34.3157	0.07801			32.0777	-0.00585			33.571	0.08641			34.081	0.00833			33.6586	0.03448			33.974	-0.04601			33.4979	-0.00644			33.7613	-0.03058			32.9717	-0.00655			33.1427	-0.03441			33.5131	-0.00632			33.5992	0.0158			33.4194	-0.01355
34.3616	0.07488			32.1295	0.000184839			33.593	0.08219			34.1029	0.00643			33.7125	0.03199			34.0189	-0.04876			33.5406	-0.00901			33.8052	-0.03722			33.0154	-0.00748			33.1647	-0.03552			33.5353	-0.00487			33.6211	0.01986			33.4633	-0.0138
34.3837	0.076			32.1525	0.00187			33.6388	0.07879			34.1508	-0.0049			33.7346	0.03134			34.0411	-0.05119			33.5635	-0.01082			33.8271	-0.04149			33.0376	-0.00701			33.2066	-0.03852			33.5769	-0.00524			33.666	0.02204			33.4853	-0.0162
34.4284	0.08076			32.2093	0.00159			33.6608	0.07901			34.1737	-0.00576			33.7783	0.02919			34.0857	-0.03704			33.6064	-0.01214			33.872	-0.04816			33.0812	-0.00785			33.2288	-0.04276			33.5989	-0.00649			33.6879	0.02239			33.5291	-0.01493
34.4505	0.08411			32.2322	-0.000180261			33.7067	0.07852			34.2296	-0.00561			33.8012	0.02862			34.1079	-0.03928			33.6285	-0.01306			33.8939	-0.05121			33.1032	-0.00657			33.2704	-0.04598			33.6427	-0.00442			33.7318	0.01925			33.5511	-0.01562
34.4972	0.08576			32.2861	-0.00817			33.7296	0.07663			34.2515	-0.00676			33.8451	0.02833			34.1526	-0.04679			33.6722	-0.01161			33.9378	-0.03579			33.1471	-0.00421			33.2924	-0.04665			33.6647	-0.00146			33.7537	0.02057			33.595	-0.01847
34.5192	0.08929			32.308	-0.01201			33.7835	0.07897			34.2954	-0.01632			33.868	0.02572			34.1745	-0.04777			33.6943	-0.01162			33.9608	-0.0314			33.17	-0.00516			33.3362	-0.04714			33.7055	-0.00157			33.8016	0.02563			33.618	-0.02003
34.563	0.08892			32.3489	-0.01434			33.8056	0.08457			34.3174	-0.02372			33.9119	0.02349			34.2194	-0.06215			33.7371	-0.01185			34.0116	-0.03555			33.2119	-0.00367			33.3582	-0.04728			33.7285	-0.00103			33.8235	0.02629			33.6748	-0.01915
34.586	0.08918			32.3718	-0.01281			33.8503	0.08175			34.3632	-0.03385			33.9341	0.02465			34.2423	-0.07001			33.76	-0.0103			34.0339	-0.03881			33.2338	-0.00434			33.3991	-0.04522			33.7694	-0.00189			33.8754	0.02519			33.6967	-0.01838
34.6288	0.08757			32.4127	-0.01049			33.8723	0.07544			34.3862	-0.03087			33.9787	0.02208			34.2862	-0.06541			33.8148	-0.00841			34.0795	-0.04304			33.2769	-0.00125			33.4212	-0.04567			33.7913	-0.00129			33.8972	0.02412			33.7516	-0.02146
34.6518	0.08943			32.4349	-0.00713			33.9171	0.06312			34.4321	-0.02719			34.0017	0.02066			34.3083	-0.06313			33.837	-0.00794			34.1016	-0.04492			33.2988	-0.00226			33.4629	-0.04238			33.8352	-0.00166			33.9501	0.02105			33.7745	-0.02302
34.6957	0.09082			32.4765	-0.00589			33.9392	0.05829			34.455	-0.02815			34.0446	0.02053			34.3531	-0.0768			33.8846	-0.0071			34.1473	-0.04299			33.3435	-0.00257			33.4849	-0.04116			33.8571	-0.0048			33.9721	0.01953			33.8174	-0.02329
34.7178	0.09256			32.4995	-0.00331			33.9849	0.04703			34.4999	-0.03301			34.0667	0.02079			34.376	-0.0751			33.9069	-0.0049			34.1692	-0.03445			33.3665	-7.52992e-05			33.5267	-0.0374			33.8991	-0.00383			34.0289	0.01557			33.8393	-0.02434
34.7625	0.09463			32.5523	-0.00706			34.0079	0.04343			34.5228	-0.03136			34.1104	0.02269			34.4199	-0.0828			33.951	-0.00292			34.2141	-0.02217			33.4223	-0.000351369			33.5487	-0.03235			33.9211	-0.00562			34.0508	0.01728			33.8822	-0.02687
34.7854	0.08677			32.5753	-0.00643			34.0537	0.04477			34.5677	-0.02469			34.1324	0.02621			34.4418	-0.07946			33.9731	-0.00297			34.237	-0.01717			33.4443	-0.00115			33.5896	-0.0235			33.9639	-0.00689			34.1017	0.01978			33.9044	-0.02402
34.8293	0.09809			32.6152	-0.00392			34.0758	0.04554			34.5906	-0.01994			34.1762	0.03902			34.4867	-0.08056			34.0188	-0.00539			34.2819	-0.03228			33.4862	-0.0014			33.6118	-0.02167			33.9868	-0.00557			34.1236	0.01863			33.95	-0.02367
34.8513	0.09728			32.6381	-0.00209			34.1206	0.05359			34.6375	-0.00814			34.1984	0.04418			34.5086	-0.08895			34.0409	-0.00597			34.3041	-0.02969			33.5091	0.000636664			33.6544	-0.01699			34.0297	-0.00563			34.1745	0.01167			33.972	-0.0219
34.8961	0.09626			32.69	-0.00522			34.1427	0.06103			34.6598	-0.00375			34.2436	0.04544			34.5535	-0.09597			34.0846	-0.00519			34.3497	-0.01308			33.562	0.00519			33.6763	-0.01751			34.0526	-0.00565			34.1975	0.01078			34.0149	-0.02021
34.9181	0.10053			32.7129	-0.00729			34.1874	0.06171			34.7073	0.00211			34.2657	0.04705			34.5754	-0.0943			34.1076	-0.00406			34.3727	-0.00312			33.5859	0.00838			33.7192	-0.01661			34.0995	-0.00748			34.2453	0.01207			34.0378	-0.01986
34.963	0.09514			32.7558	-0.00503			34.2093	0.06228			34.7294	0.00282			34.3094	0.04484			34.6223	-0.09313			34.1514	-0.00429			34.4215	0.00551			33.6407	0.00921			33.7414	-0.01769			34.1224	-0.00648			34.2692	0.01131			34.0817	-0.02141
34.9849	0.09576			32.7777	-0.00586			34.2562	0.06021			34.7761	0.00405			34.3324	0.04318			34.6443	-0.09592			34.1744	-0.00473			34.4445	0.00279			33.6628	0.00777			33.783	-0.0182			34.1663	-0.00707			34.3261	0.01219			34.1039	-0.02281
35.0298	0.09975			32.8166	-0.01069			34.2784	0.05993			34.7981	0.00483			34.3762	0.04331			34.6882	-0.09889			34.2193	-0.0049			34.4973	-0.00964			33.7056	0.00672			33.8052	-0.01688			34.1882	-0.00779			34.3481	0.01233			34.1485	-0.02173
35.0517	0.10038			32.8386	-0.01558			34.323	0.05848			34.845	0.01014			34.3984	0.04357			34.7101	-0.1033			34.2412	-0.00437			34.5203	-0.00829			33.7277	0.00534			33.8479	-0.01467			34.2311	-0.00379			34.4009	0.01292			34.1707	-0.02022
35.0976	0.09841			32.8785	-0.02043			34.345	0.06224			34.8669	0.0123			34.4411	0.04531			34.754	-0.10327			34.2851	-0.00196			34.5732	-0.00419			33.7704	0.0015			33.8708	-0.01371			34.2532	-0.004			34.4229	0.01449			34.2153	-0.02138
35.1196	0.09511			32.9014	-0.01979			34.3898	0.0676			34.9138	0.01461			34.4633	0.0451			34.7769	-0.10313			34.308	-0.00338			34.5953	0.00384			33.7923	-0.00213			33.9137	-0.01249			34.296	-0.000101694			34.4817	0.01571			34.2373	-0.02241
35.1644	0.09935			32.9423	-0.01777			34.412	0.06554			34.9367	0.01464			34.5059	0.04465			34.8208	-0.10106			34.3719	-0.00244			34.639	0.01267			33.8352	-0.00424			33.9366	-0.01451			34.3189	-0.00121			34.5037	0.01461			34.2811	-0.02398
35.1864	0.10081			32.9644	-0.01427			34.4567	0.06708			34.9926	0.01581			34.5281	0.04344			34.8437	-0.09945			34.3938	-0.0037			34.6619	0.00465			33.8573	-0.00653			33.9785	-0.01283			34.3618	0.00248			34.5555	0.01602			34.3033	-0.02225
35.2303	0.10247			32.9952	-0.00967			34.4788	0.06772			35.0155	0.01525			34.5707	0.04005			34.8866	-0.09104			34.4377	0.00118			34.7058	-0.00669			33.906	-0.00804			34.0005	-0.01374			34.3847	0.00327			34.5774	0.01706			34.349	-0.02153
35.2532	0.10241			33.0201	-0.00851			34.5235	0.05771			35.0694	0.01044			34.5937	0.03775			34.9096	-0.08732			34.4596	4.17899e-05			34.7297	-0.01502			33.9282	-0.00789			34.0413	-0.01504			34.4266	0.00191			34.6263	0.01609			34.3719	-0.02275
35.301	0.09432			33.062	-0.00487			34.5457	0.04817			35.0913	0.00837			34.6356	0.03536			34.9534	-0.07411			34.5025	-0.00276			34.7836	-0.01651			33.9708	-0.00671			34.0643	-0.01576			34.4496	0.00103			34.6483	0.01569			34.4148	-0.0227
35.323	0.09487			33.085	-0.00514			34.5913	0.04583			35.1392	0.00655			34.6585	0.03283			34.9754	-0.06448			34.5254	-0.00131			34.8065	-0.00577			33.9928	-0.00754			34.1072	-0.01791			34.4915	-0.00369			34.7031	0.02268			34.4377	-0.02159
35.3689	0.10179			33.1259	-0.00522			34.6143	0.0481			35.1612	0.00484			34.7014	0.03164			35.0203	-0.04593			34.5693	-0.00256			34.8624	-0.00248			34.0357	-0.00694			34.1291	-0.02163			34.5144	-0.00569			34.7251	0.02257			34.4826	-0.01907
35.3908	0.09832			33.1481	-0.00486			34.6691	0.04731			35.208	0.00218			34.7243	0.02963			35.0432	-0.04362			34.5915	-0.00416			34.8853	-0.00707			34.0576	-0.01037			34.173	-0.02419			34.5682	-0.01167			34.7779	0.02244			34.5045	-0.01782
35.4347	0.09113			33.1877	-0.0025			34.692	0.04634			35.2309	0.0033			34.7831	0.02298			35.0871	-0.0469			34.6361	-0.00182			34.9421	-0.01967			34.1005	-0.01223			34.1949	-0.02674			34.5922	-0.01137			34.7999	0.02119			34.5484	-0.01742
35.4569	0.0892			33.2107	-0.00187			34.7519	0.04475			35.2768	0.00282			34.8051	0.02262			35.11	-0.05342			34.6591	0.00131			34.9641	-0.03438			34.1225	-0.01373			34.2378	-0.02854			34.645	-0.01308			34.8537	0.02408			34.5707	-0.01844
35.5006	0.08844			33.2506	-0.00117			34.7748	0.0415			35.2998	0.00184			34.85	0.0189			35.1599	-0.06775			34.7149	0.00141			35.009	-0.06249			34.1664	-0.01123			34.26	-0.03409			34.667	-0.01358			34.8757	0.02385			34.6152	-0.01989
35.5228	0.0911			33.2728	-0.000966364			34.8347	0.03351			35.3436	-0.00106			34.8719	0.0188			35.1828	-0.07289			34.7379	0.00337			35.0309	-0.06706			34.1893	-0.01112			34.3056	-0.03574			34.7109	-0.01313			34.9315	0.02124			34.6372	-0.02035
35.5673	0.09201			33.3144	-0.00107			34.8576	0.02887			35.3666	-0.00338			34.9148	0.02322			35.2277	-0.08014			34.7818	-0.000364408			35.0748	-0.06808			34.2441	-0.00894			34.3286	-0.03405			34.7338	-0.01157			34.9545	0.02			34.6841	-0.02249
35.5903	0.09013			33.3365	-0.00191			34.9134	0.02431			35.4114	-0.00234			34.937	0.026			35.2506	-0.07761			34.8039	-0.000357639			35.097	-0.063			34.2663	-0.00888			34.3715	-0.03541			34.7876	-0.00951			35.0083	0.01375			34.707	-0.02297
35.6342	0.0919			33.3792	-0.00295			34.9374	0.02549			35.4334	-0.0013			34.9806	0.02861			35.2945	-0.07236			34.8476	-0.00494			35.1416	-0.06696			34.31	-0.0117			34.3934	-0.03569			34.8106	-0.00758			35.0303	0.01352			34.7499	-0.02229
35.6563	0.08962			33.4012	-0.00274			34.9932	0.01848			35.4793	-0.00156			35.0027	0.02848			35.3175	-0.06996			34.8705	-0.0081			35.1636	-0.06636			34.332	-0.01619			34.4363	-0.03707			34.8634	-0.00695			35.0911	0.01748			34.7718	-0.02295
35.704	0.08779			33.443	-0.0033			35.0154	0.01717			35.5022	-0.00284			35.0465	0.02812			35.3623	-0.07952			34.9144	-0.00858			35.2074	-0.06744			34.3758	-0.0169			34.4586	-0.0349			34.8856	-0.00863			35.114	0.01498			34.8157	-0.0223
35.7259	0.08918			33.465	-0.00489			35.061	0.02139			35.5581	-0.00367			35.0684	0.02808			35.3845	-0.08349			34.9365	-0.00831			35.2296	-0.07091			34.3987	-0.01816			34.5021	-0.02892			34.9293	-0.00695			35.1639	0.01791			34.8386	-0.0245
35.7738	0.08865			33.5038	-0.00326			35.084	0.01423			35.5801	-0.00681			35.1201	0.02853			35.4292	-0.08085			34.9802	-0.00822			35.2733	-0.07504			34.4516	-0.01755			34.5242	-0.02427			34.9522	-0.00764			35.1859	0.02116			34.8925	-0.02309
35.7958	0.08441			33.526	-0.00425			35.1279	0.00223			35.6298	-0.00931			35.1431	0.02812			35.4514	-0.07407			35.0024	-0.00918			35.2962	-0.07264			34.4737	-0.01782			34.5669	-0.01929			34.9951	-0.01006			35.2397	0.02513			34.9146	-0.02067
35.8416	0.07656			33.5667	-0.00312			35.1498	0.000276688			35.6528	-0.00962			35.186	0.02585			35.497	-0.07556			35.047	-0.00911			35.3391	-0.06808			34.5184	-0.01286			34.5891	-0.01563			35.0171	-0.01139			35.2627	0.02757			34.9584	-0.01833
35.8635	0.07858			33.5896	-0.00324			35.1937	-0.01069			35.6977	-0.01426			35.2089	0.02607			35.5192	-0.07493			35.07	-0.00908			35.361	-0.06858			34.5404	-0.01037			34.6318	-0.00975			35.0619	-0.00955			35.3295	0.02473			34.9805	-0.01731
35.9154	0.07645			33.6405	-0.00153			35.2166	-0.01538			35.7197	-0.01735			35.2508	0.02377			35.5638	-0.06833			35.1229	-0.01025			35.4059	-0.07076			34.5832	-0.00689			34.654	-0.01156			35.0849	-0.01169			35.3524	0.02386			35.0251	-0.01731
35.9374	0.07658			33.6626	-0.00568			35.2795	-0.01312			35.7665	-0.01662			35.2729	0.02427			35.5858	-0.0667			35.145	-0.00826			35.4279	-0.0719			34.6053	-0.00757			34.7016	-0.012			35.1437	-0.00957			35.3993	0.02055			35.0471	-0.01694
35.9972	0.07357			33.7033	-0.0086			35.3024	-0.01274			35.7886	-0.0163			35.3166	0.02394			35.6346	-0.06787			35.1887	-0.00744			35.4717	-0.0716			34.65	-0.00945			34.7245	-0.01151			35.1666	-0.00791			35.4222	0.01983			35.091	-0.01647
36.0271	0.07298			33.7263	-0.01052			35.3453	-0.01586			35.8333	-0.01533			35.3387	0.02626			35.6569	-0.06684			35.2106	-0.00898			35.4947	-0.07015			34.672	-0.01292			34.7674	-0.01019			35.2195	-0.00659			35.4691	0.01674			35.1139	-0.01602
36.088	0.0765			33.7781	-0.00464			35.3682	-0.01534			35.8563	-0.01494			35.3814	0.02875			35.7014	-0.05889			35.2535	-0.00713			35.5386	-0.05685			34.7169	-0.01739			34.7903	-0.00889			35.2424	-0.00621			35.4911	0.01581			35.1578	-0.01478
36.1109	0.07731			33.8011	-0.00146			35.4121	-0.01925			35.9011	-0.01334			35.4044	0.02614			35.7236	-0.05708			35.2755	-0.00619			35.5615	-0.05692			34.7391	-0.0179			34.8432	-0.01051			35.2843	-0.00612			35.5389	0.01824			35.1799	-0.01424
36.1748	0.07662			33.8539	0.00754			35.435	-0.02081			35.9241	-0.01451			35.4473	0.02382			35.7683	-0.05446			35.3213	-0.00516			35.6054	-0.06133			34.7827	-0.01766			34.8661	-0.01296			35.3064	-0.0056			35.5611	0.0185			35.2246	-0.00975
36.1967	0.07098			33.8768	0.01102			35.479	-0.01524			35.9689	-0.01643			35.4692	0.02253			35.7912	-0.0527			35.3434	-0.00443			35.6283	-0.05937			34.8048	-0.01759			34.907	-0.01487			35.3502	-0.00859			35.6068	0.00953			35.2468	-0.01159
36.2475	0.06687			33.9168	0.01262			35.5019	-0.01253			35.9919	-0.01597			35.5141	0.02322			35.8351	-0.03486			35.3872	-0.00277			35.6722	-0.06698			34.8485	-0.01455			34.929	-0.01735			35.3722	-0.00813			35.6297	0.00634			35.2905	-0.01264
36.2695	0.06584			33.9397	0.0119			35.5468	-0.00886			36.0368	-0.01492			35.5361	0.02353			35.8573	-0.03021			35.4101	-0.0059			35.6941	-0.07018			34.8715	-0.013			34.9729	-0.01785			35.416	-0.00881			35.6746	0.00718			35.3125	-0.01383
36.3263	0.0551			33.9915	0.01147			35.5697	-0.00302			36.0588	-0.01452			35.5799	0.02404			35.9019	-0.02629			35.4539	-0.00896			35.74	-0.06669			34.9143	-0.0109			34.9948	-0.02299			35.4382	-0.00953			35.6975	0.00728			35.3612	-0.01423
36.3553	0.05852			34.0135	0.01183			35.6126	0.00456			36.1036	-0.01255			35.602	0.024			35.9249	-0.03645			35.4759	-0.00985			35.7619	-0.06603			34.9363	-0.00959			35.0377	-0.02542			35.4818	-0.0066			35.7424	0.00718			35.3835	-0.01602
36.4191	0.05597			34.0614	0.00629			35.6355	0.00193			36.1258	-0.01215			35.6447	0.0244			35.9687	-0.04641			35.5198	-0.01146			35.8048	-0.05888			34.9802	-0.00864			35.0599	-0.02757			35.5039	-0.00692			35.7653	0.00597			35.4281	-0.01984
36.441	0.06129			34.0833	0.0014			35.6794	-0.00765			36.1704	-0.00931			35.6668	0.02443			35.9909	-0.04228			35.5417	-0.00945			35.8278	-0.0546			35.0021	-0.00655			35.1025	-0.03171			35.5466	-0.00749			35.8102	0.00109			35.4502	-0.01999
36.4869	0.05567			34.1252	-0.00231			35.7023	-0.01228			36.1926	-0.00791			35.7106	0.02284			36.0366	-0.02859			35.5876	-0.00612			35.8717	-0.04542			35.047	-0.00421			35.1247	-0.03115			35.5688	-0.00547			35.8324	-0.00187			35.4949	-0.01827
36.5099	0.04998			34.1474	-0.00241			35.7452	-0.01047			36.2372	-0.00398			35.7327	0.02185			36.0585	-0.02113			35.6105	-0.00696			35.8946	-0.04714			35.0691	-0.00541			35.1683	-0.03127			35.6145	-0.00413			35.878	-0.00441			35.517	-0.01946
36.6076	0.04977			34.187	-0.00334			35.7681	-0.00864			36.2602	-0.00275			35.7764	0.0195			36.1024	-0.00624			35.6524	-0.00632			35.9385	-0.04997			35.1128	-0.00336			35.1913	-0.02904			35.6366	-0.00367			35.9	-0.00542			35.5617	-0.02092
36.6306	0.05072			34.21	-0.00571			35.812	-0.00289			36.316	-0.00167			35.7993	0.01835			36.1253	-0.00425			35.6744	-0.00597			35.9604	-0.04969			35.1347	-0.00181			35.2332	-0.02496			35.6813	-0.00385			35.9588	-0.000173934			35.5847	-0.02051
36.6744	0.04994			34.2499	-0.01176			35.835	-0.00337			36.338	-0.00289			35.8412	0.0178			36.1702	0.000720788			35.7202	-0.00504			36.0053	-0.05226			35.1776	-0.00296			35.2561	-0.02418			35.7042	-0.00208			35.9858	0.00323			35.6305	-0.02331
36.6974	0.04515			34.2728	-0.01023			35.8789	-0.00405			36.3828	-0.000271465			35.8642	0.01614			36.1931	-0.00242			35.7433	-0.00326			36.0272	-0.05517			35.2006	-0.00212			35.3	-0.01951			35.7471	-0.000541475			36.0596	0.00721			35.6525	-0.02545
36.7542	0.04264			34.3257	-0.01399			35.9008	0.00139			36.4049	-0.00164			35.906	0.01406			36.237	-0.00734			35.7861	-0.000988064			36.0712	-0.04195			35.2544	-0.00223			35.3229	-0.01704			35.77	-9.5591e-05			36.0885	0.00747			35.6973	-0.02541
36.7772	0.04821			34.3486	-0.01246			35.9457	0.01908			36.4492	-0.00415			35.929	0.01175			36.26	-0.01107			35.809	-0.00219			36.0941	-0.03388			35.2774	-0.00431			35.3758	-0.0178			35.813	-0.00179			36.1514	0.01161			35.7203	-0.0265
36.831	0.04634			34.3885	-0.01116			35.9686	0.02659			36.4718	-0.00525			35.9719	0.01083			36.3038	-0.02336			35.8599	6.25013e-05			36.1379	-0.01883			35.3182	-0.00495			35.398	-0.01931			35.8351	-0.00444			36.1753	0.01602			35.7731	-0.02867
36.853	0.04892			34.4114	-0.00753			36.0125	0.03481			36.5175	-0.00357			35.994	0.01148			36.3268	-0.03036			35.8828	0.00146			36.1599	-0.02257			35.3412	-0.0065			35.4416	-0.0186			35.8787	-0.00816			36.2471	0.0148			35.7961	-0.02918
36.8968	0.04897			34.4513	-0.00743			36.0345	0.0393			36.5396	-0.00353			36.0357	0.01043			36.3706	-0.0339			35.9277	0.0032			36.2048	-0.0394			35.3841	-0.0073			35.4635	-0.02085			35.9009	-0.00891			36.27	0.01493			35.8519	-0.0292
36.9198	0.04825			34.4733	-0.00541			36.0793	0.04469			36.5843	-0.00353			36.0576	0.01157			36.3926	-0.03675			35.9497	0.00126			36.2267	-0.03913			35.407	-0.00799			35.5064	-0.01954			35.9446	-0.0106			36.3389	0.01466			35.8749	-0.02888
36.9726	0.04985			34.5142	-0.00429			36.1013	0.04397			36.6073	-0.00232			36.1015	0.01165			36.4375	-0.04392			35.9945	0.000463036			36.2716	-0.02031			35.4609	-0.0129			35.5284	-0.01835			35.9666	-0.00985			36.3628	0.01147			35.9297	-0.02783
36.9946	0.05309			34.5371	-0.00426			36.1451	0.04281			36.6531	-0.000459628			36.1235	0.01171			36.4595	-0.05093			36.0166	0.00241			36.2945	-0.01429			35.4828	-0.01369			35.5712	-0.01408			36.0094	-0.0089			36.4276	0.00275			35.9527	-0.02723
37.0395	0.05597			34.579	-0.00257			36.1671	0.03966			36.6751	0.00165			36.1663	0.01563			36.5053	-0.05502			36.0623	0.00367			36.3374	-0.00548			35.5267	-0.01414			35.5932	-0.01531			36.0316	-0.00895			36.4496	0.00146			35.9975	-0.03144
37.0616	0.05754			34.6009	-0.00266			36.212	0.03916			36.725	0.00632			36.1885	0.01564			36.5275	-0.05696			36.0843	0.00318			36.3603	-0.00188			35.5486	-0.0121			35.6371	-0.01718			36.0742	-0.00669			36.4984	-0.0076			36.0197	-0.03132
37.1063	0.06111			34.6418	-0.00544			36.2339	0.04117			36.7471	0.00503			36.2332	0.01562			36.5731	-0.0514			36.1301	0.000149066			36.4062	-0.01414			35.5915	-0.00481			35.659	-0.01681			36.0965	-0.0071			36.5214	-0.00917			36.0654	-0.0308
37.1292	0.05958			34.6648	-0.00541			36.2798	0.05054			36.7928	0.00527			36.2561	0.01755			36.5953	-0.04359			36.1523	-0.00174			36.4282	-0.01949			35.6145	-0.00215			35.7019	-0.01873			36.139	-0.00756			36.5792	-0.00986			36.0873	-0.0297
37.1731	0.05851			34.7156	0.000502342			36.3018	0.05767			36.8158	0.00646			36.312	0.02012			36.6439	-0.02458			36.198	-0.00666			36.4721	-0.02935			35.6703	0.00103			35.7242	-0.01863			36.162	-0.00618			36.6011	-0.01133			36.1312	-0.02751
37.196	0.05429			34.7377	0.00341			36.3456	0.07939			36.8596	0.00406			36.3349	0.02195			36.6659	-0.01886			36.22	-0.0078			36.4941	-0.03052			35.6932	0.00147			35.7668	-0.02301			36.2039	-0.00781			36.651	-0.01475			36.1541	-0.02724
37.2409	0.05702			34.7824	0.00606			36.3676	0.08573			36.8825	0.00106			36.3867	0.02342			36.7107	-0.01071			36.2648	-0.00563			36.5429	-0.03254			35.7461	-0.00217			35.7889	-0.02451			36.2268	-0.01006			36.673	-0.01554			36.198	-0.0246
37.2629	0.05954			34.8054	0.00489			36.4115	0.09117			36.9274	-0.00278			36.4097	0.02066			36.733	-0.0068			36.287	-0.00344			36.5648	-0.02969			35.7682	-0.00349			35.8316	-0.02416			36.2677	-0.01045			36.7218	-0.0152			36.22	-0.02467
37.3097	0.06371			34.8473	0.00358			36.4344	0.08818			36.9494	-0.00586			36.4626	0.01836			36.7796	-0.00896			36.3326	-0.00673			36.6107	-0.01714			35.8129	-0.000461571			35.8536	-0.02616			36.2897	-0.01013			36.7448	-0.01479			36.2648	-0.0249
37.3327	0.06285			34.8702	0.00406			36.4793	0.08469			36.9933	-0.00963			36.4846	0.0167			36.8015	-0.01565			36.3545	-0.00796			36.6336	-0.00803			35.8349	0.00507			35.8974	-0.02809			36.3325	-0.01196			36.8036	-0.00866			36.2868	-0.02348
37.3856	0.06053			34.9121	0.0029			36.5022	0.08199			37.0154	-0.01218			36.5284	0.01606			36.8474	-0.0271			36.4014	-0.00427			36.6915	0.00223			35.8787	0.01181			35.9203	-0.02559			36.3547	-0.01612			36.8256	-0.00598			36.3306	-0.02282
37.4085	0.06061			34.9342	0.00565			36.5471	0.07232			37.0591	-0.01673			36.5506	0.01501			36.8703	-0.02859			36.4234	-0.00374			36.7144	0.00177			35.9007	0.01364			35.9722	-0.02389			36.3993	-0.01776			36.8724	-0.00569			36.3536	-0.02191
37.4534	0.06121			34.9769	0.01047			36.57	0.07114			37.082	-0.01884			36.5932	0.01521			36.9272	-0.02671			36.4692	-0.00112			36.7673	0.00722			35.9486	0.01236			35.9951	-0.02509			36.4215	-0.01637			36.8954	-0.00825			36.3975	-0.02007
37.4755	0.06502			34.9989	0.01458			36.6139	0.06465			37.1259	-0.02142			36.6155	0.01497			36.9501	-0.02401			36.4922	-0.00219			36.7912	0.01313			35.9715	0.00986			36.038	-0.02505			36.4652	-0.01266			36.9413	-0.00819			36.4204	-0.02106
37.5192	0.0657			35.0417	0.01788			36.6358	0.0589			37.1488	-0.02372			36.658	0.0136			37.004	-0.01835			36.5361	-0.00112			36.8471	0.03133			36.0144	0.00502			36.0601	-0.02479			36.4881	-0.01364			36.9632	-0.00612			36.4643	-0.0211
37.5414	0.06479			35.0639	0.01974			36.6797	0.05485			37.1927	-0.02242			36.6802	0.01658			37.0269	-0.01708			36.558	-0.000650756			36.8691	0.02604			36.0373	0.00232			36.1038	-0.01734			36.532	-0.01016			37.0141	-0.00195			36.4865	-0.02077
37.586	0.0644			35.1056	0.02219			36.7017	0.05776			37.2157	-0.02274			36.7219	0.01727			37.0698	-0.00553			36.6029	0.00314			36.9139	0.03434			36.0802	0.00115			36.1258	-0.01859			36.5549	-0.00909			37.036	0.000287339			36.5311	-0.02079
37.6079	0.06656			35.1277	0.02179			36.7455	0.05969			37.2595	-0.02358			36.7448	0.01864			37.0938	-8.3897e-05			36.6248	0.0016			36.9368	0.03913			36.1032	0.000292244			36.1697	-0.01767			36.6058	-0.0052			37.0839	0.009			36.5532	-0.02134
37.6528	0.07332			35.1694	0.02184			36.7685	0.06332			37.2815	-0.02166			36.7882	0.01602			37.1496	-0.00651			36.6697	0.000394709			36.9807	0.0461			36.1491	-0.0013			36.1926	-0.01947			36.6287	-0.0044			37.1058	0.00839			36.5979	-0.02342
37.6758	0.07442			35.1915	0.01964			36.8114	0.06581			37.3263	-0.01775			36.8099	0.01258			37.1725	-0.01757			36.6926	0.000634027			37.0028	0.04497			36.1711	-0.00232			36.2355	-0.01987			36.6696	-0.002			37.1597	0.01358			36.6199	-0.02259
37.7206	0.07372			35.2372	0.01567			36.8343	0.06989			37.3493	-0.01341			36.8525	0.01236			37.2304	-0.03884			36.7365	-0.00292			37.0485	0.03975			36.2159	-0.00431			36.2584	-0.01893			36.6919	-0.000301045			37.1816	0.01493			36.6648	-0.02173
37.7427	0.07298			35.2592	0.01663			36.8792	0.0741			37.3932	-0.01507			36.8755	0.01392			37.2533	-0.04421			36.7595	-0.00211			37.0705	0.04356			36.2388	-0.00684			36.3023	-0.01012			36.7325	-0.0017			37.2265	0.01333			36.6877	-0.02144
37.7874	0.072			35.302	0.01934			36.9012	0.07057			37.4151	-0.0153			36.9183	0.01543			37.3081	-0.04466			36.8034	0.000562463			37.1154	0.05037			36.2827	-0.00865			36.3252	-0.00715			36.7554	-0.00016571			37.2487	0.01395			36.7316	-0.02339
37.8094	0.07318			35.324	0.0191			36.946	0.06392			37.46	-0.01327			36.9403	0.01717			37.3311	-0.04189			36.8253	0.00151			37.1374	0.04303			36.3046	-0.00809			36.3681	-0.00751			36.7973	-0.0012			37.2943	0.01633			36.7535	-0.02261
37.8553	0.08003			35.3669	0.01371			36.9681	0.05995			37.4819	-0.0151			36.9842	0.01759			37.377	-0.02994			36.8692	0.00209			37.1822	0.0255			36.3485	-0.00386			36.3911	-0.00965			36.8202	-0.00181			37.3163	0.01414			36.7974	-0.02208
37.8775	0.07782			35.3898	0.01179			37.0138	0.06179			37.5268	-0.01599			37.0071	0.01779			37.3992	-0.03117			36.8921	0.00202			37.2043	0.02158			36.3707	-0.00302			36.4339	-0.01457			36.8621	-0.00215			37.3611	0.01088			36.8203	-0.02228
37.9231	0.07525			35.4317	0.00763			37.0368	0.06454			37.5488	-0.01354			37.049	0.01536			37.4458	-0.03998			36.936	0.00215			37.249	0.01034			36.4213	-0.00431			36.4569	-0.01711			36.8851	-0.00265			37.3841	0.00873			36.8652	-0.02105
37.945	0.07815			35.4546	0.00901			37.0806	0.06922			37.5936	-0.01417			37.0719	0.01498			37.4687	-0.03728			36.9589	0.00217			37.2709	0.0082			36.4436	-0.00596			36.5008	-0.02168			36.9269	-0.000722564			37.429	0.00767			36.8872	-0.01898
37.9889	0.0844			35.4955	0.01148			37.1036	0.06769			37.6158	-0.01483			37.1158	0.01227			37.5136	-0.04094			37.0028	0.00398			37.3148	0.01672			36.4851	-0.00456			36.5228	-0.02291			36.9499	-0.00235			37.4519	0.00663			36.9311	-0.02007
38.0119	0.0814			35.5185	0.01406			37.1475	0.05321			37.6605	-0.01868			37.1388	0.01139			37.5357	-0.04427			37.0258	0.00418			37.337	0.01618			36.5081	-0.00468			36.5656	-0.02698			36.9918	-0.00696			37.4958	0.00424			36.954	-0.02063
38.0558	0.08114			35.5603	0.01335			37.1704	0.05125			37.6825	-0.02047			37.1936	0.0095			37.5814	-0.03936			37.0697	0.00642			37.3826	0.00973			36.551	-0.00792			36.5885	-0.02485			37.0147	-0.00781			37.518	0.00277			36.9989	-0.02014
38.0787	0.08125			35.5825	0.01536			37.2143	0.0549			37.7313	-0.02284			37.2156	0.00967			37.6034	-0.03359			37.0917	0.00577			37.4046	-0.01082			36.5729	-0.0067			36.6304	-0.02371			37.0556	-0.00634			37.5626	0.00293			37.0208	-0.02095
38.1225	0.0812			35.6252	0.01357			37.2362	0.05305			37.7542	-0.02306			37.2654	0.01255			37.6523	-0.01405			37.1365	0.00588			37.4535	-0.02573			36.6158	-0.00627			36.6526	-0.02474			37.0778	-0.00441			37.5855	0.00437			37.0657	-0.01736
38.1448	0.08117			35.6471	0.01258			37.2821	0.05058			37.7991	-0.02507			37.2876	0.0108			37.6752	-0.00928			37.1584	0.00617			37.4764	-0.01803			36.6379	-0.00843			36.6973	-0.02508			37.1204	-0.00731			37.6314	0.01033			37.0876	-0.01923
38.1894	0.07766			35.691	0.0097			37.3042	0.04426			37.821	-0.02686			37.3323	0.00899			37.7191	-0.00272			37.2033	0.00954			37.5292	-0.000600192			36.6826	-0.00589			36.7193	-0.02529			37.1426	-0.00879			37.6535	0.00904			37.1335	-0.01864
38.2116	0.07084			35.7129	0.00797			37.35	0.03372			37.8669	-0.03314			37.3542	0.0074			37.742	-0.000769374			37.2262	0.01104			37.5515	0.00664			36.7047	-0.00475			36.7621	-0.02758			37.1843	-0.00923			37.7002	0.00855			37.1564	-0.01772
38.2572	0.06935			35.7538	0.00429			37.3719	0.03249			37.889	-0.03685			37.4031	0.00814			37.7859	0.00483			37.2791	0.0097			37.5971	0.02981			36.7484	-0.00455			36.784	-0.02886			37.2062	-0.01236			37.7222	0.00948			37.1994	-0.01922
38.2792	0.0699			35.7758	0.0027			37.4177	0.03045			37.9358	-0.03561			37.425	0.00961			37.8088	0.00634			37.302	0.00995			37.6191	0.03679			36.7714	-0.00276			36.8269	-0.02541			37.2501	-0.00916			37.767	0.01545			37.2213	-0.02245
38.327	0.07168			35.8187	-0.00269			37.4398	0.02837			37.9578	-0.03372			37.4679	0.00747			37.8527	-0.00928			37.3479	0.00849			37.6639	0.04932			36.8153	-0.006			36.8498	-0.02166			37.2721	-0.00884			37.79	0.01661			37.2671	-0.025
38.3491	0.07136			35.8416	-0.00386			37.4856	0.02206			38.0035	-0.02945			37.4898	0.00737			37.8748	-0.01077			37.3708	0.00556			37.6868	0.05536			36.8374	-0.00761			36.9057	-0.01834			37.3149	-0.00906			37.8349	0.01465			37.2893	-0.02647
38.3938	0.07231			35.8925	-0.0107			37.5076	0.01803			38.0256	-0.03087			37.5347	0.00834			37.9185	-0.00787			37.4167	-0.00044665			37.7447	0.04978			36.8821	-0.00961			36.9277	-0.01874			37.3371	-0.01124			37.8568	0.01194			37.333	-0.02503
38.416	0.07276			35.9146	-0.01379			37.5534	0.0162			38.0734	-0.0302			37.5566	0.00857			37.9415	-0.00124			37.4396	-0.00122			37.7686	0.03818			36.905	-0.00975			36.9715	-0.01445			37.3797	-0.01324			37.9027	0.00689			37.3559	-0.02421
38.4607	0.07153			35.9574	-0.01513			37.5755	0.01743			38.0953	-0.02853			37.5995	0.01192			37.9853	0.00426			37.4845	-0.000498324			37.8244	0.00673			36.9489	-0.00737			36.9935	-0.01227			37.4019	-0.01079			37.9247	0.00528			37.3988	-0.02002
38.4826	0.0697			35.9802	-0.01435			37.6222	0.02845			38.1442	-0.02699			37.6217	0.01352			38.0073	0.00973			37.5066	0.0003504			37.8464	-0.00657			36.9718	-0.00754			37.0373	-0.01501			37.4446	-0.0111			37.9705	0.00607			37.4217	-0.01934
38.5275	0.07125			36.0201	-0.0138			37.6443	0.03426			38.1671	-0.02463			37.6664	0.01438			38.0512	0.01257			37.5513	-0.00127			37.8903	-0.01089			37.0267	-0.00964			37.0593	-0.01984			37.4675	-0.01			37.9927	0.00768			37.4656	-0.02255
38.5494	0.07491			36.0423	-0.01284			37.69	0.03634			38.212	-0.02286			37.6883	0.01309			38.0751	0.01306			37.5743	-0.00274			37.9132	-0.00877			37.0496	-0.00865			37.1022	-0.02539			37.5084	-0.00706			38.0393	0.00937			37.4886	-0.02318
38.5943	0.07474			36.0879	-0.00617			37.7129	0.03663			38.2342	-0.02214			37.7342	0.0119			38.129	0.01774			37.6192	-0.00555			37.9571	-0.01548			37.0935	-0.01101			37.1251	-0.02877			37.5305	-0.00587			38.0623	0.0085			37.5324	-0.02595
38.6162	0.07526			36.1099	-0.00476			37.7618	0.03022			38.2798	-0.01952			37.7563	0.00806			38.1509	0.02118			37.6421	-0.00848			37.9793	-0.02131			37.1155	-0.0111			37.172	-0.03034			37.5722	-0.00584			38.1061	0.00457			37.5544	-0.02765
38.6601	0.06796			36.1498	-0.00151			37.7838	0.03279			38.3019	-0.02057			37.8	0.00782			38.1968	0.01825			37.687	-0.00716			38.0239	-0.02575			37.1613	-0.01072			37.1941	-0.02976			37.5942	-0.00439			38.1291	0.00245			37.5992	-0.02881
38.6831	0.0616			36.1727	0.00242			37.8286	0.03413			38.3486	-0.01468			37.823	0.00649			38.2187	0.01685			37.709	-0.00734			38.0459	-0.03283			37.1835	-0.00886			37.2368	-0.02935			37.638	-0.00126			38.173	-0.00455			37.6222	-0.02893
38.7291	0.06377			36.2146	0.00456			37.8506	0.03748			38.3708	-0.01527			37.8659	0.00417			38.2636	0.01622			37.7538	-0.00967			38.0888	-0.0319			37.2262	-0.00921			37.2587	-0.02853			37.6602	-0.00364			38.1959	-0.00216			37.6671	-0.02705
38.752	0.06525			36.2368	0.00507			37.8955	0.03736			38.4194	-0.0203			37.8948	0.000153174			38.2857	0.01093			37.7758	-0.01236			38.1117	-0.03606			37.2483	-0.01012			37.3046	-0.02465			37.7019	-0.00182			38.2398	0.00178			37.69	-0.02858
38.7989	0.06081			36.2784	0.000610095			37.9175	0.03361			38.4414	-0.01985			37.9397	0.000191296			38.3304	0.01403			37.8196	-0.01596			38.1546	-0.03489			37.292	-0.01383			37.3276	-0.02469			37.7238	-0.00176			38.2627	0.00261			37.7449	-0.02616
38.8209	0.06392			36.3006	-0.00338			37.9623	0.03214			38.4873	-0.01906			37.9618	-0.000238035			38.3534	0.01354			37.8436	-0.01661			38.1767	-0.044			37.3149	-0.01488			37.3695	-0.02496			37.7657	-0.000363964			38.3066	0.000399124			37.7678	-0.02709
38.8637	0.06241			36.3413	-0.00121			37.9852	0.02847			38.5094	-0.01691			38.0085	-0.00393			38.3972	0.00291			37.9034	-0.01754			38.2194	-0.04988			37.3578	-0.01835			37.3917	-0.02257			37.7886	-0.00116			38.3296	-0.00206			37.8326	-0.02594
38.8866	0.05784			36.3634	-0.000249575			38.0291	0.02173			38.5571	-0.01304			38.0314	-0.00716			38.4195	0.00127			37.9254	-0.0201			38.2423	-0.04803			37.3797	-0.01911			37.4333	-0.01852			37.8425	-0.000722364			38.3744	-0.000931189			37.8556	-0.02633
38.9295	0.05318			36.4051	0.000392457			38.0513	0.01513			38.5791	-0.00895			38.0872	-0.00683			38.4641	-0.000269123			37.9692	-0.0212			38.2862	-0.03965			37.4246	-0.02018			37.4554	-0.02037			37.8645	-0.00231			38.3964	-0.000908037			37.8975	-0.02412
38.9515	0.05149			36.428	0.000724293			38.096	0.01266			38.6259	-0.00461			38.1092	-0.00686			38.4863	-0.00206			37.9922	-0.02193			38.3081	-0.0254			37.4466	-0.02056			37.4971	-0.01769			37.9083	0.00206			38.4403	0.00599			37.9214	-0.02571
38.9953	0.04973			36.4699	-0.00254			38.1179	0.01279			38.6478	-0.00663			38.1611	-0.00468			38.5319	0.000767792			38.0351	-0.02249			38.354	-0.00542			37.4924	-0.01795			37.519	-0.01816			37.9303	0.00256			38.4624	0.00859			37.9733	-0.02367
39.0173	0.04814			36.4919	-0.00488			38.1627	0.01043			38.6927	-0.0144			38.1832	-0.00395			38.554	-0.00134			38.058	-0.02304			38.377	-0.00121			37.5154	-0.01824			37.56	-0.01698			37.9721	0.00587			38.5071	0.01071			37.9962	-0.02131
39.0612	0.04333			36.5318	-0.00687			38.1847	0.0047			38.7149	-0.01671			38.2279	-0.00269			38.5997	0.00235			38.1029	-0.02315			38.4258	0.01308			37.5692	-0.01643			37.5819	-0.01446			37.9951	0.00618			38.53	0.0113			38.0391	-0.0168
39.0831	0.04539			36.5547	-0.00684			38.2385	-0.00845			38.7595	-0.02012			38.2501	-0.00231			38.6218	0.00546			38.1248	-0.02233			38.4478	0.01771			37.5922	-0.01224			37.6228	-0.00921			38.0499	0.0031			38.5749	0.00672			38.062	-0.01625
39.129	0.04132			36.5966	-0.00455			38.2608	-0.01163			38.7825	-0.02253			38.2947	-0.000969951			38.6665	0.00925			38.1687	-0.02259			38.4937	0.03519			37.648	-0.00968			37.6467	-0.00856			38.0739	0.00298			38.5979	0.00433			38.106	-0.01631
39.1519	0.03727			36.6195	-0.00182			38.3064	-0.00918			38.8263	-0.02727			38.3169	-0.000188396			38.6886	0.00775			38.1917	-0.02284			38.5158	0.04014			37.671	-0.0118			37.7015	-0.00502			38.1267	0.00379			38.6547	0.00287			38.1288	-0.01722
39.1948	0.04738			36.6614	-0.00178			38.3283	-0.01185			38.8493	-0.02811			38.3615	0.00181			38.7334	0.01179			38.2355	-0.02298			38.5605	0.04047			37.7278	-0.0083			37.7235	-0.00345			38.1497	0.00225			38.6766	0.000492652			38.1717	-0.01599
39.2167	0.04209			36.6836	-0.00203			38.3742	-0.01753			38.8932	-0.033			38.3837	-0.000664676			38.7555	0.01498			38.2575	-0.02343			38.5834	0.03839			37.7499	-0.00532			37.7664	0.00245			38.2045	-0.00191			38.7215	0.0014			38.1947	-0.01486
39.2616	0.04234			36.7263	-0.00577			38.3963	-0.01664			38.9161	-0.03214			38.4283	-0.00125			38.8002	0.02273			38.3034	-0.0195			38.6273	0.03298			37.7936	-0.00484			37.7883	0.00321			38.2265	-0.00261			38.7435	0.00195			38.2376	-0.01413
39.2836	0.03757			36.7492	-0.00484			38.442	-0.00878			38.96	-0.03102			38.4505	-0.00275			38.8221	0.03032			38.3253	-0.02011			38.6493	0.03761			37.8156	-0.00642			37.8302	0.000487977			38.2684	-0.00555			38.7893	0.000835083			38.2606	-0.01527
39.3284	0.04272			36.794	-0.00503			38.4639	-0.00308			38.9829	-0.02725			38.4952	-0.00244			38.869	0.03685			38.3692	-0.02103			38.6942	0.04648			37.8665	-0.00583			37.8531	-0.000300505			38.2903	-0.00595			38.8123	-0.00345			38.3024	-0.01374
39.3514	0.0441			36.8162	-0.00768			38.5088	-0.00192			39.0278	-0.02482			38.5171	-0.00282			38.8919	0.03843			38.3921	-0.01963			38.7171	0.04692			37.8886	-0.01028			37.908	0.00213			38.3332	-0.00322			38.8561	-0.00308			38.3253	-0.01175
39.3943	0.04189			36.8579	-0.00793			38.531	-0.00298			39.0497	-0.02556			38.561	0.000269737			38.9358	0.03812			38.446	-0.01601			38.7609	0.03202			37.9323	-0.01186			37.9302	0.00379			38.3551	-0.00425			38.8791	-0.00351			38.3682	-0.01272
39.4163	0.03877			36.8798	-0.00862			38.5756	0.00221			39.0946	-0.02497			38.5839	0.00337			38.9587	0.03663			38.468	-0.01838			38.783	0.02595			37.9542	-0.01129			37.9708	0.0048			38.399	-0.00162			38.923	0.00294			38.3902	-0.01259
39.4611	0.03254			36.9197	-0.00912			38.5986	0.00683			39.1166	-0.02473			38.6278	0.00609			39.0016	0.03499			38.5138	-0.01949			38.8278	0.02654			37.9991	-0.01445			37.9938	0.00511			38.4209	-0.000541102			38.945	0.00248			38.432	-0.01165
39.483	0.03466			36.9419	-0.01012			38.6425	0.014			39.1634	-0.02083			38.65	0.0061			39.0246	0.03447			38.5367	-0.02054			38.8498	0.03004			38.0212	-0.01422			38.0362	0.000866655			38.4628	0.00168			38.9898	0.00856			38.456	-0.01192
39.5269	0.04203			36.9825	-0.01018			38.6646	0.01277			39.1856	-0.01787			38.6956	0.00722			39.0684	0.0354			38.5916	-0.01989			38.8946	0.03483			38.0649	-0.01125			38.0583	1.72056e-05			38.485	0.000921764			39.0127	0.01104			38.5069	-0.0136
39.5498	0.04149			37.0045	-0.01147			38.7083	0.01356			39.2323	-0.01622			38.7177	0.00888			39.0914	0.03391			38.6137	-0.01907			38.9167	0.03094			38.0871	-0.01218			38.1	0.000230421			38.5316	-0.000521345			39.0606	0.01116			38.5308	-0.01425
39.6047	0.04057			37.0474	-0.00981			38.7312	0.01342			39.2543	-0.01648			38.7625	0.00755			39.1343	0.03191			38.6584	-0.0163			38.9624	0.02723			38.1332	-0.01311			38.1229	-0.000915876			38.5536	0.00162			39.0828	0.01498			38.5837	-0.01778
39.6276	0.03953			37.0693	-0.01307			38.7751	0.00861			39.3011	-0.0165			38.7854	0.00646			39.1572	0.03188			38.6813	-0.01635			38.9853	0.02685			38.1552	-0.0159			38.1638	-0.00242			38.5985	0.0025			39.1294	0.01006			38.6056	-0.01748
39.6795	0.03341			37.1122	-0.01925			38.797	0.0078			39.324	-0.01653			38.8293	0.00547			39.2011	0.02883			38.7272	-0.01416			39.0312	0.03892			38.199	-0.01682			38.186	-0.00202			38.6206	0.002			39.1514	0.0083			38.6485	-0.01751
39.7024	0.03273			37.1352	-0.02432			38.8459	0.00419			39.3699	-0.01649			38.8514	0.00479			39.223	0.03114			38.7494	-0.01446			39.0541	0.03781			38.2211	-0.01713			38.2287	-0.000528706			38.6703	0.000335561			39.1983	0.00801			38.6704	-0.01862
39.7454	0.03381			37.177	-0.03288			38.8679	0.00772			39.3918	-0.01481			38.8961	0.00536			39.2669	0.02847			38.7961	-0.01797			39.099	0.03655			38.2649	-0.01579			38.2516	-0.000106653			38.6922	-0.00289			39.2204	0.00719			38.7133	-0.01852
39.7683	0.03463			37.1991	-0.03613			38.9117	0.01228			39.4387	-0.0136			38.9183	0.00862			39.2889	0.02825			38.819	-0.01815			39.122	0.03295			38.2871	-0.01628			38.2965	-0.0012			38.7451	-0.00749			39.272	0.00298			38.7363	-0.01903
39.8112	0.03795			37.2409	-0.04169			38.9347	0.01137			39.4616	-0.01402			38.963	0.0126			39.3337	0.01388			38.8639	-0.01629			39.1778	0.00334			38.3307	-0.01837			38.3186	-0.00174			38.767	-0.00747			39.294	0.00416			38.7891	-0.02144
39.8331	0.03693			37.263	-0.04209			38.9776	0.00542			39.5085	-0.01346			38.9851	0.0119			39.3557	0.00269			38.8868	-0.01682			39.1998	-0.00671			38.3536	-0.01984			38.3593	-0.00338			38.8199	-0.00596			39.3478	0.00998			38.812	-0.02148
39.877	0.03786			37.3037	-0.04343			38.9995	0.00245			39.5305	-0.01383			39.0308	0.01104			39.3995	-0.01642			38.9412	-0.0167			39.2436	-0.01761			38.3975	-0.01873			38.3815	-0.00609			38.8418	-0.00503			39.3698	0.01128			38.8629	-0.02268
39.8991	0.03736			37.3259	-0.04278			39.0434	-0.00645			39.5764	-0.01251			39.0527	0.00841			39.4235	-0.02456			38.9637	-0.01817			39.2666	-0.02197			38.4197	-0.01894			38.4221	-0.00743			38.8927	-0.00351			39.4236	0.0043			38.8858	-0.02168
39.9448	0.04204			37.3685	-0.04431			39.0653	-0.00831			39.5985	-0.0124			39.0986	0.00581			39.4774	-0.02555			39.0093	-0.0229			39.3115	-0.02677			38.4644	-0.01974			38.4441	-0.00728			38.9147	-0.00267			39.4465	0.00579			38.9297	-0.02225
39.9677	0.04334			37.3915	-0.04383			39.1112	-0.00848			39.6432	-0.0165			39.1205	0.00774			39.5003	-0.01348			39.0313	-0.02486			39.3336	-0.0268			38.4873	-0.01836			38.487	-0.00218			38.9625	-0.00161			39.5044	0.00424			38.9517	-0.0189
40.0206	0.0385			37.4313	-0.03945			39.1352	-0.00289			39.6652	-0.01887			39.1664	0.00976			39.5452	-0.00499			39.0772	-0.02191			39.3783	-0.01423			38.5312	-0.01829			38.5089	-0.000740879			38.9855	-0.000183635			39.5263	0.00388			38.9955	-0.01877
40.0426	0.03934			37.4543	-0.04152			39.189	0.00332			39.712	-0.02126			39.1885	0.00703			39.5681	-0.00161			39.0992	-0.01797			39.4005	-0.01034			38.5541	-0.01724			38.5508	-0.000422796			39.0573	-0.000301689			39.5752	-3.63916e-05			39.0175	-0.01671
40.0885	0.03688			37.4952	-0.04932			39.2119	0.00543			39.734	-0.02238			39.2322	0.0075			39.6279	-0.00118			39.146	-0.01494			39.4491	-0.01453			38.599	-0.01466			38.5727	0.00258			39.0792	3.65274e-05			39.5972	-0.000623901			39.0624	-0.01635
40.1107	0.03813			37.5181	-0.05558			39.2608	0.01115			39.7808	-0.022			39.2552	0.00812			39.6499	-0.000271773			39.1681	-0.01252			39.472	-0.01255			38.6211	-0.0128			38.6136	0.00248			39.1281	-0.00147			39.649	0.00134			39.0844	-0.01668
40.1554	0.03519			37.561	-0.05831			39.2848	0.01721			39.803	-0.01836			39.299	0.00864			39.7007	0.0105			39.2148	-0.0122			39.5169	-0.00606			38.6648	-0.00882			38.6358	0.00363			39.15	-0.00219			39.671	-0.000869628			39.1292	-0.01617
40.1774	0.03666			37.5832	-0.05572			39.3376	0.02396			39.8486	-0.01517			39.3212	0.00696			39.7227	0.01079			39.2377	-0.01341			39.539	-0.00207			38.687	-0.0068			38.6784	0.00401			39.1929	-0.00115			39.7208	0.00482			39.1512	-0.01882
40.2222	0.03088			37.6248	-0.05378			39.3595	0.02125			39.8708	-0.01338			39.3659	0.00634			39.7676	0.00506			39.2836	-0.01325			39.5837	-0.01114			38.7316	-0.00686			38.7014	0.00663			39.2158	-0.00156			39.7437	0.0049			39.195	-0.01722
40.2443	0.02899			37.6469	-0.05343			39.4044	0.01396			39.9185	-0.01503			39.3878	0.00461			39.7895	0.00405			39.3065	-0.01137			39.6067	-0.0109			38.7538	-0.00921			38.7433	0.00965			39.2577	-0.00089263			39.7946	-0.00055208			39.2169	-0.01548
40.289	0.03147			37.6906	-0.04822			39.4266	0.01207			39.9414	-0.01416			39.4327	0.00226			39.8344	0.00489			39.3584	-0.01289			39.6506	-0.01029			38.7985	-0.00773			38.7662	0.0083			39.2799	-0.00161			39.8166	-0.000224028			39.2608	-0.01319
40.3111	0.02965			37.7124	-0.04577			39.4713	0.02277			39.9882	-0.0123			39.4556	-0.000325315			39.8573	0.00887			39.3804	-0.01213			39.6727	-0.00561			38.8214	-0.00738			38.8081	0.00867			39.3236	0.0016			39.8644	-0.00378			39.2828	-0.01502
40.3648	0.04072			37.755	-0.04489			39.4942	0.0283			40.0102	-0.01397			39.5095	0.000406859			39.9012	0.01516			39.4262	-0.01019			39.7184	0.00887			38.8653	-0.0083			38.831	0.00858			39.3465	0.000662625			39.8874	-0.00216			39.3267	-0.01817
40.387	0.04411			37.7772	-0.04664			39.5391	0.01609			40.057	-0.01487			39.5317	0.000619839			39.9252	0.01643			39.4482	-0.01116			39.7413	0.0163			38.8882	-0.00652			38.8859	0.00762			39.3884	-0.000192197			39.9362	-0.01184			39.3488	-0.01919
40.4307	0.04804			37.8228	-0.04418			39.562	0.00983			40.079	-0.01502			39.5773	7.09261e-05			39.968	0.01333			39.492	-0.01007			39.7852	0.02586			38.9331	-0.00464			38.9088	0.00779			39.4114	-1.98424e-05			39.9592	-0.01466			39.3935	-0.01948
40.4536	0.04595			37.8449	-0.04323			39.6198	-0.00189			40.1249	-0.01957			39.5992	0.000283031			39.991	0.01443			39.514	-0.01267			39.8081	0.03132			38.956	-0.00425			38.9627	0.00661			39.4652	0.00374			40.007	-0.0258			39.4154	-0.01902
40.4955	0.05038			37.8857	-0.04652			39.642	-0.00713			40.1478	-0.02181			39.6441	-0.00017358			40.0349	0.000249609			39.5579	-0.01634			39.852	0.04388			39.0079	-0.00534			38.9856	0.00741			39.4873	0.00463			40.029	-0.02721			39.4593	-0.01871
40.5184	0.05074			37.9078	-0.04677			39.6877	-0.01409			40.2017	-0.02832			39.6664	-0.000560432			40.0578	-0.000460628			39.58	-0.01715			39.874	0.03424			39.03	-0.00562			39.0355	0.00962			39.53	0.00322			40.0759	-0.02709			39.4813	-0.01656
40.5613	0.04857			37.9485	-0.04991			39.7106	-0.01555			40.2246	-0.02785			39.7109	-0.000418093			40.1077	0.00407			39.6247	-0.01926			39.9189	0.00939			39.0737	-0.00421			39.0584	0.00825			39.5522	0.00278			40.0978	-0.02729			39.5251	-0.01364
40.5832	0.04957			37.9714	-0.04943			39.7734	-0.02887			40.2824	-0.03228			39.7329	-0.00207			40.1299	0.000140001			39.6468	-0.01734			39.9418	0.00773			39.0966	-0.00386			39.1113	0.00702			39.5969	0.0033			40.1447	-0.02568			39.5474	-0.01489
40.6291	0.05096			38.0123	-0.04582			39.7954	-0.0333			40.3046	-0.03187			39.7837	0.000926331			40.1745	-0.00116			39.6965	-0.01842			39.9866	-0.00751			39.1405	-0.00305			39.1338	0.00436			39.619	0.00241			40.1669	-0.0258			39.5909	-0.01641
40.651	0.05109			38.0353	-0.04384			39.8502	-0.04411			40.3523	-0.02936			39.8057	0.0012			40.1966	0.00293			39.7184	-0.01886			40.0096	-0.00603			39.1625	-0.00128			39.1866	0.0044			39.6617	-0.0012			40.2125	-0.02359			39.613	-0.01677
40.6939	0.05753			38.0951	-0.04448			39.8722	-0.04787			40.3752	-0.02816			39.8486	0.000632878			40.2413	0.01544			39.7623	-0.01453			40.0535	-0.01491			39.2074	-0.000784116			39.2088	0.00503			39.6846	0.000189307			40.2345	-0.02406			39.6578	-0.01867
40.7159	0.05966			38.1173	-0.04488			39.929	-0.0533			40.433	-0.02568			39.8715	-0.000720029			40.2634	0.01407			39.7846	-0.0149			40.0756	-0.02358			39.2296	-0.000884087			39.2514	0.00387			39.7275	0.00198			40.2804	-0.02065			39.6807	-0.01912
40.7608	0.05613			38.161	-0.04718			39.951	-0.0535			40.455	-0.0242			39.9154	-0.00144			40.3081	0.01736			39.8291	-0.01426			40.1203	-0.0381			39.2732	-0.00182			39.2735	0.0042			39.7497	0.0011			40.3033	-0.01638			39.7236	-0.01808
40.7837	0.05607			38.1839	-0.0449			40.0078	-0.04468			40.5019	-0.01901			39.9373	-0.00192			40.3303	0.01094			39.8521	-0.01318			40.1432	-0.04981			39.2961	-0.00205			39.3183	-0.00184			39.7913	0.00161			40.3501	-0.01128			39.7457	-0.0176
40.8276	0.05563			38.2268	-0.03878			40.0298	-0.04091			40.5238	-0.0131			39.9832	-0.00192			40.3749	-0.01018			39.908	-0.01639			40.1861	-0.05383			39.341	0.000721462			39.3404	-0.00413			39.8143	0.00272			40.3721	-0.00922			39.7894	-0.01648
40.8495	0.05513			38.2487	-0.03663			40.0856	-0.03432			40.5727	-0.01132			40.0051	-0.00123			40.3979	-0.01626			39.9301	-0.01874			40.2091	-0.05557			39.3629	0.000642331			39.3831	-0.01104			39.8561	0.00324			40.42	-0.000802532			39.8116	-0.01537
40.8934	0.06194			38.2906	-0.03034			40.1076	-0.03334			40.5947	-0.00875			40.049	0.00137			40.4418	-0.00919			39.9738	-0.01658			40.2529	-0.06083			39.4078	-0.000988901			39.406	-0.01386			39.8782	0.00392			40.4421	-0.000411856			39.8562	-0.01286
40.9164	0.06255			38.3135	-0.03061			40.1624	-0.04107			40.6415	-0.01154			40.0712	0.00114			40.4647	1.22199e-05			39.9967	-0.01629			40.2759	-0.06042			39.4299	-0.0031			39.4489	-0.01155			39.919	0.00427			40.4888	-0.00635			39.8783	-0.01161
40.9603	0.07023			38.3654	-0.02824			40.1844	-0.04057			40.6634	-0.01415			40.1148	0.00446			40.5096	0.0063			40.0406	-0.01325			40.3198	-0.06114			39.4736	-0.00306			39.4709	-0.01012			39.9419	0.0028			40.5127	-0.00755			39.9221	-0.0106
40.9823	0.07145			38.3894	-0.02838			40.2502	-0.04212			40.7093	-0.01324			40.137	0.00667			40.5318	-0.00183			40.0628	-0.01174			40.3417	-0.06111			39.4966	-0.00176			39.5127	-0.01052			39.9828	0.00199			40.5675	-0.0077			39.9443	-0.0117
41.0282	0.06924			38.4432	-0.02772			40.2721	-0.04086			40.7315	-0.01144			40.1817	0.00776			40.5784	-0.01116			40.1054	-0.0075			40.3866	-0.05881			39.5395	-0.00208			39.5357	-0.01021			40.0057	0.00138			40.5896	-0.01012			39.9889	-0.01351
41.0501	0.07147			38.4653	-0.02767			40.329	-0.03926			40.7752	-0.00858			40.2037	0.00837			40.6006	-0.01264			40.1294	-0.00653			40.4085	-0.06142			39.5616	-0.00527			39.5796	-0.00838			40.0466	-0.00387			40.6404	-0.0163			40.0118	-0.01382
41.094	0.07012			38.507	-0.02468			40.3509	-0.03976			40.7981	-0.00972			40.2475	0.00585			40.6472	-0.01981			40.1832	-0.004			40.4524	-0.04947			39.6063	-0.00428			39.6015	-0.0085			40.0688	-0.00472			40.6623	-0.01849			40.0557	-0.01399
41.117	0.06887			38.529	-0.02267			40.4068	-0.04136			40.8419	-0.00327			40.2704	0.00459			40.6702	-0.02361			40.2054	-0.00436			40.4754	-0.05139			39.6285	-0.0041			39.6514	-0.00503			40.1105	-0.00525			40.7191	-0.02439			40.0777	-0.01567
41.1608	0.06406			38.5758	-0.02052			40.4287	-0.03446			40.864	-0.00238			40.3153	0.00348			40.716	-0.01243			40.25	-0.00407			40.5192	-0.04537			39.6721	-0.00293			39.6733	-0.00422			40.1334	-0.0039			40.7411	-0.02539			40.1215	-0.02019
41.1838	0.06327			38.5978	-0.02227			40.4826	-0.02159			40.9088	0.00171			40.3373	0.00184			40.7382	-0.00932			40.273	-0.00559			40.5422	-0.03407			39.6951	-0.00441			39.7162	-0.00397			40.1883	-0.00155			40.8109	-0.02293			40.1437	-0.02221
41.2336	0.06215			38.6407	-0.02455			40.5065	-0.01513			40.9307	0.00444			40.3821	0.000189152			40.7829	-0.01236			40.3278	-0.00328			40.588	-0.00903			39.7379	-0.00609			39.7384	-0.00486			40.2104	-0.00263			40.8389	-0.02029			40.1884	-0.02148
41.2558	0.06047			38.6626	-0.02615			40.5923	-0.00402			40.9756	0.000903369			40.4051	-0.00153			40.805	-0.01129			40.3498	-0.0034			40.6101	0.00434			39.7599	-0.00712			39.78	-0.00131			40.2531	-0.00528			40.9027	-0.02066			40.2105	-0.01913
41.3064	0.06066			38.7065	-0.0301			40.6152	-0.00636			40.9985	0.0015			40.4479	-0.000248261			40.8497	-0.0032			40.3946	-0.00455			40.6549	0.01505			39.8038	-0.00619			39.8022	0.00203			40.276	-0.00327			40.9266	-0.01734			40.2532	-0.01865
41.3284	0.06142			38.7294	-0.03442			40.6601	-0.00905			41.0424	0.00519			40.4709	0.000809366			40.8716	0.00277			40.4168	-0.00729			40.677	0.01581			39.826	-0.00309			39.8459	0.00423			40.3179	-0.00236			40.9944	-0.01315			40.2753	-0.01823
41.3763	0.06166			38.7693	-0.03649			40.684	-0.00965			41.0644	0.00702			40.5148	0.00147			40.9165	0.01286			40.4614	-0.00558			40.7217	0.03207			39.8696	-0.00643			39.8679	0.00575			40.3399	-0.00181			41.0224	-0.01149			40.324	-0.01595
41.3992	0.05852			38.7922	-0.03886			40.7369	0.01027			41.1092	0.01623			40.5377	0.0014			40.9387	0.00312			40.4836	-0.0036			40.7436	0.03084			39.8916	-0.00563			39.9087	0.00433			40.3817	-0.000779485			41.0942	-0.00943			40.3469	-0.01689
41.4451	0.05931			38.8351	-0.03829			40.7599	0.01992			41.1312	0.01897			40.5906	0.00374			40.9834	-0.02316			40.5432	-0.00503			40.7885	0.03193			39.9344	-0.00548			39.9309	0.00388			40.4037	-0.000662336			41.1181	-0.00344			40.3908	-0.01825
41.467	0.05836			38.8572	-0.03854			40.8037	0.02204			41.1771	0.02694			40.6125	0.00337			41.0053	-0.0365			40.5871	-0.00779			40.8115	0.03332			39.9565	-0.00478			39.9736	0.0019			40.4456	-0.000843481			41.177	-0.00456			40.4138	-0.0183
41.5109	0.05785			38.898	-0.03913			40.8266	0.01704			41.199	0.02826			40.6654	0.00829			41.0511	-0.05168			40.6101	-0.00843			40.8563	0.03254			39.9993	-0.00509			39.9957	0.00132			40.4685	0.00064455			41.1989	-0.00431			40.4576	-0.01837
41.5328	0.05893			38.9209	-0.0412			40.8715	0.01337			41.2449	0.02985			40.6874	0.0085			41.0741	-0.05794			40.6529	-0.00995			40.8783	0.03422			40.0222	-0.00711			40.0384	0.00229			40.5114	-0.00336			41.2608	0.00241			40.4798	-0.0169
41.5768	0.05489			38.9618	-0.0394			40.8935	0.01832			41.2668	0.03023			40.7312	0.00638			41.117	-0.06278			40.6749	-0.01137			40.9231	0.04135			40.0651	-0.00594			40.0603	0.00462			40.5337	-0.00449			41.2827	0.00196			40.5245	-0.01712
41.5997	0.05774			38.9847	-0.04071			40.9393	0.0169			41.3137	0.03625			40.7533	0.00488			41.1399	-0.05907			40.7198	-0.00951			40.9454	0.04375			40.088	-0.00519			40.1022	0.00746			40.5762	-0.00462			41.3395	0.00412			40.5466	-0.01673
41.6436	0.05604			39.0356	-0.03728			40.9613	0.01566			41.3358	0.03776			40.798	0.00469			41.1848	-0.03561			40.7419	-0.00804			40.99	0.04629			40.1339	-0.00915			40.1241	0.00717			40.5982	-0.00479			41.3605	0.00291			40.5923	-0.01844
41.6655	0.05705			39.0585	-0.0359			41.0072	0.01773			41.3825	0.04102			40.8201	0.00543			41.2077	-0.02832			40.7846	-0.00863			41.0121	0.04147			40.1568	-0.00785			40.168	0.01077			40.643	-0.00318			41.4223	0.00137			40.6142	-0.01813
41.7114	0.06421			39.1004	-0.03471			41.0301	0.02467			41.4044	0.04119			40.8649	0.00586			41.2506	-0.02614			40.8075	-0.00957			41.0588	0.05131			40.1987	-0.00623			40.1899	0.01057			40.665	-0.00183			41.4443	0.00364			40.6601	-0.0178
41.7343	0.0645			39.1224	-0.03451			41.074	0.02687			41.4513	0.03915			40.8869	0.00636			41.2736	-0.0169			40.8504	-0.01285			41.0808	0.05391			40.2208	-0.00436			40.2318	0.00996			40.7069	-0.00452			41.4971	0.00233			40.682	-0.0204
41.7772	0.05736			39.1643	-0.03437			41.0969	0.02415			41.4733	0.03973			40.9317	0.00708			41.3174	-0.00254			40.8723	-0.01177			41.1256	0.06107			40.2666	-0.000904445			40.2548	0.00631			40.7298	-0.00329			41.5191	-0.000170594			40.7269	-0.01829
41.7991	0.05917			39.1865	-0.03448			41.1408	0.02351			41.5182	0.04412			40.9538	0.00494			41.3404	-0.00158			40.9172	-0.00998			41.1485	0.06646			40.2895	0.0013			40.2996	0.00838			40.7727	-0.00436			41.5769	-0.00861			40.7489	-0.01805
41.844	0.0625			39.2281	-0.03779			41.1637	0.02408			41.5411	0.04575			40.9975	0.00318			41.3843	-2.15212e-05			40.9392	-0.01003			41.2034	0.05287			40.3324	0.000416057			40.3218	0.01119			40.7957	-0.00654			41.5998	-0.01136			40.7937	-0.01977
41.867	0.06248			39.2502	-0.03669			41.2076	0.0296			41.587	0.04094			41.0204	0.0029			41.4062	0.000687027			40.9841	-0.00846			41.2263	0.0321			40.3563	-0.00169			40.3645	0.01615			40.8385	-0.00949			41.6567	-0.01717			40.8167	-0.01981
41.9108	0.05763			39.2929	-0.03327			41.2296	0.03812			41.6092	0.03646			41.0643	0.00608			41.4511	0.00181			41.006	-0.00992			41.2792	0.0064			40.4101	-0.00313			40.3874	0.01736			40.8607	-0.01061			41.6786	-0.01821			40.8606	-0.01871
41.9338	0.05575			39.3149	-0.03382			41.2784	0.04054			41.6548	0.02752			41.0866	0.00848			41.474	0.00868			41.0519	-0.00958			41.3021	0.00128			40.4321	-0.00287			40.4303	0.01395			40.9023	-0.0096			41.7355	-0.01824			40.8835	-0.01957
41.9876	0.0517			39.3578	-0.02845			41.3014	0.04441			41.6777	0.02227			41.1311	0.00784			41.5169	0.0154			41.0739	-0.01051			41.347	0.01072			40.476	-0.00563			40.4532	0.01426			40.9253	-0.00875			41.7574	-0.01582			40.9294	-0.02396
42.0096	0.05292			39.3807	-0.02871			41.3572	0.04486			41.7236	0.01473			41.1533	0.0058			41.5398	0.01778			41.1167	-0.01309			41.37	0.00836			40.4982	-0.00381			40.4951	0.01214			40.9672	-0.00993			41.8133	-0.00595			40.9514	-0.02341
42.0555	0.05722			39.4226	-0.02978			41.3793	0.04524			41.7465	0.01091			41.1979	0.00471			41.5837	0.02802			41.1406	-0.01328			41.4268	-0.01087			40.5428	0.00201			40.5181	0.00937			40.9893	-0.00879			41.8352	-0.00533			40.9952	-0.02112
42.0774	0.05476			39.4455	-0.02839			41.424	0.04295			41.7904	0.00794			41.22	0.00461			41.6067	0.03081			41.1935	-0.00793			41.4497	-0.01093			40.565	0.000476224			40.559	0.00425			41.031	-0.00842			41.8921	0.0032			41.0174	-0.02005
42.1243	0.0506			39.4993	-0.02907			41.447	0.04626			41.8134	0.00392			41.2648	0.00753			41.6515	0.0404			41.2164	-0.00567			41.5056	-0.02529			40.6096	-0.000292028			40.5821	0.00045101			41.054	-0.01099			41.914	0.00671			41.062	-0.01851
42.1472	0.04956			39.5233	-0.02981			41.4909	0.05637			41.8573	-0.00314			41.2869	0.00742			41.6755	0.04499			41.2613	-0.00251			41.5285	-0.03			40.6315	-0.00218			40.6238	-0.00277			41.0968	-0.00961			41.9689	0.01633			41.0841	-0.01876
42.1921	0.04775			39.5761	-0.03257			41.5138	0.05748			41.8812	-0.00437			41.3326	0.00292			41.7313	0.04142			41.2843	-0.00177			41.5914	-0.05174			40.6754	-0.00398			40.6458	-0.00217			41.119	-0.0104			41.9908	0.01812			41.1279	-0.01845
42.2142	0.05005			39.5991	-0.03239			41.5567	0.0679			41.936	-0.0096			41.3545	0.00139			41.7535	0.03441			41.3401	0.00224			41.6135	-0.06512			40.6977	-0.000366241			40.6767	-0.00182			41.1664	-0.00946			42.0556	0.01286			41.1508	-0.01834
42.2609	0.0551			39.6519	-0.03155			41.5796	0.06832			41.958	-0.01279			41.3994	0.00157			41.7991	0.03128			41.363	0.00418			41.6582	-0.07036			40.7433	0.00615			40.7185	-0.000329268			41.1893	-0.01062			42.0776	0.01453			41.1947	-0.02074
42.2838	0.05308			39.6749	-0.03347			41.6245	0.05406			42.0059	-0.01757			41.4213	0.00073224			41.8221	0.03387			41.4169	0.00463			41.6811	-0.05647			40.7652	0.00661			40.7407	0.000189536			41.2312	-0.00778			42.1294	0.00607			41.2176	-0.01874
42.3297	0.04673			39.7277	-0.03112			41.6465	0.04253			42.0288	-0.01884			41.4652	0.000566946			41.867	0.02495			41.4398	0.00561			41.7251	-0.04655			40.8101	0.00402			40.7833	-0.000526014			41.2532	-0.00646			42.1514	0.0015			41.2615	-0.01646
42.3519	0.04841			39.7517	-0.03171			41.6903	0.03246			42.0836	-0.01912			41.4882	0.000319313			41.8899	0.02506			41.4837	0.00877			41.7471	-0.0372			40.832	0.00371			40.8054	0.00496			41.297	-0.00901			42.2042	0.00142			41.2837	-0.01636
42.3955	0.0486			39.8035	-0.02981			41.7133	0.02591			42.1076	-0.01563			41.541	-0.00182			41.9338	0.02124			41.5077	0.00825			41.7918	-0.01944			40.8859	0.00458			40.8482	0.01062			41.319	-0.00806			42.2262	0.00331			41.3283	-0.01761
42.4175	0.05384			39.8255	-0.02856			41.7572	0.01067			42.1644	-0.00541			41.564	-0.00165			41.9567	0.02022			41.5605	0.00611			41.8139	-0.00861			40.9081	0.00445			40.8704	0.0151			41.3629	-0.0084			42.285	-0.0027			41.3506	-0.01745
42.4614	0.04906			39.8684	-0.02409			41.7801	0.01098			42.1874	-0.00257			41.6098	0.000673445			42.0006	0.02708			41.5827	0.00726			41.8586	0.01181			40.9517	0.00227			40.912	0.01638			41.3858	-0.0096			42.307	-0.00805			41.3961	-0.01902
42.4843	0.04782			39.8903	-0.02284			41.824	0.01154			42.2452	0.00842			41.6318	-0.000324956			42.0236	0.02451			41.6283	0.00363			41.8808	0.02271			40.9738	-0.000338258			40.935	0.01818			41.4397	-0.00737			42.3618	-0.01444			41.4191	-0.01881
42.5282	0.04374			39.9342	-0.01899			41.8469	0.01049			42.2682	0.01157			41.6767	-0.00146			42.0674	0.01789			41.6503	0.00332			41.9255	0.02757			41.0195	-0.00235			40.9768	0.02105			41.4626	-0.00817			42.3838	-0.01647			41.462	-0.01993
42.5501	0.0458			39.9564	-0.01954			41.8918	0.01132			42.327	0.0097			41.6987	-0.00125			42.0894	0.01402			41.6981	0.00351			41.9474	0.02322			41.0416	4.67879e-05			40.9991	0.02187			41.5155	-0.00772			42.4426	-0.00673			41.4849	-0.02227
42.594	0.04403			39.998	-0.02135			41.9137	0.0105			42.349	0.00632			41.7445	0.00053521			42.1342	0.00125			41.7203	0.00284			41.9963	0.0098			41.0853	0.0041			41.0417	0.01908			41.5384	-0.00679			42.4646	-0.00566			41.5288	-0.02267
42.6169	0.04646			40.02	-0.0231			41.9596	0.01511			42.3958	0.00301			41.7674	0.00011918			42.1572	0.0014			41.765	0.01455			42.0183	0.01195			41.1075	0.00609			41.0646	0.01779			41.5952	-0.00392			42.5194	-0.00842			41.5508	-0.02265
42.6608	0.04749			40.0679	-0.02651			41.9815	0.01351			42.4188	0.00253			41.8223	0.00278			42.2001	-0.00699			41.7872	0.0152			42.0631	0.03401			41.1531	0.00532			41.1065	0.01663			41.6172	-0.0074			42.5433	-0.00779			41.5956	-0.01966
42.6838	0.04736			40.0908	-0.02768			42.0265	0.00928			42.4636	0.00281			41.8444	0.00491			42.224	-0.01189			41.8318	0.01932			42.0852	0.04402			41.1753	0.00374			41.1287	0.01731			41.6651	-0.00604			42.5972	-0.00655			41.6175	-0.01846
42.7276	0.04608			40.1317	-0.02947			42.0484	0.01051			42.4858	0.0034			41.8891	0.00855			42.2769	-0.02316			41.8547	0.02084			42.1299	0.06235			41.219	-9.01924e-05			41.1704	0.01866			41.687	-0.00818			42.6191	-0.0089			41.6634	-0.0212
42.7496	0.04471			40.1536	-0.02972			42.0922	0.00768			42.5315	0.00689			41.9113	0.00921			42.2998	-0.02183			41.9016	0.01704			42.152	0.07007			41.2419	0.00185			41.1923	0.01759			41.7289	-0.01006			42.674	-0.01123			41.6854	-0.02309
42.7945	0.04937			40.1955	-0.02868			42.1152	0.00974			42.5544	0.00595			41.956	0.00961			42.3567	-0.02612			41.9236	0.01365			42.1977	0.06906			41.2848	0.00327			41.2351	0.01732			41.7508	-0.00898			42.6969	-0.01368			41.7282	-0.02313
42.8164	0.05304			40.2176	-0.03118			42.1591	0.01155			42.6003	0.000943065			41.9779	0.01098			42.3796	-0.02944			41.9674	0.00883			42.2197	0.0701			41.3077	0.00294			41.2574	0.0178			41.7947	-0.00773			42.7488	-0.00957			41.7512	-0.02134
42.8603	0.05558			40.2603	-0.03601			42.181	0.01304			42.6225	0.000309292			42.0228	0.01239			42.436	-0.03201			41.9904	0.00653			42.2645	0.06815			41.3496	0.00242			41.303	0.01999			41.8167	-0.00704			42.7707	-0.01003			41.7951	-0.01808
42.8822	0.05599			40.2833	-0.03853			42.2259	0.0111			42.6681	0.00131			42.0449	0.01209			42.4592	-0.03453			42.0343	0.00359			42.2875	0.06493			41.3726	0.000692735			41.3259	0.02109			41.8595	-0.00553			42.8266	-0.00793			41.8173	-0.01761
42.9281	0.05804			40.3271	-0.03978			42.2488	0.01107			42.6902	-8.34719e-05			42.0896	0.01159			42.511	-0.01954			42.0562	0.00276			42.3324	0.05219			41.4225	-0.00507			41.3688	0.02196			41.8825	-0.00436			42.8485	-0.00906			41.877	-0.01632
42.9502	0.05856			40.3501	-0.03705			42.2927	0.00801			42.7379	-0.000911028			42.1125	0.01286			42.534	-0.00955			42.1011	0.00237			42.3553	0.05256			41.4445	-0.00597			41.3907	0.02119			41.9234	-0.00625			42.9034	-0.00934			41.9228	-0.01541
42.9951	0.0572			40.4079	-0.03405			42.3156	0.00265			42.7599	0.00055201			42.1654	0.01469			42.5918	-0.00441			42.123	0.00151			42.3992	0.04526			41.4893	-0.00466			41.4346	0.02045			41.9455	-0.00746			42.9263	-0.00879			41.9457	-0.01467
43.0169	0.05271			40.4299	-0.0334			42.3585	0.00211			42.8067	0.0014			42.1893	0.0153			42.6137	-0.00398			42.1669	0.000610248			42.4221	0.05084			41.5114	-0.00593			41.4566	0.01897			41.9892	-0.00914			42.9832	-0.00546			41.9895	-0.01188
43.0618	0.05261			40.4718	-0.03461			42.3825	0.0029			42.8287	0.00253			42.2521	0.0182			42.6646	-0.0106			42.1888	-0.00173			42.467	0.05044			41.5531	-0.00637			41.5005	0.01624			42.0112	-0.00979			43.0061	-0.00397			42.0115	-0.01129
43.0847	0.0543			40.4947	-0.03578			42.4403	-0.009			42.8736	0.00439			42.2751	0.01513			42.6868	-0.00504			42.2337	-0.00233			42.4892	0.05073			41.5753	-0.00936			41.5224	0.01372			42.055	-0.00899			43.066	-0.0039			42.0574	-0.01272
43.1286	0.05582			40.5466	-0.03687			42.4623	-0.01651			42.8965	0.00309			42.3269	0.01946			42.7324	0.01178			42.2558	-0.000878214			42.5338	0.03644			41.6189	-0.0078			41.5653	0.01373			42.078	-0.00804			43.0879	-0.00347			42.0803	-0.01393
43.1515	0.05653			40.5695	-0.03653			42.5161	-0.02586			42.9414	0.00608			42.3499	0.02165			42.7544	0.01285			42.3005	0.00226			42.556	0.02641			41.6411	-0.00586			41.5874	0.01216			42.1328	-0.01002			43.1467	0.00435			42.1362	-0.01235
43.1954	0.0492			40.6124	-0.03656			42.5381	-0.02908			42.9643	0.00709			42.4028	0.02147			42.7983	0.01482			42.3235	0.0023			42.6007	0.03561			41.6828	-0.00747			41.6301	0.01079			42.1547	-0.01172			43.1687	0.00178			42.1601	-0.0101
43.2174	0.0451			40.6345	-0.03848			42.5839	-0.03525			43.0082	0.0069			42.4249	0.022			42.8212	0.00704			42.3664	0.000229024			42.6246	0.01931			41.7057	-0.00278			41.6522	0.0097			42.1976	-0.01132			43.2265	0.01067			42.212	-0.01012
43.2632	0.04337			40.6782	-0.04691			42.6059	-0.03706			43.0311	0.00598			42.4696	0.01775			42.8651	-0.00552			42.3903	-0.000161966			42.6785	0.02548			41.7487	0.00283			41.6949	0.00691			42.2198	-0.01227			43.2495	0.01219			42.2341	-0.00898
43.2854	0.04382			40.7011	-0.05228			42.6609	-0.03683			43.082	0.01226			42.4925	0.01401			42.888	-0.00913			42.4451	-0.00599			42.7014	0.03044			41.7707	0.00492			41.7171	0.00612			42.2634	-0.0104			43.3073	0.00642			42.2778	-0.00965
43.333	0.04486			40.743	-0.05439			42.6838	-0.03478			43.1042	0.01395			42.5474	0.01096			42.9309	0.0077			42.4671	-0.00823			42.7453	0.02351			41.8145	0.00595			41.7598	0.00232			42.2864	-0.01196			43.3293	0.00265			42.3007	-0.0089
43.3553	0.0393			40.766	-0.05586			42.7317	-0.0245			43.1498	0.01857			42.5703	0.00703			42.9538	0.01867			42.512	-0.0122			42.7682	0.01974			41.8365	0.00436			41.782	0.0066			42.3293	-0.01025			43.3881	0.00139			42.3446	-0.01035
43.3999	0.04465			40.8098	-0.05906			42.7546	-0.02862			43.1728	0.01765			42.6152	0.00441			42.9977	0.0364			42.5341	-0.01338			42.8131	0.00557			41.8804	0.00214			41.8246	0.00647			42.3513	-0.01004			43.41	0.0011			42.3675	-0.01113
43.422	0.04167			40.8318	-0.05736			42.8134	-0.04518			43.2176	0.01893			42.6371	0.00266			43.02	0.03904			42.5798	-0.01224			42.8351	-0.0132			41.9024	0.00455			41.8466	0.00496			42.3941	-0.00763			43.4649	0.000253439			42.4114	-0.01542
43.4667	0.04094			40.8747	-0.05154			42.8354	-0.05124			43.2398	0.02066			42.682	0.00166			43.0655	0.04011			42.6017	-0.01236			42.8809	-0.04031			41.9462	0.00596			41.8884	-0.000741903			42.416	-0.00835			43.4868	0.00153			42.4336	-0.01802
43.4896	0.04312			40.8969	-0.05344			42.8803	-0.05215			43.2854	0.01874			42.7039	0.00316			43.0875	0.03928			42.6476	-0.01051			42.9029	-0.0406			41.9691	0.00485			41.9104	-0.00117			42.4589	-0.00873			43.5397	-0.000639357			42.4782	-0.01375
43.5345	0.04225			40.9395	-0.05947			42.9032	-0.05305			43.3074	0.01849			42.7488	0.01148			43.1343	0.0549			42.6696	-0.01019			42.9497	-0.03034			42.013	-0.00249			41.9532	-0.000222895			42.4819	-0.00811			43.5616	-0.00214			42.5012	-0.01234
43.5574	0.04275			40.9624	-0.06214			42.9481	-0.05044			43.3543	0.01819			42.7707	0.01345			43.1563	0.05952			42.7174	-0.01198			42.9717	-0.02212			42.0359	-0.00437			41.9752	-0.00171			42.5248	-0.00982			43.6175	-0.00275			42.5451	-0.01211
43.6033	0.03539			41.0054	-0.06502			42.9703	-0.04518			43.3772	0.01977			42.8146	0.01352			43.2002	0.07029			42.7394	-0.01203			43.0175	-0.0052			42.0798	0.00137			42.0191	0.00202			42.5477	-0.01102			43.6394	-0.00168			42.567	-0.0111
43.6254	0.03167			41.0275	-0.06302			43.0159	-0.04616			43.4231	0.02363			42.8368	0.01382			43.2231	0.07271			42.7832	-0.01088			43.0405	-0.00609			42.1019	0.00189			42.041	0.00515			42.6046	-0.01208			43.6953	0.000407102			42.6119	-0.0126
43.6751	0.03058			41.0701	-0.05525			43.0379	-0.05104			43.445	0.02667			42.8805	0.01043			43.267	0.07336			42.8062	-0.01176			43.0844	-0.01164			42.1467	0.000706481			42.0849	0.00645			42.6275	-0.00998			43.7173	-0.000243581			42.6348	-0.01488
43.6981	0.03315			41.0924	-0.0519			43.0827	-0.05625			43.4909	0.02658			42.9026	0.00854			43.2899	0.06855			42.8511	-0.01214			43.1083	-0.01502			42.1688	0.00179			42.107	0.00886			42.6684	-0.00989			43.7731	-0.00805			42.6807	-0.01501
43.742	0.0338			41.1347	-0.04847			43.1047	-0.05894			43.5129	0.02597			42.9473	0.00484			43.3338	0.06375			42.873	-0.01387			43.1512	-0.02889			42.2135	0.000669775			42.1577	0.01354			42.6906	-0.00818			43.796	-0.01099			42.7026	-0.01299
43.7649	0.02926			41.1576	-0.04753			43.1495	-0.0677			43.5577	0.023			42.9702	0.00431			43.3558	0.06324			42.9169	-0.01555			43.1741	-0.02129			42.2354	0.0002117			42.1806	0.01182			42.7332	-0.00856			43.8599	-0.00848			42.7475	-0.01299
43.8098	0.03388			41.1996	-0.04515			43.1716	-0.0697			43.5799	0.02155			43.0151	0.00543			43.3996	0.06831			42.9389	-0.01503			43.218	-0.00746			42.2813	-0.0012			42.2225	0.00722			42.7561	-0.01014			43.8818	-0.00923			42.7694	-0.0118
43.8317	0.03465			41.2225	-0.04421			43.2164	-0.06612			43.6245	0.01958			43.0371	0.00579			43.4226	0.06932			42.9827	-0.01345			43.241	0.00148			42.3032	-0.00125			42.2449	0.00671			42.7861	-0.01332			43.9367	-0.00834			42.8203	-0.01095
43.8776	0.03618			41.2644	-0.04513			43.2383	-0.0673			43.6467	0.02202			43.0819	0.00373			43.4665	0.06811			43.0057	-0.01274			43.2848	0.00399			42.3471	-0.000877267			42.2766	0.00817			42.825	-0.01094			43.9586	-0.00925			42.8423	-0.01196
43.8997	0.03292			41.2873	-0.04374			43.2832	-0.0677			43.6914	0.0236			43.1039	0.00301			43.4894	0.06756			43.0496	-0.01556			43.3078	0.0082			42.3691	-0.002			42.3165	0.00345			42.8472	-0.00932			44.0164	-0.01544			42.8871	-0.01237
43.9444	0.036			41.3292	-0.04481			43.3061	-0.06817			43.7133	0.02375			43.1478	-0.000136286			43.5333	0.06701			43.0725	-0.01942			43.3517	0.01055			42.4129	-0.00543			42.3385	0.00308			42.8898	-0.00796			44.0384	-0.01677			42.9093	-0.01341
43.9664	0.03854			41.3513	-0.04131			43.351	-0.07263			43.7592	0.02167			43.1698	-0.00274			43.5562	0.05993			43.1183	-0.02239			43.3746	0.00819			42.435	-0.00352			42.3823	0.00099318			42.9117	-0.00811			44.1012	-0.02072			42.953	-0.01093
44.0102	0.03216			41.395	-0.03656			43.3729	-0.07491			43.7813	0.0239			43.2136	-0.00667			43.6001	0.04932			43.1403	-0.02265			43.4195	0.01804			42.4798	-0.0032			42.4044	0.00511			42.9546	-0.00951			44.1252	-0.01915			42.9759	-0.01173
44.0332	0.03045			41.4169	-0.0365			43.4188	-0.0794			43.827	0.02697			43.2358	-0.00918			43.6221	0.04216			43.1852	-0.02357			43.4417	0.01806			42.5017	-0.00222			42.4481	0.00932			42.9768	-0.01131			44.193	-0.02395			43.0318	-0.01349
44.077	0.03506			41.4599	-0.03519			43.4408	-0.07795			43.8499	0.02887			43.2804	-0.01522			43.6659	0.02657			43.2072	-0.02119			43.4863	0.02073			42.5466	-0.000840668			42.4704	0.01038			43.0185	-0.01191			44.2149	-0.02497			43.0547	-0.01371
44.099	0.03557			41.4828	-0.03635			43.4867	-0.07578			43.8958	0.03142			43.3033	-0.01873			43.6879	0.0291			43.251	-0.01673			43.5082	0.01576			42.5686	-0.000340784			42.513	0.01092			43.0405	-0.01107			44.2827	-0.03315			43.1076	-0.01382
44.1439	0.03428			41.5256	-0.03023			43.5086	-0.06895			43.9179	0.0355			43.3472	-0.02159			43.7338	0.03437			43.2739	-0.01478			43.5521	0.00607			42.6134	-0.000929984			42.5359	0.01056			43.0823	-0.00847			44.3067	-0.03603			43.1297	-0.014
44.1668	0.03181			41.5478	-0.02764			43.5535	-0.05374			43.9636	0.0353			43.3691	-0.02381			43.7557	0.03387			43.3178	-0.01631			43.575	-0.00125			42.6353	-0.000640693			42.5788	0.01238			43.1042	-0.00742			44.3705	-0.03555			43.1744	-0.01377
44.2207	0.03203			41.5915	-0.02798			43.5764	-0.04686			43.9866	0.03684			43.414	-0.02872			43.7996	0.03994			43.3398	-0.01541			43.6199	-0.00083961			42.6792	0.00483			42.6009	0.01315			43.1461	-0.00224			44.3959	-0.03617			43.1963	-0.01234
44.2436	0.03292			41.6144	-0.02719			43.6303	-0.04286			44.0335	0.03683			43.4361	-0.03037			43.8225	0.04134			43.3837	-0.01286			43.6419	-0.000871246			42.7014	0.0059			42.6456	0.01293			43.1691	6.85996e-05			44.4538	-0.02813			43.2402	-0.01217
44.2885	0.038			41.6573	-0.02992			43.6532	-0.03904			44.0564	0.0351			43.4819	-0.0274			43.8664	0.04457			43.4066	-0.01221			43.6857	0.00998			42.746	0.00597			42.6676	0.01366			43.211	0.000318999			44.4767	-0.02812			43.2632	-0.01121
44.3107	0.04328			41.6792	-0.03242			43.6991	-0.04603			44.1132	0.0367			43.5048	-0.02563			43.8894	0.04729			43.4495	-0.00872			43.7079	0.02235			42.7683	0.00557			42.7104	0.0112			43.2339	-0.00172			44.5396	-0.02139			43.308	-0.01197
44.3573	0.04048			41.7212	-0.03273			43.721	-0.04955			44.1362	0.03487			43.5487	-0.02596			43.9342	0.05265			43.4724	-0.00871			43.7516	0.04457			42.8129	0.00196			42.7325	0.0129			43.2768	-0.00352			44.5635	-0.02194			43.3301	-0.01336
44.3792	0.03813			41.7441	-0.0306			43.7649	-0.04467			44.1831	0.03177			43.5716	-0.02637			43.9562	0.05351			43.5173	-0.00541			43.7737	0.04692			42.8348	0.0011			42.7763	0.0168			43.2988	-0.00286			44.6213	-0.02475			43.3738	-0.01423
44.4241	0.03757			41.785	-0.02624			43.7878	-0.03686			44.205	0.03262			43.6255	-0.0263			44	0.05869			43.5393	-0.00233			43.8184	0.04033			42.8787	0.00473			42.7992	0.01651			43.3416	-0.00182			44.6433	-0.02374			43.3963	-0.01454
44.4463	0.032			41.8072	-0.02561			43.8317	-0.02864			44.2509	0.02975			43.648	-0.02703			44.022	0.06162			43.5831	-0.000549012			43.8413	0.03862			42.9009	0.00326			42.8411	0.01359			43.3655	-0.00226			44.7061	-0.01823			43.4401	-0.01422
44.4909	0.03725			41.8498	-0.02442			43.8537	-0.02598			44.2731	0.02875			43.6929	-0.02586			44.0659	0.06157			43.6052	-0.000173903			43.8852	0.03295			42.9455	0.00112			42.863	0.01116			43.4184	-0.000981146			44.7291	-0.02139			43.4631	-0.01789
44.5139	0.03642			41.8728	-0.02289			43.8985	-0.02569			44.3197	0.02673			43.7148	-0.02674			44.0888	0.06233			43.6499	-0.00167			43.9072	0.01915			42.9685	-0.00112			42.9049	0.00827			43.4403	-0.000853471			44.7889	-0.02453			43.507	-0.01876
44.5588	0.04609			41.9146	-0.02035			43.9206	-0.02709			44.3417	0.02631			43.7607	-0.03001			44.1327	0.03825			43.6729	-0.00266			43.952	0.01325			43.0213	0.00377			42.9279	0.00729			43.4822	-0.000497692			44.8138	-0.02587			43.5289	-0.0187
44.5807	0.05441			41.9376	-0.01957			43.9654	-0.01247			44.3875	0.022			43.7836	-0.03041			44.1556	0.03042			43.7167	0.000745005			43.974	0.00727			43.0435	0.00628			42.9697	0.00269			43.5042	-0.00305			44.8727	-0.03273			43.5738	-0.01806
44.6256	0.06628			41.9794	-0.01493			43.9875	-0.00754			44.4097	0.02071			43.8295	-0.0307			44.2005	0.00909			43.7397	0.00342			44.0209	0.01133			43.0881	0.00648			42.9917	0.00323			43.547	-0.00321			44.8966	-0.0347			43.5958	-0.01827
44.6475	0.07247			42.0034	-0.01372			44.0322	0.00303			44.4563	0.02341			43.8515	-0.03147			44.2227	-0.0007138			43.7836	0.01023			44.043	0.00669			43.1103	0.00543			43.0346	0.00573			43.5691	-0.00357			44.9575	-0.03487			43.6396	-0.01888
44.6934	0.08614			42.0672	-0.00678			44.0542	0.00583			44.4793	0.0242			43.8973	-0.02941			44.2663	-0.01838			43.8055	0.01353			44.0887	-0.01747			43.1559	0.00436			43.0565	0.00713			43.6148	-0.00378			44.9804	-0.03529			43.6616	-0.01873
44.7154	0.09156			42.0891	-0.00223			44.099	0.00145			44.5241	0.02237			43.9194	-0.02807			44.2893	-0.01468			43.8494	0.01145			44.1109	-0.02948			43.1782	0.00515			43.1014	0.00857			43.6378	-0.00205			45.0422	-0.03668			43.7064	-0.02181
44.7602	0.1009			42.131	0.00196			44.1219	0.00533			44.5461	0.01997			43.9641	-0.02474			44.3331	-0.02299			43.8723	0.01257			44.1585	-0.04633			43.2218	0.00541			43.1234	0.00911			43.6808	-0.00174			45.0662	-0.03396			43.7284	-0.02188
44.7822	0.10464			42.153	0.00411			44.1668	0.00951			44.59	0.01923			43.9861	-0.02345			44.3561	-0.01961			43.9162	0.01525			44.1806	-0.05218			43.2439	0.00508			43.1672	0.01583			43.7027	-0.00338			45.128	-0.03112			43.7733	-0.02084
44.827	0.11039			42.1949	0.00574			44.1888	0.01425			44.6121	0.01843			44.03	-0.02188			44.4	-0.0028			43.9392	0.0149			44.2283	-0.05553			43.2876	-0.00158			43.1892	0.01844			43.7456	-0.00869			45.1499	-0.03139			43.7953	-0.02089
44.849	0.1102			42.217	0.00549			44.2356	0.0109			44.6568	0.01307			44.0522	-0.02215			44.4219	-0.00157			43.9831	0.01469			44.2505	-0.0509			43.3098	-0.00328			43.2331	0.01806			43.7677	-0.00748			45.2058	-0.02299			43.8391	-0.02159
44.8929	0.11785			42.2597	0.00366			44.2586	0.00942			44.6787	0.01074			44.0968	-0.0211			44.4668	-0.00188			44.006	0.01255			44.2981	-0.05909			43.3545	-0.00768			43.2552	0.01755			43.8114	-0.00726			45.2277	-0.02364			43.862	-0.02102
44.9158	0.12294			42.2819	0.00566			44.3114	0.00717			44.7246	0.00877			44.1189	-0.0208			44.4897	0.00153			44.0489	0.01288			44.3211	-0.05907			43.3774	-0.00944			43.2999	0.0128			43.8336	-0.00856			45.2866	-0.0236			43.9179	-0.02176
44.9597	0.12768			42.3255	6.62114e-05			44.3336	0.00706			44.7466	0.00875			44.1636	-0.02102			44.5336	0.00013921			44.0708	0.01104			44.3669	-0.05085			43.4213	-0.01324			43.3221	0.01464			43.8782	-0.00694			45.3085	-0.0255			43.94	-0.02251
44.9826	0.12997			42.3477	-0.00169			44.3773	0.01154			44.7914	0.00502			44.1857	-0.01885			44.5566	-0.00238			44.1157	0.01041			44.3889	-0.04613			43.4432	-0.01263			43.3657	0.01931			43.9002	-0.00712			45.3704	-0.02102			43.9867	-0.02369
45.0265	0.13797			42.3913	-0.000222121			44.3994	0.01587			44.8136	0.00149			44.2304	-0.01769			44.6134	-0.00994			44.1386	0.01239			44.4368	-0.0433			43.4881	-0.00903			43.3879	0.01987			43.943	-0.00674			45.3923	-0.01773			44.0086	-0.02477
45.0487	0.13884			42.4135	-0.000783897			44.4431	0.01328			44.8613	-0.00134			44.2525	-0.01827			44.6363	-0.00949			44.1835	0.01295			44.4589	-0.038			43.5103	-0.01179			43.4325	0.01657			43.9652	-0.00817			45.4462	-0.01107			44.0535	-0.02468
45.0933	0.13632			42.4552	-0.000783521			44.4651	0.01732			44.8835	-0.00349			44.2983	-0.02092			44.6912	0.00155			44.2055	0.01235			44.5046	-0.03251			43.554	-0.01515			43.4547	0.01596			44.0089	-0.0072			45.4681	-0.00738			44.0755	-0.02414
45.1153	0.13435			42.4773	-0.00345			44.5089	0.02057			44.9291	-0.00514			44.3202	-0.02303			44.7141	0.01014			44.2493	0.00867			44.5275	-0.02291			43.5768	-0.01471			43.4984	0.01221			44.0311	-0.0068			45.5259	-0.00477			44.1193	-0.02399
45.1592	0.13482			42.521	-0.00483			44.5311	0.0237			44.951	-0.00558			44.3651	-0.02406			44.769	0.01913			44.2713	0.0058			44.5814	-0.02297			43.6217	-0.01513			43.5206	0.01077			44.0737	-0.0054			45.5479	-0.00689			44.1414	-0.02267
45.1821	0.13375			42.543	-0.00523			44.5757	0.02277			44.9969	-0.00808			44.387	-0.02614			44.7909	0.02158			44.3162	0.00292			44.6043	-0.01772			43.6437	-0.01147			43.5642	0.01262			44.0966	-0.00659			45.6047	-0.00603			44.1859	-0.02134
45.226	0.14003			42.5908	-0.00311			44.5977	0.02712			45.0198	-0.00958			44.4319	-0.02615			44.8358	0.01455			44.3391	0.00194			44.6522	-0.01801			43.6885	-0.00743			43.5864	0.01408			44.1425	-0.00554			45.6267	-0.00844			44.2079	-0.02264
45.2499	0.13999			42.6137	-0.00322			44.6416	0.03691			45.0667	-0.00763			44.4549	-0.02585			44.8579	0.00534			44.386	0.00173			44.6741	-0.01903			43.7115	-0.0054			43.628	0.01581			44.1647	-0.00631			45.6835	-0.00469			44.2537	-0.02409
45.3058	0.13795			42.6566	-0.0061			44.6635	0.03392			45.0896	-0.00665			44.4987	-0.02749			44.9026	-0.000225484			44.4089	0.00305			44.72	-0.01892			43.7633	0.000635278			43.6509	0.01419			44.2083	-0.00785			45.7124	-0.00638			44.2756	-0.02422
45.3287	0.13932			42.6796	-0.00667			44.7074	0.02468			45.1505	-0.000438999			44.5207	-0.0271			44.9256	-0.00591			44.4528	0.00348			44.7419	-0.00746			43.7863	0.00208			43.6928	0.01318			44.2303	-0.00595			45.7683	-0.00568			44.3205	-0.02501
45.3856	0.13376			42.7225	-0.00955			44.7303	0.02195			45.1724	-3.90903e-05			44.5655	-0.02383			44.9725	-0.01609			44.475	0.00257			44.7868	-0.0025			43.8302	-0.00153			43.7158	0.01434			44.2732	-0.00256			45.7902	-0.00585			44.3424	-0.02664
45.4076	0.12535			42.7446	-0.0101			44.7742	0.02024			45.2203	5.73449e-06			44.5875	-0.02447			44.9946	-0.02578			44.5206	0.00259			44.8098	0.00232			43.8523	-0.00159			43.7567	0.01621			44.2953	0.000260931			45.8421	-0.0114			44.3874	-0.02673
45.4564	0.12131			42.7883	-0.0097			44.7972	0.02154			45.2424	0.00168			44.6314	-0.02376			45.0403	-0.03088			44.5426	0.00159			44.8547	0.01519			43.9045	-0.00112			43.7796	0.0204			44.339	-0.00175			45.8641	-0.01471			44.4093	-0.02785
45.4785	0.12333			42.8104	-0.00905			44.841	0.01628			45.2901	0.00268			44.6543	-0.02241			45.0632	-0.03368			44.5864	0.00367			44.8776	0.01041			43.9268	-0.0034			43.8215	0.02446			44.3609	-0.00259			45.9149	-0.02156			44.4532	-0.02642
45.5242	0.12094			42.8541	-0.00699			44.864	0.01934			45.312	0.00273			44.6982	-0.01922			45.1147	-0.0347			44.6086	0.00514			44.9245	0.0107			43.9704	-0.00783			43.8444	0.02309			44.4038	-0.00387			45.9378	-0.02074			44.4753	-0.02472
45.5481	0.11862			42.8763	-0.008			44.9079	0.02806			45.3569	0.00686			44.7211	-0.01829			45.1376	-0.03698			44.6543	0.00258			44.9474	0.01128			43.9926	-0.00786			43.8853	0.02003			44.426	-0.00547			45.9957	-0.01958			44.52	-0.0218
45.595	0.11489			42.9189	-0.00577			44.9308	0.02579			45.3788	0.00595			44.765	-0.01695			45.1815	-0.03872			44.6762	0.00115			45.0072	0.01423			44.0382	-0.00533			43.9083	0.01583			44.4696	-0.00408			46.0178	-0.01745			44.5421	-0.02159
45.618	0.11413			42.9412	-0.00453			44.9747	0.02344			45.4237	0.00375			44.788	-0.0146			45.2044	-0.04636			44.7231	0.000671249			45.0292	0.00793			44.0603	-0.00449			43.9512	0.01264			44.4926	-0.003			46.0675	-0.01526			44.5868	-0.02178
45.6748	0.11413			42.9838	-0.002			44.9976	0.01924			45.4467	0.00481			44.8318	-0.01243			45.2493	-0.0505			44.745	0.00178			45.075	0.00936			44.104	-0.0014			43.9741	0.01344			44.5345	-0.00391			46.0904	-0.01567			44.6089	-0.0211
45.6967	0.11416			43.0059	-0.00165			45.0405	0.0071			45.4995	0.00873			44.8549	-0.01164			45.2722	-0.05722			44.7969	0.000563881			45.0972	0.01536			44.126	-0.00279			44.026	0.00861			44.5566	-0.0046			46.1363	-0.01363			44.6536	-0.01994
45.7426	0.10281			43.0496	-0.0032			45.0634	0.000820437			45.5225	0.00914			44.9076	-0.00909			45.3162	-0.06888			44.8198	9.79547e-05			45.1439	0.01317			44.1708	-0.00944			44.0499	0.00796			44.6013	-1.78072e-05			46.1593	-0.01097			44.6756	-0.02005
45.7646	0.10305			43.0717	-0.00495			45.1063	-0.00815			45.5703	0.00749			44.9306	-0.00681			45.3391	-0.06579			44.8647	0.00106			45.1668	0.00872			44.193	-0.00915			44.1048	0.00934			44.6232	-0.00181			46.2041	-0.00618			44.7194	-0.02114
45.8095	0.09462			43.1124	-0.02309			45.1293	-0.0126			45.5923	0.00526			44.9874	-0.00715			45.383	-0.04477			44.8867	-0.000207625			45.2137	0.01111			44.2377	-0.01069			44.1268	0.01108			44.6651	-0.00551			46.2261	-0.00427			44.7416	-0.02201
45.8316	0.09377			43.1354	-0.02996			45.1731	-0.01428			45.6382	0.00395			45.0096	-0.00699			45.4059	-0.03935			44.9315	-0.00119			45.2358	0.02036			44.2599	-0.01155			44.1576	0.01661			44.6872	-0.00609			46.2799	-0.00233			44.7853	-0.02004
45.8763	0.08772			43.1783	-0.03599			45.1952	-0.01202			45.6601	0.00202			45.0543	-0.01118			45.4498	-0.02604			44.9535	-0.000797479			45.2835	0.0176			44.3045	-0.0104			44.2005	0.01623			44.73	-0.00969			46.3029	-0.00208			44.8082	-0.0191
45.8982	0.08011			43.2012	-0.03596			45.2469	-0.02244			45.707	0.00559			45.0772	-0.00976			45.4717	-0.0268			44.9993	0.00309			45.3064	0.016			44.3267	-0.01234			44.2234	0.01448			44.7519	-0.00925			46.3597	0.00216			44.8531	-0.01976
45.9431	0.07791			43.2441	-0.03869			45.2691	-0.0262			45.729	0.00821			45.1211	-0.01225			45.5166	-0.02536			45.0223	0.00239			45.3513	0.02008			44.3703	-0.01426			44.2663	0.0083			44.7958	-0.00782			46.3818	0.00397			44.876	-0.01741
45.966	0.0802			43.2663	-0.03999			45.3148	-0.0259			45.7738	0.01144			45.1433	-0.01487			45.5395	-0.02494			45.0662	0.00214			45.3742	0.02044			44.3925	-0.01444			44.2883	0.00647			44.818	-0.00661			46.4286	0.00698			44.9299	-0.01412
46.0199	0.07653			43.311	-0.03601			45.3369	-0.02517			45.796	0.0105			45.1879	-0.01723			45.5924	-0.0436			45.0881	0.00143			45.4291	0.01546			44.4371	-0.00984			44.3341	0.00705			44.8606	-0.00264			46.4515	0.00717			44.9528	-0.01473
46.0418	0.07807			43.3331	-0.03596			45.3816	-0.03279			45.8406	0.00754			45.2101	-0.01967			45.6143	-0.04592			45.132	0.00229			45.451	0.00603			44.4593	-0.00762			44.3562	0.00825			44.8828	-0.00142			46.4994	0.00538			45.0047	-0.01336
46.0907	0.07112			43.3769	-0.03541			45.4045	-0.03738			45.8636	0.0073			45.2547	-0.0261			45.6592	-0.05171			45.1559	0.0027			45.4989	0.000333453			44.504	-0.00566			44.4009	0.00641			44.9264	-0.00128			46.5223	0.00235			45.0266	-0.01355
46.1136	0.07323			43.3991	-0.03356			45.4574	-0.04569			45.9094	0.00739			45.2776	-0.02691			45.6814	-0.05705			45.2088	-0.000571739			45.5219	0.00179			44.5262	-0.00493			44.4231	0.00657			44.9494	-0.00447			46.5692	-0.00072429			45.0715	-0.01565
46.1695	0.06838			43.4437	-0.02897			45.4813	-0.0478			45.9316	0.0075			45.3226	-0.035			45.7271	-0.05642			45.2307	0.002			45.5677	0.00967			44.5708	-0.00774			44.4668	0.00746			45.0033	-0.00116			46.5911	-0.000995968			45.0934	-0.01478
46.1914	0.06753			43.4658	-0.03237			45.5362	-0.05199			45.9783	0.00656			45.3455	-0.03642			45.7492	-0.04648			45.2756	0.00775			45.5898	-0.00273			44.5937	-0.00851			44.4897	0.00542			45.0252	-0.000353687			46.637	-0.00414			45.1393	-0.01427
46.2373	0.06672			43.5085	-0.0276			45.5581	-0.05832			46.0004	0.00568			45.3914	-0.04009			45.7958	-0.02647			45.2978	0.00949			45.6346	-0.03017			44.6376	-0.01371			44.5336	0.00445			45.0681	0.00303			46.6591	-0.00784			45.1613	-0.01513
46.2602	0.06876			43.5307	-0.02395			45.604	-0.06404			46.0491	0.0071			45.4143	-0.04157			45.8179	-0.01858			45.3434	0.01069			45.6567	-0.03484			44.6596	-0.01551			44.5557	0.00177			45.0902	0.00314			46.7048	-0.01262			45.2051	-0.01285
46.3208	0.07069			43.5743	-0.02414			45.6262	-0.06708			46.0712	0.00813			45.4592	-0.04361			45.8647	-0.01304			45.3664	0.00955			45.7024	-0.04447			44.7054	-0.01326			44.6004	0.0019			45.1329	-0.00101			46.7268	-0.01513			45.2273	-0.01174
46.3427	0.06564			43.5965	-0.02275			45.6728	-0.06039			46.1189	0.01155			45.4821	-0.04208			45.8876	-0.01548			45.4112	0.00271			45.7243	-0.03678			44.7274	-0.01257			44.6223	-0.000351302			45.1558	-0.000726948			46.7726	-0.01884			45.272	-0.01057
46.3896	0.06012			43.6401	-0.02399			45.6949	-0.0576			46.141	0.01441			45.5369	-0.03884			45.9325	-0.02762			45.4333	0.00177			45.7692	-0.03638			44.7712	-0.01406			44.6682	-0.00617			45.2117	0.00272			46.7948	-0.01657			45.2949	-0.01078
46.4125	0.05975			43.6623	-0.02634			45.7397	-0.05648			46.1877	0.01776			45.5589	-0.03655			45.9545	-0.02962			45.4791	0.00323			45.7912	-0.04652			44.7934	-0.01417			44.6903	-0.00745			45.2336	8.5514e-05			46.8404	-0.0136			45.3547	-0.01173
46.4584	0.06691			43.707	-0.03211			45.7616	-0.05536			46.2106	0.02014			45.6068	-0.03641			45.9993	-0.03754			45.502	0.00225			45.839	-0.05762			44.8381	-0.01404			44.733	-0.01077			45.2775	-0.0022			46.8624	-0.01319			45.3777	-0.01147
46.4803	0.06057			43.7291	-0.03341			45.8075	-0.0551			46.2555	0.013			45.6287	-0.03566			46.0213	-0.03963			45.5489	0.000928825			45.861	-0.0705			44.8603	-0.0141			44.755	-0.01097			45.2997	-0.0022			46.9093	-0.00731			45.4226	-0.00822
46.5262	0.05671			43.7718	-0.03374			45.8294	-0.04719			46.2784	0.00868			45.6756	-0.03014			46.0651	-0.02894			45.5718	0.00291			45.9068	-0.07754			44.9049	-0.01537			44.7969	-0.01403			45.3433	-0.000423488			46.9314	-0.00884			45.4447	-0.00829
46.5483	0.05285			43.7947	-0.03641			45.8743	-0.03103			46.3233	0.00437			45.6986	-0.03732			46.0881	-0.02818			45.6167	-0.00147			45.9297	-0.07307			44.9268	-0.01512			44.8198	-0.01639			45.3655	0.000473209			46.9791	-0.01585			45.4904	-0.01044
46.5951	0.05559			43.8386	-0.04005			45.8962	-0.02146			46.3455	0.00369			45.7524	-0.03642			46.1319	-0.02856			45.6396	-0.00135			45.9856	-0.05719			44.9817	-0.01026			44.8697	-0.01507			45.4092	0.00124			47.0012	-0.0166			45.5133	-0.01011
46.618	0.05347			43.8608	-0.04016			45.9401	-0.00201			46.3901	-0.000322414			45.7743	-0.0374			46.1549	-0.03081			45.6965	-0.000675409			46.0076	-0.05115			45.0036	-0.00912			44.8926	-0.01135			45.4311	0.0013			47.0499	-0.01778			45.5702	-0.01051
46.6648	0.04402			43.9044	-0.03825			45.9631	0.00525			46.4124	-0.000345552			45.8202	-0.03362			46.1988	-0.02819			45.7185	-0.000710972			46.0534	-0.04252			45.0675	-0.01306			44.9335	-0.00505			45.475	0.00365			47.0728	-0.01739			45.5931	-0.00927
46.6868	0.04283			43.9264	-0.03715			46.0069	0.00715			46.46	-0.00741			45.88	-0.03474			46.2217	-0.03025			45.7643	0.0026			46.0764	-0.03693			45.0915	-0.01161			44.9557	-0.00487			45.497	0.00479			47.1187	-0.01208			45.6499	-0.00763
46.7327	0.04754			43.9802	-0.03273			46.0289	0.00615			46.4819	-0.01158			45.9249	-0.0331			46.2656	-0.03435			45.7863	0.00556			46.1322	-0.01259			45.1543	-0.01013			44.9983	-0.00377			45.5408	0.00779			47.1416	-0.01244			45.6719	-0.00815
46.7556	0.04465			44.0022	-0.02938			46.0748	-0.000254268			46.5288	-0.01952			45.9479	-0.03263			46.2875	-0.03612			45.8311	0.01119			46.1552	-0.01108			45.1762	-0.00938			45.0213	-0.00458			45.563	0.00684			47.1865	-0.01128			45.7168	-0.00722
46.8114	0.03738			44.052	-0.02219			46.0969	0.000763116			46.5517	-0.02037			45.9937	-0.03205			46.3334	-0.03074			45.855	0.01227			46.201	-0.02307			45.2291	-0.00836			45.0632	-0.0038			45.6086	0.00665			47.2085	-0.01144			45.7387	-0.00637
46.8334	0.03811			44.075	-0.02276			46.1416	-0.00425			46.6066	-0.02028			46.0157	-0.0339			46.3554	-0.02996			45.9079	0.01634			46.224	-0.02782			45.251	-0.00732			45.0861	-0.00285			45.6316	0.00821			47.2533	-0.01238			45.7846	-0.00722
46.8783	0.03566			44.1159	-0.0166			46.1635	-0.0053			46.6287	-0.0206			46.0615	-0.03546			46.3993	-0.01763			45.9308	0.01483			46.2688	-0.01966			45.3109	-0.00365			45.137	-0.00296			45.6834	0.0024			47.2763	-0.00985			45.8075	-0.00747
46.9005	0.03325			44.138	-0.01265			46.2064	-0.00736			46.6744	-0.0189			46.0838	-0.03571			46.4222	-0.00946			45.9847	0.00689			46.2918	-0.01498			45.3348	-0.00342			45.1609	-0.003			45.7054	0.00266			47.3222	-0.00753			45.8534	-0.00375
46.9481	0.02939			44.1797	-0.00111			46.2293	-0.00577			46.6964	-0.02122			46.1294	-0.03733			46.4661	0.00392			46.0069	0.0057			46.3476	-0.02742			45.3947	-0.00419			45.2128	-0.00215			45.7482	0.00383			47.3443	-0.00834			45.8754	-0.0044
46.9702	0.02581			44.2026	0.000130737			46.2782	0.000568218			46.7422	-0.02164			46.1513	-0.03755			46.4882	0.00534			46.0517	0.00756			46.3716	-0.02561			45.4166	-0.00494			45.2349	5.18148e-05			45.7702	0.00345			47.392	-0.00432			45.9213	-0.00308
47.0169	0.02809			44.2455	-0.000799598			46.3002	0.00969			46.7652	-0.02059			46.1962	-0.04018			46.5329	0.00345			46.0746	0.00854			46.4294	-0.04077			45.4625	-0.0032			45.2766	0.00213			45.8131	-0.000636044			47.4149	0.00124			45.9442	-0.00253
47.0388	0.0277			44.2675	-0.000599302			46.347	0.00658			46.811	-0.02525			46.2182	-0.04411			46.555	0.000391895			46.1195	0.00995			46.4534	-0.03926			45.4854	-0.00253			45.2985	0.0031			45.835	-0.00188			47.4628	0.00221			45.989	-0.0027
47.0857	0.0268			44.3104	0.00102			46.3691	0.00429			46.8332	-0.02328			46.263	-0.04648			46.5987	0.00367			46.1417	0.00869			46.5182	-0.0338			45.5403	0.000635997			45.3394	0.00492			45.8789	-0.0026			47.4847	0.0035			46.0113	-0.00214
47.1086	0.02905			44.3333	0.00225			46.4138	0.00225			46.8799	-0.02553			46.2859	-0.04516			46.6207	0.00691			46.1873	0.00759			46.5401	-0.03304			45.5633	0.00114			45.3615	0.00754			45.9019	-0.000691311			47.5326	0.0064			46.0569	-0.00328
47.1555	0.02374			44.3772	0.0076			46.4368	0.0031			46.9028	-0.02547			46.3298	-0.04435			46.6675	0.00364			46.2095	0.00793			46.585	-0.04247			45.6171	-0.00149			45.4033	0.00548			45.9448	-0.00171			47.5545	0.00653			46.0798	-0.00414
47.1777	0.01859			44.3993	0.009			46.4817	0.01505			46.9487	-0.02321			46.3519	-0.04625			46.6895	0.0019			46.2561	0.00371			46.6069	-0.04541			45.6401	-0.00303			45.4262	0.00384			45.9677	-0.00274			47.6014	0.000843555			46.1267	-0.0042
47.2243	0.01607			44.453	0.00982			46.5046	0.0133			46.9709	-0.02206			46.3977	-0.04957			46.7343	0.00355			46.2781	0.00444			46.6518	-0.0462			45.6959	-0.00531			45.4671	-0.000966989			46.0106	-0.000623796			47.6244	-0.000959625			46.1496	-0.00552
47.2463	0.0112			44.4749	0.01032			46.5505	0.00722			47.0195	-0.02645			46.4206	-0.0484			46.7563	0.00158			46.323	0.00472			46.6748	-0.04965			45.7188	-0.00346			45.4893	-0.00154			46.0328	0.000725662			47.6693	-0.00422			46.1935	-0.00842
47.2922	0.01242			44.5178	0.00925			46.5724	0.00789			47.0414	-0.02646			46.4635	-0.04845			46.8012	0.0035			46.3452	0.00608			46.7286	-0.06071			45.7727	-0.00285			45.5309	-0.00237			46.0764	0.000632882			47.6922	-0.00294			46.2164	-0.00988
47.3152	0.01547			44.5407	0.01078			46.6173	0.01366			47.0883	-0.02152			46.4864	-0.05022			46.8241	0.01169			46.3908	0.00161			46.7516	-0.05377			45.7948	-0.00138			45.5529	-0.00279			46.0986	0.000161199			47.7371	-0.00551			46.2623	-0.01263
47.362	0.00971			44.5936	0.00756			46.6402	0.01479			47.1112	-0.02205			46.5313	-0.0526			46.869	0.01868			46.4137	-0.000133076			46.8094	-0.05504			45.8395	-0.000477532			45.5957	-0.01033			46.1422	0.00305			47.759	-0.00768			46.2852	-0.01324
47.3839	0.00896			44.6155	0.00521			46.7021	0.01146			47.1561	-0.02225			46.5542	-0.05206			46.8911	0.01753			46.4586	-0.00266			46.8323	-0.05074			45.8616	-0.00299			45.6179	-0.01047			46.1644	0.00354			47.8059	-0.00592			46.3381	-0.01308
47.4318	0.012			44.6594	0.00171			46.7242	0.00942			47.1783	-0.02164			46.5981	-0.05129			46.9378	0.03232			46.4815	-0.00331			46.8902	-0.04142			45.9063	-0.00305			45.6596	-0.00931			46.2081	0.00539			47.828	-0.00395			46.3601	-0.01255
47.4537	0.00839			44.6816	0.000262859			46.7709	0.0156			47.2239	-0.01666			46.6201	-0.05051			46.96	0.03721			46.5274	-0.00102			46.9121	-0.03662			45.9292	-0.00498			45.6818	-0.01091			46.2302	0.0052			47.8757	-0.0085			46.4079	-0.01435
47.5006	0.01382			44.7243	0.00593			46.7929	0.0241			47.2459	-0.01516			46.6649	-0.04408			47.0066	0.02527			46.5496	-0.00019414			46.961	-0.04024			45.9742	-0.0077			45.7254	-0.01189			46.2739	0.00131			47.8976	-0.01065			46.4309	-0.01589
47.5228	0.01463			44.7472	0.00867			46.8387	0.02696			47.2938	-0.00989			46.6871	-0.04438			47.0286	0.0179			46.5972	0.0042			46.9829	-0.03348			45.9963	-0.00864			45.7474	-0.01239			46.2968	-0.00050898			47.9445	-0.01191			46.4877	-0.01467
47.5694	0.01271			44.7911	0.01493			46.8626	0.0266			47.3159	-0.00829			46.7318	-0.03822			47.0754	0.00234			46.6192	0.0064			47.0298	-0.03414			46.0419	-0.01404			45.7932	-0.00477			46.3397	-0.00216			47.9674	-0.00915			46.5106	-0.01259
47.5916	0.00829			44.814	0.01676			46.9175	0.02018			47.3636	-0.00345			46.7537	-0.03471			47.0994	0.00491			46.6661	0.00884			47.0518	-0.03806			46.0649	-0.01603			45.8152	-0.00259			46.3617	-0.00234			48.0143	-0.00636			46.5695	-0.01361
47.6383	0.00739			44.8609	0.0177			46.9404	0.01794			47.3855	-0.00436			46.7986	-0.03174			47.1572	0.000696278			46.688	0.00892			47.0976	-0.03546			46.1237	-0.01831			45.873	-0.00897			46.4076	-0.00479			48.0363	-0.00374			46.5914	-0.01387
47.6612	0.0081			44.8838	0.02074			46.9873	0.00421			47.4324	-0.00518			46.8207	-0.02994			47.1794	-0.00462			46.7339	0.00785			47.1206	-0.04041			46.1457	-0.01759			45.8949	-0.01161			46.4295	-0.00377			48.0831	0.00941			46.6373	-0.01292
47.7171	0.01008			44.9267	0.02281			47.0102	0.0033			47.4544	-0.00606			46.8654	-0.02772			47.227	-0.018			46.7559	0.00834			47.1674	-0.03884			46.1915	-0.02033			45.9438	-0.0166			46.4794	-0.00228			48.1053	0.01299			46.6593	-0.01224
47.74	0.00977			44.9487	0.02496			47.0561	0.00936			47.5022	-0.00692			46.8873	-0.02577			47.25	-0.02213			46.8017	0.01149			47.1894	-0.04137			46.2145	-0.01801			45.9657	-0.01481			46.5023	-0.00141			48.1529	0.01319			46.7121	-0.01439
47.7859	0.01116			44.9935	0.02264			47.078	0.0177			47.5251	-0.0039			46.9313	-0.02502			47.2968	-0.03266			46.8246	0.01142			47.2343	-0.03431			46.2674	-0.02256			46.0176	-0.01154			46.5542	-0.00103			48.1751	0.0127			46.736	-0.01401
47.8088	0.00697			45.0156	0.02209			47.123	0.03364			47.581	-0.00142			46.9542	-0.02337			47.3188	-0.03384			46.8715	0.01203			47.2563	-0.03192			46.2894	-0.02429			46.0396	-0.01518			46.5761	-0.00124			48.2238	0.01275			46.7909	-0.01218
47.8556	0.01402			45.0653	0.02269			47.1459	0.03717			47.6029	-0.00374			46.999	-0.02253			47.3636	-0.03489			46.8944	0.01372			47.3011	-0.02709			46.3342	-0.0232			46.0825	-0.01671			46.621	0.000215125			48.2459	0.01357			46.8138	-0.01035
47.8778	0.01464			45.0883	0.02437			47.1908	0.04693			47.6498	0.00587			47.021	-0.02287			47.3856	-0.04048			46.9423	0.01869			47.323	-0.03699			46.3571	-0.0203			46.1045	-0.01488			46.643	0.000184918			48.2936	0.01123			46.8597	-0.00848
47.9255	0.00497			45.1302	0.02151			47.2129	0.05074			47.6719	0.00788			47.0659	-0.02344			47.4315	-0.04444			46.9644	0.01782			47.3689	-0.04432			46.4229	-0.01878			46.1483	-0.01372			46.6878	0.000211128			48.3155	0.01154			46.8826	-0.00653
47.9474	0.0049			45.1523	0.01856			47.2626	0.05981			47.7196	0.00763			47.0888	-0.02131			47.4544	-0.04436			47.0131	0.01391			47.3908	-0.04923			46.4449	-0.0188			46.1703	-0.01426			46.7108	0.000646527			48.3624	0.00346			46.9275	-0.00724
47.9943	0.00417			45.194	0.0145			47.2847	0.06497			47.7426	0.00744			47.1327	-0.01542			47.5	-0.04489			47.0352	0.01209			47.4387	-0.049			46.4897	-0.02327			46.2131	-0.01405			46.7636	0.00199			48.3845	0.00117			46.9505	-0.00578
48.0162	0.000661158			45.2161	0.01365			47.3294	0.07082			47.7884	0.00737			47.1556	-0.01251			47.5229	-0.04788			47.082	0.00996			47.4616	-0.04954			46.5117	-0.02585			46.2361	-0.01331			46.7866	0.00315			48.4322	-0.000597541			46.9954	-0.00636
48.0642	0.00622			45.2598	0.0121			47.3516	0.07303			47.8105	0.00638			47.2005	-0.0083			47.5668	-0.04899			47.1049	0.00894			47.5066	-0.04699			46.5575	-0.02719			46.2799	-0.01385			46.8414	0.00647			48.4544	0.0015			47.0183	-0.00668
48.087	0.00508			45.2817	0.00945			47.3972	0.06969			47.8562	0.00773			47.2235	-0.00583			47.589	-0.05193			47.1498	0.00719			47.5295	-0.0465			46.5795	-0.02822			46.3019	-0.01183			46.8635	0.0067			48.501	-0.000133013			47.0632	-0.00796
48.1339	0.00694			45.3256	0.0094			47.4192	0.07059			47.8784	0.01069			47.2723	-0.00626			47.6377	-0.05265			47.1719	0.00739			47.5773	-0.03834			46.6244	-0.02869			46.3428	-0.01231			46.9073	0.00789			48.524	0.00261			47.0851	-0.01122
48.1559	0.00602			45.3476	0.0105			47.465	0.0761			47.9241	0.01845			47.2945	-0.0034			47.6597	-0.04688			47.2176	0.00659			47.5993	-0.03795			46.6463	-0.02742			46.3657	-0.01502			46.9295	0.01			48.5688	0.00282			47.13	-0.01085
48.2027	0.01349			45.3905	0.01122			47.4871	0.07454			47.947	0.02136			47.3401	-0.00175			47.7054	-0.03895			47.2405	0.00714			47.6462	-0.04857			46.6902	-0.02571			46.4246	-0.018			46.9751	0.0077			48.5918	0.00266			47.1522	-0.0111
48.2247	0.01576			45.4134	0.0108			47.5338	0.07485			47.9949	0.02487			47.3623	-0.000513667			47.7276	-0.03669			47.2894	0.00867			47.6691	-0.0508			46.7123	-0.02498			46.4466	-0.01813			46.997	0.00711			48.6386	0.000259184			47.1978	-0.00988
48.2716	0.01223			45.4573	-0.000347481			47.5548	0.07633			48.0178	0.02226			47.409	0.00711			47.7743	-0.04142			47.3104	0.0081			47.715	-0.04906			46.756	-0.02164			46.4884	-0.01946			47.0399	0.00773			48.6608	-0.000613297			47.2197	-0.00994
48.2938	0.01405			45.4792	-0.00195			47.6026	0.08728			48.0657	0.02021			47.4312	0.00858			47.7972	-0.0416			47.3582	0.0092			47.7369	-0.04514			46.778	-0.02114			46.5103	-0.01958			47.0628	0.0072			48.7085	0.00166			47.2646	-0.01257
48.3424	0.01297			45.5221	0.00267			47.6256	0.08887			48.0876	0.01968			47.4778	0.00984			47.8431	-0.04193			47.3812	0.01043			47.7838	-0.04714			46.8218	-0.02203			46.5512	-0.02292			47.1067	0.00792			48.7304	0.00256			47.2876	-0.01058
48.3643	0.01314			45.5443	0.00482			47.6794	0.09451			48.1395	0.01732			47.5007	0.01182			47.865	-0.0392			47.435	0.01076			47.8057	-0.04923			46.844	-0.02214			46.5731	-0.02264			47.1287	0.00654			48.7773	0.00249			47.3344	-0.01185
48.4102	0.01222			45.5869	-0.00226			47.7024	0.08938			48.1617	0.01791			47.5546	0.0126			47.9139	-0.04073			47.457	0.00969			47.8506	-0.06027			46.8877	-0.02574			46.616	-0.01859			47.1715	0.00591			48.7993	0.00187			47.3566	-0.01255
48.4321	0.01382			45.6089	-0.00416			47.7463	0.08047			48.2113	0.02322			47.5775	0.01215			47.9368	-0.0317			47.5018	0.00521			47.8727	-0.05591			46.9096	-0.02537			46.6381	-0.01669			47.1937	0.00571			48.8471	-0.00275			47.4023	-0.01339
48.481	0.01999			45.6547	-0.00843			47.7685	0.08202			48.2342	0.02691			47.6334	0.01632			47.9817	-0.01178			47.524	0.00437			47.9174	-0.03598			46.9545	-0.02949			46.6809	-0.0148			47.2374	0.00345			48.8691	-0.00517			47.4252	-0.01138
48.5031	0.0223			45.6847	-0.00853			47.8131	0.08732			48.2931	0.03142			47.6553	0.01761			48.0047	-0.00601			47.5717	0.00376			47.9404	-0.02826			46.9764	-0.02828			46.703	-0.0118			47.2593	0.00335			48.917	-0.00629			47.4721	-0.00822
48.5498	0.02132			45.7285	-0.01578			47.8353	0.08521			48.316	0.0302			47.7082	0.01861			48.0496	-4.42831e-05			47.5946	0.00326			47.9853	-0.01595			47.0193	-0.02787			46.7487	-0.01532			47.3032	0.00848			48.9389	-0.00613			47.4941	-0.00871
48.5718	0.01915			45.75	-0.01542			47.8809	0.07844			48.3649	0.03141			47.7311	0.01859			48.0725	0.000667116			47.6404	0.00143			48.0072	-0.01301			47.0415	-0.0288			46.7716	-0.01737			47.3251	0.0092			48.9858	-0.00102			47.5409	-0.00883
48.6186	0.02006			45.7929	-0.0141			47.9029	0.07427			48.3871	0.03057			47.7891	0.02397			48.1163	0.00738			47.6634	0.00135			48.0551	-0.00378			47.0842	-0.03213			46.8135	-0.02138			47.377	0.00903			49.0087	-0.000205493			47.5638	-0.00963
48.6416	0.02116			45.8148	-0.01135			47.9497	0.06898			48.4387	0.02941			47.8111	0.02275			48.1393	0.01181			47.7112	-0.000399233			48.078	-0.0113			47.1063	-0.03414			46.8357	-0.02123			47.3989	0.01002			49.0581	-0.00182			47.6207	-0.00829
48.6894	0.01997			45.8567	-0.01181			47.9717	0.06525			48.4606	0.02571			47.8579	0.02194			48.1842	0.00806			47.7342	0.00116			48.1249	-0.02419			47.154	-0.03029			46.8793	-0.01609			47.4518	0.00714			49.0795	-0.00328			47.6429	-0.00744
48.7115	0.02171			45.8797	-0.00893			48.0165	0.05608			48.5065	0.0193			47.8808	0.02176			48.2071	0.00878			47.789	0.0043			48.1478	-0.02351			47.1769	-0.02721			46.9015	-0.01539			47.4737	0.00731			49.1264	-0.00488			47.6915	-0.00641
48.7582	0.01811			45.9346	-0.00138			48.0395	0.05314			48.5294	0.01703			47.9377	0.01929			48.254	0.01052			47.8112	0.00619			48.1937	-0.02109			47.2308	-0.025			46.9455	-0.02001			47.5286	0.00677			49.1493	-0.00552			47.7134	-0.00792
48.7812	0.01655			45.9575	0.00241			48.0854	0.05738			48.5873	0.01854			47.9606	0.0177			48.2769	0.00784			47.8578	0.00861			48.2159	-0.02028			47.2529	-0.023			46.9688	-0.02254			47.5505	0.00701			49.2072	0.00186			47.7613	-0.01043
48.8261	0.0106			46.0103	0.01569			48.1073	0.06084			48.6102	0.01885			48.0055	0.01809			48.3228	0.00313			47.88	0.01074			48.2645	-0.01666			47.2956	-0.0234			47.0237	-0.02185			47.6064	0.00889			49.2301	0.00311			47.7842	-0.01189
48.8481	0.01277			46.0333	0.01678			48.1542	0.06399			48.6551	0.02119			48.0276	0.01757			48.3447	3.67309e-05			47.9267	0.01213			48.2865	-0.01736			47.3175	-0.02455			47.0466	-0.01722			47.6283	0.00917			49.286	0.00819			47.8312	-0.01395
48.8939	0.01135			46.0861	0.01132			48.1762	0.07139			48.678	0.01882			48.0733	0.00937			48.3916	9.28427e-05			47.9489	0.01251			48.3323	-0.00333			47.3614	-0.02223			47.1024	-0.00848			47.6812	0.00915			49.3089	0.00998			47.855	-0.01448
48.9168	0.01525			46.1081	0.00612			48.221	0.06648			48.7269	0.01244			48.0955	0.00449			48.4136	0.00158			47.9965	0.00742			48.3543	-0.00232			47.3834	-0.02123			47.1254	-0.00635			47.7031	0.00941			49.3668	0.01251			47.9089	-0.01327
48.9717	0.00751			46.1509	-0.00636			48.2429	0.06213			48.7491	0.01225			48.1401	0.00501			48.4605	0.00463			48.0185	0.00658			48.4001	0.00936			47.4272	-0.02305			47.1663	-0.00648			47.757	0.00855			49.3887	0.01569			47.9318	-0.01433
48.9946	0.00609			46.1729	-0.00616			48.2878	0.05343			48.7977	0.012			48.1631	0.0083			48.4825	0.00863			48.0653	0.00479			48.4221	0.00665			47.4493	-0.02207			47.1892	-0.0068			47.7799	0.00801			49.4356	0.02213			47.9767	-0.01398
49.0525	0.00982			46.2157	-0.00439			48.3107	0.05231			48.8199	0.01308			48.208	0.01762			48.5282	0.01751			48.0873	0.00597			48.468	0.0109			47.493	-0.02404			47.2421	-0.00309			47.8318	0.0045			49.4575	0.02141			47.9987	-0.01308
49.0754	0.00826			46.2387	-0.00601			48.3636	0.05932			48.8686	0.01184			48.23	0.02054			48.5512	0.01774			48.1322	0.00564			48.4899	0.00106			47.516	-0.02469			47.2642	-0.00361			47.8537	0.0047			49.5084	0.03109			48.0426	-0.01316
49.1223	0.00309			46.2906	-0.00636			48.3858	0.06403			48.8905	0.01384			48.2758	0.02189			48.5981	0.01449			48.1551	0.00559			48.5388	-0.00726			47.5599	-0.02204			47.3079	-0.00329			47.9096	9.10441e-05			49.5304	0.02966			48.0655	-0.01158
49.1443	0.000562422			46.3135	-0.00797			48.4324	0.07014			48.9563	0.01356			48.2979	0.02419			48.62	0.00983			48.2099	0.00301			48.5617	-0.00982			47.5828	-0.02183			47.3301	-0.00468			47.9315	-0.000665501			49.5752	0.02838			48.1094	-0.01229
49.1921	0.00437			46.3654	-0.00861			48.4554	0.06492			48.9783	0.01229			48.3446	0.02397			48.6649	0.01738			48.2321	0.0032			48.6086	-0.01194			47.6267	-0.02145			47.3717	-0.00389			47.9854	-0.00219			49.5982	0.0247			48.1315	-0.01066
49.215	0.00379			46.3883	-0.00528			48.5092	0.03984			49.0381	0.01048			48.3667	0.02498			48.687	0.02417			48.2787	0.00441			48.6325	-0.00999			47.6496	-0.02156			47.3937	-0.00525			48.0073	0.00186			49.653	0.01971			48.1772	-0.00805
49.2729	0.00335			46.4312	-0.00336			48.5322	0.03207			49.062	0.00705			48.4114	0.02513			48.7317	0.03177			48.3017	0.0042			48.6884	0.000968148			47.6935	-0.01854			47.4356	-0.00735			48.0632	0.00171			49.676	0.01975			48.2001	-0.00763
49.2968	0.0074			46.4533	-0.00451			48.579	0.01851			49.1179	-0.00165			48.4336	0.0237			48.7537	0.03241			48.3475	0.000525729			48.7113	0.004			47.7156	-0.01353			47.4585	-0.00703			48.0851	0.000922982			49.7318	0.01823			48.245	-0.00685
49.3576	-0.00171			46.495	-0.00392			48.6011	0.01758			49.1398	-0.00331			48.4783	0.02306			48.7985	0.0288			48.3705	-0.000877035			48.7672	0.01809			47.7594	-0.01135			47.5004	-0.00726			48.13	-0.00147			49.7548	0.01455			48.267	-0.00501
49.3796	-0.00314			46.518	-0.00704			48.6469	0.03115			49.1897	-0.00602			48.5012	0.02197			48.8205	0.02874			48.4164	-0.00295			48.7891	0.02029			47.7823	-0.01371			47.5234	-0.00745			48.1539	0.00225			49.8116	0.00449			48.3109	-0.00448
49.4264	0.00441			46.5598	-0.0102			48.6688	0.03604			49.2118	-0.00765			48.5461	0.0219			48.8653	0.01496			48.4383	-0.00414			48.841	0.02051			47.8262	-0.0163			47.5652	-0.0033			48.2137	0.00523			49.8337	0.00185			48.3338	-0.00735
49.4485	0.00105			46.5828	-0.00972			48.7147	0.05489			49.2625	-0.01214			48.568	0.01981			48.8883	0.01122			48.4832	-0.00364			48.8629	0.01646			47.8484	-0.02072			47.5882	-0.00125			48.2367	0.00304			49.8804	-0.00352			48.3777	-0.01158
49.4982	-0.00235			46.6266	-0.00827			48.7376	0.06398			49.2846	-0.01245			48.6139	0.02046			48.9332	0.00562			48.5061	-0.0028			48.9178	0.00592			47.893	-0.02488			47.641	-0.00153			48.2886	0.00377			49.9024	-0.00302			48.4006	-0.01139
49.5202	-0.00297			46.6486	-0.00657			48.7945	0.08705			49.3353	-0.00794			48.6368	0.01893			48.9554	0.00324			48.554	-0.00498			48.9397	0.00103			47.9151	-0.02506			47.6632	-0.00382			48.3115	0.00517			49.9492	-0.00167			48.4455	-0.01149
49.5671	-0.00291			46.6925	-0.00467			48.8164	0.09324			49.3575	-0.00772			48.6816	0.01755			49.002	0.00184			48.5762	-0.00597			48.9985	0.01455			47.9598	-0.0239			47.7038	-0.0023			48.3633	0.00611			49.9722	0.00173			48.4674	-0.01048
49.5892	-0.00213			46.7145	-0.00537			48.8633	0.10431			49.4061	-0.00483			48.7035	0.01564			49.024	4.85783e-06			48.6228	-0.00508			49.0205	0.01539			47.9819	-0.02055			47.7268	-0.00221			48.3863	0.00762			50.027	0.0067			48.5113	-0.00804
49.6379	0.00026288			46.7593	-0.00303			48.8852	0.10729			49.4282	-0.00267			48.7474	0.01777			49.0708	-0.00548			48.6449	-0.00593			49.0783	0.01351			48.0276	-0.02036			47.7777	-0.000250025			48.4382	0.00869			50.0491	0.00597			48.5333	-0.00831
49.6619	-0.00145			46.7812	0.00258			48.9311	0.10701			49.4779	0.00303			48.7694	0.0174			49.0937	-0.00102			48.6926	-0.00317			49.1003	0.00898			48.0506	-0.02038			47.7996	0.00111			48.4601	0.00981			50.0949	0.000219978			48.5782	-0.00727
49.7167	0.00103			46.8271	0.01584			48.954	0.10396			49.5001	0.00119			48.8143	0.01792			49.1516	0.0171			48.7156	-0.00336			49.1511	-0.01066			48.0934	-0.02328			47.8435	0.00425			48.503	0.00998			50.117	-0.000684124			48.6002	-0.00695
49.7397	-0.000308603			46.8493	0.01319			48.9999	0.10121			49.5527	0.00388			48.8364	0.01941			49.1735	0.02477			48.7624	-0.00379			49.1731	-0.01208			48.1156	-0.02544			47.8674	0.00561			48.5259	0.00776			50.1627	0.00294			48.6449	-0.00647
49.7975	-0.000754997			46.8929	0.00819			49.0228	0.10534			49.5757	0.00415			48.8811	0.02006			49.2214	0.0398			48.7844	-0.00207			49.2289	-0.01074			48.1628	-0.02521			47.9203	0.00581			48.5778	0.00685			50.1849	0.00319			48.6669	-0.00845
49.8195	0.0008274			46.9149	0.00824			49.0687	0.09857			49.6235	0.000155644			48.903	0.02084			49.2433	0.03556			48.8312	-0.000498733			49.2509	-0.01497			48.1849	-0.02381			47.9432	0.00521			48.5997	0.00568			50.2315	0.00688			48.7108	-0.00581
49.8673	-0.000290988			46.9588	0.00444			49.0909	0.09591			49.6465	-0.000272671			48.9479	0.0177			49.2912	0.02554			48.8534	-0.00167			49.3087	-0.01951			48.2286	-0.02314			47.9931	0.00783			48.6436	0.00471			50.2544	0.00738			48.7337	-0.00466
49.8894	-0.00066573			46.9809	0.00419			49.1365	0.09707			49.6953	0.00326			48.9698	0.01693			49.3134	0.0241			48.8991	-0.00128			49.3307	-0.01535			48.2516	-0.02192			48.016	0.00743			48.6657	0.00589			50.2993	0.00548			48.7776	-0.00429
49.9371	-0.00427			47.0256	0.00652			49.1588	0.09828			49.7173	0.000206982			49.0137	0.01483			49.361	0.02174			48.9212	-0.004			49.3875	-0.00802			48.2954	-0.01852			48.0709	0.00508			48.7104	0.0067			50.3232	0.00296			48.7995	-0.00687
49.9592	-0.00773			47.0478	0.00417			49.2044	0.09945			49.7672	-0.00343			49.0366	0.01499			49.383	0.02435			48.9699	-0.0057			49.4095	-0.00873			48.3174	-0.01697			48.0929	0.00731			48.7324	0.00767			50.3761	0.0019			48.8444	-0.00972
50.0069	-0.01077			47.0924	0.00291			49.2273	0.09927			49.7893	-0.00117			49.0795	0.01463			49.4308	0.01975			48.9925	-0.00604			49.4753	-0.02152			48.3612	-0.01412			48.1347	0.0117			48.7762	0.00478			50.399	-0.00223			48.8663	-0.00926
50.0298	-0.01562			47.1146	-0.00124			49.2732	0.09111			49.839	0.0064			49.1015	0.01488			49.4538	0.01872			49.0402	-0.00731			49.4972	-0.02438			48.3832	-0.01206			48.1567	0.0105			48.7984	0.00296			50.445	-0.01063			48.9103	-0.007
50.0847	-0.01656			47.1583	-0.00413			49.2962	0.08732			49.8611	0.00961			49.1464	0.01999			49.4977	0.00971			49.0622	-0.00529			49.5521	-0.0243			48.4271	-0.01343			48.1985	0.0074			48.8431	0.00625			50.4679	-0.0105			48.9332	-0.00619
50.1067	-0.01645			47.1805	-0.00484			49.349	0.08409			49.9118	0.01288			49.1693	0.02112			49.5198	0.00387			49.11	-0.0024			49.574	-0.02255			48.4491	-0.01578			48.2205	0.00172			48.8652	0.00874			50.5148	-0.01109			48.977	-0.00589
50.1545	-0.02408			47.2251	-0.0067			49.371	0.08231			49.9339	0.01574			49.2132	0.02317			49.5655	-0.00908			49.1329	-0.00301			49.6219	-0.0202			48.4949	-0.0163			48.2654	0.00187			48.9099	0.01004			50.5377	-0.01077			49	-0.00466
50.1774	-0.02094			47.248	-0.00697			49.4168	0.08618			49.9866	0.01958			49.2361	0.02611			49.5876	-0.01196			49.1818	-0.00126			49.6438	-0.01484			48.5168	-0.01752			48.2873	0.00248			48.9319	0.00941			50.5836	-0.00286			49.0439	-0.00504
50.2243	-0.02043			47.2899	-0.00713			49.4397	0.09174			50.0085	0.02318			49.28	0.02705			49.6343	-0.022			49.2037	-0.00488			49.6917	-0.02143			48.5607	-0.01761			48.3342	-0.00468			48.9757	0.00723			50.6065	-0.00353			49.0668	-0.00477
50.2463	-0.02108			47.3128	-0.00815			49.4946	0.08885			50.0594	0.02067			49.3029	0.02702			49.6564	-0.01752			49.2506	-0.00677			49.7139	-0.02218			48.5837	-0.01839			48.3571	-0.00793			48.9986	0.00747			50.6514	-0.00352			49.1107	-0.00679
50.2911	-0.02375			47.3557	-0.01328			49.5165	0.0824			50.0815	0.01857			49.3468	0.02864			49.7031	-0.00363			49.2728	-0.00869			49.7615	-0.01652			48.6275	-0.02012			48.3991	-0.01058			49.0425	0.00764			50.6743	-0.00391			49.1336	-0.00937
50.3141	-0.02236			47.3779	-0.01548			49.5624	0.07045			50.1312	0.01564			49.369	0.0296			49.726	-0.00202			49.3194	-0.00765			49.7845	-0.02112			48.6495	-0.02018			48.422	-0.00951			49.0647	0.00488			50.7192	-0.000646445			49.1775	-0.0084
50.365	-0.01766			47.4215	-0.02048			49.5844	0.06986			50.1541	0.01489			49.4136	0.02998			49.7739	-0.00377			49.3417	-0.00502			49.8331	-0.02972			48.6934	-0.01921			48.4768	-0.00969			49.1114	0.00477			50.7412	-0.00103			49.1994	-0.00805
50.3869	-0.01895			47.4437	-0.01938			49.6302	0.04995			50.2129	0.01383			49.4356	0.02834			49.7961	0.00294			49.3882	-7.33021e-05			49.855	-0.03291			48.7156	-0.01858			48.4998	-0.01098			49.1333	0.00386			50.787	-0.0056			49.2444	-0.00711
50.4338	-0.0184			47.4874	-0.01537			49.6532	0.03816			50.2359	0.01479			49.4804	0.02776			49.8557	0.0066			49.4102	-0.000635234			49.8999	-0.0477			48.7632	-0.01632			48.5536	-0.00551			49.1772	0.00593			50.81	-0.00779			49.2673	-0.00517
50.456	-0.01507			47.5095	-0.01383			49.699	0.02497			50.2858	0.02244			49.5024	0.02572			49.9036	0.01475			49.4591	-0.00048969			49.9218	-0.0468			48.7852	-0.0162			48.5756	-0.00595			49.1992	0.00578			50.8559	-0.01372			49.3112	-0.00658
50.5036	-0.01412			47.5582	-0.00931			49.721	0.02045			50.3077	0.02416			49.5473	0.02689			49.9265	0.00826			49.481	-0.00177			49.9687	-0.0493			48.829	-0.01304			48.6165	-0.0062			49.243	0.00358			50.8788	-0.01609			49.3331	-0.00522
50.5255	-0.01013			47.5803	-0.00792			49.7689	0.016			50.3586	0.02457			49.5702	0.02692			49.9724	0.00248			49.5289	0.00033478			49.9906	-0.05598			48.852	-0.00938			48.6384	-0.00842			49.2659	0.00241			50.9257	-0.02113			49.377	-0.00506
50.5734	-0.00704			47.623	-0.00734			49.7918	0.00991			50.3815	0.02396			49.6241	0.02779			50.0003	-0.01012			49.551	0.00218			50.0375	-0.06109			48.9018	-0.00191			48.6813	-0.00969			49.3208	0.00271			50.9478	-0.026			49.3999	-0.00513
50.5963	-0.00454			47.6451	-0.00609			49.8456	-0.00347			50.4434	0.02339			49.646	0.0289			50.0542	-0.02292			49.5977	0.00416			50.0605	-0.05928			48.9247	-0.000630495			48.7033	-0.00933			49.3437	0.00221			50.9935	-0.02772			49.4438	-0.00611
50.6412	0.00204			47.6878	-0.00717			49.8686	-0.00833			50.4663	0.02313			49.6929	0.02596			50.0771	-0.03099			49.6206	0.00446			50.1093	-0.06097			48.9686	-0.00124			48.7461	-0.01193			49.3856	0.00199			51.0164	-0.02615			49.4667	-0.00591
50.6641	0.00454			47.71	-0.00637			49.9255	-0.01221			50.5291	0.02175			49.7148	0.02619			50.14	-0.03778			49.6675	0.00569			50.1313	-0.05398			48.9916	-0.00333			48.7683	-0.00965			49.4078	-0.000180253			51.0643	-0.02877			49.5196	-0.006
50.709	0.00205			47.7526	-0.00625			49.9476	-0.01317			50.551	0.02066			49.7607	0.02438			50.1621	-0.04335			49.6897	0.00572			50.1801	-0.04235			49.0355	-0.0015			48.8119	-0.01131			49.4525	9.81182e-05			51.0872	-0.03126			49.5418	-0.00745
50.7312	0.00115			47.7748	-0.00365			49.9943	-0.01791			50.5979	0.023			49.7836	0.02433			50.2088	-0.05479			49.7383	0.00152			50.2023	-0.03901			49.0575	0.00134			48.8341	-0.00869			49.4746	0.00255			51.1341	-0.03715			49.5874	-0.00829
50.7788	-0.00242			47.8185	-0.01269			50.0172	-0.0184			50.6209	0.0211			49.8295	0.02461			50.231	-0.05689			49.7612	0.00059487			50.2489	-0.04014			49.1033	-0.00111			48.8777	-0.00414			49.5193	0.00225			51.1571	-0.03845			49.6096	-0.01115
50.8018	0.00544			47.8406	-0.017			50.0621	-0.02026			50.6688	0.01915			49.8515	0.02392			50.2796	-0.0498			49.8201	0.000184514			50.2709	-0.04004			49.1252	-0.00427			48.8997	-0.00435			49.5413	0.00385			51.201	-0.03964			49.6562	-0.01159
50.8476	0.00381			47.8823	-0.01281			50.0842	-0.01973			50.6917	0.01795			49.8963	0.02351			50.3015	-0.04638			49.8431	0.00208			50.3158	-0.04724			49.1701	-0.00665			48.9416	-0.01039			49.5851	0.00421			51.2239	-0.0409			49.6784	-0.00895
50.8696	0.00518			47.9052	-0.00992			50.1309	-0.02454			50.7396	0.01387			49.9183	0.02326			50.3484	-0.02768			49.9019	0.00397			50.3387	-0.04305			49.193	-0.00705			48.9645	-0.0128			49.6071	0.00446			51.2678	-0.04251			49.7251	-0.00689
50.9165	0.00741			47.9471	-0.00319			50.1531	-0.02733			50.7625	0.01091			49.9632	0.02768			50.3706	-0.01697			49.9248	0.0054			50.3846	-0.03594			49.2389	-0.0015			49.0074	-0.01458			49.6509	0.00465			51.2907	-0.04437			49.748	-0.0059
50.9385	0.00594			47.9692	0.000613189			50.1997	-0.0256			50.8203	0.00819			49.9851	0.03144			50.4172	0.00386			49.9797	0.00981			50.4065	-0.03186			49.2608	0.00375			49.0296	-0.01483			49.6738	0.00458			51.3366	-0.04418			49.7936	-0.00293
50.9863	0.00769			48.01	0.00482			50.2219	-0.02578			50.8433	0.00538			50.03	0.0322			50.4391	0.01241			50.0016	0.0098			50.4554	-0.02137			49.3057	0.00932			49.0722	-0.01667			49.7157	0.00409			51.3585	-0.04327			49.8166	-0.00349
51.0092	0.0095			48.0329	0.0071			50.2705	-0.03229			50.8892	0.00474			50.0519	0.03048			50.486	0.02189			50.0475	0.01168			50.4774	-0.01328			49.3279	0.00777			49.0962	-0.01656			49.7377	0.0036			51.4064	-0.03723			49.8614	-0.00375
51.0651	0.00962			48.0748	0.00394			50.2926	-0.0305			50.9121	0.00415			50.0968	0.02982			50.508	0.02434			50.0695	0.01233			50.5252	-0.00985			49.3726	0.0074			49.148	-0.0203			49.7806	0.00601			51.4286	-0.03742			49.8844	-0.0036
51.0872	0.00876			48.0969	0.00324			50.3373	-0.02684			50.9629	0.0029			50.1198	0.02675			50.5549	0.03115			50.1163	0.01216			50.5471	-0.0117			49.3947	0.0104			49.171	-0.01854			49.8035	0.0078			51.4763	-0.03887			49.9282	-0.0053
51.1359	0.01164			48.1396	0.00546			50.3603	-0.02168			50.9889	0.000209423			50.1636	0.01845			50.5778	0.03323			50.1392	0.01149			50.595	-0.0061			49.4404	0.02072			49.2229	-0.0127			49.8454	0.00664			51.4984	-0.04018			49.9512	-0.00689
51.1588	0.01292			48.1618	0.00731			50.4051	-0.02112			51.0477	0.000248936			50.1857	0.01638			50.6286	0.03635			50.1941	0.00632			50.6172	-0.00408			49.4623	0.02338			49.2449	-0.01427			49.8683	0.00742			51.5461	-0.04074			49.9961	-0.00723
51.2057	0.01693			48.2054	0.01071			50.4281	-0.02148			51.0697	0.000480388			50.2304	0.01374			50.6526	0.0371			50.2163	0.00288			50.6648	-0.01002			49.5082	0.02752			49.2906	-0.01487			49.9102	0.00845			51.5691	-0.04249			50.0183	-0.00922
51.2276	0.0181			48.2274	0.01256			50.473	-0.0249			51.1185	-2.93055e-05			50.2524	0.01205			50.7084	0.03812			50.2619	0.00108			50.6868	-0.01262			49.5303	0.0268			49.3126	-0.01398			49.9331	0.00922			51.616	-0.04772			50.0659	-0.00935
51.2795	0.02239			48.2713	0.01747			50.4949	-0.02881			51.1415	-0.00233			50.2973	0.00913			50.7313	0.03706			50.2859	0.00193			50.7327	-0.01253			49.576	0.02446			49.3565	-0.00588			49.977	0.00824			51.6379	-0.0446			50.0888	-0.0092
51.3014	0.02121			48.2935	0.02066			50.5388	-0.02502			51.1894	-0.00218			50.3192	0.00827			50.7792	0.0347			50.3407	0.000701104			50.7546	-0.00858			49.5989	0.02166			49.3787	-0.00392			50	0.00823			51.6838	-0.04253			50.1367	-0.00717
51.3503	0.01906			48.3372	0.02557			50.5618	-0.02579			51.2123	-0.00148			50.3641	0.00666			50.8032	0.03351			50.3646	0.000941677			50.8015	-0.01851			49.6438	0.01726			49.4213	-0.0031			50.0429	0.00784			51.7059	-0.03784			50.1588	-0.00636
51.3723	0.01882			48.3595	0.02411			50.6046	-0.02684			51.2702	-0.00108			50.386	0.00783			50.859	0.00494			50.4215	0.00237			50.8234	-0.0215			49.6658	0.01283			49.4442	-0.00367			50.065	0.00861			51.7526	-0.03648			50.2045	-0.00555
51.4201	0.01795			48.4011	0.01946			50.6276	-0.03383			51.2921	0.00132			50.4299	0.00747			50.882	-0.00391			50.4444	0.0033			50.8713	-0.02273			49.7106	0.01005			49.4981	-0.00247			50.1087	0.00853			51.7748	-0.03478			50.2274	-0.00572
51.4431	0.01912			48.424	0.01754			50.6735	-0.032			51.339	0.00572			50.4519	0.00676			50.9408	-0.02164			50.5013	0.00138			50.8942	-0.01799			49.7326	0.00971			49.52	-0.000635331			50.1309	0.00885			51.8226	-0.03599			50.2763	-0.00653
51.4989	0.019			48.4669	0.00866			50.6956	-0.02639			51.3619	0.00588			50.4967	0.00718			50.9637	-0.02364			50.5234	0.0029			50.9411	-0.01372			49.7775	0.00739			49.5639	0.000129971			50.1755	0.00658			51.8448	-0.03755			50.2993	-0.00564
51.5209	0.02334			48.4888	0.00856			50.7413	-0.01578			51.4108	0.00818			50.5189	0.00789			51.0226	-0.04357			50.5701	0.0032			50.964	-0.00659			49.7994	0.00838			49.586	0.00207			50.1977	0.00391			51.8934	-0.03789			50.3491	-0.00891
51.5677	0.01763			48.5307	0.0072			50.7632	-0.00985			51.4329	0.00768			50.5635	0.00576			51.0455	-0.04083			50.5923	0.00444			51.011	-0.00305			49.8443	0.01208			49.6287	0.00387			50.2413	0.00623			51.9154	-0.04263			50.3721	-0.01016
51.5898	0.02061			48.5536	0.00738			50.8091	-0.00267			51.4836	0.01435			50.5855	0.00365			51.0924	-0.02597			50.6397	0.00436			51.0339	-0.000209639			49.8662	0.01214			49.6508	0.00395			50.2643	0.00733			51.9643	-0.0436			50.4289	-0.01055
51.6375	0.01526			48.6075	0.0037			50.831	-0.00148			51.5056	0.01752			50.6354	-0.00162			51.1143	-0.02318			50.6619	0.00197			51.0807	0.01377			49.9121	0.00907			49.6986	0.00957			50.3082	0.01049			51.9872	-0.04148			50.4509	-0.00861
51.6605	0.01475			48.6294	0.00285			50.8779	0.000308233			51.5551	0.02513			50.6583	-0.00105			51.1622	-0.02476			50.7115	-0.00213			51.1047	0.0247			49.934	0.0111			49.7205	0.01042			50.3304	0.01217			52.0351	-0.03865			50.4957	-0.01124
51.7064	0.01301			48.6733	0.00716			50.8999	0.00186			51.5772	0.02433			50.7141	0.00387			51.1842	-0.01937			50.7344	-0.00163			51.1606	0.04333			49.9789	0.00981			49.7644	0.01148			50.375	0.0123			52.0572	-0.03664			50.5177	-0.01132
51.7293	0.00964			48.6955	0.0078			50.9457	0.00529			51.6259	0.02209			50.7363	0.00522			51.231	-0.01927			50.7803	-0.00132			51.1835	0.03829			50.0009	0.01081			49.7864	0.01177			50.3979	0.01307			52.1049	-0.0303			50.5615	-0.01063
51.7742	0.01331			48.7401	0.00759			50.9679	0.0084			51.6481	0.01874			50.78	0.00185			51.253	-0.02378			50.8033	-0.00184			51.2303	0.03027			50.0457	0.00541			49.8302	0.0146			50.4418	0.01408			52.1288	-0.02833			50.5835	-0.0111
51.7971	0.0183			48.7621	0.00479			51.0145	0.01749			51.6977	0.02008			50.8029	0.00136			51.2989	-0.02594			50.8491	-0.00499			51.2533	0.02477			50.0677	0.0013			49.8522	0.0162			50.4637	0.01734			52.1837	-0.01979			50.6294	-0.01105
51.8451	0.01235			48.813	0.00416			51.0365	0.01866			51.7199	0.02045			50.8478	0.00346			51.3218	-0.02401			50.8721	-0.00861			51.2991	0.02426			50.1126	2.48724e-05			49.895	0.01661			50.5086	0.01977			52.2066	-0.01881			50.6513	-0.0111
51.8679	0.01349			48.8359	0.00405			51.0834	0.02638			51.7715	0.01607			50.8697	0.0022			51.3697	-0.02452			50.919	-0.01175			51.3211	0.02461			50.1345	0.0035			49.918	0.0157			50.5306	0.02166			52.2515	-0.01286			50.6992	-0.00885
51.9238	0.01456			48.8768	0.0114			51.1055	0.03054			51.7945	0.0146			50.9146	0.0021			51.3918	-0.02259			50.9412	-0.0127			51.368	0.01881			50.1794	0.00773			49.9609	0.01214			50.5754	0.02355			52.2737	-0.01169			50.7221	-0.0086
51.9467	0.01412			48.8987	0.01535			51.1522	0.03278			51.8433	0.01737			50.9376	0.00285			51.4395	-0.02061			50.9887	-0.014			51.3899	0.02019			50.2023	0.00822			49.983	0.01068			50.5974	0.02563			52.3223	-0.01502			50.776	-0.01113
51.9916	0.01048			48.9416	0.02342			51.1743	0.03214			51.8656	0.01853			50.9964	0.00732			51.4615	-0.0191			51.0117	-0.01503			51.4388	0.0171			50.2632	0.00895			50.0257	0.0104			50.6433	0.02783			52.3452	-0.01786			50.7989	-0.01347
52.0136	0.01056			48.9638	0.02527			51.22	0.0303			51.9151	0.01397			51.0203	0.01162			51.5083	-0.01894			51.0596	-0.01991			51.4607	0.01859			50.2852	0.00627			50.0486	0.00677			50.6654	0.02549			52.3921	-0.01811			50.8438	-0.01344
52.0605	0.01152			49.0075	0.02387			51.242	0.03671			51.9371	0.00902			51.0752	0.02201			51.5305	-0.01823			51.0817	-0.02036			51.5076	0.01084			50.329	0.00651			50.0915	0.00293			50.7101	0.02163			52.415	-0.01904			50.8667	-0.01392
52.0827	0.0129			49.0296	0.02227			51.2878	0.05233			51.988	0.00694			51.0981	0.02571			51.5781	-0.01523			51.1294	-0.02148			51.5297	0.00505			50.3519	0.00946			50.1135	0.00105			50.733	0.02191			52.462	-0.0221			50.9196	-0.01309
52.1293	0.01355			49.0723	0.02224			51.3107	0.05483			52.01	0.00578			51.156	0.03273			51.6001	-0.0133			51.1523	-0.0205			51.5774	0.01771			50.3968	0.00827			50.1563	-0.0012			50.7759	0.02075			52.4841	-0.02494			50.9425	-0.01271
52.1522	0.01049			49.0952	0.02244			51.3556	0.05296			52.0618	0.00547			51.1779	0.0341			51.6489	-0.02214			51.1982	-0.01996			51.5995	0.02007			50.4189	0.00786			50.1793	-0.0019			50.7981	0.02111			52.5307	-0.02576			50.9874	-0.01244
52.2081	0.00588			49.1381	0.02031			51.3786	0.05401			52.0847	0.00653			51.2248	0.03636			51.6711	-0.03044			51.2201	-0.01904			51.6482	0.02138			50.4687	0.00791			50.2321	-0.01048			50.8417	0.02513			52.5537	-0.02367			51.0096	-0.01143
52.2302	0.00446			49.16	0.01811			51.4354	0.05579			52.1465	0.01021			51.2467	0.03653			51.7177	-0.03145			51.266	-0.01843			51.6703	0.01616			50.4916	0.01002			50.2561	-0.01109			50.8647	0.02403			52.6015	-0.02438			51.0562	-0.01168
52.2768	0.00406			49.2019	0.01044			51.4574	0.05584			52.1686	0.01136			51.2946	0.02965			51.7397	-0.02495			51.2889	-0.02128			51.716	0.01919			50.5384	0.0183			50.3109	-0.01093			50.9085	0.02162			52.6235	-0.02576			51.0782	-0.01164
52.299	0.00631			49.2249	0.00703			51.5032	0.04844			52.2173	0.01171			51.3165	0.02845			51.7865	-0.00788			51.3458	-0.0216			51.738	0.0153			50.5606	0.01685			50.3329	-0.0061			50.9308	0.02227			52.6724	-0.03256			51.124	-0.01346
52.3467	0.00431			49.2677	0.00565			51.5253	0.04621			52.2403	0.01439			51.3624	0.02791			51.8087	-0.00302			51.3678	-0.02229			51.7878	0.00312			50.6102	0.01816			50.3758	0.00118			50.9754	0.02518			52.6945	-0.03688			51.147	-0.01298
52.3696	0.00384			49.2899	0.00659			51.571	0.03999			52.2881	0.00972			51.3854	0.02564			51.8583	0.00908			51.4146	-0.02351			51.8108	0.0076			50.6323	0.02033			50.3987	0.000162361			50.9975	0.02575			52.7432	-0.04011			51.1919	-0.0134
52.4175	0.00227			49.3326	0.00927			51.594	0.03916			52.3111	0.00989			51.4303	0.02604			51.8803	0.00972			51.4367	-0.02364			51.8676	0.01422			50.6791	0.01544			50.4406	-0.00225			51.0412	0.03072			52.7651	-0.04163			51.2138	-0.0128
52.4396	0.000741887			49.3555	0.00855			51.6379	0.04031			52.3709	0.00719			51.4524	0.02529			51.9282	-0.00237			51.4834	-0.02079			51.8898	0.01547			50.7012	0.01482			50.4635	-0.00171			51.0641	0.03142			52.816	-0.04403			51.2597	-0.01341
52.4873	0.00207			49.4084	0.00668			51.6608	0.03143			52.3929	0.00615			51.4971	0.02171			51.9501	-0.01548			51.5056	-0.02029			51.9374	0.00338			50.7479	0.01668			50.5074	0.00197			51.108	0.03005			52.8389	-0.04459			51.2826	-0.01429
52.5093	0.00197			49.4313	0.00537			51.7067	0.02182			52.4407	0.00552			51.5193	0.01972			51.996	-0.02842			51.5532	-0.01917			51.9604	-0.00362			50.7699	0.02029			50.5294	0.000524001			51.1302	0.0293			52.8938	-0.03053			51.3275	-0.01681
52.5571	0.00565			49.4851	0.00109			51.7286	0.02631			52.4637	0.0034			51.5649	0.01502			52.0199	-0.03729			51.5754	-0.02046			52.0072	-0.00493			50.8187	0.03091			50.5712	-0.00337			51.1748	0.02716			52.9159	-0.02605			51.3504	-0.01646
52.579	0.0024			49.5081	0.00112			51.7725	0.02166			52.5255	0.00535			51.5868	0.01516			52.0769	-0.03634			51.624	-0.02078			52.0302	-0.00545			50.8406	0.03193			50.5935	-0.00332			51.197	0.02384			52.9636	-0.01891			51.4053	-0.01554
52.6269	0.00507			49.5629	0.00358			51.7945	0.02076			52.5476	0.00666			51.6347	0.01339			52.0991	-0.02925			51.6462	-0.01942			52.0771	-0.000237259			50.8885	0.02958			50.6361	-0.00368			51.2427	0.02277			52.9865	-0.01715			51.4282	-0.01591
52.6489	0.005			49.5859	0.00871			51.8413	0.01937			52.5964	0.01037			51.6569	0.01196			52.1457	-0.02478			51.6949	-0.01897			52.0993	-6.84574e-05			50.9104	0.03119			50.6582	-0.00598			51.2646	0.02183			53.0364	-0.01415			51.4841	-0.01197
52.6968	0.0118			49.6397	0.01508			51.8643	0.01352			52.6193	0.0082			51.7025	0.00849			52.1686	-0.02559			51.7168	-0.01847			52.1479	0.00793			50.9583	0.03775			50.6999	-0.00582			51.3085	0.01997			53.0593	-0.0114			51.507	-0.01117
52.7197	0.00657			49.6619	0.01737			51.9241	0.00975			52.6788	0.01325			51.7255	0.00997			52.2135	-0.03627			51.7637	-0.01839			52.1698	0.01361			50.9813	0.03767			50.7228	-0.00698			51.3314	0.02054			53.1072	-0.00616			51.5529	-0.00805
52.7666	0.00795			49.7076	0.02075			51.947	0.00632			52.7007	0.01343			51.7713	0.01465			52.2355	-0.0413			51.7856	-0.01325			52.2157	0.02229			51.0281	0.03137			50.7777	-0.00777			51.3753	0.02092			53.1301	-0.01011			51.575	-0.00784
52.7887	0.01034			49.7305	0.02063			51.9919	0.00151			52.7506	0.00864			51.7936	0.01435			52.2814	-0.0433			51.8325	-0.00615			52.2386	0.0233			51.0501	0.03006			50.7996	-0.00681			51.3974	0.02426			53.188	-0.000268674			51.6207	-0.0052
52.8373	0.01039			49.7744	0.01923			52.0149	-0.00123			52.7726	0.0084			51.8401	0.02216			52.3033	-0.04057			51.8547	-0.0047			52.2875	0.02498			51.0959	0.0311			50.8415	-0.00656			51.4421	0.02536			53.2101	0.000743361			51.6437	-0.00408
52.8593	0.01401			49.7966	0.01823			52.0607	-0.0055			52.8194	0.01042			51.8621	0.02554			52.3522	-0.03855			51.9023	-0.0086			52.3097	0.03268			51.1179	0.03378			50.8637	-0.00718			51.4641	0.02368			53.2578	-0.00356			51.6925	-0.00463
52.9062	0.00416			49.8422	0.01484			52.0829	-0.0067			52.8424	0.00864			51.9109	0.03266			52.3743	-0.03937			51.9245	-0.0096			52.3573	0.02558			51.1698	0.02447			50.9073	-0.00751			51.509	0.02244			53.2808	-0.0051			51.7155	-0.00639
52.9281	-0.00154			49.8651	0.01397			52.1286	-0.01241			52.8992	0.01356			51.9329	0.03183			52.423	-0.02732			51.9721	-0.00875			52.3802	0.0166			51.1917	0.02345			50.9293	-0.00614			51.5319	0.02173			53.3276	-0.01108			51.7594	-0.0046
52.974	-0.00174			49.908	0.01154			52.1508	-0.0086			52.9222	0.01264			51.9788	0.02565			52.4459	-0.01864			51.995	-0.00875			52.4301	0.01827			51.2396	0.02146			50.9722	-0.00275			51.5748	0.01968			53.3498	-0.0099			51.7824	-0.00473
52.9959	-0.00149			49.93	0.01099			52.1984	-0.00225			52.981	0.0135			52.0007	0.02414			52.5039	-0.0204			52.0429	-0.0087			52.4531	0.02501			51.2625	0.01497			50.9941	-0.00322			51.5967	0.01812			53.3975	-0.01303			51.8263	-0.00578
53.0428	-0.0021			49.9729	0.00721			52.2205	-0.000753541			53.0029	0.01382			52.0456	0.0236			52.5268	-0.02188			52.0649	-0.01305			52.5029	0.03719			51.3114	0.00946			51.036	-0.00888			51.6416	0.01294			53.4204	-0.01513			51.8492	-0.00642
53.0647	-0.00685			49.9958	0.0053			52.2682	0.000285762			53.0538	0.01821			52.0685	0.0213			52.5737	-0.01614			52.1227	-0.01543			52.5249	0.04793			51.3343	0.00735			51.0589	-0.01052			51.6638	0.01433			53.4663	-0.01831			51.8931	-0.00635
53.1116	-0.00606			50.0387	0.00392			52.2904	0.00143			53.0767	0.02244			52.1124	0.02088			52.5966	-0.01544			52.1467	-0.0166			52.5737	0.06621			51.3792	0.0087			51.1008	-0.00978			51.7084	0.01445			53.4892	-0.01679			51.916	-0.00661
53.1338	-0.00927			50.0607	0.00772			52.336	-0.00184			53.1406	0.02323			52.1354	0.01959			52.6445	-0.0104			52.2195	-0.02192			52.5958	0.06915			51.4013	0.00343			51.1238	-0.01184			51.7313	0.01243			53.5381	-0.0218			51.9609	-0.0065
53.1825	-0.00327			50.1095	0.01523			52.359	-0.00632			53.1628	0.02383			52.1793	0.01709			52.6674	-0.0084			52.2414	-0.02239			52.6455	0.05765			51.448	-0.00277			51.1656	-0.01292			51.7742	0.01291			53.561	-0.02351			51.983	-0.00562
53.2046	-0.00224			50.1314	0.01408			52.4038	-0.00678			53.2124	0.02499			52.2014	0.01834			52.7143	-0.0019			52.2913	-0.01849			52.6685	0.04928			51.4699	-0.00303			51.1876	-0.01607			51.7972	0.01373			53.6189	-0.02451			52.0277	-0.00387
53.2522	-0.000878679			50.1733	0.00942			52.4268	-0.0084			53.2345	0.02684			52.2521	0.02195			52.7362	0.0025			52.3142	-0.01844			52.7263	0.04442			51.5168	-0.00348			51.2305	-0.01316			51.8411	0.01418			53.6408	-0.02412			52.0506	-0.00424
53.2744	-0.000868156			50.1954	0.00587			52.4716	0.000444874			53.2832	0.02763			52.275	0.0255			52.7841	-0.00513			52.3701	-0.01631			52.7483	0.03865			51.5388	0.000439312			51.2534	-0.01307			51.864	0.01647			53.6887	-0.02124			52.0955	-0.00471
53.323	-0.00225			50.2401	-0.00409			52.4946	0.00488			53.3054	0.02854			52.3219	0.02099			52.8061	-0.00868			52.393	-0.01541			52.7981	0.04985			51.5846	0.00528			51.2983	-0.01231			51.9079	0.0154			53.7109	-0.02339			52.1177	-0.00548
53.345	-0.00218			50.2621	-0.00854			52.5405	0.02041			53.353	0.0276			52.3439	0.01975			52.8539	-0.02021			52.4509	-0.01678			52.8201	0.04422			51.6068	0.01098			51.3202	-0.01169			51.9308	0.01429			53.7595	-0.02616			52.1653	-0.0035
53.3919	0.00502			50.3119	-0.01605			52.5624	0.02703			53.377	0.0287			52.3907	0.02478			52.876	-0.02774			52.4738	-0.01602			52.8659	0.05366			51.6544	0.0181			51.3631	-0.01257			51.9747	0.01141			53.7821	-0.02772			52.1874	-0.00331
53.4148	0.00658			50.3339	-0.01944			52.6083	0.03543			53.4358	0.02726			52.4127	0.0235			52.9237	-0.03239			52.5286	-0.01249			52.8889	0.05671			51.6766	0.0216			51.3861	-0.01076			51.9967	0.01176			53.83	-0.02388			52.2351	-0.00295
53.4627	0.00637			50.3778	-0.02159			52.6312	0.04349			53.4577	0.02638			52.4595	0.0206			52.9457	-0.03213			52.5506	-0.01271			52.9388	0.05421			51.7223	0.0291			51.4289	-0.0011			52.0415	0.01282			53.8529	-0.02309			52.2571	-0.00242
53.4856	-0.00148			50.3997	-0.01719			52.6871	0.05583			53.5066	0.01966			52.4824	0.01857			52.9935	-0.02533			52.5975	-0.0154			52.9607	0.05044			51.7445	0.03132			51.4511	0.00139			52.0637	0.0119			53.8998	-0.01967			52.305	0.00129
53.5335	0.00139			50.4416	-0.01586			52.709	0.0615			53.5288	0.01634			52.5283	0.01652			53.0165	-0.02059			52.6204	-0.01574			53.0106	0.04285			51.7901	0.03006			51.4958	0.00688			52.1083	0.01021			53.9218	-0.01829			52.3271	0.00271
53.5554	0.00669			50.4655	-0.01659			52.7549	0.0637			53.5764	0.01578			52.5502	0.01891			53.0624	-0.0039			52.6693	-0.01587			53.0327	0.03735			51.813	0.02493			51.518	0.00856			52.1304	0.01112			53.9676	-0.01664			52.3748	0.00537
53.6023	0.00702			50.5174	-0.02174			52.7769	0.06632			53.5986	0.01707			52.5951	0.02025			53.0863	-5.46032e-05			52.6914	-0.0157			53.0824	0.0322			51.8599	0.01596			51.5616	0.00759			52.1752	0.01163			53.9898	-0.01288			52.3987	0.00448
53.6243	0.00448			50.5404	-0.02426			52.8237	0.06111			53.6463	0.01631			52.6181	0.01942			53.1402	0.0047			52.7401	-0.01352			53.1044	0.03522			51.8819	0.00937			51.5836	0.00491			52.1971	0.01302			54.0404	-0.01716			52.4516	0.00656
53.6731	0.00596			50.5952	-0.0212			52.8457	0.05622			53.6684	0.01703			52.6629	0.02154			53.1631	0.00574			52.762	-0.01354			53.1542	0.04286			51.9277	0.00234			51.6274	0.00695			52.242	0.01518			54.0624	-0.0192			52.4735	0.00588
53.696	0.00563			50.6182	-0.01847			52.8935	0.04691			53.7191	0.01822			52.6849	0.02129			53.2219	0.01458			52.8109	-0.01387			53.1764	0.02904			51.9507	0.00027959			51.6493	0.0074			52.2642	0.0171			54.1102	-0.02709			52.5204	0.00568
53.7539	-0.00129			50.672	-0.0232			52.9156	0.04072			53.742	0.01974			52.7298	0.02176			53.2439	0.01399			52.8329	-0.01582			53.227	0.03252			51.9955	-0.00389			51.6922	0.00553			52.3088	0.01765			54.1324	-0.02831			52.5433	0.00688
53.7759	0.00572			50.6939	-0.02284			52.9613	0.03481			53.7888	0.02246			52.7527	0.02212			53.2928	0.01043			52.8807	-0.01698			53.2489	0.03528			52.0175	-0.006			51.7143	0.00397			52.331	0.01694			54.181	-0.03039			52.5982	0.00839
53.8217	0.008			50.7378	-0.01974			52.9843	0.03526			53.8108	0.0247			52.7996	0.02442			53.3157	0.0125			52.9027	-0.0149			53.2988	0.03211			52.0614	-0.00743			51.7571	0.00179			52.3746	0.01324			54.2041	-0.02905			52.6211	0.00926
53.8447	0.00943			50.7608	-0.02316			53.0311	0.0332			53.8606	0.0287			52.8217	0.02563			53.3626	0.00405			52.9515	-0.01414			53.3207	0.03311			52.0843	-0.00813			51.7793	0.00323			52.3968	0.01212			54.2509	-0.02536			52.678	0.00765
53.8906	0.01139			50.8136	-0.02158			53.0532	0.03601			53.8826	0.02871			52.8674	0.02831			53.3855	0.00346			52.9735	-0.01458			53.3706	0.03171			52.1312	-0.0088			51.8229	0.00176			52.4415	0.01175			54.2728	-0.02372			52.7009	0.00928
53.9125	0.0121			50.8358	-0.02123			53.101	0.03906			53.9444	0.02756			52.8896	0.02721			53.4314	0.01063			53.0223	-0.01059			53.3928	0.01952			52.1533	-0.00865			51.8448	0.00416			52.4636	0.01121			54.3207	-0.01858			52.7567	0.00952
53.9613	0.00988			50.8794	-0.01993			53.1232	0.03575			53.9667	0.02526			52.9372	0.0266			53.4543	0.007			53.0453	-0.00789			53.4424	-0.00242			52.2	-0.00702			51.8887	-0.00289			52.5083	0.00906			54.3436	-0.01685			52.7797	0.00754
53.9833	0.00411			50.9024	-0.02154			53.1698	0.02865			54.0238	0.02514			52.9594	0.02399			53.5022	0.00785			53.0941	-0.00932			53.4644	-0.00114			52.2221	-0.00474			51.9117	-0.00384			52.5303	0.00941			54.3915	-0.0186			52.8246	0.00548
54.0331	0.00246			50.9433	-0.02004			53.1917	0.02289			54.0459	0.02411			53.006	0.02279			53.5244	0.00714			53.1161	-0.01022			53.5142	0.01303			52.2688	-0.00184			51.9535	-0.00484			52.5751	0.01238			54.4144	-0.01909			52.8465	0.00392
54.0551	0.0025			50.9662	-0.0206			53.2426	0.01294			54.0956	0.02153			53.0282	0.0227			53.572	0.00417			53.1639	-0.01055			53.5362	0.02622			52.2909	-0.00312			51.9765	-0.00708			52.597	0.01394			54.4643	-0.02433			52.8914	0.00421
54.1039	0.00129			51.0081	-0.02076			53.2655	0.01258			54.1175	0.01945			53.0758	0.02186			53.5949	0.01103			53.1859	-0.00882			53.586	0.02011			52.3386	-0.000697103			52.0184	-0.00884			52.6429	0.01862			54.4882	-0.02552			52.9143	0.00284
54.1259	0.00351			51.031	-0.02478			53.3114	0.01027			54.1674	0.0149			53.0988	0.02053			53.6448	0.02149			53.2358	-0.00555			53.6082	0.02388			52.3606	0.00182			52.0405	-0.01099			52.6658	0.01833			54.5471	-0.02727			52.9592	0.00468
54.1728	0.000484666			51.0729	-0.03259			53.3335	0.00448			54.1893	0.01352			53.1457	0.01831			53.667	0.02731			53.2578	-0.00752			53.6568	0.0121			52.4094	0.0063			52.0822	-0.01166			52.7097	0.01631			54.569	-0.02887			52.9832	0.00713
54.1947	0.0013			51.0958	-0.03616			53.3812	-0.00227			54.2362	0.00898			53.1686	0.019			53.7136	0.03016			53.3066	0.00149			53.6798	0.00974			52.4314	0.00847			52.1041	-0.01208			52.7327	0.0172			54.6149	-0.02743			53.037	0.00618
54.2396	0.0043			51.1397	-0.03756			53.4031	-0.000810069			54.2584	0.01003			53.2145	0.01664			53.7366	0.03065			53.3295	0.00372			53.7296	0.00723			52.4783	0.01862			52.147	-0.00717			52.7766	0.01702			54.6379	-0.02805			53.0599	0.00562
54.2625	0.00565			51.1618	-0.03496			53.45	-0.00326			54.3071	0.01378			53.2364	0.01484			53.7814	0.0264			53.3784	0.00612			53.7526	0.00822			52.5004	0.0192			52.169	-0.0069			52.7985	0.01529			54.6837	-0.0243			53.1068	0.0066
54.3104	0.00264			51.2045	-0.02464			53.4721	-0.00346			54.3291	0.01737			53.2843	0.0138			53.8035	0.01943			53.4013	0.00726			53.8004	0.0233			52.5461	0.02127			52.2108	-0.01255			52.8434	0.01301			54.7067	-0.02447			53.1288	0.008
54.3333	0.00578			51.2266	-0.02069			53.5189	-0.00511			54.3778	0.01871			53.3064	0.013			53.8503	0.00413			53.4512	0.00803			53.8234	0.03245			52.5681	0.02232			52.2331	-0.01475			52.8663	0.01232			54.7535	-0.02482			53.1746	0.00967
54.3822	0.00646			51.2704	-0.01848			53.5418	-0.00732			54.4	0.01957			53.3521	0.01506			53.8722	0.00547			53.4734	0.00799			53.8733	0.04814			52.6139	0.0253			52.2777	-0.01031			52.9102	0.01083			54.7765	-0.02422			53.1976	0.00958
54.4042	0.00637			51.2925	-0.01784			53.5877	-0.00716			54.4506	0.01728			53.375	0.01506			53.9181	0.01035			53.523	0.00663			53.8962	0.04027			52.6359	0.02744			52.2996	-0.00943			52.9322	0.00751			54.8243	-0.02159			53.2415	0.00924
54.453	-0.000442803			51.3362	-0.01878			53.6098	-0.00394			54.4726	0.01603			53.4209	0.01224			53.941	0.00773			53.5452	0.0077			53.956	0.01889			52.6827	0.02596			52.3435	-0.00527			52.977	0.00635			54.8463	-0.01934			53.2664	0.00891
54.475	-0.00128			51.3584	-0.02413			53.6555	-0.00388			54.5215	0.01213			53.4438	0.01255			53.9869	0.01865			53.5938	0.00622			53.978	0.0037			52.7048	0.02346			52.3657	-0.00507			53	0.0061			54.8972	-0.01858			53.3212	0.01212
54.5229	-0.0012			51.401	-0.02716			53.6784	-0.0115			54.5436	0.00879			53.4897	0.01441			54.0088	0.01673			53.6158	0.00697			54.0308	-0.00938			52.7515	0.01893			52.4093	-0.00103			53.0439	0.0061			54.9201	-0.01915			53.3442	0.01221
54.5458	0.000883277			51.424	-0.02503			53.7233	-0.02556			54.5922	0.0046			53.5118	0.01458			54.0577	0.03217			53.6626	0.01082			54.0528	-0.01974			52.7745	0.01601			52.4313	0.000359022			53.0658	0.00747			54.967	-0.01651			53.398	0.01441
54.5917	-0.00649			51.4669	-0.02011			53.7462	-0.02879			54.6152	0.00504			53.5595	0.01251			54.0797	0.03723			53.6856	0.0105			54.1017	-0.03388			52.8303	0.00934			52.4741	0.003			53.1097	0.00627			54.9891	-0.01618			53.4202	0.01566
54.6139	-0.00361			51.4891	-0.01931			53.7941	-0.03755			54.6661	0.00473			53.5817	0.01297			54.1275	0.02206			53.7346	0.01077			54.1246	-0.03837			52.8533	0.00903			52.4963	0.00402			53.1326	0.00668			55.0408	-0.01843			53.4678	0.01877
54.6615	-0.00386			51.5327	-0.01725			53.8161	-0.04223			54.6882	0.00566			53.6274	0.01014			54.1495	0.01642			53.7575	0.0125			54.1735	-0.03273			52.9091	0.00556			52.54	0.0026			53.1755	0.00639			55.0628	-0.01816			53.4908	0.01666
54.6836	-0.00381			51.5556	-0.01812			53.8639	-0.03627			54.7418	0.00759			53.6503	0.00926			54.1953	0.01896			53.8074	0.00674			54.1954	-0.01877			52.932	0.00841			52.5619	0.000920749			53.1984	0.00613			55.1126	-0.01786			53.5476	0.01509
54.7313	-0.00133			51.5985	-0.01785			53.8861	-0.03932			54.7638	0.0059			53.6953	0.01014			54.2175	0.02151			53.8303	0.0066			54.2453	-0.01727			52.9859	0.00636			52.6218	-0.000378334			53.2433	0.00222			55.1355	-0.01785			53.5706	0.01286
54.7532	-0.000657548			51.6214	-0.01632			53.9338	-0.04446			54.8137	0.00851			53.7174	0.01066			54.2622	0.01631			53.8802	0.0117			54.2672	-0.01819			53.0088	0.01033			52.6646	-0.00353			53.2662	0.00116			55.1844	-0.01946			53.6155	0.01386
54.8011	-0.00391			51.6634	-0.01768			53.9559	-0.04445			54.8358	0.0097			53.7621	0.01071			54.2851	0.0146			53.9022	0.01476			54.3151	-0.01179			53.0657	0.00857			52.6867	-0.00376			53.3101	-0.0021			55.2063	-0.01943			53.6375	0.01437
54.8231	-0.00219			51.6855	-0.01808			54.0036	-0.0397			54.8865	0.01287			53.785	0.01186			54.33	0.02632			53.952	0.01239			54.3371	0.00179			53.0876	0.00895			52.7295	-0.0018			53.3322	-0.000418455			55.2542	-0.01576			53.6863	0.01622
54.8709	-0.000365649			51.7282	-0.01856			54.0255	-0.03612			54.9084	0.01226			53.8299	0.01183			54.3522	0.0276			53.9741	0.01142			54.3869	0.01232			53.1345	0.00591			52.7524	-0.00328			53.376	0.000268096			55.2771	-0.01645			53.7084	0.01707
54.8939	0.000181099			51.7503	-0.01791			54.0714	-0.02591			54.9583	0.01513			53.8528	0.01435			54.3978	0.03396			54.0238	0.00968			54.4089	0.01311			53.1574	0.008			52.7963	-0.00255			53.3999	0.00188			55.334	-0.02166			53.7541	0.01523
54.9397	0.00456			51.792	-0.01567			54.0933	-0.02348			54.9805	0.01463			53.9097	0.00924			54.4197	0.03615			54.0468	0.0097			54.4597	0.02222			53.2113	0.00476			52.8183	-0.00164			53.4528	0.00209			55.3562	-0.02628			53.777	0.01535
54.9617	0.00716			51.8139	-0.01637			54.1382	-0.01812			55.0301	0.00848			53.9317	0.00636			54.4676	0.04743			54.0966	0.0084			54.4826	0.01476			53.2342	0.00785			52.8621	-0.00425			53.4757	0.00313			55.4038	-0.02872			53.8239	0.01572
55.0095	0.00909			51.8568	-0.01175			54.1603	-0.01863			55.0523	0.00676			53.9785	0.00305			54.4897	0.04738			54.1187	0.00589			54.5395	0.01653			53.2901	0.00863			52.8843	-0.00715			53.5296	0.00426			55.426	-0.0324			53.8458	0.01572
55.0325	0.00894			51.8798	-0.01022			54.206	-0.01542			55.1029	0.00412			54.0007	0.0014			54.5364	0.04279			54.1684	0.00475			54.5625	0.00935			53.312	0.00848			52.9279	-0.01241			53.5517	0.0031			55.4736	-0.0379			53.8917	0.01521
55.0799	0.01184			51.9236	-0.00847			54.2279	-0.01494			55.1249	0.00407			54.0463	0.00145			54.5594	0.03886			54.1904	0.00371			54.6203	-0.00993			53.3619	0.00798			52.9501	-0.01436			53.5974	0.00391			55.4958	-0.03988			53.9147	0.01515
55.1023	0.01273			51.9456	-0.01112			54.2759	-0.01117			55.1747	0.00557			54.0685	0.00192			54.6202	0.02754			54.2402	0.00249			54.6422	-0.01407			53.3839	0.00854			52.9938	-0.01371			53.6193	0.0032			55.5434	-0.04012			53.9585	0.01637
55.1502	0.01178			51.9894	-0.01177			54.2979	-0.01204			55.1969	0.00353			54.1151	0.00376			54.6431	0.02183			54.2622	0.000126478			54.6901	-0.02128			53.4387	0.01379			53.0159	-0.01345			53.6662	0.00125			55.5656	-0.03828			53.9815	0.01535
55.1721	0.00902			52.0124	-0.01098			54.3446	-0.02181			55.2475	0.000885057			54.1373	0.00533			54.6891	0.01794			54.312	-0.00531			54.7121	-0.02191			53.4606	0.01317			53.0596	-0.01027			53.6881	-0.000384833			55.6142	-0.03934			54.0264	0.01398
55.22	0.0099			52.0673	0.000621435			54.3668	-0.02666			55.2695	-0.000620542			54.185	0.00361			54.712	0.01608			54.3342	-0.00822			54.7619	-0.02572			53.5185	0.00988			53.0825	-0.01053			53.733	-0.000505976			55.6382	-0.03703			54.0493	0.01258
55.2419	0.00994			52.0902	0.00245			54.4145	-0.03235			55.3183	-0.00335			54.2069	0.00616			54.7678	0.02094			54.3819	-0.01112			54.7838	-0.02363			53.5404	0.00844			53.1264	-0.01269			53.755	0.00196			55.685	-0.03165			54.1041	0.01226
55.2888	0.00843			52.1341	0.00135			54.4364	-0.0301			55.3402	-0.00494			54.2548	0.00828			54.79	0.02301			54.404	-0.01035			54.8377	-0.02538			53.5963	0.00392			53.1484	-0.01326			53.8008	0.000881958			55.7072	-0.03039			54.1271	0.01059
55.3107	0.01071			52.156	0.0014			54.4843	-0.01954			55.3881	-0.01012			54.2767	0.00977			54.8367	0.02434			54.4537	-0.01005			54.8627	-0.02665			53.6182	0.00703			53.1923	-0.0074			53.8228	0.00222			55.7559	-0.02472			54.173	0.00821
55.3576	0.00937			52.1999	0.00316			54.5062	-0.01788			55.4111	-0.01004			54.3236	0.01078			54.8596	0.02197			54.4756	-0.01058			54.9165	-0.00265			53.6741	0.01857			53.2152	-0.00485			53.8676	0.00371			55.7778	-0.02509			54.1959	0.00837
55.3796	0.0101			52.2228	0.00319			54.5531	-0.01888			55.4699	-0.00672			54.3458	0.01087			54.9174	0.0164			54.5255	-0.0029			54.9385	0.00853			53.696	0.01952			53.2591	0.00377			53.8896	0.00356			55.8267	-0.0194			54.2408	0.00833
55.4285	0.01314			52.2667	0.00524			54.575	-0.02155			55.4928	-0.00809			54.3924	0.00978			54.9395	0.02088			54.5475	0.00352			54.9943	0.01377			53.7519	0.02384			53.282	0.00451			53.9345	0.00724			55.8487	-0.0189			54.2627	0.01019
55.4506	0.01187			52.2897	0.00378			54.6199	-0.01488			55.5507	-0.00956			54.4153	0.00976			54.9873	0.02973			54.5963	0.00255			55.0163	0.02041			53.7738	0.02665			53.3379	0.00822			53.9574	0.00909			55.8975	-0.02299			54.3086	0.01103
55.4982	0.0106			52.3455	0.00591			54.6428	-0.01441			55.5736	-0.00824			54.4712	0.01218			55.0112	0.03902			54.6183	-0.00195			55.0661	0.03693			53.8306	0.01668			53.3608	0.00978			54.0023	0.01333			55.9204	-0.02309			54.3315	0.01177
55.5205	0.01083			52.3694	0.00697			54.6878	-0.01295			55.6305	-0.00838			54.4933	0.01216			55.069	0.06069			54.6681	-0.0073			55.0881	0.03825			53.8526	0.01266			53.4146	0.01226			54.0243	0.01435			55.9673	-0.02167			54.3754	0.01201
55.569	0.01279			52.4233	0.01185			54.7107	-0.01518			55.6524	-0.00842			54.541	0.01371			55.091	0.0603			54.69	-0.0082			55.139	0.02373			53.9164	0.01235			53.4366	0.01257			54.0701	0.01493			55.9895	-0.0212			54.3976	0.01306
55.5911	0.01677			52.4452	0.01175			54.7565	-0.01462			55.7023	-0.00732			54.5629	0.01401			55.1438	0.06819			54.7389	-0.00626			55.1611	0.0174			53.9384	0.01268			53.4795	0.01052			54.0921	0.01634			56.0391	-0.02427			54.4423	0.01481
55.6399	0.01502			52.4892	0.0126			54.7787	-0.01492			55.7242	-0.00426			54.6099	0.01293			55.1658	0.07086			54.7619	-0.00503			55.2108	0.00862			53.9922	0.01467			53.5016	0.01107			54.1409	0.02277			56.0613	-0.02478			54.4652	0.01374
55.662	0.01241			52.5121	0.01068			54.8254	-0.01072			55.7732	-0.00768			54.6328	0.01322			55.2116	0.07803			54.8107	-0.00404			55.2329	0.01029			54.0142	0.01703			53.5463	0.00954			54.1629	0.0241			56.1109	-0.02789			54.5091	0.01441
55.7097	0.01657			52.5609	0.01114			54.8483	-0.00733			55.7951	-0.00741			54.6896	0.01249			55.2338	0.08061			54.8327	-0.00588			55.2826	0.02288			54.069	0.01818			53.5692	0.00881			54.2067	0.02446			56.133	-0.02983			54.532	0.01497
55.7326	0.01558			52.5831	0.01104			54.8932	-0.00078421			55.8439	-0.00527			54.7118	0.01103			55.2814	0.07524			54.8816	-0.00208			55.3047	0.02565			54.091	0.01589			53.6131	0.00716			54.2297	0.02499			56.1817	-0.03317			54.5769	0.01574
55.7795	0.0126			52.6248	0.01163			54.9161	-0.00259			55.8661	-0.00499			54.7604	0.00418			55.3034	0.0718			54.9037	-0.00238			55.3573	0.05273			54.1388	0.01435			53.635	0.00713			54.2736	0.02966			56.2047	-0.03599			54.5991	0.0153
55.8017	0.01146			52.6467	0.01573			54.964	0.00479			55.9157	-0.00589			54.7834	0.000748462			55.3552	0.07279			54.9543	-0.00647			55.3793	0.06489			54.1608	0.01429			53.679	0.00604			54.2957	0.03074			56.2545	-0.03402			54.6437	0.01347
55.8493	0.01453			52.6906	0.02349			54.9861	0.00967			55.9397	-0.00617			54.8282	-0.00257			55.3773	0.07034			54.9773	-0.01006			55.4352	0.06089			54.2067	0.00756			53.7019	0.00669			54.3414	0.02972			56.2775	-0.03313			54.6656	0.01247
55.8722	0.01362			52.7135	0.02472			55.0338	0.01459			55.9965	-0.0033			54.8502	-0.00606			55.4241	0.06001			55.0281	-0.01462			55.4573	0.05735			54.2286	0.01041			53.7448	0.00659			54.3633	0.02911			56.3363	-0.02764			54.7135	0.00995
55.9201	0.01858			52.7554	0.02606			55.056	0.01384			56.0195	0.00277			54.8971	-0.01107			55.447	0.05153			55.0501	-0.01502			55.5089	0.06578			54.2745	0.01454			53.7669	0.00694			54.4072	0.027			56.3584	-0.02468			54.7357	0.01011
55.9421	0.01892			52.7783	0.02744			55.1026	0.0183			56.0763	0.00679			54.919	-0.01002			55.4929	0.0416			55.1	-0.01526			55.5311	0.07017			54.2964	0.01759			53.8116	0.00564			54.4294	0.02687			56.4051	-0.02353			54.7823	0.01195
55.9879	0.01288			52.8202	0.02698			55.1246	0.02419			56.0992	0.00831			54.9669	-0.01406			55.5148	0.0412			55.1229	-0.01537			55.5827	0.07984			54.3413	0.00997			53.8337	0.00395			54.474	0.0252			56.428	-0.02262			54.8043	0.01334
56.0109	0.01654			52.8425	0.02867			55.1705	0.01897			56.1581	0.00888			54.9888	-0.01286			55.5617	0.03874			55.1728	-0.01586			55.6047	0.08416			54.3652	0.00655			53.8764	0.000631956			54.496	0.02703			56.4859	-0.02774			54.8512	0.01297
56.0568	0.0152			52.8861	0.03463			55.1926	0.01764			56.1802	0.00772			55.0476	-0.0101			55.5837	0.03879			55.1947	-0.01397			55.6555	0.09496			54.4191	0.00408			53.8993	0.000411885			54.5399	0.02683			56.5089	-0.02782			54.8742	0.01357
56.0789	0.01592			52.9083	0.03513			55.2472	0.00591			56.2279	0.000860259			55.0706	-0.0081			55.6325	0.05012			55.2446	-0.01453			55.6775	0.09231			54.4411	0.00421			53.9432	-0.0015			54.5628	0.02798			56.5647	-0.02887			54.93	0.0173
56.1266	0.01619			52.9519	0.04138			55.2692	0.000479653			56.2508	-0.00293			55.1295	-0.00423			55.6564	0.05084			55.2665	-0.01507			55.7284	0.08508			54.4859	0.00236			53.9662	-0.00099026			54.6086	0.02786			56.5876	-0.02824			54.954	0.01888
56.1487	0.0173			52.9738	0.04143			55.317	-0.00552			56.2987	-0.00365			55.1516	-0.000946609			55.7133	0.05022			55.3164	-0.01635			55.7503	0.08747			54.5089	0.00271			54.01	-0.00295			54.6306	0.03144			56.6345	-0.0289			55.0088	0.01838
56.1964	0.01631			53.0167	0.036			55.339	-0.00792			56.3216	-0.00414			55.1983	0.0025			55.7354	0.05058			55.3385	-0.02151			55.7992	0.08375			54.5537	-0.00076372			54.032	-0.00402			54.6755	0.03291			56.6566	-0.0317			55.0307	0.01783
56.2185	0.01668			53.0386	0.03335			55.3849	-0.01161			56.3675	-0.0076			55.2222	0.00482			55.7831	0.04853			55.3912	-0.01843			55.8221	0.07469			54.5757	0.00146			54.0759	-0.00241			54.6974	0.03242			56.7033	-0.03042			55.0766	0.01653
56.2722	0.01366			53.0816	0.02687			55.4069	-0.01174			56.3905	-0.00869			55.278	0.00741			55.8052	0.04526			55.4133	-0.01866			55.872	0.06877			54.6215	0.000958205			54.0988	-0.00184			54.7423	0.03291			56.7255	-0.02638			55.0996	0.01687
56.2951	0.01078			53.1045	0.029			55.4527	-0.00103			56.4363	-0.00835			55.301	0.00774			55.8509	0.05028			55.463	-0.01751			55.8942	0.06644			54.6445	7.97795e-05			54.1427	-0.00188			54.7642	0.03408			56.7751	-0.02326			55.1464	0.0172
56.343	0.01333			53.1464	0.02074			55.4756	0.00242			56.4584	-0.00767			55.3469	0.00842			55.8738	0.05536			55.486	-0.01617			55.9448	0.04721			54.6913	0.00573			54.1647	-0.00691			54.8071	0.03359			56.7972	-0.0246			55.1684	0.01598
56.3658	0.01147			53.1693	0.01642			55.5195	0.00823			56.5071	-0.01085			55.3688	0.01015			55.9207	0.05173			55.5427	-0.01339			55.9677	0.03671			54.7134	0.00688			54.2085	-0.00822			54.8293	0.03344			56.8449	-0.02045			55.2142	0.01758
56.4147	0.00828			53.2002	0.01661			55.5422	0.01619			56.5291	-0.01284			55.4167	0.00995			55.9429	0.04677			55.5648	-0.01163			56.0176	0.04317			54.7592	0.00385			54.2307	-0.00584			54.874	0.03563			56.8671	-0.01513			55.2372	0.0178
56.4368	0.00719			53.2411	0.02067			55.5871	0.02705			56.5787	-0.01251			55.4387	0.00838			55.9895	0.04843			55.6136	-0.00859			56.0405	0.04477			54.7821	-0.00184			54.2744	-0.00588			54.8959	0.03789			56.9138	-0.00391			55.2821	0.01688
56.4855	0.00732			53.2631	0.02432			55.609	0.03119			56.6016	-0.01216			55.4865	0.00899			56.0135	0.0419			55.6357	-0.00665			56.0914	0.03559			54.8266	-0.00937			54.2963	-0.0082			54.9408	0.03804			56.9357	-0.00342			55.305	0.01439
56.5074	0.0036			53.305	0.02551			55.6539	0.04174			56.6495	-0.01186			55.5084	0.00911			56.0723	0.05287			55.6884	0.0073			56.1143	0.03726			54.8495	-0.01038			54.3392	-0.00793			54.9637	0.03956			56.9816	0.000881987			55.3549	0.01462
56.5543	-0.00306			53.3279	0.02734			55.6758	0.04515			56.6714	-0.01089			55.5563	0.01157			56.0945	0.05226			55.7113	0.02237			56.1642	0.03973			54.8924	-0.00863			54.3621	-0.00984			55.0076	0.03862			57.0035	0.000273008			55.3778	0.01501
56.5773	-0.00164			53.3708	0.02851			55.7217	0.04862			56.7233	-0.00671			55.5782	0.01321			56.1431	0.04364			55.7612	0.04163			56.1864	0.0412			54.9153	-0.00785			54.405	-0.01304			55.0305	0.03613			57.0534	-0.00505			55.4237	0.01721
56.6231	-0.00547			53.3937	0.02764			55.744	0.05114			56.7462	-0.00796			55.6251	0.01271			56.1661	0.03941			55.7833	0.05019			56.238	0.0374			54.9592	-0.00762			54.4272	-0.01761			55.0735	0.03356			57.0753	-0.00838			55.4457	0.01682
56.6453	-0.00611			53.4456	0.02864			55.7905	0.05367			56.7951	-0.00856			55.648	0.01202			56.2219	0.03801			55.831	0.05632			56.2599	0.03071			54.9822	-0.00831			54.4708	-0.02065			55.0964	0.03336			57.1232	-0.01388			55.4915	0.01892
56.6939	-0.00695			53.4685	0.02734			55.8128	0.05328			56.8173	-0.0083			55.6939	0.01186			56.2439	0.0417			55.8532	0.05611			56.3108	0.03979			55.0261	-0.0086			54.4937	-0.02081			55.1403	0.03323			57.1452	-0.04476			55.5135	0.01752
56.7169	-0.0092			53.5114	0.03151			55.8603	0.05137			56.8669	0.00194			55.7159	0.01246			56.2917	0.04749			55.9028	0.05169			56.3338	0.02548			55.049	-0.00889			54.5376	-0.02292			55.1622	0.03222			57.194	-2.05795			55.5584	0.01663
56.7647	-0.01677			53.5344	0.03079			55.8824	0.04806			56.889	0.00556			55.7617	0.01239			56.3157	0.0419			55.9257	0.04641			56.3846	-0.0054			55.0928	-0.00261			54.5596	-0.02371			55.2081	0.0307			57.2169	-3.79693			55.5804	0.0156
56.7868	-0.01517			53.5852	0.03136			55.9312	0.04196			56.9367	0.01121			55.7847	0.01376			56.3725	0.04241			55.9756	0.03984			56.4066	-0.02204			55.1158	0.00279			54.6054	-0.02444			55.2301	0.03229			57.2828	-8.43596			55.6251	0.01843
56.8346	-0.01409			53.6074	0.03276			55.9531	0.03941			56.9589	0.01241			55.8306	0.01123			56.3945	0.04078			55.9977	0.03531			56.4564	-0.02986			55.1657	0.00746			54.6275	-0.02273			55.2749	0.03036			57.8263	-8.41167			55.6471	0.01692
56.8568	-0.0132			53.65	0.03438			56.002	0.03528			57.0095	0.00309			55.8527	0.01152			56.4423	0.05034			56.0464	0.02586			56.4786	-0.0212			55.1876	0.00918			54.6753	-0.02192			55.2968	0.02744			57.9111	-8.3588			55.694	0.01926
56.9034	-0.02084			53.672	0.03278			56.0249	0.03583			57.0324	-0.00126			55.9014	0.01032			56.4663	0.06137			56.0686	0.02085			56.5292	-0.03016			55.2335	0.00931			54.6973	-0.02069			55.3417	0.02516			57.934	-8.35077			55.7161	0.01787
56.9263	-0.01917			53.7148	0.0323			56.0798	0.03336			57.0823	0.000404078			55.9234	0.00961			56.5221	0.06488			56.1183	0.01972			56.5513	-0.02151			55.2554	0.00911			54.7401	-0.02218			55.3646	0.02372			57.9779	-8.33502			55.7638	0.01765
56.9732	0.01827			53.7371	0.0307			56.1027	0.03107			57.1043	-0.0031			55.9712	0.00817			56.5442	0.0665			56.1403	0.02028			56.602	-0.01766			55.3003	0.00225			54.763	-0.02292			55.4175	0.02121			57.9999	-8.32361			55.7857	0.01899
56.9953	0.02833			53.7787	0.03039			56.1625	0.02804			57.1541	-0.27499			55.9941	0.0081			56.5929	0.05626			56.19	0.01812			56.6242	-0.02025			55.3232	-0.000595339			54.8059	-0.02586			55.4404	0.01868			58.0467	-8.28986			55.8326	0.01708
57.043	0.03186			53.8006	0.02789			56.1845	0.02785			57.1761	-1.09928			56.051	0.00622			56.6159	0.04906			56.2121	0.01928			56.6749	-0.0315			55.3691	-0.004			54.8289	-0.02991			55.4853	0.01809			58.0687	-8.28077			55.8548	0.01597
57.0652	0.02978			53.8415	0.02789			56.2363	0.02901			57.8433	-1.69179			56.0731	0.00521			56.6607	0.05669			56.2618	0.01513			56.6978	-0.02725			55.3911	-0.00313			54.8737	-0.0327			55.5076	0.01932			58.1126	-8.2405			55.9014	0.01594
57.1148	0.01327			53.8654	0.02806			56.2583	0.03377			58.3878	-1.68706			56.1208	0.00552			56.6837	0.06026			56.284	0.01401			56.7486	-0.00768			55.4359	-0.00541			54.8957	-0.03449			55.5521	0.0163			58.1355	-8.21867			55.9243	0.01481
57.1378	0.00223			53.9153	0.02641			56.3032	0.03655			58.4427	-1.67844			56.143	0.00549			56.7296	0.06342			56.3336	0.01774			56.7708	-0.00701			55.4589	-0.00507			54.9386	-0.03738			55.5744	0.01826			58.1784	-8.19092			55.9712	0.01108
57.1926	-0.00977			53.9382	0.02224			56.3253	0.03344			58.4648	-1.67766			56.1916	0.00617			56.7515	0.06674			56.3558	0.01728			56.8214	-0.01135			55.5048	-0.00192			54.9607	-0.03641			55.623	0.01965			58.2005	-8.17521			55.9934	0.01039
57.2156	-0.00506			53.9891	0.01981			56.37	0.03463			58.5135	-1.69053			56.2135	0.00628			56.8004	0.07149			56.4056	0.01177			56.8444	-0.01097			55.5269	0.00133			55.0054	-0.03609			55.6451	0.0191			58.2462	-8.13061			56.041	0.01075
57.2854	1.27948			54.0121	0.02119			56.3929	0.03422			58.5364	-1.70047			56.2604	0.00666			56.8223	0.07112			56.4276	0.01061			56.8942	0.01497			55.5736	0.00728			55.0273	-0.03573			55.6898	0.01671			58.2682	-8.10426			56.064	0.01004
57.8778	0.85072			54.0659	0.02367			56.4398	0.03105			58.5843	-1.72107			56.2826	0.00544			56.8692	0.08308			56.4785	0.00598			56.9172	0.03453			55.5957	0.00824			55.0722	-0.0326			55.7127	0.01561			58.312	-8.05967			56.1099	0.01099
58.4203	0.84915			54.0878	0.02252			56.4637	0.03064			58.6065	-1.72482			56.3282	0.00611			56.8913	0.08283			56.5004	0.00362			56.968	0.05691			55.6434	-0.00127			55.0943	-0.03193			55.7566	0.01703			58.334	-8.0428			56.1328	0.01194
58.4802	0.82647			54.1307	0.01739			56.5246	0.02514			58.6551	-1.73333			56.3512	0.00572			56.94	0.09818			56.5503	0.00074615			56.99	0.05741			55.6654	-0.00243			55.138	-0.0315			55.7786	0.01881			58.3769	-8.01105			56.1906	0.01092
58.5031	0.82266			54.1527	0.01729			56.5467	0.02472			58.6771	-1.73763			56.3991	0.00484			56.9619	0.10039			56.5722	-0.000943576			57.0399	0.05676			55.7092	-0.00342			55.161	-0.02768			55.8234	0.01584			58.3998	-7.99754			56.2136	0.00942
58.551	0.81482			54.1936	0.01264			56.5934	0.0223			58.7299	-1.75618			56.4212	0.00358			57.0098	0.09742			56.6221	-0.0044			57.0618	0.0604			55.7322	-0.00237			55.2039	-0.03202			55.8464	0.01488			58.4537	-7.98893			56.2585	0.0093
58.5732	0.8165			54.2165	0.01073			56.6163	0.02082			58.7519	-1.76452			56.4679	0.00077011			57.0328	0.09771			56.6441	-0.00404			57.1127	0.0304			55.776	-0.000692069			55.2268	-0.03472			55.8902	0.01428			58.4756	-7.98742			56.2806	0.00926
58.6208	0.83397			54.2574	0.00548			56.6642	0.01542			58.8007	-1.79417			56.4898	0.000588534			57.0786	0.09748			56.6959	-0.00184			57.1346	-0.16101			55.798	0.00066052			55.2707	-0.0343			55.9123	0.01434			58.5205	-7.9883			56.3253	0.00669
58.643	0.84377			54.2793	0.00448			56.6861	0.00841			58.8229	-1.80476			56.5387	-0.00177			57.1006	0.09921			56.718	-0.000587765			57.1865	-2.81925			55.8428	0.00699			55.2926	-0.03557			55.9571	0.01393			58.5424	-7.97964			56.3482	0.00796
58.6906	0.85854			54.3222	0.00685			56.734	-0.01275			58.8715	-1.82334			56.5616	-0.00199			57.1465	-0.3729			56.7677	-0.00212			57.2084	-4.13316			55.8658	0.00854			55.3375	-0.02992			55.9793	0.01471			58.5863	-7.96189			56.3941	0.00739
58.7128	0.86323			54.3451	0.00973			56.756	-0.01953			58.8937	-1.82497			56.6195	-0.00419			57.1694	-1.46092			56.7898	-0.00334			57.8048	-4.10659			55.9097	0.01155			55.3597	-0.03006			56.0229	0.01519			58.6092	-7.96122			56.4162	0.00688
58.7604	0.88322			54.388	0.0094			56.8028	-0.01753			58.9433	-1.82658			56.6434	-0.0048			57.2272	-3.52247			56.8395	-0.00481			58.3484	-4.10592			55.9316	0.0127			55.4043	-0.02341			56.0458	0.01426			58.6661	-7.98366			56.4639	0.01255
58.7826	0.8906			54.41	0.00615			56.8258	-0.0139			58.9663	-1.83071			56.7002	-0.00471			57.7704	-2.64092			56.8624	-0.00111			58.4182	-4.13781			55.9765	0.01426			55.4273	-0.02396			56.0897	0.01129			58.69	-7.99615			56.486	0.01378
58.8322	0.91506			54.4539	0.01			56.8717	-0.00554			59.0152	-1.84865			56.7224	-0.00444			58.315	-2.63852			56.9133	0.01428			58.4404	-4.15025			55.9994	0.01379			55.4831	-0.02128			56.1126	0.01174			58.7459	-8.01407			56.5337	0.0105
58.8552	0.91975			54.4768	0.01035			56.8946	-0.00164			59.0391	-1.86272			56.77	-0.00596			58.3658	-2.60719			56.9353	0.01855			58.491	-4.15921			56.0453	0.01211			55.5051	-0.01991			56.1565	0.01044			58.7698	-8.02119			56.5559	0.01233
58.913	0.94409			54.5307	0.01536			56.9415	0.01837			59.0969	-1.91523			56.792	-0.00611			58.3879	-2.59548			56.9851	0.01896			58.5129	-4.16488			56.0673	0.01036			55.548	-0.02264			56.1787	0.01097			58.8237	-8.02227			56.6055	0.01559
58.9352	0.94927			54.5536	0.01809			56.9636	0.02519			59.119	-1.92381			56.8399	-0.00217			58.4366	-2.56932			57.008	0.01426			58.5638	-4.17718			56.1152	0.00856			55.5699	-0.01878			56.2243	0.01128			58.8466	-8.0215			56.6276	0.01858
58.9828	0.95627			54.6094	0.01063			57.0113	0.03594			59.1679	-1.95059			56.8628	0.00458			58.4586	-2.56682			57.0589	0.00898			58.5883	-4.18426			56.1373	0.00511			55.6138	-0.01911			56.2483	0.01206			58.8935	-7.98574			56.6813	0.01923
59.0058	0.96132			54.6334	0.00569			57.0334	0.03378			59.1901	-1.9643			56.9087	0.01094			58.5155	-2.58383			57.0808	0.00769			58.6371	-4.18916			56.1819	0.000957197			55.6357	-0.0196			56.3011	0.01291			58.9156	-7.95518			56.7034	0.01837
59.0537	0.96979			54.6863	0.000687086			57.0811	0.03774			59.2397	-2.00088			56.9316	0.01261			58.5393	-2.59652			57.1297	0.00572			58.6591	-4.19661			56.2049	0.00217			55.6786	-0.01949			56.3241	0.01171			58.9603	-7.87638			56.7531	0.01577
59.0758	0.98523			54.7102	0.00325			57.1031	0.03688			59.2617	-2.01335			56.9775	0.01444			58.6002	-2.65366			57.1519	0.05591			58.7089	-4.23259			56.2617	7.76271e-05			55.7007	-0.01934			56.369	0.01093			58.9822	-7.83792			56.7751	0.01585
59.1224	1.00296			54.766	0.00493			57.1509	0.06019			59.3105	-2.02371			56.9994	0.01073			58.6242	-2.67506			57.2075	2.51414			58.7309	-4.24349			56.2847	0.00123			55.7455	-0.01844			56.3909	0.01198			59.0271	-7.79712			56.8239	0.01807
59.1444	1.01111			54.788	0.00843			57.1739	0.33903			59.3324	-2.02621			57.0443	0.00204			58.675	-2.71738			57.2304	4.15543			58.7818	-4.25494			56.3306	0.00253			55.7674	-0.01844			56.4358	0.01128			59.05	-7.78572			56.8459	0.01921
59.1933	1.01347			54.8309	0.00918			57.868	2.43713			59.3813	-2.01774			57.0673	0.0011			58.698	-2.732			57.3671	5.03266			58.8037	-4.26614			56.3526	0.00131			55.8123	-0.01623			56.458	0.01119			59.0939	-7.76375			56.8918	0.02817
59.2162	1.01075			54.8538	0.00986			58.4125	2.42268			59.4032	-2.01566			57.1131	-0.00142			58.7458	-2.74402			57.9107	4.75315			58.8526	-4.24022			56.3994	-0.000634103			55.8343	-0.01172			56.5026	0.01122			59.1159	-7.73951			56.9137	0.02805
59.2661	0.99916			54.9057	0.01447			58.4823	2.3673			59.4521	-1.99205			57.1353	0.04475			58.7678	-2.74537			58.4552	4.75936			58.8745	-4.22949			56.4216	0.001			55.8791	-0.00824			56.5247	0.01032			59.1598	-7.69534			56.9616	0.03306
59.2882	0.98407			54.9277	0.01831			58.5043	2.35054			59.4741	-1.97717			57.1829	1.73953			58.8166	-2.74324			58.5081	4.75892			58.9243	-4.19605			56.4682	0.00974			55.902	-0.00701			56.5704	0.00761			59.1817	-7.69594			56.9835	0.03308
59.3379	0.94735			54.9725	0.02148			58.5511	2.32261			59.523	-1.93133			57.2051	3.18626			58.8396	-2.74733			58.5301	4.75639			58.9466	-4.20137			56.4904	0.01129			55.9569	-0.00572			56.5924	0.00793			59.2266	-7.70703			57.0304	0.0202
59.3598	0.92757			54.9945	0.02007			58.5741	2.31225			59.5451	-1.91322			57.938	3.31853			58.9004	-2.7976			58.5719	4.74274			58.9962	-4.17545			56.537	0.0075			55.979	-0.00375			56.6372	0.00866			59.2487	-7.71763			57.0533	0.01588
59.4107	0.88799			55.0383	0.0189			58.62	2.28706			59.5957	-1.89057			57.9609	3.2653			58.9234	-2.80815			58.5948	4.73388			59.0181	-4.16214			56.5592	0.00653			56.0237	-0.00329			56.6602	0.00669			59.2934	-7.72388			57.1012	0.01074
59.4326	0.86653			55.0605	0.01764			58.642	2.2745			59.6178	-1.88611			58.0037	3.16515			58.9822	-2.84333			58.6357	4.71971			59.069	-4.16116			56.6058	0.01727			56.0458	-0.00311			56.7061	0.00641			59.3163	-7.73489			57.1234	0.01158
59.4825	0.82602			55.1071	0.01945			58.6908	2.254			59.6665	-1.87161			58.026	3.11958			59.0043	-2.85493			58.6579	4.7139			59.0919	-4.15847			56.628	0.01624			56.0895	-0.00829			56.729	0.0069			59.3622	-7.76882			57.172	0.54545
59.5054	0.80318			55.13	0.01833			58.7129	2.24444			59.6885	-1.86478			58.0696	3.0483			59.053	-2.87063			58.7005	4.69072			59.1428	-4.16028			56.6746	0.01947			56.1116	-0.00984			56.7729	0.00915			59.3842	-7.78563			57.1941	2.10065
59.5523	0.77009			55.172	0.01028			58.7596	2.22689			59.7403	-1.86201			58.0915	3.02567			59.0759	-2.87165			58.7228	4.67878			59.1647	-4.17971			56.6966	0.01698			56.1553	-0.01665			56.7958	0.01036			59.4281	-7.81683			57.2418	6.28456
59.5762	0.75251			55.1939	0.00662			58.7825	2.21524			59.7624	-1.86248			58.1364	3.00714			59.1239	-2.84598			58.7654	4.65223			59.2156	-4.22359			56.7435	0.01849			56.1783	-0.01892			56.8487	0.00905			59.4501	-7.83438			57.264	7.82061
59.6321	0.74959			55.2378	0.00755			58.8414	2.18787			59.8122	-1.85454			58.1583	3.00466			59.1468	-2.8276			58.7874	4.63772			59.2376	-4.2544			56.7654	0.0181			56.2242	-0.02135			56.8706	0.00975			59.496	-7.86389			57.3196	10.7453
59.6542	0.74658			55.26	0.00809			58.8635	2.17996			59.8341	-1.85052			58.2032	3.00506			59.1926	-2.81525			58.8282	4.61815			59.2874	-4.30442			56.8103	0.01648			56.2463	-0.02303			56.9165	0.01851			59.5199	-7.87353			57.8642	10.7214
59.7039	0.75749			55.3026	0.00558			58.9112	2.16542			59.8875	-1.84817			58.2252	3.00556			59.2156	-2.80614			58.8511	4.6112			59.3096	-4.31511			56.8323	0.01577			56.291	-0.02324			56.9395	0.02114			59.5748	-7.89114			57.941	10.6627
59.726	0.76078			55.3248	0.00402			58.9334	2.15801			59.9104	-1.84943			58.27	3.00515			59.2604	-2.78534			58.891	4.59865			59.3592	-4.34412			56.8771	0.02004			56.3139	-0.02387			56.9933	0.02442			59.5969	-7.89552			57.9629	10.6457
59.7767	0.77138			55.3684	0.0018			58.9826	2.1555			59.9682	-1.85601			58.292	3.00703			59.2824	-2.7748			58.9139	4.59318			59.3811	-4.35445			56.9	0.02191			56.3678	-0.02131			57.0153	0.02064			59.6406	-7.87651			57.9928	10.6245
59.7986	0.77688			55.3906	0.00129			59.0049	2.15198			59.9911	-1.86515			58.3359	3.00558			59.3303	-2.76131			58.9558	4.58329			59.433	-4.40313			56.9479	0.03166			56.3907	-0.02227			57.0591	0.01479			59.6626	-7.86469			58.0327	10.588
59.8485	0.78744			55.4333	0.00298			59.0536	2.14252			60.04	-1.86831			58.3581	3.00664			59.3532	-2.76294			58.9778	4.59031			59.4552	-4.4235			56.9701	0.03595			56.4436	-0.02101			57.0813	0.01397			59.7144	-7.88019			58.0547	10.5703
59.8706	0.79514			55.4564	0.002			59.0757	2.13619			60.0622	-1.86536			58.4017	3.02321			59.4111	-2.76516			59.0213	4.61904			59.5048	-4.45132			57.0167	0.031			56.4656	-0.02242			57.126	0.0106			59.7364	-7.89215			58.0946	10.5144
59.9193	0.80859			55.4991	0.00369			59.1234	2.1218			60.1118	-1.8658			58.4246	3.03253			59.433	-2.76073			59.0435	4.6341			59.5277	-4.45375			57.0389	0.02804			56.5114	-0.02515			57.1479	0.02704			59.7773	-7.91483			58.1175	10.4759
59.9413	0.81079			55.5211	0.00303			59.1463	2.11608			60.1339	-1.86667			58.4695	3.05261			59.4799	-2.74693			59.0872	4.67058			59.5876	-4.44642			57.0865	0.02073			56.5336	-0.02394			57.1918	1.331			59.7994	-7.9228			58.1574	10.4145
59.9891	0.81324			55.5649	0.00426			59.2022	2.11211			60.1836	-1.86673			58.4925	3.06534			59.5018	-2.74534			59.1091	4.68862			59.6096	-4.44582			57.1087	0.01416			56.5792	-0.02445			57.2147	3.23403			59.8431	-7.93347			58.1803	10.388
60.0113	0.80547			55.5879	0.00194			59.2241	2.10966			60.2056	-1.87111			58.5473	3.09821			59.5497	-2.73421			59.152	4.71984			59.6594	-4.40288			57.1584	0.22542			56.6014	-0.02321			57.2766	7.58862			59.865	-7.94301			58.2093	10.3569
60.0599	0.79912			55.6307	-0.00163			59.271	2.10271			60.2544	-1.8702			58.5703	3.11309			59.5726	-2.73053			59.1742	4.73568			59.6823	-4.37749			57.1813	1.18533			56.646	-0.02005			57.2995	9.21421			59.9079	-7.95337			58.2491	10.3312
60.0822	0.79348			55.6529	-0.00184			59.2929	2.09856			60.2766	-1.86515			58.6251	3.14507			59.6225	-2.74108			59.2159	4.74756			59.7402	-4.33842			57.2261	4.57999			56.6681	-0.02235			57.843	9.1698			59.9309	-7.94934			58.2713	10.323
60.1307	0.79405			55.6966	0.00135			59.3408	2.09285			60.3252	-1.86044			58.648	3.15415			59.6454	-2.75162			59.2388	4.74855			59.7621	-4.34188			57.2482	6.03103			56.7128	-0.02719			57.9268	9.05768			59.9857	-7.97231			58.312	10.304
60.1528	0.79668			55.7195	0.00218			59.3627	2.09121			60.3475	-1.85369			58.6915	3.16985			59.7003	-2.77899			59.2796	4.74985			59.814	-4.32316			57.2989	8.14075			56.7348	-0.03006			57.949	9.02715			60.0077	-7.98911			58.3342	10.29
60.2026	0.80276			55.7724	0.00485			59.4096	2.09411			60.3971	-1.83432			58.7139	3.18155			59.7232	-2.78187			59.3018	4.74547			59.8362	-4.303			57.3209	7.45448			56.7777	-0.03727			57.9896	8.9723			60.0545	-8.00662			58.3738	10.2757
60.2247	0.80605			55.7953	0.00644			59.4316	2.09399			60.42	-1.82907			58.7559	3.20793			59.7721	-2.7783			59.3435	4.73525			59.8861	-4.24981			57.8645	7.13652			56.8006	-0.03681			58.0117	8.94093			60.0765	-8.02038			58.3959	10.2697
60.2744	0.80208			55.8372	0.00966			59.4894	2.10463			60.4679	-1.81561			58.778	3.21897			59.7942	-2.77977			59.3654	4.73011			59.9081	-4.22407			58.4089	7.12173			56.8445	-0.0391			58.0535	8.88229			60.1214	-8.02684			58.4356	10.2458
60.2973	0.79726			55.8601	0.0066			59.5123	2.10722			60.4908	-1.80911			58.8226	3.22467			59.8419	-2.76524			59.4063	4.72402			59.9589	-4.16046			58.4707	7.08301			56.8667	-0.03434			58.0764	8.85839			60.1435	-8.02944			58.4576	10.2311
60.3472	0.79049			55.903	0.0053			59.5602	2.11226			60.5397	-1.78995			58.8449	3.21992			59.8648	-2.7642			59.4293	4.72227			59.9819	-4.13267			58.4936	7.07138			56.9113	-0.0316			58.1183	8.81291			60.1862	-8.03727			58.4995	10.2296
60.3694	0.7829			55.925	0.0057			59.5824	2.11023			60.5618	-1.77324			58.8885	3.2103			59.9107	-2.75875			59.4711	4.72398			60.0327	-4.10546			58.5355	7.04893			56.9335	-0.02937			58.1405	8.78954			60.2091	-8.03513			58.5215	10.2314
60.42	0.78136			55.9698	0.00574			59.63	2.11438			60.6125	-1.75204			58.9104	3.20415			59.9346	-2.75604			59.4931	4.72516			60.0549	-4.10723			58.5575	7.03166			56.9772	-0.02775			58.1841	8.73469			60.264	-8.01968			58.5623	10.243
60.4429	0.78266			55.992	0.00463			59.652	2.1171			60.6344	-1.74644			58.9533	3.19396			59.9905	-2.75484			59.537	4.72489			60.1045	-4.1175			58.5983	7.00437			57.0001	-0.03095			58.2061	8.71848			60.2869	-8.01017			58.5845	10.2524
60.4928	0.77044			56.0367	-0.000276834			59.7008	2.12296			60.6833	-1.72739			58.9762	3.19219			60.0144	-2.75323			59.559	4.7245			60.1275	-4.11364			58.6203	6.99604			57.045	-0.03406			58.248	8.69394			60.3288	-7.98126			58.6241	10.2632
60.5149	0.76529			56.0596	-0.000785795			59.7238	2.12656			60.7052	-1.72298			59.0271	3.18794			60.0713	-2.72577			59.6018	4.70403			60.1873	-4.1034			58.6641	6.98784			57.0679	-0.03334			58.2702	8.68099			60.3517	-7.96186			58.6463	10.2643
60.5636	0.74448			56.1134	-0.00488			59.7707	2.11906			60.7551	-1.72605			59.0492	3.18934			60.0942	-2.71454			59.624	4.68768			60.2092	-4.09519			58.6863	6.9829			57.1108	-0.03732			58.3118	8.66204			60.4036	-7.91399			58.6889	10.2748
60.5858	0.72887			56.1364	-0.00704			59.7926	2.11097			60.7773	-1.72608			59.0909	3.19459			60.172	-2.69045			59.6656	4.64891			60.2601	-4.05833			58.727	6.97394			57.1337	-0.04853			58.3339	8.65972			60.4255	-7.89901			58.7119	10.2719
60.6344	0.69623			56.1922	-0.0071			59.8405	2.08132			60.8259	-1.74237			59.1129	3.19666			60.1941	-2.68139			59.6879	4.61936			60.2831	-4.04964			58.7491	6.96187			57.1786	-1.26307			58.3766	8.67382			60.4694	-7.88073			58.7628	10.241
60.6573	0.69169			56.2142	-0.0103			59.8634	2.04945			60.8481	-1.75762			59.1557	3.19801			60.2428	-2.64692			59.7314	4.56096			60.3329	-4.05413			58.7898	6.95232			57.2007	-2.77976			58.3986	8.68097			60.4913	-7.87596			58.7847	10.227
60.7082	0.69494			56.2561	-0.02014			59.9103	1.96321			60.8977	-1.79117			59.1787	3.19436			60.2648	-2.63346			59.7544	4.53765			60.3549	-4.05454			58.8118	6.95196			57.2454	-7.09498			58.4394	8.69939			60.5342	-7.86243			58.8236	10.2147
60.7301	0.7059			56.2782	-0.02334			59.9332	1.91776			60.9197	-1.80228			59.2325	3.19024			60.3126	-2.62162			59.7953	4.50363			60.4047	-4.05554			58.8526	6.94259			57.789	-7.03858			58.4624	8.71233			60.5574	-7.8505			58.8457	10.2044
60.779	0.73709			56.3219	-0.03124			60.009	1.83359			60.9675	-1.81571			59.2545	3.19364			60.3346	-2.62381			59.8172	4.50239			60.4267	-4.05383			58.8748	6.92906			57.8668	-6.91771			58.5043	8.73232			60.602	-7.83359			58.8844	10.1777
60.8012	0.74935			56.3448	-0.03641			60.0311	1.82912			60.9905	-1.8147			59.2964	3.21152			60.3845	-2.63546			59.8591	4.50352			60.4765	-4.04731			58.9204	6.89283			57.8887	-6.89345			58.5263	8.73895			60.6242	-7.83029			58.9074	10.1608
60.8508	0.77625			56.3877	-0.0392			60.0788	1.82085			61.0393	-1.80779			59.3203	3.2181			60.4066	-2.64623			59.882	4.50303			60.4986	-4.05155			58.9424	6.86762			57.9336	-6.83934			58.5691	8.75379			60.6679	-7.82917			58.9503	10.1213
60.8728	0.79553			56.4098	-0.03895			60.1009	1.82462			61.0613	-1.80379			59.3722	3.21947			60.4553	-2.67059			59.923	4.50984			60.5483	-4.08123			58.9843	6.81938			57.9556	-6.80813			58.591	8.75463			60.69	-7.8323			58.9722	10.0997
60.9216	0.83237			56.4535	-0.04101			60.1486	1.8288			61.1121	-1.78663			59.3942	3.2167			60.4774	-2.68162			59.9459	4.51196			60.5713	-4.0949			59.0065	6.79118			57.9994	-6.7396			58.6339	8.74104			60.7327	-7.84371			59.0121	10.0617
60.9436	0.84738			56.4756	-0.04136			60.1716	1.82491			61.1343	-1.78082			59.439	3.20848			60.5261	-2.71629			59.9877	4.5271			60.6211	-4.11411			59.0471	6.74485			58.0224	-6.70808			58.6569	8.72925			60.7556	-7.84683			59.035	10.0391
60.9934	0.87561			56.5184	-0.04054			60.2244	1.81045			61.184	-1.76191			59.4609	3.2025			60.549	-2.73249			60.0097	4.53075			60.6433	-4.11737			59.07	6.7275			58.0662	-6.64913			58.6998	8.69766			60.7975	-7.84308			59.074	10.0125
61.0156	0.89259			56.5423	-0.03926			60.2464	1.8036			61.2062	-1.75413			59.5048	3.19574			60.5959	-2.7529			60.0526	4.53326			60.6939	-4.13143			59.109	6.69686			58.0886	-6.62023			58.7227	8.6806			60.8195	-7.83463			59.0959	9.99515
61.0653	0.91218			56.5932	-0.03103			60.2942	1.78666			61.2608	-1.7387			59.5278	3.19427			60.6178	-2.76869			60.0746	4.52911			60.7159	-4.14603			59.1319	6.67711			58.1332	-6.56255			58.7656	8.65039			60.8614	-7.80762			59.1248	9.97093
61.0874	0.91946			56.6151	-0.02854			60.3172	1.77548			61.2829	-1.73681			59.5836	3.18693			60.6667	-2.78426			60.1164	4.5179			60.7668	-4.1663			59.1718	6.65264			58.1561	-6.52355			58.7877	8.6368			60.8833	-7.79643			59.1672	9.94197
61.1361	0.91838			56.659	-0.02654			60.3651	1.76581			61.3326	-1.74357			59.6055	3.18359			60.6889	-2.78809			60.1386	4.51835			60.7887	-4.16884			59.194	6.64095			58.2031	-6.46103			58.8314	8.62869			60.9272	-7.78499			59.1896	9.93007
61.1581	0.91422			56.6809	-0.03019			60.3872	1.77586			61.3546	-1.74448			59.6485	3.18149			60.7375	-2.80556			60.1812	4.52387			60.8386	-4.15097			59.2356	6.60783			58.226	-6.43382			58.8543	8.62416			60.9492	-7.78306			59.2295	9.90774
61.2099	0.88654			56.7238	-0.03149			60.4349	1.80429			61.4044	-1.75271			59.6706	3.17746			60.7596	-2.81728			60.2033	4.53188			60.8608	-4.13787			59.2577	6.5948			58.2788	-6.38668			58.8982	8.62321			60.992	-7.77205			59.2516	9.89636
61.2318	0.87377			56.7468	-0.02854			60.4568	1.81613			61.4273	-1.75448			59.7133	3.17044			60.8073	-2.84887			60.2481	4.55768			60.9104	-4.11085			59.2994	6.58248			58.3008	-6.37526			58.9202	8.62068			61.0142	-7.77244			59.2824	9.87657
61.2847	0.85745			56.7896	-0.03253			60.5037	1.8226			61.4872	-1.75747			59.7364	3.16793			60.8293	-2.86012			60.27	4.57246			60.9325	-4.10221			59.3216	6.58414			58.3446	-6.34736			58.9611	8.6172			61.0608	-7.78342			59.3233	9.86519
61.3076	0.85094			56.8116	-0.03318			60.5258	1.8205			61.5093	-1.76366			59.7781	3.16398			60.8761	-2.88483			60.3119	4.59043			60.9892	-4.10982			59.3633	6.59125			58.3666	-6.34531			58.9832	8.6213			61.0838	-7.78739			59.3452	9.86392
61.357	0.84253			56.8575	-0.03946			60.5745	1.81154			61.559	-1.77433			59.8003	3.15706			60.9001	-2.8919			60.3348	4.59418			61.0112	-4.11812			59.3854	6.59289			58.4125	-6.35279			59.0279	8.63666			61.1266	-7.80353			59.3861	9.8578
61.3796	0.84064			56.8804	-0.04057			60.5965	1.80635			61.5809	-1.77911			59.8429	3.14668			60.9559	-2.88156			60.3887	4.59382			61.062	-4.13672			59.4251	6.5943			58.4345	-6.36778			59.0508	8.64634			61.1496	-7.8075			59.409	9.84737
61.4294	0.8301			56.9223	-0.039			60.6453	1.80918			61.6308	-1.78642			59.8651	3.13802			60.9789	-2.88006			60.4106	4.58988			61.084	-4.14609			59.447	6.59776			58.4793	-6.38578			59.1127	8.67233			61.1915	-7.81733			59.449	9.84031
61.4516	0.82187			56.9444	-0.03696			60.6673	1.81068			61.6527	-1.78908			59.9077	3.10246			61.0287	-2.858			60.4545	4.58227			61.1348	-4.15533			59.489	6.59872			58.5023	-6.39015			59.1356	8.68222			61.2144	-7.81466			59.4719	9.83641
61.5012	0.81028			56.9881	-0.03646			60.7161	1.82579			61.7006	-1.78854			59.9297	3.08518			61.0508	-2.84472			60.4767	4.57494			61.1577	-4.13578			59.5111	6.59366			58.5471	-6.40573			59.1874	8.70042			61.2593	-7.80175			59.5237	9.83692
61.5232	0.81213			57.011	-0.03052			60.7381	1.83418			61.7235	-1.78817			59.9726	3.067			61.0985	-2.83392			60.5194	4.56402			61.2195	-4.0872			59.5538	6.57825			58.569	-6.41842			59.2104	8.70568			61.2812	-7.78888			59.5457	9.83302
61.5741	0.81413			57.054	-0.02356			60.7849	1.86514			61.7734	-1.79637			59.9955	3.06565			61.1215	-2.83678			60.5416	4.55682			61.2415	-4.07059			59.5759	6.57046			58.6129	-6.43547			59.2632	8.7043			61.3271	-7.75786			59.5856	9.81827
61.597	0.81876			57.0759	-0.01837			60.8079	1.87415			61.7953	-1.80298			60.0384	3.07402			61.1694	-2.82558			60.5852	4.54759			61.2933	-4.04581			59.6186	6.55876			58.6359	-6.45026			59.2854	8.69662			61.3491	-7.74078			59.6085	9.81079
61.6459	0.83169			57.1187	-0.00946			60.8538	1.89176			61.8462	-1.80885			60.0604	3.08118			61.1923	-2.81621			60.6071	4.53795			61.3153	-4.04352			59.6415	6.55415			58.6887	-6.49217			59.3251	8.68177			61.3919	-7.71082			59.6614	9.7973
61.668	0.83088			57.1409	-0.01356			60.8759	1.9034			61.8682	-1.80968			60.1042	3.08725			61.2402	-2.78527			60.65	4.50907			61.3661	-4.04935			59.6834	6.54285			58.7117	-6.50791			59.348	8.6765			61.4149	-7.69962			59.6843	9.78677
61.7177	0.83545			57.1846	-0.01471			60.9246	1.92989			61.917	-1.8077			60.1263	3.08716			61.2621	-2.77103			60.6719	4.49472			61.3883	-4.05311			59.7064	6.53806			58.7566	-6.52044			59.3879	8.65744			61.4578	-7.68198			59.7352	9.78212
61.7406	0.83641			57.2066	-0.01176			60.9468	1.93995			61.9391	-1.80719			60.169	3.07306			61.31	-2.73582			60.7158	4.47261			61.4419	-4.0889			59.7473	6.52923			58.7795	-6.52576			59.4108	8.64228			61.4807	-7.67321			59.7571	9.77653
61.7905	0.83815			57.2504	-0.01216			60.9944	1.95273			61.9898	-1.80789			60.1913	3.06619			61.3319	-2.7204			60.7378	4.46387			61.4649	-4.11718			59.7694	6.52217			58.8254	-6.52555			59.4517	8.60848			61.5236	-7.63536			59.809	9.75115
61.8126	0.83349			57.2733	-0.09667			61.0173	1.96019			62.0117	-1.80204			60.2359	3.04705			61.3818	-2.7122			60.7796	4.45171			61.5157	-4.16047			59.8111	6.49911			58.8475	-6.51023			59.4737	8.59585			61.5458	-7.62206			59.8319	9.74588
61.8623	0.82984			57.3143	-0.438			61.0652	1.97725			62.0626	-1.78285			60.2578	3.03145			61.404	-2.71823			60.8016	4.45047			61.5377	-4.1664			59.8333	6.48656			58.8932	-6.46687			59.5146	8.56932			61.5904	-7.60704			59.8808	9.7225
61.8845	0.82977			57.3467	-1.01321			61.0881	1.98575			62.0847	-1.78097			60.3017	2.99379			61.4537	-2.74422			60.8435	4.45553			61.5876	-4.16822			59.8739	6.46554			58.9161	-6.45292			59.5376	8.55184			61.6125	-7.60575			59.9037	9.71155
61.9341	0.82454			57.3876	-0.96783			61.135	1.99964			62.1344	-1.80477			60.3238	2.97889			61.4757	-2.75211			60.8656	4.4547			61.6105	-4.17115			59.8959	6.45978			58.961	-6.42481			59.5904	8.51193			61.6592	-7.60989			59.9536	9.67058
61.956	0.82272			57.4105	-0.95259			61.157	2.00449			62.1574	-1.81508			60.3675	2.96376			61.5255	-2.76696			60.9073	4.44313			61.6614	-4.16413			59.9368	6.46412			58.983	-6.41539			59.6123	8.50119			61.6831	-7.61543			59.9755	9.65573
62.0049	0.82624			57.4624	-0.95636			61.2048	2.00689			62.2072	-1.84969			60.3896	2.9638			61.5475	-2.7685			60.9292	4.43834			61.6843	-4.15079			59.9597	6.46773			59.0278	-6.40897			59.6542	8.4835			61.735	-7.6323			60.0154	9.63088
62.0268	0.82763			57.4853	-0.96948			61.2268	2.01071			62.2302	-1.85833			60.4333	2.95731			61.5954	-2.76651			60.9721	4.42035			61.7366	-4.11493			60.0016	6.47936			59.05	-6.40671			59.6761	8.47497			61.758	-7.64353			60.0376	9.62287
62.0757	0.84126			57.5252	-0.98709			61.2776	2.02798			62.29	-1.88118			60.4555	2.95306			61.6173	-2.77735			60.9942	4.41547			61.7587	-4.11145			60.0238	6.48939			59.0956	-6.36955			59.719	8.45107			61.8018	-7.66273			60.0793	9.61265
62.0986	0.84537			57.5481	-0.99375			61.3006	2.0324			62.312	-1.87854			60.5001	2.9504			61.6662	-2.80467			61.0369	4.4126			61.8094	-4.07952			60.0654	6.50896			59.1176	-6.35392			59.741	8.44086			61.8239	-7.66932			60.1022	9.60928
62.1505	0.85871			57.5781	-0.99867			61.3604	2.05762			62.3628	-1.8792			60.5223	2.94497			61.6891	-2.82979			61.0591	4.40116			61.8323	-4.04626			60.0874	6.51314			59.1634	-6.32192			59.7829	8.4258			61.8667	-7.68989			60.1551	9.60484
62.1724	0.86099			57.6199	-1.00086			61.3824	2.06751			62.3867	-1.87828			60.567	2.9416			61.748	-2.87494			61.1028	4.37966			61.8832	-4.00456			60.1312	6.51231			59.1854	-6.30797			59.8058	8.41548			61.8896	-7.69638			60.178	9.60747
62.2204	0.86848			57.6419	-0.99791			61.4312	2.08195			62.4436	-1.89092			60.589	2.94571			61.7701	-2.88598			61.1257	4.37468			61.9051	-3.99291			60.1534	6.50941			59.2293	-6.29239			59.8467	8.38579			61.9325	-7.70695			60.2269	9.63787
62.2433	0.87209			57.6838	-0.99079			61.4532	2.08275			62.4665	-1.8991			60.6338	2.96516			61.8178	-2.93896			61.1776	4.36435			61.958	-3.97857			60.1941	6.5096			59.2522	-6.28087			59.8696	8.36884			61.9544	-7.70439			60.2508	9.65229
62.2921	0.86465			57.7057	-0.98229			61.502	2.08536			62.5254	-1.91537			60.6559	2.97997			61.8407	-2.96185			61.1995	4.35576			61.9799	-3.99736			60.2162	6.51116			59.2971	-6.24287			59.9105	8.33336			61.9963	-7.69548			60.3146	9.68669
62.3143	0.86038			57.7486	-0.96919			61.5243	2.08361			62.5473	-1.92196			60.7006	3.01004			61.8896	-3.01351			61.2404	4.34874			62.0318	-4.03274			60.2559	6.51298			59.3192	-6.21524			59.9325	8.3163			62.0192	-7.6924			60.3366	9.69763
62.3659	0.82952			57.7715	-0.9661			61.5728	2.08965			62.5992	-1.95123			60.7228	3.02327			61.9115	-3.03049			61.2633	4.34454			62.0537	-4.04304			60.2788	6.52276			59.3629	-6.16134			59.9734	8.27429			62.0651	-7.68054			60.3775	9.73015
62.3879	0.8045			57.8234	-0.94993			61.595	2.0909			62.6211	-1.96907			60.7674	3.04753			61.9594	-3.04416			61.3042	4.33309			62.1046	-4.06407			60.3197	6.5342			59.3858	-6.13508			59.9973	8.18628			62.0881	-7.67377			60.3994	9.75045
62.4388	0.75497			57.8463	-0.94534			61.6437	2.09254			62.672	-2.02016			60.7904	3.05478			61.9816	-3.0454			61.3272	4.32089			62.1266	-4.07573			60.3427	6.53542			59.4307	-6.09803			60.5408	8.1899			62.14	-7.65011			60.4393	9.78202
62.4609	0.72778			57.9002	-0.92663			61.6666	2.08987			62.6941	-2.03585			60.8433	3.07061			62.0302	-3.03415			61.37	4.30088			62.1784	-4.08815			60.3836	6.52918			59.4537	-6.07576			60.5887	8.20024			62.163	-7.63829			60.4614	9.79086
62.5116	0.67587			57.9223	-0.92069			61.7154	2.0835			62.7458	-2.06843			60.8654	3.07813			62.0524	-3.02315			61.3922	4.30003			62.2003	-4.09398			60.4065	6.52499			59.4995	-6.02777			60.6106	8.19501			62.2188	-7.62115			60.5011	9.79306
62.5345	0.66332			57.966	-0.91899			61.7384	2.08403			62.7678	-2.08975			60.9091	3.08914			62.102	-3.00977			61.4359	4.30597			62.2512	-4.08679			60.4484	6.52443			59.5218	-6.01298			60.6505	8.19275			62.2416	-7.61585			60.5233	9.78652
62.5834	0.6431			57.9882	-0.92024			61.7853	2.07721			62.8197	-2.12062			60.931	3.09385			62.124	-3.00138			61.4581	4.3164			62.2731	-4.0837			60.4713	6.5229			59.5674	-5.9934			60.6735	8.19445			62.2856	-7.592			60.565	9.77125
62.6053	0.6502			58.0288	-0.93217			61.8082	2.06284			62.8416	-2.11725			60.9729	3.09509			62.1738	-2.99101			61.5017	4.33847			62.325	-4.05104			60.5132	6.51633			59.5893	-5.9924			60.7134	8.18203			62.3085	-7.57744			60.5879	9.77345
62.6542	0.68158			58.0518	-0.93373			61.8561	2.03364			62.8924	-2.09001			60.9948	3.0986			62.1968	-2.9871			61.5246	4.34671			62.3479	-4.03829			60.5352	6.51876			59.6362	-5.9963			60.7355	8.16674			62.3524	-7.55884			60.6278	9.77249
62.6761	0.70251			58.0917	-0.94429			61.8782	2.02604			62.9153	-2.07219			61.0397	3.10192			62.2516	-2.98797			61.5665	4.36904			62.3988	-4.0202			60.576	6.51974			59.6583	-6.00488			60.7712	8.12926			62.3743	-7.54365			60.65	9.7688
62.728	0.75453			58.1137	-0.94899			61.9269	1.99896			62.9752	-2.01624			61.0617	3.1072			62.2745	-2.99125			61.5887	4.37988			62.4207	-4.01969			60.598	6.52525			59.707	-6.02962			60.7942	8.09881			62.4182	-7.51338			60.6926	9.77858
62.7499	0.77378			58.1535	-0.95926			61.9489	1.98429			62.9971	-1.9987			61.1055	3.13165			62.3234	-2.97416			61.6313	4.38951			62.4716	-4.00424			60.6379	6.53037			59.7292	-6.03841			60.8351	8.03431			62.4404	-7.50755			60.7156	9.77963
62.7998	0.80243			58.1757	-0.96546			61.9977	1.95278			63.047	-1.96878			61.1275	3.14025			62.3454	-2.95999			61.6534	4.3991			62.4936	-3.98996			60.6608	6.53113			59.7738	-6.03915			60.8572	8.00415			62.484	-7.50033			60.7545	9.77393
62.8227	0.81452			58.2223	-0.96153			62.0199	1.93968			63.0689	-1.96223			61.1714	3.15256			62.3932	-2.92208			61.6972	4.43134			62.5454	-3.97328			60.7037	6.51823			59.7959	-6.03404			60.8999	7.97001			62.5059	-7.49808			60.7774	9.76666
62.8706	0.82201			58.2453	-0.95395			62.0675	1.9288			63.1188	-1.95393			61.1934	3.15704			62.4152	-2.91762			61.7194	4.44844			62.5675	-3.97679			60.7257	6.45396			59.8406	-6.03036			60.9218	7.95795			62.5508	-7.50886			60.8173	9.7597
62.8935	0.81876			58.2762	-0.93893			62.0895	1.92102			63.1409	-1.95313			61.2382	3.15211			62.464	-2.90491			61.761	4.46574			62.6192	-3.96108			60.7855	6.43023			59.8627	-6.02915			60.9637	7.93121			62.5729	-7.51619			60.8395	9.75285
62.9424	0.80663			58.3021	-0.92058			62.1363	1.90234			63.1906	-1.93572			61.2603	3.14429			62.486	-2.90463			61.7839	4.47091			62.6411	-3.95444			60.8264	6.39534			59.9065	-6.04915			60.9858	7.91881			62.6176	-7.51918			60.8812	9.72895
62.9643	0.79896			58.343	-0.88825			62.1585	1.89029			63.2129	-1.92819			61.305	3.12106			62.5349	-2.89289			61.8258	4.47027			62.692	-3.95636			60.8486	6.38573			59.9294	-6.05867			61.0265	7.91185			62.6397	-7.51715			60.9033	9.70989
63.0142	0.78951			58.3659	-0.87091			62.2081	1.87066			63.2625	-1.91422			61.327	3.10645			62.557	-2.8843			61.8478	4.46303			62.715	-3.96282			60.8892	6.38517			59.9733	-6.08636			61.0485	7.90981			62.6845	-7.50245			60.9449	9.67988
63.0361	0.79276			58.4078	-0.8404			62.2291	1.86142			63.2854	-1.90697			61.3708	3.07826			62.6127	-2.86529			61.8937	4.44629			62.7658	-3.97499			60.9111	6.38836			59.9954	-6.1022			61.0884	7.91349			62.7066	-7.49589			60.9679	9.66819
63.085	0.80275			58.43	-0.82949			62.2809	1.85068			63.3332	-1.8933			61.393	3.06652			62.6348	-2.85181			61.9158	4.4405			62.7888	-3.98513			60.953	6.39807			60.0401	-6.13967			61.1113	7.91743			62.7503	-7.46761			61.0168	9.62838
63.108	0.81084			58.4707	-0.81277			62.3031	1.8471			63.3552	-1.88465			61.4376	3.03436			62.6835	-2.81577			61.9595	4.42161			62.8486	-3.98595			60.9751	6.40223			60.062	-6.16099			61.1522	7.92085			62.7732	-7.45473			61.0388	9.61532
63.1568	0.83252			58.4926	-0.80786			62.3507	1.8568			63.406	-1.86759			61.4599	3.01673			62.7064	-2.80453			61.9814	4.41466			62.8715	-3.98454			61.0179	6.41382			60.1059	-6.19583			61.1752	7.9278			62.8161	-7.43635			61.0816	9.59057
63.179	0.84575			58.5395	-0.79735			62.3727	1.87064			63.429	-1.85625			61.5045	2.98875			62.7563	-2.77784			62.0243	4.40462			62.9363	-3.97198			61.0398	6.41991			60.1299	-6.19925			61.2171	7.94412			62.8391	-7.42642			61.1036	9.5772
63.2296	0.86937			58.5624	-0.79636			62.4226	1.91494			63.4788	-1.82865			61.5266	2.98841			62.7782	-2.75945			62.0472	4.40207			62.9583	-3.95992			61.0807	6.43569			60.1827	-6.17875			61.24	7.95707			62.8819	-7.42015			61.1444	9.56035
63.2518	0.87645			58.6043	-0.79569			62.4447	1.93902			63.5008	-1.81778			61.5713	2.98973			62.8282	-2.73095			62.0881	4.41353			63.0092	-3.94753			61.1029	6.44641			60.2047	-6.17132			61.2829	7.98637			62.9041	-7.43475			61.1664	9.54908
63.3015	0.88606			58.6266	-0.7998			62.4934	1.98118			63.5497	-1.80065			61.5934	2.98028			62.8502	-2.72373			62.1106	4.42308			63.0321	-3.95021			61.1485	6.47109			60.2485	-6.15943			61.305	8.00205			62.9478	-7.44595			61.2062	9.54359
63.3244	0.89146			58.6701	-0.81205			62.5154	1.99571			63.5726	-1.79073			61.6381	2.9784			62.899	-2.71759			62.1535	4.45117			63.082	-3.98965			61.1707	6.48743			60.2715	-6.15969			61.3467	8.03917			62.9707	-7.44381			61.2282	9.54106
63.3742	0.89379			58.6921	-0.82185			62.5642	2.01679			63.6225	-1.76712			61.6601	2.98302			62.9212	-2.72233			62.1754	4.46712			63.1041	-4.01294			61.2124	6.50255			60.3174	-6.13759			61.369	8.05463			63.0136	-7.42953			61.2701	9.54515
63.3964	0.89887			58.735	-0.8503			62.5863	2.02121			63.6447	-1.7566			61.7049	2.98933			62.9698	-2.73065			62.2193	4.49745			63.1558	-4.0475			61.2353	6.50433			60.3403	-6.12817			61.4099	8.08098			63.0365	-7.42381			61.292	9.54925
63.447	0.90723			58.7571	-0.8628			62.634	2.01635			63.6953	-1.7567			61.7269	2.99296			62.992	-2.7277			62.2415	4.50904			63.1787	-4.05017			61.2841	6.4912			60.3832	-6.12448			61.432	8.09972			63.0794	-7.42575			61.3319	9.55566
63.4693	0.91584			58.8038	-0.87717			62.6559	2.0094			63.7173	-1.75534			61.7717	2.99697			63.0416	-2.73809			62.2851	4.52117			63.2276	-4.07876			61.3071	6.48898			60.4051	-6.12148			61.4737	8.12522			63.1024	-7.42824			61.3549	9.55997
63.5188	0.93098			58.8257	-0.88142			62.7028	2.00018			63.7661	-1.76574			61.7947	2.99952			63.0645	-2.74357			62.307	4.51572			63.2505	-4.08688			61.3589	6.4634			60.448	-6.11295			61.4958	8.13961			63.1572	-7.41816			61.3948	9.57448
63.541	0.93742			58.8666	-0.877			62.7257	1.99717			63.789	-1.77494			61.8386	3.01402			63.1134	-2.74412			62.35	4.49156			63.3024	-4.08769			61.3809	6.45231			60.471	-6.10911			61.5375	8.15076			63.1794	-7.41907			61.4177	9.58542
63.5917	0.95202			58.8888	-0.8682			62.7736	2.00441			63.8399	-1.79699			61.8607	3.0197			63.1354	-2.75131			62.3729	4.47732			63.3246	-4.08657			61.4208	6.43171			60.5148	-6.09837			61.5605	8.14082			63.224	-7.43742			61.4706	9.59909
63.6136	0.95363			58.9304	-0.85508			62.7956	2.00791			63.862	-1.81213			61.9044	3.03484			63.1842	-2.77747			62.4168	4.46003			63.3762	-4.08446			61.4437	6.42258			60.537	-6.09			61.6043	8.10991			63.2461	-7.45255			61.4925	9.60319
63.6635	0.97343			58.9525	-0.85199			62.8454	2.04461			63.9117	-1.85358			61.9266	3.04569			63.2064	-2.78607			62.4397	4.4544			63.3981	-4.09122			61.4856	6.40263			60.5807	-6.05547			61.6263	8.08415			63.2899	-7.49006			61.5284	9.61929
63.6857	0.97241			58.9963	-0.85104			62.8684	2.06403			63.9338	-1.86948			61.9712	3.06993			63.256	-2.80533			62.4826	4.4367			63.45	-4.1255			61.5076	6.40084			60.6036	-6.03437			61.6682	8.05335			63.3128	-7.5015			61.5504	9.62897
63.7353	0.96673			59.0184	-0.85454			62.9252	2.11857			63.9825	-1.90498			61.9932	3.08757			63.278	-2.81238			62.5045	4.4249			63.4729	-4.14351			61.5504	6.40501			60.6465	-6.011			61.6901	8.03903			63.3577	-7.52838			61.5912	9.64211
63.7575	0.96827			59.0591	-0.84772			62.9473	2.13542			64.0047	-1.91915			62.038	3.12027			63.3268	-2.82133			62.5485	4.39442			63.5248	-4.17101			61.5724	6.40537			60.6684	-6.0021			61.733	8.01057			63.3796	-7.53877			61.6142	9.64495
63.8081	0.96701			59.0812	-0.83772			62.9961	2.17467			64.0553	-1.95446			62.06	3.13568			63.349	-2.82578			62.5705	4.38261			63.5478	-4.18977			61.6133	6.41273			60.7113	-5.99683			61.7552	7.99987			63.4245	-7.55638			61.6541	9.64946
63.8302	0.9661			59.1239	-0.82311			63.019	2.20385			64.0775	-1.97076			62.1049	3.17363			63.3976	-2.83346			62.6142	4.37628			63.5996	-4.19154			61.6354	6.42075			60.7332	-5.99878			61.7959	7.98657			63.4466	-7.55814			61.677	9.64988
63.8829	0.96903			59.1459	-0.81866			63.0668	2.25622			64.1281	-2.00361			62.1278	3.19087			63.4206	-2.82677			62.6362	4.37855			63.6215	-4.19458			61.6761	6.42393			60.7771	-6.00436			61.8188	7.98805			63.4913	-7.5587			61.7169	9.64713
63.9048	0.97238			59.1868	-0.81724			63.0888	2.27817			64.151	-2.01726			62.1717	3.22383			63.4704	-2.824			62.6811	4.39032			63.6724	-4.20272			61.699	6.41909			60.7991	-6.01157			61.8607	7.99231			63.5133	-7.55362			61.7388	9.64628
63.9547	0.96037			59.2087	-0.82029			63.1356	2.31914			64.1999	-2.02221			62.1946	3.23547			63.4934	-2.81311			62.703	4.40312			63.6953	-4.20323			61.741	6.40604			60.846	-6.03757			61.8829	7.99302			63.5571	-7.53545			61.7807	9.63911
63.9768	0.95743			59.2516	-0.81139			63.1586	2.33598			64.2228	-2.01708			62.2425	3.25328			63.5423	-2.77994			62.7469	4.43151			63.7442	-4.17834			61.7639	6.39815			60.8681	-6.05636			61.9245	7.97759			63.5801	-7.5152			61.8037	9.63531
64.0275	0.9576			59.2756	-0.79901			63.2184	2.35443			64.2727	-2.0002			62.2647	3.25497			63.5643	-2.76988			62.769	4.45016			63.7671	-4.16321			61.8047	6.37127			60.9118	-6.09309			61.9474	7.96522			63.6249	-7.48735			61.8436	9.63141
64.0496	0.95673			59.3334	-0.76908			63.2404	2.35001			64.2947	-1.99589			62.3083	3.25454			63.6151	-2.75075			62.8107	4.47622			63.8196	-4.13909			61.8267	6.35439			60.9347	-6.11525			61.9883	7.94694			63.6469	-7.47047			61.8657	9.62645
64.1013	0.95446			59.3553	-0.76329			63.2882	2.3195			64.3455	-1.99524			62.3304	3.25328			63.6373	-2.75			62.8329	4.48581			63.8418	-4.12053			61.8686	6.3151			60.9776	-6.16157			62.0103	7.94			63.6918	-7.43261			61.9054	9.61234
64.1233	0.9524			59.3982	-0.75048			63.3112	2.30147			64.3675	-1.98655			62.3742	3.24685			63.6869	-2.75858			62.8756	4.50546			63.8935	-4.13687			61.8907	6.30286			61.0005	-6.18341			62.0521	7.93722			63.7147	-7.42195			61.9283	9.60444
64.1731	0.95057			59.4211	-0.74559			63.3601	2.25988			64.4163	-1.96029			62.3963	3.22813			63.7091	-2.75009			62.8978	4.50962			63.9173	-4.15062			61.9334	6.28943			61.0454	-6.20678			62.0743	7.93674			63.7576	-7.40504			61.9582	9.58969
64.195	0.9485			59.465	-0.75665			63.3823	2.24116			64.4393	-1.94352			62.441	3.16025			63.7587	-2.72973			62.9394	4.50925			63.9822	-4.08751			61.9555	6.29451			61.0684	-6.2062			62.117	7.93541			63.7798	-7.40932			61.9981	9.56515
64.2449	0.94152			59.4871	-0.76495			63.4319	2.22201			64.4891	-1.89817			62.4629	3.11383			63.7807	-2.73081			62.9613	4.51597			64.0032	-4.067			61.9972	6.31446			61.1112	-6.19167			62.1389	7.9386			63.8244	-7.43262			62.0203	9.54515
64.2669	0.93946			59.5288	-0.76998			63.4538	2.21874			64.5113	-1.88182			62.5068	3.01966			63.8315	-2.75147			63.0042	4.51856			64.0589	-4.01262			62.0192	6.32175			61.1332	-6.18656			62.1788	7.95212			63.8474	-7.43585			62.061	9.50777
64.3177	0.92833			59.5511	-0.77408			63.5017	2.2198			64.563	-1.85269			62.5297	2.97683			63.8536	-2.75126			63.0271	4.52289			64.081	-3.98922			62.0631	6.33255			61.1781	-6.15593			62.2017	7.96654			63.9032	-7.47324			62.0831	9.49071
64.3406	0.92662			59.5957	-0.77014			63.5238	2.21921			64.5859	-1.84049			62.5736	2.92454			63.9043	-2.76389			63.07	4.53694			64.1318	-3.95212			62.0852	6.33994			61.2	-6.14493			62.2436	7.99242			63.9252	-7.48489			62.1228	9.47912
64.3906	0.92833			59.6178	-0.76614			63.5715	2.22296			64.6357	-1.82741			62.5956	2.91614			63.9263	-2.76161			63.0921	4.54044			64.1539	-3.93291			62.1309	6.35509			61.2449	-6.13283			62.2657	7.99249			63.97	-7.51135			62.145	9.47774
64.4134	0.92708			59.6595	-0.76892			63.5944	2.22755			64.6579	-1.82173			62.6394	2.90966			63.9751	-2.7868			63.1349	4.53169			64.2056	-3.92359			62.1528	6.35775			61.2679	-6.13246			62.3075	7.99277			63.992	-7.52269			62.1847	9.46657
64.4643	0.92046			59.6826	-0.77469			63.6433	2.2316			64.7115	-1.81849			62.6614	2.90914			63.9971	-2.80457			63.157	4.52418			64.2276	-3.94292			62.1957	6.34793			61.3127	-6.12878			62.3304	7.99961			64.0379	-7.53314			62.2076	9.45793
64.4873	0.92401			59.7243	-0.78767			63.6655	2.22831			64.7335	-1.82906			62.7063	2.90418			64.046	-2.81582			63.2017	4.49408			64.2784	-3.96997			62.2186	6.32923			61.3348	-6.12588			62.3713	8.01498			64.06	-7.53448			62.2485	9.44908
64.5371	0.94465			59.7463	-0.79102			63.7151	2.21461			64.7833	-1.85852			62.7292	2.90742			64.0681	-2.8228			63.2246	4.46995			64.3005	-3.98258			62.2745	6.27355			61.3796	-6.11578			62.3933	8.02189			64.1047	-7.52967			62.2714	9.44307
64.5593	0.95389			59.7871	-0.79095			63.7371	2.2146			64.8063	-1.87233			62.7731	2.92154			64.1177	-2.82541			63.2775	4.41715			64.3522	-4.01564			62.2974	6.25056			61.4015	-6.11993			62.4361	8.03382			64.1276	-7.53259			62.3113	9.43706
64.6109	0.97595			59.8092	-0.7838			63.7849	2.21804			64.8561	-1.9086			62.796	2.93403			64.1397	-2.82383			63.2997	4.40649			64.3742	-4.03163			62.3513	6.205			61.4453	-6.13972			62.4583	8.04436			64.1725	-7.5542			62.3333	9.42895
64.6329	0.99079			59.852	-0.77159			63.8079	2.2134			64.8783	-1.92085			62.8399	2.96137			64.1897	-2.80434			63.3433	4.39242			64.428	-4.06372			62.3742	6.18944			61.4683	-6.15293			62.501	8.06939			64.1944	-7.56543			62.3731	9.40336
64.6828	1.01528			59.8739	-0.7715			63.8557	2.20226			64.929	-1.93823			62.8628	2.97145			64.2126	-2.80529			63.3652	4.38681			64.4499	-4.08079			62.4241	6.18547			61.5221	-6.17495			62.5232	8.08586			64.2393	-7.57642			62.3951	9.38935
64.7057	1.02039			59.9158	-0.77143			63.8787	2.20225			64.9509	-1.94224			62.9057	2.98088			64.2614	-2.79026			63.4081	4.38106			64.5018	-4.12431			62.447	6.19017			61.5451	-6.18027			62.5658	8.11203			64.2615	-7.57723			62.435	9.36366
64.7536	1.03674			59.9378	-0.76488			63.9265	2.19766			65.0028	-1.93224			62.9287	2.98314			64.2834	-2.78678			63.4302	4.38231			64.5247	-4.13415			62.4869	6.19628			61.589	-6.19374			62.5897	8.12234			64.3072	-7.57937			62.4571	9.35302
64.7757	1.04112			59.9796	-0.74697			63.9487	2.19107			65.0257	-1.92556			62.9725	2.97948			64.3313	-2.77874			63.472	4.38893			64.5855	-4.12998			62.5109	6.20789			61.6111	-6.19243			62.6446	8.12772			64.3301	-7.57712			62.4978	9.33775
64.8254	1.03701			60.0026	-0.73323			63.9984	2.18444			65.0766	-1.90364			62.9945	2.97488			64.3542	-2.76716			63.4939	4.39016			64.6077	-4.13495			62.5627	6.24751			61.6558	-6.17137			62.6685	8.12224			64.374	-7.56685			62.5198	9.333
64.8483	1.0351			60.0544	-0.70775			64.0213	2.18497			65.0985	-1.89768			63.0394	2.96752			64.4041	-2.74175			63.5378	4.38845			64.6583	-4.14144			62.5847	6.26014			61.6787	-6.15522			62.7223	8.11723			64.3969	-7.55029			62.5606	9.31994
64.8992	1.01133			60.0764	-0.7054			64.0691	2.19899			65.1484	-1.89006			63.0623	2.96662			64.426	-2.73691			63.5597	4.3903			64.6813	-4.14454			62.6285	6.29503			61.7226	-6.11795			62.7463	8.10729			64.4517	-7.5062			62.5826	9.31046
64.9212	0.99957			60.1173	-0.70818			64.0911	2.20737			65.1705	-1.8932			63.1062	2.97457			64.4749	-2.72193			63.6026	4.39958			64.7311	-4.14588			62.6505	6.31088			61.7455	-6.10232			62.7962	8.07332			64.4739	-7.49133			62.6225	9.29497
64.973	0.98271			60.1393	-0.71453			64.14	2.22038			65.2212	-1.89183			63.1291	2.98376			64.4978	-2.71234			63.6245	4.40571			64.7541	-4.14589			62.6944	6.33579			61.7914	-6.06643			62.8181	8.06701			64.5225	-7.48526			62.6446	9.28507
64.995	0.97729			60.1831	-0.74253			64.1629	2.22228			65.2441	-1.88715			63.173	3.00157			64.5467	-2.70596			63.6674	4.42014			64.805	-4.1428			62.7165	6.3531			61.8136	-6.0528			62.86	8.06015			64.5445	-7.48912			62.6853	9.27253
65.0448	0.95162			60.2052	-0.76269			64.2118	2.22425			65.295	-1.87502			63.1959	3.01074			64.5689	-2.69842			63.6894	4.42807			64.8279	-4.14707			62.7592	6.3771			61.8582	-6.02322			62.8829	8.05191			64.5894	-7.50958			62.7082	9.26632
65.0687	0.93379			60.2481	-0.78678			64.2338	2.22682			65.3169	-1.87662			63.2398	3.02707			64.6235	-2.68477			63.7332	4.45235			64.8794	-4.14749			62.7812	6.38523			61.8812	-6.01369			62.9248	8.03009			64.6113	-7.51902			62.7481	9.27399
65.1296	0.89505			60.2702	-0.79268			64.2836	2.24689			65.3688	-1.8847			63.2618	3.04078			64.6454	-2.6927			63.7552	4.46733			64.9023	-4.14341			62.823	6.39443			61.9271	-6.00422			62.947	8.02737			64.6572	-7.51358			62.7703	9.27535
65.1515	0.89298			60.3119	-0.80132			64.3057	2.25457			65.3907	-1.89111			63.3056	3.06648			64.6953	-2.71201			63.8011	4.49279			64.9532	-4.13183			62.8451	6.39569			61.949	-6.00427			62.9886	8.03904			64.6791	-7.50091			62.81	9.28113
65.2024	0.86999			60.3348	-0.80138			64.3564	2.26147			65.4406	-1.8972			63.3286	3.07875			64.7182	-2.70011			63.824	4.50585			64.9752	-4.13633			62.8869	6.41204			61.9949	-6.02796			63.0106	8.04919			64.723	-7.46906			62.8329	9.28091
65.2253	0.86499			60.3777	-0.79652			64.3786	2.26588			65.4627	-1.89799			63.3725	3.10707			64.7671	-2.68338			63.8789	4.53006			65.027	-4.11561			62.9098	6.42657			62.0168	-6.04138			63.0525	8.06505			64.7452	-7.46145			62.8728	9.28016
65.2771	0.85717			60.4007	-0.78788			64.4282	2.26821			65.5144	-1.90987			63.3954	3.11796			64.7893	-2.6841			63.9018	4.53119			65.0499	-4.10545			62.9517	6.45942			62.0607	-6.04317			63.0747	8.07096			64.7908	-7.47011			62.8947	9.2791
65.2991	0.85552			60.4545	-0.76482			64.4504	2.27307			65.5366	-1.91134			63.4393	3.11751			64.8389	-2.6834			63.9577	4.52806			65.1018	-4.08446			62.9738	6.47031			62.0836	-6.03185			63.1163	8.06546			64.8129	-7.47377			62.9336	9.29762
65.3509	0.852			60.4765	-0.76233			64.5	2.27861			65.5882	-1.90584			63.4622	3.11164			64.8619	-2.68868			63.9797	4.52952			65.1247	-4.05502			63.0165	6.48203			62.1285	-6.00733			63.1392	8.05583			64.8567	-7.47149			62.9556	9.31677
65.3729	0.84905			60.5174	-0.75445			64.5221	2.27931			65.6102	-1.90045			63.5061	3.1003			64.9087	-2.68054			64.0215	4.53499			65.1756	-3.97647			63.0386	6.48766			62.1514	-5.99959			63.1811	8.04595			64.8796	-7.46082			62.9975	9.35423
65.4257	0.84782			60.5403	-0.74386			64.5708	2.27256			65.662	-1.87441			63.5281	3.0919			64.9327	-2.68622			64.0449	4.5348			65.1978	-3.94241			63.0803	6.49096			62.1943	-5.98643			63.2041	8.0401			64.9325	-7.45085			63.0194	9.37054
65.4478	0.84852			60.5962	-0.69862			64.593	2.27067			65.6849	-1.86773			63.573	3.07987			65.001	-2.67786			64.0998	4.54358			65.2494	-3.87636			63.1033	6.4847			62.2164	-5.97754			63.246	8.03076			64.9546	-7.45303			63.0603	9.38927
65.4985	0.84061			60.6191	-0.68683			64.6416	2.26931			65.7398	-1.84662			63.5949	3.06755			65.0239	-2.66684			64.1217	4.54365			65.2716	-3.85506			63.1501	6.48086			62.2602	-5.96501			63.268	8.02913			64.9993	-7.46117			63.0825	9.39558
65.5205	0.83186			60.662	-0.66203			64.6646	2.26352			65.7617	-1.83779			63.6397	3.0317			65.0848	-2.62423			64.1646	4.53493			65.3242	-3.85785			63.1723	6.48186			62.2831	-5.95559			63.3108	8.02832			65.0222	-7.46208			63.1221	9.3923
65.5724	0.81468			60.6839	-0.65143			64.7144	2.25925			65.8136	-1.82598			63.6617	3.01552			65.1067	-2.60498			64.1866	4.52494			65.3461	-3.85121			63.215	6.48347			62.328	-5.94433			63.333	8.03134			65.0701	-7.47001			63.1443	9.39166
65.5943	0.80635			60.7238	-0.64429			64.7364	2.25796			65.8358	-1.82028			63.7066	2.99154			65.1625	-2.55182			64.2305	4.51514			65.398	-3.84803			63.2369	6.48368			62.351	-5.94185			63.3746	8.04183			65.092	-7.47008			63.184	9.38049
65.6442	0.79609			60.746	-0.628			64.7842	2.24839			65.8884	-1.81445			63.7286	2.98467			65.1845	-2.54181			64.2524	4.5094			65.4199	-3.84733			63.2799	6.48077			62.3938	-5.92659			63.3976	8.05147			65.1359	-7.4697			63.2069	9.37586
65.6671	0.79161			60.7856	-0.57196			64.8072	2.24494			65.9105	-1.81471			63.7735	2.96948			65.2353	-2.5439			64.2963	4.49195			65.4708	-3.86525			63.3018	6.48084			62.4177	-5.91275			63.4385	8.05921			65.1589	-7.47114			63.2598	9.36742
65.717	0.78314			60.8086	-0.53152			64.856	2.23209			65.9632	-1.80121			63.7954	2.96268			65.2583	-2.53378			64.3182	4.4815			65.4937	-3.87743			63.3456	6.47679			62.4606	-5.88537			63.4604	8.06949			65.2027	-7.46423			63.2817	9.36436
65.7399	0.78913			60.8614	-0.45775			64.878	2.22465			65.9852	-1.79726			63.8393	2.96323			65.3171	-2.5219			64.3601	4.48676			65.5556	-3.91064			63.3676	6.46943			62.4836	-5.87838			63.5043	8.08542			65.2249	-7.45946			63.3216	9.36088
65.7888	0.78393			60.8844	-0.43606			64.9269	2.20423			66.038	-1.77744			63.8623	2.96481			65.3391	-2.53169			64.3822	4.49281			65.5775	-3.93078			63.4095	6.45956			62.5275	-5.88616			63.5262	8.09137			65.2686	-7.4415			63.3435	9.36245
65.811	0.78228			60.9422	-0.41125			64.9488	2.19197			66.06	-1.77143			63.9161	2.98164			65.3889	-2.55376			64.4249	4.51984			65.6284	-3.96345			63.4317	6.45125			62.5504	-5.89117			63.5681	8.11267			65.2908	-7.43157			63.3854	9.37475
65.8616	0.78939			60.9652	-0.4197			64.9987	2.19306			66.1128	-1.76582			63.938	2.99021			65.4119	-2.55732			64.4469	4.52959			65.6513	-3.97677			63.4743	6.4189			62.5953	-5.89538			63.5901	8.12154			65.3377	-7.40876			63.4084	9.3718
65.8837	0.79173			61.018	-0.47165			65.0216	2.19471			66.1357	-1.76517			63.9839	3.01552			65.4618	-2.55726			64.4888	4.53688			65.7042	-3.98853			63.4972	6.3972			62.6172	-5.89395			63.634	8.12389			65.3606	-7.39483			63.4493	9.36768
65.9354	0.79083			61.041	-0.50636			65.0715	2.19705			66.1976	-1.77693			64.0059	3.03022			65.4847	-2.55074			64.5107	4.52674			65.7261	-3.99781			63.5481	6.35161			62.6621	-5.90722			63.6569	8.12943			65.4045	-7.36172			63.4712	9.37031
65.9576	0.7873			61.0838	-0.5813			65.0935	2.19907			66.2196	-1.7832			64.0508	3.05373			65.5326	-2.56463			64.5546	4.51133			65.778	-4.01476			63.5703	6.33929			62.684	-5.92295			63.6998	8.1471			65.4265	-7.35126			63.5131	9.37408
66.0092	0.78073			61.1068	-0.61721			65.1423	2.20377			66.2714	-1.77942			64.0737	3.06335			65.5555	-2.57439			64.5766	4.51219			65.7999	-4.01204			63.6139	6.31539			62.7279	-5.95727			63.7227	8.15625			65.4713	-7.32519			63.536	9.36997
66.0321	0.77367			61.1487	-0.67745			65.1652	2.2035			66.2935	-1.7739			64.1191	3.08324			65.6064	-2.61056			64.6264	4.50084			65.8508	-4.00672			63.6361	6.30977			62.7499	-5.96985			63.7656	8.17535			65.4933	-7.31579			63.5879	9.38333
66.082	0.74552			61.1708	-0.70825			65.2151	2.19774			66.3462	-1.77273			64.1417	3.09131			65.6283	-2.62453			64.6493	4.48617			65.8737	-4.00012			63.6788	6.29789			62.7947	-5.97374			63.7875	8.18121			65.5391	-7.31572			63.6098	9.39353
66.1049	0.72026			61.2145	-0.76759			65.237	2.18629			66.3682	-1.77598			64.1865	3.0992			65.6782	-2.65248			64.6962	4.4531			65.9345	-3.9935			63.7017	6.30118			62.8167	-5.97421			63.8294	8.1761			65.5611	-7.31685			63.6468	9.41889
66.1558	0.66219			61.2364	-0.79389			65.2919	2.16417			66.421	-1.79329			64.2105	3.10167			65.7011	-2.65596			64.7183	4.44533			65.9575	-3.99083			63.7436	6.30857			62.8606	-5.97821			63.8514	8.16617			65.605	-7.31794			63.6687	9.43414
66.178	0.6315			61.2773	-0.82772			65.3138	2.15793			66.4431	-1.80064			64.2683	3.09285			65.7589	-2.66857			64.7611	4.42559			66.0203	-3.98379			63.7656	6.31167			62.8835	-5.98563			63.8943	8.14346			65.6279	-7.3158			63.7106	9.44992
66.2286	0.57679			61.3002	-0.83903			65.3637	2.15309			66.4958	-1.81219			64.2904	3.08809			65.7809	-2.67487			64.7842	4.41055			66.0423	-3.97634			63.8074	6.30716			62.9284	-5.99458			63.9172	8.12897			65.6718	-7.32415			63.7335	9.45939
66.2508	0.56769			61.3411	-0.84961			65.3856	2.14946			66.5187	-1.81404			64.3351	3.07488			65.8298	-2.66277			64.8279	4.40713			66.0941	-3.97692			63.8304	6.29485			62.9513	-5.99032			63.9591	8.08707			65.6947	-7.3397			63.7734	9.45085
66.3024	0.56672			61.3632	-0.85401			65.4335	2.12699			66.5723	-1.80898			64.3581	3.05983			65.8537	-2.66519			64.851	4.40561			66.1162	-3.97055			63.8722	6.27695			63.0052	-5.96466			63.9813	8.06356			65.7406	-7.391			63.7963	9.44463
66.3245	0.5691			61.405	-0.87104			65.4557	2.11817			66.5943	-1.8098			64.4119	3.00062			65.9155	-2.66275			64.8957	4.3996			66.1689	-3.94673			63.8942	6.27198			63.0281	-5.94987			64.0229	8.03186			65.7625	-7.41181			63.8372	9.43189
66.3767	0.58172			61.4279	-0.8756			65.5053	2.09539			66.6471	-1.79576			64.4339	2.97799			65.9425	-2.6442			64.9179	4.39135			66.1909	-3.94421			63.9401	6.26335			63.086	-5.93064			64.0451	8.0214			65.8064	-7.43753			63.8602	9.42346
66.3996	0.58061			61.4698	-0.87524			65.5282	2.08858			66.669	-1.79276			64.4787	2.94431			65.9993	-2.60161			64.9625	4.36974			66.2427	-3.94528			63.963	6.26348			63.1089	-5.93901			64.0917	8.00866			65.8286	-7.45055			63.9001	9.41408
66.4505	0.5896			61.4919	-0.87559			65.5791	2.08153			66.7269	-1.77619			64.5007	2.92914			66.0212	-2.60027			64.9844	4.35885			66.2657	-3.95467			64.0039	6.26499			63.1638	-5.96408			64.1146	8.00297			65.8742	-7.47659			63.923	9.40997
66.4725	0.58628			61.5346	-0.87839			65.6013	2.08247			66.7488	-1.77031			64.5466	2.90547			66.0712	-2.60782			65.0273	4.34312			66.3175	-3.96902			64.0259	6.2646			63.1867	-5.96656			64.1556	7.99686			65.8964	-7.48782			63.9639	9.39922
66.5223	0.59988			61.5567	-0.87304			65.6499	2.07613			66.8027	-1.75635			64.5685	2.90044			66.0931	-2.60877			65.0493	4.34129			66.3397	-3.98056			64.0687	6.26176			63.2396	-5.97026			64.1785	7.99753			65.9411	-7.49964			63.9861	9.391
66.5453	0.59996			61.6024	-0.86296			65.6721	2.0732			66.8248	-1.75207			64.6134	2.89909			66.1409	-2.61439			65.0922	4.35454			66.3923	-4.00065			64.0909	6.26336			63.2615	-5.97631			64.2204	8.00664			65.963	-7.50508			64.0267	9.38141
66.5952	0.62407			61.6245	-0.87186			65.7218	2.06708			66.8785	-1.73959			64.6353	2.89683			66.1631	-2.61236			65.1151	4.368			66.4143	-4.00461			64.1385	6.26053			63.3094	-5.98443			64.2423	8.0114			66.0079	-7.51649			64.049	9.38467
66.6181	0.63555			61.6673	-0.89326			65.7447	2.05968			66.9015	-1.72954			64.6872	2.89245			66.2137	-2.61636			65.17	4.40593			66.4661	-4.01554			64.1605	6.25847			63.3313	-5.98511			64.2852	8.00879			66.0298	-7.51846			64.0886	9.4015
66.668	0.66498			61.69	-0.89917			65.7926	2.03961			66.9553	-1.71757			64.7101	2.888			66.2357	-2.62529			65.1929	4.41842			66.4883	-4.01534			64.2023	6.26577			63.3762	-5.9909			64.3072	8.00847			66.0747	-7.50713			64.1115	9.40728
66.6901	0.67961			61.7331	-0.90105			65.8147	2.0321			66.9772	-1.71429			64.764	2.86541			66.2865	-2.65603			65.2507	4.43453			66.5409	-3.99669			64.2245	6.27332			63.3991	-5.99169			64.35	8.01103			66.0967	-7.50604			64.1414	9.40948
66.7417	0.70986			61.7551	-0.90215			65.8634	2.01755			67.0301	-1.71682			64.7859	2.85139			66.3085	-2.65954			65.2727	4.43499			66.5629	-3.99834			64.2672	6.28319			63.444	-5.99159			64.372	8.01699			66.1435	-7.50281			64.1823	9.40936
66.7638	0.71682			61.7979	-0.9114			65.8863	2.01106			67.052	-1.71607			64.8308	2.81772			66.3574	-2.661			65.3166	4.42701			66.6157	-3.96055			64.2893	6.28143			63.466	-5.98648			64.4148	8.03187			66.1655	-7.49688			64.2043	9.41094
66.8155	0.73318			61.8201	-0.91505			65.9342	2.00205			67.1049	-1.71278			64.8537	2.79884			66.3795	-2.65706			65.3388	4.42298			66.6379	-3.94934			64.332	6.2698			63.5108	-5.99248			64.437	8.03806			66.2103	-7.47492			64.2481	9.42092
66.8375	0.73556			61.8628	-0.91229			65.9563	1.99871			67.1278	-1.70997			64.9076	2.74317			66.4302	-2.64429			65.3834	4.41434			66.6915	-3.90714			64.3542	6.2674			63.5338	-6.00222			64.4787	8.04407			66.2323	-7.45994			64.2703	9.42913
66.8764	0.73693			61.885	-0.90995			66.005	1.99377			67.1796	-1.70312			64.9297	2.71861			66.4521	-2.64171			65.4055	4.40971			66.7136	-3.87703			64.3958	6.27205			63.5777	-6.00306			64.5006	8.05175			66.2762	-7.43177			64.3119	9.44164
66.8986	0.72955			61.9276	-0.90389			66.0279	1.99338			67.2018	-1.70331			64.9745	2.68559			66.502	-2.63611			65.4492	4.38641			66.7663	-3.86418			64.4181	6.27799			63.5996	-5.99669			64.5425	8.05724			66.2991	-7.42458			64.3341	9.44427
66.9492	0.73032			61.9496	-0.89854			66.0768	1.98613			67.2554	-1.70563			64.9973	2.67374			66.5249	-2.63124			65.4714	4.36924			66.7885	-3.86605			64.4617	6.27542			63.6445	-5.97732			64.5654	8.05831			66.343	-7.40388			64.3758	9.4392
66.9713	0.72647			61.9915	-0.87718			66.0989	1.98002			67.2776	-1.70284			65.0402	2.6607			66.5738	-2.60881			65.515	4.34529			66.8411	-3.88546			64.4838	6.27892			63.6664	-5.96843			64.6083	8.04839			66.3649	-7.40374			64.3987	9.42783
67.022	0.71527			62.0144	-0.86254			66.1486	1.95857			67.3312	-1.68524			65.0622	2.65708			66.5967	-2.59398			65.5373	4.3372			66.8633	-3.88882			64.5255	6.27263			63.7103	-5.94579			64.6305	8.04425			66.4098	-7.41125			64.4386	9.41698
67.044	0.72387			62.0672	-0.82687			66.1708	1.94363			67.3533	-1.67217			65.1051	2.65695			66.6486	-2.56344			65.5798	4.32125			66.9169	-3.90536			64.5477	6.26016			63.7332	-5.94006			64.6722	8.03877			66.4317	-7.41343			64.4608	9.41907
67.0948	0.74225			62.0902	-0.80668			66.2204	1.91818			67.407	-1.63969			65.1271	2.65802			66.6707	-2.5595			65.6028	4.31547			66.9396	-3.90488			64.5903	6.24313			63.7781	-5.93206			64.6951	8.03736			66.4756	-7.41389			64.5004	9.4318
67.1167	0.75355			62.143	-0.77192			66.2425	1.90925			67.429	-1.63268			65.1719	2.66453			66.7204	-2.53419			65.6457	4.31069			66.9934	-3.89224			64.6125	6.23931			63.8001	-5.92295			64.736	8.03513			66.4986	-7.41438			64.5226	9.44506
67.1766	0.78694			62.166	-0.75773			66.2922	1.88686			67.4848	-1.6157			65.1938	2.67306			66.7443	-2.5202			65.6686	4.31072			67.0154	-3.89181			64.6532	6.23462			63.8439	-5.92148			64.7582	8.04167			66.5424	-7.43053			64.5643	9.47052
67.1986	0.79835			62.2069	-0.73876			66.3152	1.88212			67.5069	-1.60824			65.2387	2.68806			66.7962	-2.50109			65.7135	4.31606			67.0682	-3.87136			64.6761	6.23481			63.8659	-5.92037			64.8008	8.05656			66.5654	-7.43133			64.5872	9.48535
67.2504	0.81264			62.2288	-0.72111			66.374	1.88485			67.5606	-1.60683			65.2617	2.69938			66.8183	-2.48786			65.7364	4.32579			67.0912	-3.86333			64.718	6.23366			63.9118	-5.93269			64.8229	8.06752			66.6172	-7.43873			64.6311	9.51092
67.2723	0.81372			62.2896	-0.71237			66.3961	1.89084			67.5836	-1.6063			65.3045	2.72867			66.869	-2.47125			65.7803	4.35182			67.146	-3.8601			64.74	6.23409			63.9337	-5.94642			64.8646	8.07532			66.6392	-7.43891			64.654	9.52123
67.3222	0.81361			62.3485	-0.69086			66.4458	1.91328			67.6364	-1.61127			65.3265	2.74591			66.8919	-2.46931			65.8024	4.36527			67.1681	-3.8657			64.7848	6.23482			63.9786	-5.98106			64.8876	8.07623			66.687	-7.44157			64.7059	9.53279
67.3451	0.80882			62.3704	-0.67801			66.4678	1.91441			67.6584	-1.61343			65.3704	2.77602			66.9508	-2.48088			65.8481	4.39462			67.2238	-3.8629			64.8069	6.23751			64.0007	-6.0009			64.9424	8.06604			66.709	-7.43922			64.7278	9.53573
67.407	0.79263			62.4143	-0.64136			66.5156	1.91242			67.7142	-1.6336			65.3933	2.78685			66.9727	-2.48689			65.8711	4.40602			67.2458	-3.87124			64.8496	6.23565			64.0454	-6.02721			64.9654	8.0598			66.7569	-7.42147			64.7677	9.54362
67.4309	0.79055			62.4365	-0.61246			66.5386	1.90863			67.7362	-1.6388			65.4382	2.81496			67.0236	-2.50662			65.914	4.4243			67.2996	-3.87276			64.8726	6.24004			64.0676	-6.03379			65.0202	8.04318			66.7788	-7.41133			64.7907	9.55003
67.4917	0.7872			62.4781	-0.56095			66.5974	1.89209			67.79	-1.65254			65.4611	2.82702			67.0465	-2.51213			65.9362	4.442			67.3226	-3.87997			64.9145	6.23519			64.1132	-6.04927			65.0422	8.03522			66.8247	-7.39789			64.8326	9.5417
67.5147	0.78878			62.5011	-0.54225			66.6193	1.88567			67.812	-1.66081			65.505	2.84397			67.0964	-2.50707			65.9788	4.47703			67.3764	-3.90448			64.9374	6.22713			64.1352	-6.0609			65.0841	8.02162			66.8476	-7.38543			64.8549	9.53043
67.5655	0.79988			62.545	-0.5041			66.6702	1.87207			67.8678	-1.68386			65.528	2.8482			67.1185	-2.49568			66.0017	4.49507			67.3985	-3.90888			64.9793	6.19461			64.181	-6.07322			65.107	8.01089			66.8945	-7.35442			64.8965	9.51663
67.5875	0.81255			62.5669	-0.4881			66.6923	1.86916			67.8898	-1.69382			65.5718	2.8579			67.1692	-2.50174			66.0446	4.52337			67.4502	-3.93668			65.0015	6.17574			64.2031	-6.07137			65.1489	7.9796			66.9166	-7.33754			64.9188	9.51189
67.6384	0.83313			62.6108	-0.46796			66.743	1.87773			67.9436	-1.71005			65.5948	2.86249			67.1911	-2.51413			66.0668	4.53571			67.4732	-3.95019			65.0451	6.14457			64.2509	-6.06886			65.171	7.96241			66.9613	-7.31063			64.9604	9.50672
67.6605	0.8396			62.6329	-0.46666			66.7652	1.88454			67.9665	-1.71093			65.6397	2.87435			67.241	-2.53245			66.1094	4.54644			67.528	-3.9705			65.0671	6.12295			64.2728	-6.07364			65.2137	7.93462			66.9835	-7.30839			64.9825	9.50145
67.7121	0.85113			62.6746	-0.47574			66.8149	1.89477			68.0274	-1.71474			65.6616	2.88272			67.2632	-2.53531			66.1314	4.54273			67.5499	-3.97338			65.1109	6.07957			64.3267	-6.08619			65.2358	7.91965			67.0331	-7.288			65.0252	9.48333
67.7341	0.85932			62.6975	-0.48766			66.8369	1.89246			68.0513	-1.71727			65.7055	2.91044			67.3138	-2.53204			66.1753	4.53364			67.6048	-3.95696			65.1329	6.06292			64.3496	-6.08193			65.2786	7.9066			67.0551	-7.28228			65.0473	9.46385
67.7849	0.87906			62.7384	-0.52253			66.8866	1.87453			68.1231	-1.73617			65.7274	2.92718			67.336	-2.5246			66.1975	4.5333			67.627	-3.95081			65.1738	6.03587			64.3965	-6.0632			65.3007	7.90648			67.102	-7.27126			65.089	9.44142
67.8072	0.88			62.7614	-0.55004			66.9086	1.86513			68.1461	-1.74256			65.7723	2.95715			67.3876	-2.51198			66.2411	4.53233			67.6796	-3.94286			65.1959	6.02466			64.4187	-6.06062			65.3424	7.92118			67.1241	-7.26512			65.1111	9.43889
67.8588	0.88085			62.8023	-0.59872			66.9584	1.83962			68.2089	-1.76299			65.7943	2.968			67.4106	-2.49647			66.2633	4.532			67.7017	-3.9549			65.2376	6.00949			64.4673	-6.04568			65.3645	7.93026			67.1698	-7.24084			65.1518	9.43024
67.8807	0.87525			62.8242	-0.62622			66.9805	1.82844			68.231	-1.77505			65.8381	2.98856			67.4584	-2.46909			66.3049	4.52643			67.7574	-3.97096			65.2595	5.99921			64.4895	-6.0471			65.4082	7.94344			67.192	-7.23176			65.1738	9.41876
67.9326	0.86193			62.8671	-0.65901			67.0302	1.8046			68.2827	-1.80252			65.8611	2.9998			67.4804	-2.46268			66.3279	4.52134			67.7793	-3.9651			65.3014	5.99613			64.5381	-6.05543			65.4304	7.94964			67.2396	-7.23484			65.2187	9.3937
67.9545	0.86077			62.89	-0.66748			67.0522	1.80408			68.3048	-1.80781			65.905	3.01626			67.5318	-2.47574			66.3707	4.50902			67.8332	-3.94293			65.3243	6.00143			64.5602	-6.06253			65.473	7.97585			67.2616	-7.24892			65.2406	9.3838
68.0054	0.84429			62.9329	-0.69202			67.1021	1.8121			68.3565	-1.80313			65.9279	3.01551			67.5539	-2.48726			66.3937	4.49679			67.8554	-3.93188			65.3672	6.0266			64.6099	-6.05644			65.495	8.00004			67.3084	-7.27779			65.2835	9.35768
68.0273	0.83925			62.9549	-0.71067			67.1242	1.81459			68.3785	-1.79747			65.9718	3.01424			67.6057	-2.51075			66.4376	4.46669			67.91	-3.91393			65.3892	6.03837			64.6329	-6.05449			65.5358	8.02952			67.3313	-7.29639			65.3056	9.34862
68.0821	0.8254			62.9978	-0.74797			67.1739	1.81872			68.4293	-1.7878			65.9947	3.01515			67.6287	-2.51099			66.4595	4.45367			67.9321	-3.91134			65.4321	6.06145			64.6797	-6.03744			65.558	8.0348			67.3772	-7.30706			65.3513	9.33955
68.1041	0.82578			63.0207	-0.76917			67.1968	1.82716			68.4515	-1.78561			66.0386	3.01633			67.6785	-2.51736			66.5044	4.44676			67.9858	-3.86582			65.4542	6.0711			64.7019	-6.01455			65.6027	8.03785			67.3992	-7.30292			65.3743	9.34207
68.155	0.81987			63.0646	-0.80182			67.2487	1.8456			68.5031	-1.7891			66.0607	3.01556			67.7015	-2.52671			66.5263	4.45026			68.0087	-3.83961			65.4979	6.09372			64.7505	-5.98656			65.6246	8.04221			67.4451	-7.26727			65.4251	9.35511
68.1772	0.81903			63.0865	-0.81237			67.2716	1.85252			68.5253	-1.79626			66.1054	3.01012			67.7515	-2.54194			66.5702	4.44755			68.0705	-3.8179			65.5199	6.11526			64.7726	-5.98093			65.6675	8.05968			67.468	-7.2526			65.448	9.35805
68.2288	0.8189			63.1294	-0.82087			67.3205	1.86478			68.5779	-1.8263			66.1284	3.00952			67.7736	-2.55482			66.5923	4.4398			68.0935	-3.81805			65.5637	6.16702			64.8204	-5.98714			65.6895	8.07567			67.5149	-7.24927			65.4879	9.34478
68.2509	0.81403			63.1514	-0.81717			67.3426	1.8725			68.6001	-1.83903			66.1733	3.01865			67.8232	-2.57348			66.6361	4.42489			68.1454	-3.81189			65.5859	6.18284			64.8423	-5.99246			65.7333	8.09493			67.537	-7.25145			65.5101	9.33172
68.3036	0.8143			63.1942	-0.81006			67.3923	1.88429			68.6527	-1.85159			66.1954	3.01976			67.8461	-2.57408			66.659	4.41802			68.1676	-3.81466			65.6285	6.2026			64.8912	-6.01952			65.7553	8.09539			67.5847	-7.26801			65.5498	9.32866
68.3255	0.80901			63.2162	-0.80922			67.4142	1.88522			68.6748	-1.85168			66.2401	3.02515			67.897	-2.58085			66.7128	4.38828			68.2201	-3.83524			65.6507	6.21598			64.9141	-6.03242			65.7991	8.09147			67.6076	-7.27924			65.572	9.3277
68.3764	0.7983			63.26	-0.82162			67.4641	1.88089			68.7285	-1.84271			66.262	3.0298			67.919	-2.59234			66.7348	4.3721			68.2421	-3.85045			65.6934	6.25578			64.96	-6.04463			65.8213	8.09144			67.6545	-7.30348			65.6136	9.32927
68.3993	0.79733			63.282	-0.82647			67.4861	1.87769			68.7515	-1.83663			66.3139	3.02458			67.9698	-2.61517			66.7896	4.34663			68.2959	-3.87683			65.7163	6.27905			64.9829	-6.04121			65.864	8.09247			67.6766	-7.31608			65.6358	9.33347
68.4512	0.79475			63.3229	-0.83315			67.5349	1.87228			68.8033	-1.80336			66.3358	3.01677			67.9927	-2.6181			66.8116	4.34477			68.3179	-3.8954			65.7682	6.34004			65.0278	-6.04047			65.8869	8.09005			67.7233	-7.35885			65.6804	9.32378
68.4733	0.79727			63.345	-0.8401			67.5578	1.86984			68.8262	-1.79236			66.3937	2.99188			68.0456	-2.58856			66.8604	4.34221			68.3747	-3.93906			65.7903	6.37104			65.0507	-6.04158			65.9288	8.07566			67.7463	-7.37903			65.7034	9.31524
[truncated: 2,944 more rows]

## Sheet: supplementary figure 14b
X-ray tube current
10 uA (+)				10 uA (-)				20 uA (+)				20 uA (-)				40 uA (+)				40 uA (-)				60 uA (+)				60 uA (-)				80 uA (+)				80 uA (-)				100 uA (+)				100 uA (-)				120 uA (+)
[truncated: 4,552 more rows]
