# Supplementary material for: Solution-grown BiI/BiI3 van der Waals heterostructures for sensitive X-ray detection
Source: Nat Commun. 2023 Mar 23;14:1621. doi: 10.1038/s41467-023-37297-z (PMC10036621; doi:10.1038/s41467-023-37297-z)
Supplement: Supplementary file 3 — Source Data [file 41467_2023_37297_MOESM3_ESM.zip › Source Data/Supplementary figure 15.xlsx]

## Sheet: Sheet1
lateral							vertical
experimental data			calculate				experimental data			calculate
Voltage	Photocurrent		Voltage	Photocurrent			Voltage	Photocurrent		Voltage	Photocurrent
V	nA		V	nA			V	nA		V	nA
2.1782	2.43894		1	2.62393			2.1782	0.13888		1	0.18698
4.35642	4.92474		2	4.41414			4.35642	0.50261		2	0.37003
6.53464	6.24231		3	5.4758			6.53464	0.7476		3	0.5339
8.71285	6.9852		4	6.15383			8.71285	0.97884		4	0.67093
10.8911	7.37235		5	6.61996			10.8911	1.16491		5	0.78323
13.0693	7.62003		6	6.9589			13.0693	1.28309		6	0.87541
15.2475	7.79895		7	7.21605			15.2475	1.35108		7	0.95179
17.4257	7.95411		8	7.41765			17.4257	1.38514		8	1.01581
19.6039	8.10978		9	7.57987			19.6039	1.43716		9	1.07008
21.7822	8.24382		10	7.71318			21.7822	1.46269		10	1.1166
23.9604	8.43774		11	7.82466			23.9604	1.4853		11	1.15685
26.1386	8.50008		12	7.91925			26.1386	1.49225		12	1.19201
28.3168	8.65896		13	8.00051			28.3168	1.51753		13	1.22296
30.495	8.70855		14	8.07107			30.495	1.54215		14	1.2504
32.6733	8.79483		15	8.1329			32.6733	1.50283		15	1.27488
34.8515	8.80059		16	8.18754			34.8515	1.55051		16	1.29687
37.0297	8.87781		17	8.23616			37.0297	1.56238		17	1.31671
39.2079	8.90559		18	8.27971			39.2079	1.55523		18	1.3347
41.3861	8.85498		19	8.31894			41.3861	1.56256		19	1.35109
43.5643	8.87871		20	8.35446			43.5643	1.54117		20	1.36609
45.7426	8.92962		21	8.38678			45.7426	1.55387		21	1.37985
47.9208	8.94753		22	8.41631			47.9208	1.55704		22	1.39253
50.099	9.00192		23	8.44339			50.099	1.54901		23	1.40425
52.2772	8.97555		24	8.46831			52.2772	1.54842		24	1.41511
54.4554	8.9751		25	8.49133			54.4554	1.55077		25	1.4252
56.6337	8.98344		26	8.51266			56.6337	1.55972		26	1.43461
58.8119	8.9922		27	8.53247			58.8119	1.56279		27	1.44339
60.9901	8.95884		28	8.55092			60.9901	1.56508		28	1.45162
63.1683	8.97096		29	8.56815			63.1683	1.57072		29	1.45933
65.3465	9.01269		30	8.58427			65.3465	1.57542		30	1.46658
67.5247	9.03024		31	8.59938			67.5247	1.56999		31	1.47341
69.7029	9.03333		32	8.61359			69.7029	1.57158		32	1.47985
71.8812	9.03837		33	8.62696			71.8812	1.57389		33	1.48594
74.0594	9.0561		34	8.63957			74.0594	1.57517		34	1.4917
76.2376	9.05562		35	8.65149			76.2376	1.58015		35	1.49716
78.4158	9.04935		36	8.66276			78.4158	1.60081		36	1.50234
80.594	9.00924		37	8.67344			80.594	1.60057		37	1.50726
82.7722	9.00651		38	8.68357			82.7722	1.6035		38	1.51194
84.9505	9.00606		39	8.6932			84.9505	1.60531		39	1.5164
87.1287	9.02091		40	8.70237			87.1287	1.60247		40	1.52066
89.3069	8.99538		41	8.71109			89.3069	1.5881		41	1.52472
91.4851	9.02403		42	8.71942			91.4851	1.58501		42	1.5286
93.6633	9.02316		43	8.72736			93.6633	1.58215		43	1.53232
95.8415	9.00453		44	8.73495			95.8415	1.58301		44	1.53588
98.0198	9.01821		45	8.74222			98.0198	1.58175		45	1.53929
100.198	8.99859		46	8.74917			100.198	1.58153		46	1.54256
			47	8.75584						47	1.5457
			48	8.76223						48	1.54871
			49	8.76837						49	1.55162
			50	8.77427						50	1.55441
			51	8.77995						51	1.5571
			52	8.78541						52	1.55969
			53	8.79067						53	1.56219
			54	8.79573						54	1.56461
			55	8.80062						55	1.56694
			56	8.80534						56	1.56919
			57	8.80989						57	1.57136
			58	8.81429						58	1.57347
			59	8.81854						59	1.5755
			60	8.82266						60	1.57748
			61	8.82664						61	1.57939
			62	8.83049						62	1.58124
			63	8.83423						63	1.58304
			64	8.83785						64	1.58478
			65	8.84136						65	1.58647
			66	8.84477						66	1.58812
			67	8.84807						67	1.58971
			68	8.85128						68	1.59126
			69	8.8544						69	1.59277
			70	8.85744						70	1.59424
			71	8.86038						71	1.59567
			72	8.86325						72	1.59705
			73	8.86604						73	1.59841
			74	8.86875						74	1.59973
			75	8.8714						75	1.60101
			76	8.87397						76	1.60226
			77	8.87648						77	1.60348
			78	8.87893						78	1.60467
			79	8.88131						79	1.60583
			80	8.88364						80	1.60697
			81	8.88591						81	1.60807
			82	8.88812						82	1.60915
			83	8.89029						83	1.61021
			84	8.8924						84	1.61124
			85	8.89446						85	1.61225
			86	8.89647						86	1.61323
			87	8.89844						87	1.6142
			88	8.90037						88	1.61514
			89	8.90225						89	1.61606
			90	8.90409						90	1.61696
			91	8.90589						91	1.61784
			92	8.90765						92	1.61871
			93	8.90938						93	1.61955
			94	8.91107						94	1.62038
			95	8.91272						95	1.62119
			96	8.91434						96	1.62199
			97	8.91593						97	1.62277
			98	8.91748						98	1.62353
			99	8.91901						99	1.62428
			100	8.9205						100	1.62502
