# Supplementary material for: Solution-grown BiI/BiI3 van der Waals heterostructures for sensitive X-ray detection
Source: Nat Commun. 2023 Mar 23;14:1621. doi: 10.1038/s41467-023-37297-z (PMC10036621; doi:10.1038/s41467-023-37297-z)
Supplement: Supplementary file 3 — Source Data [file 41467_2023_37297_MOESM3_ESM.zip › Source Data/Supplementary figure 16.xlsx]

## Sheet: Sheet1
lateral				vertical
Voltage	Photocurrent			Voltage	Photocurrent
V	A			V	A
3.9999	1.69102e-09			1.50012	8.78195e-11
4.49981	1.91346e-09			1.99999	1.0347e-10
4.99997	2.13876e-09			2.49979	1.33501e-10
5.49983	2.36812e-09			2.99976	1.73541e-10
5.99999	2.60328e-09			3.49974	1.89465e-10
6.50015	2.91261e-09			3.99986	2.32422e-10
6.99999	3.16222e-09			4.49975	2.75371e-10
7.50013	3.4159e-09			4.9999	3.1032e-10
8.00119	3.67389e-09			5.49975	3.40254e-10
8.50011	3.9365e-09			5.99993	3.67197e-10
9.00023	4.14395e-09			6.50009	3.94139e-10
9.50012	4.41671e-09			6.99998	4.48098e-10
10	4.68473e-09			7.50011	5.00064e-10
10.5001	4.96747e-09			7.99997	5.35004e-10
11	5.18642e-09			8.5001	5.83878e-10
11.5001	5.37765e-09			8.99997	6.21265e-10
12.0003	5.65189e-09			9.50009	6.5667e-10
12.5001	5.9439e-09			10	6.98065e-10
13.0002	6.30405e-09			10.5001	7.38472e-10
13.5001	6.59288e-09			11	7.86872e-10
14.0002	6.90095e-09			11.5001	8.49308e-10
14.5	7.18891e-09			12.0003	8.62702e-10
15.0002	7.51739e-09			12.5001	8.8739e-10
15.5	7.86714e-09			13.0002	9.34086e-10
16.0001	8.0907e-09			13.5001	9.72785e-10
16.4998	8.54317e-09			14.0002	1.02248e-09
17	8.9175e-09			14.5	1.05318e-09
17.5001	9.16048e-09			15.0002	1.10388e-09
17.9999	9.61912e-09			15.5	1.12556e-09
18.5	1.00531e-08			16.0001	1.14923e-09
18.9998	1.04535e-08			16.4999	1.18994e-09
19.5	1.0854e-08			17.0001	1.3095e-09
19.9998	1.11543e-08			17.5001	1.31336e-09
20.5005	1.15547e-08			17.9999	1.38209e-09
20.9992	1.20552e-08			18.5001	1.51087e-09
21.5011	1.23684e-08			18.9998	1.45948e-09
22.0022	1.27438e-08			19.4999	1.47815e-09
22.5016	1.31474e-08			19.9997	1.60694e-09
23.0004	1.34906e-08			20.4997	1.61561e-09
23.5019	1.40332e-08			20.9985	1.67437e-09
24.0002	1.44158e-08			21.5008	1.70296e-09
24.5022	1.5075e-08			21.9994	1.77174e-09
25.0008	1.55722e-08			22.501	1.76425e-09
25.4994	1.59254e-08			22.9998	1.77694e-09
26.0012	1.63167e-08			23.5012	1.82564e-09
26.4994	1.68915e-08			23.9997	1.90836e-09
27.0009	1.76471e-08			24.5018	1.95121e-09
27.4996	1.8552e-08			25.0004	1.96387e-09
28.0016	1.93909e-08			25.4993	2.04661e-09
28.5003	2.05257e-08			26.0009	2.04939e-09
29.0018	2.14268e-08			26.4993	2.10208e-09
29.5008	2.219e-08			27.0009	2.15492e-09
30.0021	2.33289e-08			27.4994	2.20761e-09
30.5007	2.44376e-08			28.0014	2.32872e-09
30.9995	2.58272e-08			28.5	2.38668e-09
31.5016	2.72505e-08			29.0016	2.33115e-09
32.0004	2.90764e-08			29.5004	2.34558e-09
32.5018	3.11475e-08			30.002	2.42829e-09
33.0003	3.59163e-08			30.5004	2.50976e-09
33.502	4.14064e-08			30.999	2.54921e-09
34.0006	4.62034e-08			31.5012	2.58792e-09
34.5028	5.3341e-08			32	2.66201e-09
35.0016	5.9799e-08			32.5018	2.75993e-09
35.5002	6.86003e-08			32.9999	2.70779e-09
36.002	7.82679e-08			33.5016	2.73564e-09
36.5001	8.56782e-08			34.0004	2.84365e-09
37.0019	9.5237e-08			34.5024	2.84332e-09
37.5006	1.02681e-07			35.0012	2.94946e-09
38.0024	1.18697e-07			35.4995	2.96739e-09
38.501	1.28712e-07			36.0015	2.95453e-09
39.0025	1.42721e-07			36.4996	3.00447e-09
39.5009	1.55731e-07			37.0015	3.0444e-09
40.0027	1.73752e-07			37.5001	3.09433e-09
40.5014	1.92772e-07			38.0018	3.09422e-09
41.0002	2.12792e-07			38.5006	3.11413e-09
41.502	2.38679e-07			39.0025	3.22413e-09
42.0005	2.60267e-07			39.5005	3.25405e-09
42.5023	2.85995e-07			40.0023	3.314e-09
43.0007	3.06963e-07			40.5008	3.31389e-09
43.5023	3.26983e-07			40.9994	3.30376e-09
44.001	3.56011e-07			41.5015	3.34369e-09
44.5029	3.73029e-07			42	3.39363e-09
45.0018	3.85041e-07			42.5019	3.50363e-09
45.5005	3.93049e-07			43.0002	3.53355e-09
46.0019	4.01057e-07			43.502	3.54345e-09
46.5005	4.12068e-07			44.0008	3.63343e-09
47.0022	4.17073e-07			44.5026	3.67335e-09
47.501	4.25081e-07			45.0014	3.71328e-09
48.0031	4.34515e-07			45.5	3.7432e-09
48.5014	4.3877e-07			46.0013	3.80315e-09
49.0032	4.48609e-07			46.5	3.83307e-09
49.5016	4.55616e-07			47.0018	3.89302e-09
50.0034	4.62236e-07			47.5008	3.96298e-09
50.5023	4.72523e-07			48.0027	4.0029e-09
51.0009	4.79348e-07			48.5011	4.03282e-09
51.5026	4.87436e-07			49.0029	4.08276e-09
52.0012	4.9757e-07			49.5013	4.12269e-09
52.5027	5.07164e-07			50.003	4.17263e-09
53.0012	5.13098e-07			50.5018	4.19254e-09
53.5028	5.24089e-07			51.0002	4.25249e-09
54.0015	5.30033e-07			51.5021	4.27239e-09
54.5034	5.40197e-07			52.0009	4.31232e-09
55.0017	5.50135e-07			52.5022	4.36226e-09
55.5005	5.62128e-07			53.0008	4.38217e-09
56.0019	5.73077e-07			53.5024	4.39207e-09
				54.0013	4.47204e-09
				54.5032	4.53198e-09
				55.0016	4.58192e-09
				55.5004	4.65188e-09
				56.0017	4.6818e-09
				56.5001	4.66167e-09
				57.0022	4.73163e-09
				57.501	4.73152e-09
				58.0028	4.81148e-09
				58.5014	4.85141e-09
				59.0028	4.90298e-09
				59.5014	4.96425e-09
				60.003	4.98556e-09
				60.502	5.00681e-09
				61.0008	5.09812e-09
				61.5022	5.11942e-09
				62.0009	5.16069e-09
				62.5021	5.23203e-09
				63.0007	5.2833e-09
				63.5025	5.2946e-09
				64.0011	5.3759e-09
				64.5028	5.45727e-09
				65.0014	5.41845e-09
				65.4999	5.49975e-09
				66.0016	5.55109e-09
				66.4999	5.61236e-09
				67.0021	5.6537e-09
				67.5006	5.67494e-09
				68.0019	5.66621e-09
				68.5006	5.72749e-09
				69.002	5.78883e-09
				69.5006	5.8401e-09
				70.0025	5.87142e-09
				70.5011	5.92269e-09
				71	5.94394e-09
				71.5018	5.96525e-09
				71.9998	6.00649e-09
				72.5016	6.07786e-09
				73.0001	6.12912e-09
				73.502	6.19048e-09
				74.0008	6.1917e-09
				74.5024	6.27307e-09
				75.0011	6.29431e-09
				75.4992	6.35558e-09
				76.0011	6.39691e-09
				76.4997	6.41815e-09
				77.0012	6.45973e-09
				77.5	6.492e-09
				78.0017	6.55436e-09
				78.4998	6.56659e-09
				79.0016	6.60894e-09
				79.5	6.64119e-09
				80.0019	6.71357e-09
				80.5006	6.76585e-09
				80.9992	6.80812e-09
				81.501	6.82044e-09
				81.999	6.91274e-09
				82.5007	6.92505e-09
				82.9995	6.94731e-09
				83.5015	6.98966e-09
				84.0001	7.09199e-09
				84.5011	7.06425e-09
				85.0001	7.0865e-09
				85.4984	7.17882e-09
				86.0001	7.24118e-09
				86.499	7.25343e-09
				87.0008	7.36585e-09
				87.4993	7.35736e-09
				88.0013	7.36737e-09
				88.4994	7.37738e-09
				89.0012	7.47748e-09
				89.4998	7.45746e-09
				90.0015	7.50751e-09
				90.5003	7.53754e-09
				90.9988	7.54755e-09
				91.5003	7.67768e-09
				91.9987	7.67768e-09
				92.5005	7.71772e-09
				92.9992	7.76777e-09
				93.5011	7.74775e-09
				93.9995	7.76777e-09
				94.5013	7.80781e-09
				94.9995	7.81782e-09
				95.4978	7.83784e-09
				95.9996	7.85786e-09
				96.4985	7.88789e-09
				97.0004	7.96797e-09
				97.4989	7.96797e-09
				98.0002	7.998e-09
				98.4985	8.06807e-09
				99.0003	8.14815e-09
				99.499	8.11812e-09
				100.001	8.15816e-09
				100.499	8.18819e-09
				100.998	8.26827e-09
				101.499	8.32833e-09
				101.998	8.45846e-09
				102.5	8.48849e-09
				102.998	8.54855e-09
				103.5	8.54855e-09
				103.999	8.60861e-09
				104.5	8.60861e-09
				104.998	8.61862e-09
				105.5	8.60861e-09
				105.999	8.61862e-09
				106.497	8.68869e-09
				106.999	8.75876e-09
				107.498	8.83884e-09
				107.999	8.91892e-09
				108.498	8.87888e-09
				108.999	8.8989e-09
				109.498	9.08909e-09
				110	9.18919e-09
				110.498	9.16917e-09
				110.997	9.17918e-09
				111.498	9.23924e-09
				111.997	9.28929e-09
				112.499	9.36937e-09
				112.997	9.42943e-09
				113.499	9.44945e-09
				113.998	9.48949e-09
				114.5	9.47948e-09
				114.998	9.56957e-09
				115.499	9.60961e-09
				115.998	9.62963e-09
				116.496	9.66967e-09
				116.998	9.70971e-09
				117.496	9.76977e-09
				117.998	9.82983e-09
				118.496	9.84985e-09
				118.998	9.93994e-09
				119.497	9.93994e-09
				119.999	9.97998e-09
				120.497	1e-08
				120.995	1.00901e-08
				121.497	1.01301e-08
				121.995	1.01902e-08
				122.498	9.96997e-09
				122.996	1.02302e-08
				123.498	1.03303e-08
				123.996	1.03303e-08
				124.497	1.04304e-08
				124.996	1.05305e-08
				125.498	1.06306e-08
				125.997	1.06306e-08
				126.495	1.07307e-08
				126.997	1.07307e-08
				127.495	1.07307e-08
				127.996	1.08308e-08
				128.495	1.08308e-08
				128.997	1.09309e-08
				129.495	1.09309e-08
				129.997	1.1031e-08
				130.495	1.1031e-08
				130.994	1.11311e-08
				131.495	1.11311e-08
				131.994	1.12312e-08
				132.496	1.12312e-08
				132.994	1.15315e-08
				133.496	1.15315e-08
				133.994	1.16316e-08
				134.496	1.16316e-08
				134.994	1.17317e-08
				135.496	1.18318e-08
				135.995	1.18318e-08
				136.493	1.19319e-08
				136.995	1.2032e-08
				137.493	1.2032e-08
				137.995	1.21321e-08
				138.493	1.22322e-08
				138.995	1.24324e-08
				139.494	1.25325e-08
				139.995	1.25325e-08
				140.493	1.26326e-08
				140.992	1.27327e-08
				141.494	1.27327e-08
				141.992	1.28328e-08
				142.494	1.28328e-08
				142.993	1.29329e-08
				143.494	1.3033e-08
				143.992	1.31331e-08
				144.494	1.32332e-08
				144.992	1.32332e-08
				145.494	1.33333e-08
				145.993	1.34334e-08
				146.491	1.34334e-08
				146.992	1.35335e-08
				147.491	1.36336e-08
				147.992	1.37337e-08
				148.491	1.38338e-08
				148.993	1.39339e-08
				149.491	1.39339e-08
				149.993	1.4034e-08
				150.491	1.41341e-08
				150.989	1.42342e-08
				151.491	1.43343e-08
				151.99	1.43343e-08
				152.492	1.45345e-08
				152.99	1.45345e-08
				153.491	1.46346e-08
				153.99	1.47347e-08
				154.492	1.47347e-08
				154.99	1.48348e-08
				155.492	1.5035e-08
				155.99	1.51351e-08
				156.488	1.52352e-08
				156.99	1.52352e-08
				157.488	1.53353e-08
				157.99	1.55355e-08
				158.489	1.55355e-08
				158.99	1.56356e-08
				159.489	1.57357e-08
				159.99	1.58358e-08
				160.488	1.58358e-08
				160.987	1.59359e-08
				161.489	1.6036e-08
				161.987	1.6036e-08
				162.489	1.63363e-08
				162.987	1.63363e-08
				163.489	1.64364e-08
				163.987	1.64364e-08
				164.489	1.66366e-08
				164.988	1.67367e-08
				165.489	1.68368e-08
				165.988	1.69369e-08
				166.486	1.7037e-08
				166.987	1.7037e-08
				167.486	1.71371e-08
				167.987	1.72372e-08
				168.486	1.73373e-08
				168.987	1.73373e-08
				169.486	1.74374e-08
				169.987	1.75375e-08
				170.485	1.77377e-08
				170.984	1.78378e-08
				171.486	1.79379e-08
				171.984	1.8038e-08
				172.486	1.82382e-08
				172.984	1.83383e-08
				173.485	1.85385e-08
				173.984	1.86386e-08
				174.486	1.87387e-08
				174.984	1.86386e-08
				175.486	1.87387e-08
				175.984	1.89389e-08
				176.482	1.89389e-08
				176.984	1.91391e-08
				177.482	1.91391e-08
				177.984	1.93393e-08
				178.482	1.95395e-08
				178.984	1.96396e-08
				179.482	1.97397e-08
				179.984	1.97397e-08
				180.482	1.98398e-08
				180.98	1.99399e-08
				181.482	2.004e-08
				181.98	2.01401e-08
				182.482	2.004e-08
				182.98	2.004e-08
				183.482	2.02402e-08
				183.981	2.07407e-08
				184.482	2.08408e-08
				184.981	2.08408e-08
				185.482	2.08408e-08
				185.98	2.09409e-08
				186.479	2.12412e-08
				186.98	2.12412e-08
				187.479	2.12412e-08
				187.981	2.13413e-08
				188.479	2.15415e-08
				188.98	2.16416e-08
				189.479	2.19419e-08
				189.98	2.2042e-08
				190.479	2.2042e-08
				190.977	2.21421e-08
				191.479	2.21421e-08
				191.977	2.23423e-08
				192.478	2.25425e-08
				192.977	2.25425e-08
				193.479	2.26426e-08
				193.977	2.26426e-08
				194.478	2.28428e-08
				194.977	2.28428e-08
				195.478	2.3043e-08
				195.977	2.31431e-08
				196.475	2.31431e-08
				196.977	2.35435e-08
				197.476	2.36436e-08
				197.977	2.38438e-08
				198.475	2.39439e-08
				198.977	2.4044e-08
				199.475	2.41441e-08
				199.977	2.43443e-08
