# Supplementary material for: Solution-grown BiI/BiI3 van der Waals heterostructures for sensitive X-ray detection
Source: Nat Commun. 2023 Mar 23;14:1621. doi: 10.1038/s41467-023-37297-z (PMC10036621; doi:10.1038/s41467-023-37297-z)
Supplement: Supplementary file 3 — Source Data [file 41467_2023_37297_MOESM3_ESM.zip › Source Data/Supplementary figure 17.xlsx]

## Sheet: Sheet1
Device		Field		Sensitivity		detection limit
		V mm^(-1)		μC Gy^(-1) cm^(-2)		nGy s^(-1)
(NH4)3Bi2I9		2		8200		55
MAPbBr3		5		529
CsPbBr3		20		1256
Bii3		20		5260
BixIy		24		43000		34
Cs2AgBiBr6		25		105		59.7
MAPbI3		42		2600000		5
MAPbBr3/Si		47		21000		36
Cs3Bi2I9		50		1652		130
CZT		100		2000
BDAPbI4		310		242		430
HgI2		800		5000
PbI2		3000		200
a-Se		10000		20
