# Supplementary material for: Solution-grown BiI/BiI3 van der Waals heterostructures for sensitive X-ray detection
Source: Nat Commun. 2023 Mar 23;14:1621. doi: 10.1038/s41467-023-37297-z (PMC10036621; doi:10.1038/s41467-023-37297-z)
Supplement: Supplementary file 3 — Source Data [file 41467_2023_37297_MOESM3_ESM.zip › Source Data/Supplementary figure 2.xlsx]

## Sheet: Sheet1
BiI3			BixIy				BiI3 normalization			BixIy normalization
2-Theta	Intensity		2-Theta	Intensity			2-Theta	Intensity		2-Theta	Intensity
	a.u.			a.u.				a.u.			a.u.
8.00355	118.382		8.00355	3467.26			25.0007	0.00949		25.0007	0.04085
8.01012	141.531		8.01012	3453.49			25.0073	0.00515		25.0073	0.03159
8.01668	110.679		8.01668	3475.73			25.0138	0.000803246		25.0138	0.03447
8.02325	120.828		8.02325	3467.96			25.0204	-0.000638841		25.0204	0.01236
8.02981	84.9767		8.02981	3458.2			25.027	0.00351		25.027	0.06019
8.03638	111.125		8.03638	3467.43			25.0335	0.00559		25.0335	0.01169
8.04294	114.274		8.04294	3502.67			25.0401	-0.000198914		25.0401	0.03383
8.04951	100.423		8.04951	3472.9			25.0467	0.01162		25.0467	0.0367
8.05607	85.5716		8.05607	3519.13			25.0532	-0.00453		25.0532	0.02174
8.06264	103.72		8.06264	3491.37			25.0598	0.00625		25.0598	0.0139
8.0692	124.869		8.0692	3536.6			25.0663	0.00274		25.0663	0.01821
8.07577	151.018		8.07577	3516.84			25.0729	0.01103		25.0729	0.02036
8.08233	130.166		8.08233	3557.07			25.0795	0.00669		25.0795	0.02252
8.0889	132.315		8.0889	3509.31			25.0861	0.0067		25.0861	0.03111
8.09546	110.464		8.09546	3465.54			25.0926	0.000283472		25.0926	0.05253
8.10203	96.6125		8.10203	3541.78			25.0992	0.0063		25.0992	0.03685
8.10859	113.761		8.10859	3485.01			25.1058	0.00134		25.1058	0.01618
8.11516	91.9099		8.11516	3491.25			25.1123	0.0028		25.1123	0.02048
8.12172	83.0586		8.12172	3498.48			25.1189	0.00177		25.1189	0.00266
8.12829	48.2073		8.12829	3455.72			25.1254	0.000740383		25.1254	0.01623
8.13485	121.356		8.13485	3534.95			25.132	0.00448		25.132	0.02339
8.14142	116.505		8.14142	3511.18			25.1386	0.00718		25.1386	0.02055
8.14799	80.6534		8.14799	3529.42			25.1451	0.00408		25.1451	0.04269
8.15455	97.8021		8.15455	3527.65			25.1517	0.00326		25.1517	-0.0208
8.16112	145.951		8.16112	3492.89			25.1583	0.00617		25.1583	0.03988
8.16768	66.0995		8.16768	3493.12			25.1648	0.00597		25.1648	0.00279
8.17425	99.2482		8.17425	3500.36			25.1714	0.000799826		25.1714	0.01851
8.18081	104.397		8.18081	3465.59			25.178	0.00143		25.178	0.04279
8.18738	162.546		8.18738	3481.83			25.1845	0.00517		25.1845	0.03638
8.19394	153.694		8.19394	3515.06			25.1911	0.00186		25.1911	0.01642
8.20051	79.843		8.20051	3476.3			25.1977	0.00249		25.1977	0.02786
8.20707	99.9917		8.20707	3447.53			25.2042	0.00789		25.2042	0.02146
8.21364	119.14		8.21364	3516.77			25.2108	0.00396		25.2108	0.01862
8.2202	83.2891		8.2202	3490			25.2173	0.00894		25.2173	0.04576
8.22677	98.4378		8.22677	3474.23			25.2239	0.00522		25.2239	0.02793
8.23333	47.5865		8.23333	3537.47			25.2305	0.00564		25.2305	0.06577
8.2399	104.735		8.2399	3474.7			25.237	0.000470295		25.237	0.02654
8.24646	144.884		8.24646	3439.94			25.2436	0.00131		25.2436	0.01871
8.25303	94.0326		8.25303	3479.17			25.2502	0.00277		25.2502	0.02016
8.25959	159.181		8.25959	3467.41			25.2567	0.00049577		25.2567	0.02517
8.26616	127.33		8.26616	3451.64			25.2633	0.00278		25.2633	0.03804
8.27272	116.479		8.27272	3495.88			25.2699	0.00632		25.2699	0.01736
8.27929	102.627		8.27929	3542.11			25.2764	0.01295		25.2764	0.0552
8.28585	134.776		8.28585	3485.35			25.283	0.00488		25.283	0.04023
8.29242	122.925		8.29242	3475.58			25.2896	-0.000497897		25.2896	0.03026
8.29898	130.073		8.29898	3488.82			25.2961	0.00428		25.2961	0.03528
8.30555	80.2222		8.30555	3487.05			25.3027	0.00263		25.3027	0.02388
8.31211	101.371		8.31211	3475.28			25.3093	0.00761		25.3093	0.00106
8.31868	95.5196		8.31868	3507.52			25.3158	0.00492		25.3158	0.04532
8.32524	92.6683		8.32524	3521.75			25.3224	0.00825		25.3224	0.05747
8.33181	80.817		8.33181	3491.99			25.329	0.00784		25.329	0.04322
8.33837	104.966		8.33837	3526.22			25.3355	0.00992		25.3355	0.06179
8.34494	129.114		8.34494	3553.46			25.3421	0.01014		25.3421	0.04397
8.3515	101.263		8.3515	3470.69			25.3487	0.01098		25.3487	0.05113
8.35807	143.412		8.35807	3507.93			25.3552	0.00767		25.3552	0.05614
8.36463	115.56		8.36463	3511.16			25.3618	0.00581		25.3618	0.04688
8.3712	114.709		8.3712	3509.4			25.3683	0.00478		25.3683	0.02407
8.37777	96.8579		8.37777	3485.63			25.3749	0.00251		25.3749	0.02123
8.38433	64.0066		8.38433	3470.86			25.3815	0.00708		25.3815	0.06977
8.3909	132.155		8.3909	3494.1			25.388	0.00647		25.388	0.02412
8.39746	53.304		8.39746	3480.33			25.3946	0.000881326		25.3946	0.05126
8.40403	119.453		8.40403	3465.57			25.4012	0.00876		25.4012	0.04343
8.41059	114.601		8.41059	3477.8			25.4077	0.01831		25.4077	0.05986
8.41716	95.7501		8.41716	3488.04			25.4143	0.00775		25.4143	0.04132
8.42372	76.8988		8.42372	3481.27			25.4209	0.01542		25.4209	0.03278
8.43029	106.047		8.43029	3495.51			25.4274	0.01356		25.4274	0.04707
8.43685	137.196		8.43685	3532.74			25.434	0.00197		25.434	0.0214
8.44342	91.3449		8.44342	3467.98			25.4406	0.01089		25.4406	0.05496
8.44998	75.4936		8.44998	3523.21			25.4471	0.01152		25.4471	0.03072
8.45655	86.6423		8.45655	3482.45			25.4537	0.01381		25.4537	0.06427
8.46311	162.791		8.46311	3482.68			25.4603	0.01589		25.4603	0.06358
8.46968	114.94		8.46968	3500.91			25.4668	0.019		25.4668	0.04576
8.47624	87.0884		8.47624	3478.15			25.4734	0.01963		25.4734	0.04934
8.48281	102.237		8.48281	3465.38			25.48	0.01301		25.48	0.04794
8.48937	88.3858		8.48937	3483.62			25.4865	0.02193		25.4865	0.03725
8.49594	127.534		8.49594	3469.85			25.4931	0.02546		25.4931	0.05154
8.5025	141.683		8.5025	3485.09			25.4996	0.02029		25.4996	0.06369
8.50907	140.832		8.50907	3511.32			25.5062	0.02672		25.5062	0.04801
8.51563	145.981		8.51563	3479.56			25.5128	0.02942		25.5128	0.04518
8.5222	100.129		8.5222	3464.79			25.5193	0.02695		25.5193	0.06232
8.52876	120.278		8.52876	3496.03			25.5259	0.02716		25.5259	0.05449
8.53533	56.4267		8.53533	3483.26			25.5325	0.03007		25.5325	0.07163
8.54189	102.575		8.54189	3500.5			25.539	0.02469		25.539	0.07379
8.54846	116.724		8.54846	3472.73			25.5456	0.03589		25.5456	0.07881
8.55502	109.873		8.55502	3515.96			25.5522	0.03217		25.5522	0.07312
8.56159	67.0215		8.56159	3482.2			25.5587	0.03031		25.5587	0.06743
8.56815	91.1702		8.56815	3507.43			25.5653	0.03115		25.5653	0.11883
8.57472	137.319		8.57472	3528.67			25.5719	0.02411		25.5719	0.07389
8.58128	110.468		8.58128	3457.9			25.5784	0.02578		25.5784	0.08104
8.58785	119.616		8.58785	3498.14			25.585	0.0262		25.585	0.09177
8.59441	142.765		8.59441	3521.37			25.5916	0.02103		25.5916	0.12247
8.60098	94.9137		8.60098	3504.61			25.5981	0.02249		25.5981	0.10679
8.60755	150.062		8.60755	3510.84			25.6047	0.02561		25.6047	0.11965
8.61411	105.211		8.61411	3459.08			25.6113	0.0223		25.6113	0.1211
8.62068	134.36		8.62068	3498.31			25.6178	0.0221		25.6178	0.12469
8.62724	89.5085		8.62724	3457.55			25.6244	0.01776		25.6244	0.14754
8.63381	83.6572		8.63381	3507.78			25.631	0.02833		25.631	0.14328
8.64037	89.8059		8.64037	3531.01			25.6375	0.01508		25.6375	0.1697
8.64694	116.955		8.64694	3521.25			25.6441	0.0184		25.6441	0.16115
8.6535	119.103		8.6535	3459.48			25.6506	0.01841		25.6506	0.16974
8.66007	113.252		8.66007	3468.72			25.6572	0.00806		25.6572	0.21828
8.66663	106.401		8.66663	3492.95			25.6638	0.00973		25.6638	0.19832
8.6732	96.5494		8.6732	3476.19			25.6703	0.01512		25.6703	0.20547
8.67976	116.698		8.67976	3465.42			25.6769	0.01368		25.6769	0.2269
8.68633	155.847		8.68633	3457.66			25.6835	0.0197		25.6835	0.25261
8.69289	107.995		8.69289	3444.89			25.69	0.0108		25.69	0.25762
8.69946	117.144		8.69946	3496.13			25.6966	0.00977		25.6966	0.28975
8.70602	104.293		8.70602	3535.36			25.7032	0.00936		25.7032	0.34044
8.71259	136.442		8.71259	3524.6			25.7097	0.01061		25.7097	0.36614
8.71915	142.59		8.71915	3494.83			25.7163	0.00834		25.7163	0.37187
8.72572	57.739		8.72572	3522.06			25.7229	0.00669		25.7229	0.41257
8.73228	114.888		8.73228	3490.3			25.7294	0.01333		25.7294	0.44041
8.73885	113.036		8.73885	3487.53			25.736	0.01541		25.736	0.47683
8.74541	115.185		8.74541	3479.77			25.7426	0.01563		25.7426	0.52323
8.75198	96.3338		8.75198	3490			25.7491	0.01854		25.7491	0.60246
8.75854	89.4825		8.75854	3505.24			25.7557	0.01357		25.7557	0.65386
8.76511	101.631		8.76511	3513.47			25.7623	0.01959		25.7623	0.75663
8.77167	104.78		8.77167	3482.71			25.7688	0.0196		25.7688	0.82373
8.77824	88.9286		8.77824	3493.94			25.7754	0.02728		25.7754	0.90938
8.7848	113.077		8.7848	3509.18			25.7819	0.01485		25.7819	0.96363
8.79137	91.226		8.79137	3446.41			25.7885	0.02108		25.7885	1.15132
8.79793	87.3747		8.79793	3520.65			25.7951	0.02606		25.7951	1.1963
8.8045	171.523		8.8045	3448.88			25.8016	0.02213		25.8016	1.21773
8.81106	164.672		8.81106	3493.11			25.8082	0.01364		25.8082	1.30837
8.81763	96.8208		8.81763	3495.35			25.8148	0.02671		25.8148	1.37904
8.82419	118.969		8.82419	3427.58			25.8213	0.02381		25.8213	1.39404
8.83076	105.118		8.83076	3460.82			25.8279	0.03729		25.8279	1.30914
8.83733	119.267		8.83733	3480.05			25.8345	0.04103		25.8345	1.24066
8.84389	128.416		8.84389	3510.29			25.841	0.04933		25.841	1.17146
8.85046	94.5643		8.85046	3470.52			25.8476	0.04789		25.8476	1.17504
8.85702	56.713		8.85702	3489.76			25.8542	0.06323		25.8542	1.02663
8.86359	139.862		8.86359	3508.99			25.8607	0.05744		25.8607	0.99811
8.87015	126.01		8.87015	3496.23			25.8673	0.06034		25.8673	0.8761
8.87672	120.159		8.87672	3502.46			25.8739	0.06657		25.8739	0.80619
8.88328	119.308		8.88328	3473.7			25.8804	0.05352		25.8804	0.7848
8.88985	84.4565		8.88985	3518.93			25.887	0.04897		25.887	0.74343
8.89641	136.605		8.89641	3501.16			25.8936	0.04836		25.8936	0.65068
8.90298	132.754		8.90298	3531.4			25.9001	0.04112		25.9001	0.56079
8.90954	79.9026		8.90954	3519.63			25.9067	0.05024		25.9067	0.49944
8.91611	151.051		8.91611	3462.87			25.9133	0.03533		25.9133	0.47734
8.92267	114.2		8.92267	3516.1			25.9198	0.04259		25.9198	0.36461
8.92924	102.349		8.92924	3482.34			25.9264	0.03763		25.9264	0.31539
8.9358	122.497		8.9358	3509.57			25.933	0.03308		25.933	0.2362
8.94237	108.646		8.94237	3494.81			25.9395	0.02625		25.9395	0.20981
8.94893	109.795		8.94893	3452.04			25.9461	0.0391		25.9461	0.21554
8.9555	121.943		8.9555	3587.28			25.9526	0.02896		25.9526	0.1549
8.96206	118.092		8.96206	3535.51			25.9592	0.02565		25.9592	0.20131
8.96863	110.241		8.96863	3543.75			25.9658	0.0153		25.9658	0.12497
8.97519	93.3896		8.97519	3476.98			25.9723	0.01696		25.9723	0.1257
8.98176	70.5383		8.98176	3514.21			25.9789	0.00205		25.9789	0.08647
8.98832	111.687		8.98832	3466.45			25.9855	0.01366		25.9855	0.08578
8.99489	89.8357		8.99489	3481.68			25.992	0.00683		25.992	0.10507
9.00145	113.984		9.00145	3475.92			25.9986	0.00995		25.9986	0.06512
9.00802	93.1331		9.00802	3462.15			26.0052	0.00416		26.0052	0.0787
9.01458	99.2818		9.01458	3479.39			26.0117	0.01453		26.0117	0.06445
9.02115	49.4305		9.02115	3453.62			26.0183	0.00749		26.0183	0.05233
9.02771	96.5792		9.02771	3478.86			26.0249	0.01144		26.0249	0.06591
9.03428	91.7279		9.03428	3468.09			26.0314	0.01269		26.0314	0.06736
9.04084	107.877		9.04084	3484.33			26.038	0.00607		26.038	0.06024
9.04741	108.025		9.04741	3467.56			26.0446	0.00897		26.0446	0.06597
9.05397	104.174		9.05397	3491.8			26.0511	0.00857		26.0511	0.05172
9.06054	77.3227		9.06054	3454.03			26.0577	0.0092		26.0577	0.07029
9.06711	111.471		9.06711	3531.26			26.0643	0.00299		26.0643	0.05104
9.07367	74.6201		9.07367	3520.5			26.0708	0.00424		26.0708	0.04178
9.08024	79.7688		9.08024	3479.73			26.0774	0.0084		26.0774	0.07748
9.0868	141.917		9.0868	3507.97			26.084	0.01027		26.084	0.03968
9.09337	109.066		9.09337	3518.2			26.0905	0.00178		26.0905	0.06182
9.09993	76.2149		9.09993	3501.44			26.0971	0.01215		26.0971	0.07968
9.1065	78.3636		9.1065	3509.67			26.1036	0.00739		26.1036	0.02974
9.11306	115.512		9.11306	3503.91			26.1102	0.01113		26.1102	0.06473
9.11963	106.661		9.11963	3456.14			26.1168	0.0101		26.1168	0.04477
9.12619	118.81		9.12619	3507.38			26.1233	0.00783		26.1233	0.06263
9.13276	133.958		9.13276	3461.61			26.1299	0.00763		26.1299	0.04481
9.13932	128.107		9.13932	3456.84			26.1365	0.00764		26.1365	0.03626
9.14589	85.2558		9.14589	3474.08			26.143	0.00682		26.143	0.05911
9.15245	106.404		9.15245	3504.31			26.1496	0.00725		26.1496	0.03487
9.15902	137.553		9.15902	3464.55			26.1562	0.00684		26.1562	0.06486
9.16558	121.702		9.16558	3506.78			26.1627	0.0027		26.1627	0.04276
9.17215	103.851		9.17215	3471.02			26.1693	0.0081		26.1693	0.04849
9.17871	152.999		9.17871	3460.25			26.1759	-0.00122		26.1759	0.03637
9.18528	133.148		9.18528	3475.49			26.1824	0.00791		26.1824	0.04424
9.19184	81.2967		9.19184	3563.72			26.189	0.00419		26.189	0.0357
9.19841	81.4454		9.19841	3499.96			26.1956	0.00523		26.1956	0.04928
9.20497	113.594		9.20497	3461.19			26.2021	0.01146		26.2021	0.01576
9.21154	98.7428		9.21154	3513.43			26.2087	0.00981		26.2087	0.03076
9.2181	82.8915		9.2181	3519.66			26.2153	0.00526		26.2153	0.03149
9.22467	101.04		9.22467	3503.89			26.2218	0.00423		26.2218	0.07504
9.23123	145.189		9.23123	3486.13			26.2284	0.00776		26.2284	0.04081
9.2378	88.3376		9.2378	3506.36			26.235	0.01046		26.235	0.03083
9.24436	118.486		9.24436	3463.6			26.2415	0.00964		26.2415	0.02514
9.25093	79.635		9.25093	3503.83			26.2481	0.00426		26.2481	0.03944
9.25749	89.7837		9.25749	3450.07			26.2547	0.00717		26.2547	0.05587
9.26406	120.932		9.26406	3517.3			26.2612	-0.00194		26.2612	0.06088
9.27062	150.081		9.27062	3510.54			26.2678	0.00843		26.2678	0.05805
9.27719	117.23		9.27719	3498.77			26.2743	0.01031		26.2743	0.04094
9.28375	110.379		9.28375	3499.01			26.2809	0.00679		26.2809	0.04452
9.29032	85.5272		9.29032	3491.24			26.2875	0.01364		26.2875	0.06096
9.29689	94.6759		9.29689	3479.48			26.294	0.00598		26.294	0.0674
9.30345	62.8246		9.30345	3519.71			26.3006	0.01055		26.3006	0.07527
9.31002	104.973		9.31002	3512.94			26.3072	0.00621		26.3072	0.06173
9.31658	104.122		9.31658	3485.18			26.3137	0.0058		26.3137	0.06674
9.32315	106.271		9.32315	3484.41			26.3203	0.00726		26.3203	0.07818
9.32971	100.419		9.32971	3499.65			26.3269	0.01121		26.3269	0.05607
9.33628	177.568		9.33628	3451.88			26.3334	0.00914		26.3334	0.0618
9.34284	118.717		9.34284	3518.12			26.34	0.01164		26.34	0.0661
9.34941	90.8655		9.34941	3495.35			26.3466	0.00999		26.3466	0.05328
9.35597	100.014		9.35597	3526.59			26.3531	0.01103		26.3531	0.03617
9.36254	88.1629		9.36254	3484.82			26.3597	0.00648		26.3597	0.05117
9.3691	113.312		9.3691	3521.06			26.3663	0.00835		26.3663	0.0412
9.37567	75.4603		9.37567	3482.29			26.3728	0.0038		26.3728	0.05335
9.38223	117.609		9.38223	3531.53			26.3794	0.00589		26.3794	0.08263
9.3888	80.7577		9.3888	3481.76			26.386	0.009		26.386	0.06481
9.39536	101.906		9.39536	3511.99			26.3925	0.01067		26.3925	0.06054
9.40193	91.0551		9.40193	3493.23			26.3991	0.00757		26.3991	0.0677
9.40849	83.2038		9.40849	3524.46			26.4056	0.00571		26.4056	0.06914
9.41506	105.353		9.41506	3524.7			26.4122	0.00655		26.4122	0.0656
9.42162	140.501		9.42162	3496.93			26.4188	0.00863		26.4188	0.06561
9.42819	98.6499		9.42819	3467.17			26.4253	0.00719		26.4253	0.03566
9.43475	147.799		9.43475	3470.4			26.4319	0.00803		26.4319	0.09348
9.44132	100.947		9.44132	3511.64			26.4385	0.007		26.4385	0.08137
9.44788	140.096		9.44788	3492.87			26.445	0.00556		26.445	0.06426
9.45445	118.245		9.45445	3476.11			26.4516	0.01282		26.4516	0.06714
9.46101	116.393		9.46101	3454.34			26.4582	0.01179		26.4582	0.06073
9.46758	87.5421		9.46758	3481.58			26.4647	0.01408		26.4647	0.07574
9.47414	89.6908		9.47414	3493.81			26.4713	0.01346		26.4713	0.07076
9.48071	111.84		9.48071	3475.04			26.4779	0.00808		26.4779	0.05722
9.48727	127.988		9.48727	3471.28			26.4844	0.00768		26.4844	0.07223
9.49384	70.1369		9.49384	3537.51			26.491	0.00189		26.491	0.06083
9.5004	127.286		9.5004	3506.75			26.4976	0.00728		26.4976	0.08011
9.50697	66.4343		9.50697	3502.98			26.5041	0.00169		26.5041	0.09084
9.51353	104.583		9.51353	3518.22			26.5107	0.00212		26.5107	0.05232
9.5201	116.732		9.5201	3458.45			26.5173	0.0129		26.5173	0.07517
9.52666	114.88		9.52666	3501.69			26.5238	0.00669		26.5238	0.07162
9.53323	103.029		9.53323	3477.92			26.5304	0.01126		26.5304	0.10376
9.5398	117.178		9.5398	3484.16			26.537	0.00878		26.537	0.06881
9.54636	88.3265		9.54636	3487.39			26.5435	0.01459		26.5435	0.09808
9.55293	81.4752		9.55293	3474.63			26.5501	0.01274		26.5501	0.08954
9.55949	110.624		9.55949	3536.86			26.5566	0.00632		26.5566	0.08242
9.56606	87.7726		9.56606	3513.09			26.5632	0.00695		26.5632	0.07102
9.57262	51.9213		9.57262	3519.33			26.5698	0.00199		26.5698	0.09102
9.57919	82.07		9.57919	3511.56			26.5763	0.00842		26.5763	0.07106
9.58575	99.2187		9.58575	3556.8			26.5829	0.01091		26.5829	0.07893
9.59232	101.367		9.59232	3499.03			26.5895	0.00885		26.5895	0.10535
9.59888	118.516		9.59888	3527.27			26.596	0.00575		26.596	0.10537
9.60545	98.6648		9.60545	3467.5			26.6026	0.01467		26.6026	0.09326
9.61201	84.8135		9.61201	3517.74			26.6092	0.00598		26.6092	0.08757
9.61858	90.9622		9.61858	3487.97			26.6157	0.00971		26.6157	0.10614
9.62514	123.111		9.62514	3477.21			26.6223	0.00268		26.6223	0.12043
9.63171	96.2596		9.63171	3483.44			26.6289	0.01284		26.6289	0.10689
9.63827	89.4083		9.63827	3498.68			26.6354	0.01202		26.6354	0.10263
9.64484	67.557		9.64484	3470.91			26.642	0.0141		26.642	0.12548
9.6514	113.706		9.6514	3466.14			26.6486	0.00375		26.6486	0.09196
9.65797	68.8544		9.65797	3522.38			26.6551	0.01267		26.6551	0.10911
9.66453	82.0031		9.66453	3498.61			26.6617	0.00708		26.6617	0.11626
9.6711	118.152		9.6711	3552.85			26.6683	0.01144		26.6683	0.13484
9.67766	87.3005		9.67766	3473.08			26.6748	0.01103		26.6748	0.11559
9.68423	103.449		9.68423	3498.32			26.6814	0.01146		26.6814	0.12417
9.69079	58.5979		9.69079	3466.55			26.6879	0.00649		26.6879	0.1092
9.69736	103.747		9.69736	3468.79			26.6945	0.01707		26.6945	0.10994
9.70392	94.8953		9.70392	3492.02			26.7011	0.01625		26.7011	0.09854
9.71049	91.044		9.71049	3493.26			26.7076	0.01481		26.7076	0.11925
9.71705	109.193		9.71705	3509.49			26.7142	0.01295		26.7142	0.13854
9.72362	107.341		9.72362	3486.73			26.7208	0.00923		26.7208	0.19065
9.73018	112.49		9.73018	3485.96			26.7273	0.01338		26.7273	0.1557
9.73675	116.639		9.73675	3508.19			26.7339	0.01443		26.7339	0.14287
9.74331	110.788		9.74331	3523.43			26.7405	0.01112		26.7405	0.15645
9.74988	138.936		9.74988	3489.66			26.747	0.01651		26.747	0.15718
9.75644	108.085		9.75644	3510.9			26.7536	0.01549		26.7536	0.17147
9.76301	105.234		9.76301	3512.13			26.7602	0.02068		26.7602	0.16578
9.76958	105.382		9.76958	3508.37			26.7667	0.02338		26.7667	0.1972
9.77614	99.531		9.77614	3477.6			26.7733	0.02277		26.7733	0.15298
9.78271	73.6797		9.78271	3506.84			26.7799	0.01925		26.7799	0.22079
9.78927	85.8284		9.78927	3478.07			26.7864	0.01885		26.7864	0.20154
9.79584	59.9771		9.79584	3494.31			26.793	0.023		26.793	0.22796
9.8024	105.126		9.8024	3495.54			26.7995	0.02798		26.7995	0.2394
9.80897	112.275		9.80897	3454.78			26.8061	0.02509		26.8061	0.23799
9.81553	94.4232		9.81553	3489.01			26.8127	0.03028		26.8127	0.22017
9.8221	79.5719		9.8221	3517.24			26.8193	0.03505		26.8193	0.22732
9.82866	98.7206		9.82866	3476.48			26.8258	0.03547		26.8258	0.24518
9.83523	105.869		9.83523	3485.71			26.8324	0.03113		26.8324	0.28587
9.84179	67.018		9.84179	3470.95			26.8389	0.04192		26.8389	0.29517
9.84836	108.167		9.84836	3510.18			26.8455	0.04275		26.8455	0.2959
9.85492	114.315		9.85492	3467.42			26.8521	0.04628		26.8521	0.30092
9.86149	98.4641		9.86149	3540.65			26.8586	0.04712		26.8586	0.33305
9.86805	72.6128		9.86805	3459.89			26.8652	0.05086		26.8652	0.33878
9.87462	86.7615		9.87462	3478.12			26.8718	0.05563		26.8718	0.36092
9.88118	103.91		9.88118	3466.36			26.8783	0.06911		26.8783	0.38876
9.88775	113.059		9.88775	3490.59			26.8849	0.06891		26.8849	0.34597
9.89431	116.208		9.89431	3488.82			26.8915	0.06333		26.8915	0.42163
9.90088	56.3563		9.90088	3443.06			26.898	0.06976		26.898	0.45019
9.90744	119.505		9.90744	3515.29			26.9046	0.08282		26.9046	0.45021
9.91401	68.6537		9.91401	3511.53			26.9112	0.07972		26.9112	0.46521
9.92057	105.802		9.92057	3553.76			26.9177	0.09672		26.9177	0.48735
9.92714	77.9511		9.92714	3493			26.9243	0.11103		26.9243	0.5516
9.9337	78.0998		9.9337	3500.23			26.9308	0.11891		26.9308	0.52735
9.94027	79.2485		9.94027	3505.47			26.9374	0.1268		26.9374	0.56876
9.94683	151.397		9.94683	3500.7			26.944	0.13903		26.944	0.66226
9.9534	95.5459		9.9534	3516.94			26.9505	0.15935		26.9505	0.72151
9.95996	95.6946		9.95996	3487.17			26.9571	0.18422		26.9571	0.64089
9.96653	58.8433		9.96653	3543.41			26.9637	0.19667		26.9637	0.71084
9.97309	91.992		9.97309	3487.64			26.9703	0.22237		26.9703	0.74368
9.97966	116.141		9.97966	3522.87			26.9768	0.24538		26.9768	0.7644
9.98622	146.289		9.98622	3454.11			26.9834	0.27337		26.9834	0.82793
9.99279	79.4381		9.99279	3509.34			26.9899	0.31586		26.9899	0.7994
9.99936	54.5868		9.99936	3513.58			26.9965	0.35482		26.9965	0.83581
10.0059	55.7355		10.0059	3503.81			27.0031	0.40021		27.0031	0.90505
10.0125	51.8842		10.0125	3532.05			27.0096	0.45597		27.0096	0.89151
10.0191	79.0329		10.0191	3482.28			27.0162	0.49327		27.0162	0.98858
10.0256	94.1816		10.0256	3440.52			27.0228	0.56084		27.0228	1.00002
10.0322	97.3303		10.0322	3490.75			27.0293	0.66156		27.0293	0.99932
10.0388	96.479		10.0388	3527.99			27.0359	0.72726		27.0359	0.98792
10.0453	118.628		10.0453	3524.22			27.0425	0.88227		27.0425	0.94513
10.0519	97.7764		10.0519	3486.46			27.049	0.93346		27.049	1.07288
10.0584	98.9252		10.0584	3512.69			27.0556	0.99274		27.0556	0.95444
10.065	111.074		10.065	3518.92			27.0622	1		27.0622	0.98086
10.0716	100.223		10.0716	3500.16			27.0687	0.97949		27.0687	0.92665
10.0781	117.371		10.0781	3536.39			27.0753	0.9049		27.0753	0.97091
10.0847	112.52		10.0847	3514.63			27.0818	0.81207		27.0818	0.93953
10.0913	91.6686		10.0913	3509.86			27.0884	0.74888		27.0884	0.9003
10.0978	88.8174		10.0978	3516.1			27.095	0.66682		27.095	0.87606
10.1044	103.966		10.1044	3520.33			27.1015	0.62642		27.1015	0.83255
10.111	108.115		10.111	3488.57			27.1081	0.58582		27.1081	0.8604
10.1175	66.2635		10.1175	3486.8			27.1147	0.57857		27.1147	0.82616
10.1241	74.4121		10.1241	3535.04			27.1212	0.55496		27.1212	0.77409
10.1307	41.5609		10.1307	3467.27			27.1278	0.5301		27.1278	0.69419
10.1372	55.7096		10.1372	3491.51			27.1344	0.4955		27.1344	0.69278
10.1438	115.858		10.1438	3497.74			27.1409	0.45054		27.1409	0.65355
10.1503	112.007		10.1503	3514.97			27.1475	0.39418		27.1475	0.61075
10.1569	97.1556		10.1569	3514.21			27.1541	0.34197		27.1541	0.6386
10.1635	111.304		10.1635	3531.44			27.1606	0.268		27.1606	0.5958
10.17	64.4531		10.17	3545.68			27.1672	0.20646		27.1672	0.52446
10.1766	77.6017		10.1766	3500.91			27.1738	0.16523		27.1738	0.56373
10.1832	67.7505		10.1832	3493.15			27.1803	0.13146		27.1803	0.48026
10.1897	63.8991		10.1897	3501.38			27.1869	0.1093		27.1869	0.471
10.1963	112.048		10.1963	3509.62			27.1935	0.08817		27.1935	0.50028
10.2029	120.197		10.2029	3519.85			27.2	0.07492		27.2	0.47318
10.2094	72.3452		10.2094	3501.09			27.2066	0.06125		27.2066	0.45821
10.216	103.494		10.216	3524.32			27.2132	0.054		27.2132	0.41256
10.2226	112.643		10.2226	3478.56			27.2197	0.05008		27.2197	0.41686
10.2291	115.791		10.2291	3474.79			27.2263	0.04739		27.2263	0.41973
10.2357	87.94		10.2357	3534.02			27.2328	0.04947		27.2328	0.4276
10.2423	109.089		10.2423	3533.26			27.2394	0.03601		27.2394	0.37196
10.2488	89.2374		10.2488	3496.49			27.246	0.03042		27.246	0.352
10.2554	152.386		10.2554	3518.73			27.2525	0.0352		27.2525	0.32561
10.262	116.535		10.262	3499.96			27.2591	0.03003		27.2591	0.30708
10.2685	40.6835		10.2685	3511.2			27.2657	0.03211		27.2657	0.31352
10.2751	102.832		10.2751	3525.43			27.2722	0.02735		27.2722	0.30498
10.2817	85.981		10.2817	3489.67			27.2788	0.02135		27.2788	0.32569
10.2882	82.1297		10.2882	3527.9			27.2854	0.02136		27.2854	0.29146
10.2948	119.278		10.2948	3460.14			27.2919	0.01908		27.2919	0.2772
10.3013	86.4271		10.3013	3545.37			27.2985	0.01702		27.2985	0.2601
10.3079	101.576		10.3079	3519.61			27.3051	0.02408		27.3051	0.26154
10.3145	97.7245		10.3145	3508.84			27.3116	0.01206		27.3116	0.27226
10.321	80.8732		10.321	3511.07			27.3182	0.01912		27.3182	0.25302
10.3276	82.0219		10.3276	3473.31			27.3248	0.01001		27.3248	0.27587
10.3342	79.1706		10.3342	3503.54			27.3313	0.01851		27.3313	0.26162
10.3407	121.319		10.3407	3511.78			27.3379	0.01666		27.3379	0.23666
10.3473	83.468		10.3473	3494.01			27.3445	0.01335		27.3445	0.2431
10.3539	73.6167		10.3539	3490.25			27.351	0.01833		27.351	0.22457
10.3604	41.7654		10.3604	3462.48			27.3576	0.02166		27.3576	0.25027
10.367	118.914		10.367	3531.72			27.3641	0.014		27.3641	0.22318
10.3736	77.0628		10.3736	3500.95			27.3707	0.01235		27.3707	0.24104
10.3801	118.211		10.3801	3505.19			27.3773	0.01774		27.3773	0.19967
10.3867	96.3602		10.3867	3527.42			27.3838	0.01195		27.3838	0.20896
10.3933	93.5089		10.3933	3505.66			27.3904	0.00947		27.3904	0.17401
10.3998	91.6576		10.3998	3490.89			27.397	0.01694		27.397	0.21899
10.4064	133.806		10.4064	3524.12			27.4035	0.01322		27.4035	0.15621
10.413	96.955		10.413	3477.36			27.4101	0.01219		27.4101	0.23116
10.4195	117.104		10.4195	3521.59			27.4167	0.01407		27.4167	0.21976
10.4261	110.252		10.4261	3489.83			27.4232	0.0178		27.4232	0.21193
10.4327	100.401		10.4327	3458.06			27.4298	0.01242		27.4298	0.17056
10.4392	102.55		10.4392	3526.3			27.4364	0.01989		27.4364	0.182
10.4458	92.6985		10.4458	3486.53			27.4429	0.00353		27.4429	0.21056
10.4523	87.8472		10.4523	3489.77			27.4495	0.00976		27.4495	0.17775
10.4589	121.996		10.4589	3483			27.4561	0.00997		27.4561	0.15065
10.4655	140.145		10.4655	3522.24			27.4626	0.00894		27.4626	0.14996
10.472	84.2933		10.472	3475.47			27.4692	0.00502		27.4692	0.13214
10.4786	76.442		10.4786	3460.71			27.4758	0.01228		27.4758	0.16926
10.4852	59.5907		10.4852	3542.94			27.4823	0.00462		27.4823	0.15002
10.4917	98.7394		10.4917	3449.17			27.4889	0.0154		27.4889	0.16502
10.4983	106.888		10.4983	3485.41			27.4955	0.00919		27.4955	0.1315
10.5049	112.037		10.5049	3434.64			27.502	0.01355		27.502	0.17148
10.5114	101.185		10.5114	3456.88			27.5086	0.00507		27.5086	0.14581
10.518	114.334		10.518	3474.11			27.5151	0.01088		27.5151	0.12085
10.5246	54.4829		10.5246	3504.35			27.5217	0.00674		27.5217	0.13657
10.5311	93.6316		10.5311	3501.58			27.5283	0.00654		27.5283	0.12803
10.5377	92.7803		10.5377	3491.82			27.5348	0.01339		27.5348	0.12947
10.5443	79.929		10.5443	3471.05			27.5414	0.00884		27.5414	0.10737
10.5508	88.0777		10.5508	3531.29			27.548	0.00429		27.548	0.12023
10.5574	103.226		10.5574	3496.52			27.5545	0.00761		27.5545	0.11169
10.564	69.3751		10.564	3447.76			27.5611	0.00658		27.5611	0.13097
10.5705	49.5238		10.5705	3508.99			27.5677	0.01032		27.5677	0.11744
10.5771	99.6725		10.5771	3505.22			27.5742	0.00805		27.5742	0.09961
10.5837	67.8212		10.5837	3511.46			27.5808	0.00785		27.5808	0.12461
10.5902	133.97		10.5902	3512.69			27.5874	0.00973		27.5874	0.1125
10.5968	111.119		10.5968	3497.93			27.5939	0.01077		27.5939	0.10752
10.6034	69.2673		10.6034	3509.16			27.6005	0.01389		27.6005	0.10397
10.6099	104.416		10.6099	3543.4			27.6071	0.0083		27.6071	0.11113
10.6165	77.5647		10.6165	3518.63			27.6136	0.01266		27.6136	0.09473
10.623	107.713		10.623	3524.87			27.6202	0.00956		27.6202	0.10617
10.6296	95.8621		10.6296	3474.1			27.6268	0.00791		27.6268	0.11475
10.6362	89.0108		10.6362	3471.34			27.6333	0.0131		27.6333	0.09051
10.6427	73.1595		10.6427	3526.57			27.6399	0.0098		27.6399	0.09838
10.6493	147.308		10.6493	3530.8			27.6465	0.01706		27.6465	0.0827
10.6559	111.457		10.6559	3523.04			27.653	0.00795		27.653	0.11483
10.6624	82.6056		10.6624	3532.27			27.6596	0.01376		27.6596	0.10343
10.669	86.7543		10.669	3528.51			27.6661	0.01087		27.6661	0.09988
10.6756	68.903		10.6756	3474.74			27.6727	0.01419		27.6727	0.09633
10.6821	106.052		10.6821	3514.98			27.6793	0.0142		27.6793	0.12561
10.6887	94.2004		10.6887	3496.21			27.6858	0.01276		27.6858	0.08994
10.6953	58.3491		10.6953	3495.45			27.6924	0.01007		27.6924	0.11066
10.7018	93.4978		10.7018	3511.68			27.699	0.01692		27.699	0.10497
10.7084	91.6465		10.7084	3517.92			27.7055	0.01548		27.7055	0.13068
10.715	81.7952		10.715	3478.15			27.7121	0.01776		27.7121	0.10715
10.7215	108.944		10.7215	3498.39			27.7187	0.007		27.7187	0.10431
10.7281	97.0926		10.7281	3510.62			27.7252	0.02379		27.7252	0.09577
10.7347	125.241		10.7347	3495.85			27.7318	0.01924		27.7318	0.11791
10.7412	70.39		10.7412	3490.09			27.7384	0.02215		27.7384	0.11935
10.7478	88.5387		10.7478	3489.32			27.7449	0.02299		27.7449	0.07941
10.7544	83.6874		10.7544	3491.56			27.7515	0.01574		27.7515	0.08728
10.7609	47.8361		10.7609	3536.79			27.7581	0.03482		27.7581	0.10371
10.7675	72.9848		10.7675	3508.03			27.7646	0.02819		27.7646	0.06805
10.774	52.1335		10.774	3513.26			27.7712	0.03255		27.7712	0.07378
10.7806	104.282		10.7806	3508.5			27.7778	0.02282		27.7778	0.06452
10.7872	109.431		10.7872	3453.73			27.7843	0.04044		27.7843	0.04812
10.7937	107.58		10.7937	3489.97			27.7909	0.03175		27.7909	0.04172
10.8003	68.7283		10.8003	3478.2			27.7975	0.02886		27.7975	0.1081
10.8069	109.877		10.8069	3526.44			27.804	0.02223		27.804	0.07958
10.8134	91.0257		10.8134	3524.67			27.8106	0.02349		27.8106	0.07817
10.82	48.1744		10.82	3526.9			27.8172	0.02785		27.8172	0.09103
10.8266	74.3231		10.8266	3521.14			27.8237	0.0233		27.8237	0.06108
10.8331	66.4718		10.8331	3467.37			27.8303	0.02393		27.8303	0.06966
10.8397	97.6205		10.8397	3503.61			27.8368	0.02725		27.8368	0.07325
10.8463	110.769		10.8463	3481.84			27.8434	0.02332		27.8434	0.09182
10.8528	61.9179		10.8528	3469.08			27.85	0.02291		27.85	0.079
10.8594	101.067		10.8594	3469.31			27.8565	0.02313		27.8565	0.09472
10.8659	67.2153		10.8659	3490.55			27.8631	0.01651		27.8631	0.07975
10.8725	122.364		10.8725	3496.78			27.8697	0.01693		27.8697	0.05194
10.8791	111.513		10.8791	3466.02			27.8762	0.02046		27.8762	0.05909
10.8857	100.661		10.8857	3512.25			27.8828	0.0128		27.8828	0.07909
10.8922	92.8101		10.8922	3506.49			27.8894	0.02152		27.8894	0.07269
10.8988	67.9588		10.8988	3538.72			27.8959	0.01676		27.8959	0.05059
10.9053	71.1075		10.9053	3453.95			27.9025	0.01117		27.9025	0.06987
10.9119	104.256		10.9119	3487.19			27.9091	0.01284		27.9091	0.06204
10.9185	77.4049		10.9185	3508.42			27.9156	0.00663		27.9156	0.05064
10.925	80.5536		10.925	3495.66			27.9222	0.00622		27.9222	0.08563
10.9316	90.7023		10.9316	3471.89			27.9288	0.011		27.9288	0.04783
10.9382	93.851		10.9382	3513.13			27.9353	0.00852		27.9353	0.04713
10.9447	127		10.9447	3482.36			27.9419	0.01122		27.9419	0.08782
10.9513	72.1484		10.9513	3553.6			27.9485	0.01392		27.9485	0.02505
10.9579	117.297		10.9579	3560.83			27.955	0.01663		27.955	0.05718
10.9644	56.4458		10.9644	3494.07			27.9616	0.0042		27.9616	0.06647
10.971	91.5945		10.971	3458.3			27.9682	0.00835		27.9682	0.07577
10.9776	50.7432		10.9776	3509.54			27.9747	0.00671		27.9747	0.07864
10.9841	76.8919		10.9841	3491.77			27.9813	0.01272		27.9813	0.0701
10.9907	65.0406		10.9907	3481			27.9878	0.00672		27.9878	0.0694
10.9973	104.189		10.9973	3489.24			27.9944	0.01067		27.9944	0.07727
11.0038	68.338		11.0038	3507.47			28.001	0.00529		28.001	0.06587
11.0104	125.487		11.0104	3482.71			28.0075	0.00903		28.0075	0.0766
11.0169	67.6354		11.0169	3506.94			28.0141	0.00551		28.0141	0.05877
11.0235	93.7841		11.0235	3475.18			28.0207	0.00573		28.0207	0.07592
11.0301	57.9328		11.0301	3533.41			28.0272	0.00947		28.0272	0.06523
11.0366	98.0815		11.0366	3479.65			28.0338	0.00471		28.0338	0.06739
11.0432	100.23		11.0432	3525.88			28.0404	0.00928		28.0404	0.0617
11.0498	120.379		11.0498	3501.12			28.0469	0.01219		28.0469	0.05387
11.0563	63.5276		11.0563	3531.35			28.0535	0.00764		28.0535	0.03677
11.0629	92.6763		11.0629	3480.59			28.0601	0.00972		28.0601	0.03964
11.0695	63.825		11.0695	3456.82			28.0666	0.00558		28.0666	0.03609
11.076	86.9737		11.076	3522.05			28.0732	0.0089		28.0732	0.05181
11.0826	73.1224		11.0826	3519.29			28.0798	0.01036		28.0798	0.03399
11.0892	37.2711		11.0892	3547.52			28.0863	0.00644		28.0863	0.03543
11.0957	71.4198		11.0957	3487.76			28.0929	0.00126		28.0929	0.0483
11.1023	83.5685		11.1023	3515.99			28.0995	0.00148		28.0995	0.04403
11.1089	105.717		11.1089	3509.23			28.106	0.00563		28.106	0.06403
11.1154	89.8659		11.1154	3459.46			28.1126	0.00709		28.1126	0.0769
11.122	74.0146		11.122	3474.7			28.1192	0.00544		28.1192	0.0498
11.1286	74.1633		11.1286	3525.93			28.1257	0.00504		28.1257	0.05767
11.1351	53.312		11.1351	3489.17			28.1323	0.01168		28.1323	0.05983
11.1417	98.4607		11.1417	3479.4			28.1388	0.00899		28.1388	0.06127
11.1483	72.6094		11.1483	3498.64			28.1454	0.00983		28.1454	0.06201
11.1548	73.7581		11.1548	3505.87			28.152	0.00631		28.152	0.06488
11.1614	30.9068		11.1614	3496.1			28.1585	0.01067		28.1585	0.03849
11.1679	78.0555		11.1679	3495.34			28.1651	0.01068		28.1651	0.06206
11.1745	100.204		11.1745	3518.57			28.1717	0.00696		28.1717	0.06351
11.1811	62.3529		11.1811	3524.81			28.1782	0.00697		28.1782	0.04141
11.1876	111.502		11.1876	3519.04			28.1848	0.01091		28.1848	0.04356
11.1942	92.6503		11.1942	3477.28			28.1914	0.00989		28.1914	0.06499
11.2008	74.799		11.2008	3511.51			28.1979	0.00658		28.1979	0.03718
11.2073	87.9477		11.2073	3532.75			28.2045	0.000785809		28.2045	0.03791
11.2139	69.0964		11.2139	3516.98			28.2111	0.00784		28.2111	0.05006
11.2205	91.2451		11.2205	3517.22			28.2176	0.0037		28.2176	0.02368
11.227	98.3938		11.227	3518.45			28.2242	0.00558		28.2242	0.03583
11.2336	91.5425		11.2336	3492.69			28.2308	0.0089		28.2308	0.04512
11.2402	70.6912		11.2402	3497.92			28.2373	0.00953		28.2373	0.03801
11.2467	98.8399		11.2467	3515.15			28.2439	0.00685		28.2439	0.04088
11.2533	68.9886		11.2533	3506.39			28.2505	0.00603		28.2505	0.05374
11.2599	105.137		11.2599	3536.62			28.257	0.01204		28.257	0.04377
11.2664	101.286		11.2664	3505.86			28.2636	0.00646		28.2636	0.05235
11.273	67.4347		11.273	3525.09			28.2701	0.0104		28.2701	0.04595
11.2796	101.583		11.2796	3524.33			28.2767	-0.00244		28.2767	0.05025
11.2861	55.7321		11.2861	3463.56			28.2833	0.00317		28.2833	0.03885
11.2927	97.8808		11.2927	3531.8			28.2898	0.00815		28.2898	0.05528
11.2993	84.0295		11.2993	3495.03			28.2964	0.01106		28.2964	0.03461
11.3058	78.1782		11.3058	3473.27			28.303	0.0092		28.303	0.03891
11.3124	90.3269		11.3124	3462.5			28.3095	0.00507		28.3095	0.03821
11.3189	63.4756		11.3189	3524.74			28.3161	0.00818		28.3161	0.0732
11.3255	88.6243		11.3255	3447.97			28.3227	0.00653		28.3227	0.02612
11.3321	78.773		11.3321	3507.2			28.3292	0.00426		28.3292	0.02828
11.3386	66.9217		11.3386	3536.44			28.3358	0.01629		28.3358	0.03829
11.3452	109.07		11.3452	3491.67			28.3424	0.00635		28.3424	0.05615
11.3518	97.2191		11.3518	3516.91			28.3489	0.00905		28.3489	0.0526
11.3583	68.3678		11.3583	3527.14			28.3555	0.00305		28.3555	0.03121
11.3649	92.5165		11.3649	3528.38			28.3621	0.01011		28.3621	0.05906
11.3715	80.6652		11.3715	3519.61			28.3686	0.01385		28.3686	0.05551
11.378	85.8139		11.378	3500.85			28.3752	0.00722		28.3752	0.03769
11.3846	81.9626		11.3846	3501.08			28.3818	0.00744		28.3818	0.01987
11.3912	71.1113		11.3912	3515.32			28.3883	-0.00167		28.3883	0.03987
11.3977	94.26		11.3977	3489.55			28.3949	0.01056		28.3949	0.00777
11.4043	111.409		11.4043	3508.78			28.4015	0.00456		28.4015	0.04633
11.4109	93.5574		11.4109	3498.91			28.408	0.00727		28.408	0.04421
11.4174	103.706		11.4174	3454.03			28.4146	0.00582		28.4146	0.03067
11.424	94.8548		11.424	3510.15			28.4211	0.01619		28.4211	0.03925
11.4306	97.0035		11.4306	3498.27			28.4277	0.000867308		28.4277	0.05782
11.4371	51.1522		11.4371	3478.39			28.4343	0.00461		28.4343	0.05142
11.4437	51.3009		11.4437	3487.51			28.4408	0.00606		28.4408	0.02004
11.4503	60.4496		11.4503	3462.63			28.4474	6.38823e-05		28.4474	0.05074
11.4568	62.5983		11.4568	3492.75			28.454	0.0065		28.454	0.03934
11.4634	69.747		11.4634	3478.87			28.4605	0.00609		28.4605	0.05863
11.47	58.8957		11.47	3467.99			28.4671	0.00444		28.4671	0.02511
11.4765	92.0444		11.4765	3493.11			28.4737	0.003		28.4737	0.03084
11.4831	64.1931		11.4831	3437.23			28.4802	0.00529		28.4802	0.01801
11.4896	88.3418		11.4896	3489.35			28.4868	0.00737		28.4868	0.02302
11.4962	86.4905		11.4962	3476.47			28.4934	0.00468		28.4934	0.01947
11.5028	83.6392		11.5028	3548.59			28.4999	0.00759		28.4999	0.06017
11.5093	76.7879		11.5093	3490.71			28.5065	0.00781		28.5065	0.03592
11.5159	87.9366		11.5159	3512.83			28.513	0.01196		28.513	0.04807
11.5225	56.0853		11.5225	3494.95			28.5196	0.00409		28.5196	0.04453
11.529	119.234		11.529	3516.07			28.5262	0.00763		28.5262	0.021
11.5356	77.3827		11.5356	3507.19			28.5328	0.00473		28.5328	0.01673
11.5422	81.5314		11.5422	3499.31			28.5393	0.00889		28.5393	0.03887
11.5487	75.6801		11.5487	3473.43			28.5459	0.00247		28.5459	0.02319
11.5553	102.829		11.5553	3501.55			28.5524	0.00227		28.5524	0.02464
11.5619	121.978		11.5619	3478.67			28.559	0.0029		28.559	0.02609
11.5684	78.1262		11.5684	3537.79			28.5656	0.00975		28.5656	0.00826
11.575	104.275		11.575	3515.91			28.5721	0.00872		28.5721	0.0197
11.5816	24.4236		11.5816	3498.03			28.5787	0.00873		28.5787	0.01258
11.5881	128.572		11.5881	3512.15			28.5853	0.00314		28.5853	0.03258
11.5947	91.721		11.5947	3499.27			28.5918	0.00377		28.5918	0.03189
11.6013	111.87		11.6013	3507.39			28.5984	0.00772		28.5984	0.03762
11.6078	62.0184		11.6078	3486.51			28.605	0.01208		28.605	0.04548
11.6144	121.167		11.6144	3484.63			28.6115	0.00753		28.6115	0.03979
11.621	76.3158		11.621	3530.75			28.6181	0.00857		28.6181	0.02697
11.6275	49.4645		11.6275	3523.87			28.6247	0.01273		28.6247	0.017
11.6341	55.6132		11.6341	3511.99			28.6312	0.0061		28.6312	0.01416
11.6406	68.7619		11.6406	3503.11			28.6378	0.01647		28.6378	0.01561
11.6472	101.911		11.6472	3478.23			28.6444	0.014		28.6444	0.03347
11.6538	56.0593		11.6538	3498.35			28.6509	0.0024		28.6509	0.05989
11.6603	87.208		11.6603	3522.47			28.6575	0.01028		28.6575	0.04778
11.6669	72.3567		11.6669	3563.59			28.664	0.00656		28.664	0.04209
11.6735	80.5054		11.6735	3517.71			28.6706	0.01279		28.6706	0.02712
11.68	72.6541		11.68	3560.83			28.6772	0.01134		28.6772	0.02072
11.6866	97.8028		11.6866	3514.95			28.6837	0.01032		28.6837	0.03287
11.6932	64.9515		11.6932	3499.07			28.6903	0.01841		28.6903	0.03288
11.6997	103.1		11.6997	3483.19			28.6969	0.01614		28.6969	0.01506
11.7063	67.2489		11.7063	3491.31			28.7034	0.01221		28.7034	0.04291
11.7129	58.3976		11.7129	3520.43			28.71	0.00911		28.71	0.03009
11.7194	120.546		11.7194	3554.55			28.7166	0.00559		28.7166	0.00442
11.726	92.695		11.726	3523.67			28.7231	0.01949		28.7231	0.02727
11.7325	83.8437		11.7325	3530.79			28.7297	0.01266		28.7297	0.0437
11.7391	79.9924		11.7391	3470.91			28.7363	0.0081		28.7363	0.02731
11.7457	90.1411		11.7457	3516.03			28.7428	0.00894		28.7428	0.0416
11.7523	73.2898		11.7523	3507.15			28.7494	0.01061		28.7494	0.01521
11.7588	105.439		11.7588	3490.27			28.756	0.01891		28.756	0.04806
11.7654	71.5872		11.7654	3485.39			28.7625	0.02119		28.7625	0.02025
11.7719	114.736		11.7719	3504.51			28.7691	0.02659		28.7691	0.03882
11.7785	101.885		11.7785	3496.63			28.7757	0.02059		28.7757	0.01529
11.7851	94.0333		11.7851	3497.75			28.7822	0.02474		28.7822	0.01602
11.7916	133.182		11.7916	3514.87			28.7888	0.02496		28.7888	0.00248
11.7982	48.3307		11.7982	3537.99			28.7953	0.02683		28.7953	0.01035
11.8048	81.4794		11.8048	3467.11			28.8019	0.02953		28.8019	0.03535
11.8113	48.6281		11.8113	3515.23			28.8085	0.02892		28.8085	0.02252
11.8179	102.777		11.8179	3449.35			28.815	0.02665		28.815	0.02753
11.8245	79.9255		11.8245	3462.47			28.8216	0.02272		28.8216	0.03041
11.831	85.0742		11.831	3459.59			28.8282	0.0248		28.8282	0.0133
11.8376	68.2229		11.8376	3497.71			28.8347	0.01839		28.8347	0.02973
11.8442	122.372		11.8442	3463.83			28.8413	0.01031		28.8413	0.03617
11.8507	82.5203		11.8507	3519.95			28.8479	0.01695		28.8479	0.00622
11.8573	37.669		11.8573	3467.07			28.8544	0.01282		28.8544	0.01694
11.8639	75.8177		11.8639	3546.19			28.861	0.01697		28.861	0.0191
11.8704	87.9664		11.8704	3517.31			28.8676	0.01698		28.8676	0.02911
11.877	86.1151		11.877	3479.43			28.8741	0.01968		28.8741	0.03341
11.8835	104.264		11.8835	3467.55			28.8807	0.02363		28.8807	0.02415
11.8901	45.4125		11.8901	3503.67			28.8873	0.00726		28.8873	0.02917
11.8967	99.5612		11.8967	3498.79			28.8938	0.01059		28.8938	0.0249
11.9032	61.7099		11.9032	3495.91			28.9004	0.00977		28.9004	0.02778
11.9098	79.8586		11.9098	3468.03			28.907	0.0075		28.907	0.0542
11.9164	75.0073		11.9164	3498.15			28.9135	0.01041		28.9135	0.02639
11.9229	76.156		11.9229	3453.27			28.9201	0.00565		28.9201	0.01142
11.9295	51.3047		11.9295	3525.39			28.9267	0.01063		28.9267	0.03927
11.9361	78.4534		11.9361	3483.51			28.9332	0.00919		28.9332	0.02573
11.9426	75.6021		11.9426	3507.63			28.9398	0.00567		28.9398	0.02076
11.9492	99.7508		11.9492	3493.75			28.9463	0.00734		28.9463	0.00722
11.9558	116.9		11.9558	3484.87			28.9529	0.00528		28.9529	0.0422
11.9623	68.0482		11.9623	3540.99			28.9595	0.0028		28.9595	0.00797
11.9689	80.1969		11.9689	3516.11			28.966	0.00488		28.966	-0.01057
11.9755	70.3456		11.9755	3459.23			28.9726	0.01483		28.9726	0.03155
11.982	82.4943		11.982	3469.35			28.9792	0.00904		28.9792	0.028
11.9886	133.643		11.9886	3475.47			28.9857	0.01009		28.9857	0.0109
11.9952	60.7917		11.9952	3474.59			28.9923	0.00636		28.9923	0.03375
12.0017	91.9404		12.0017	3488.71			28.9989	0.00513		28.9989	0.00737
12.0083	70.0891		12.0083	3521.83			29.0054	0.00928		29.0054	0.02094
12.0148	98.2378		12.0148	3489.95			29.012	0.00515		29.012	0.01668
12.0214	114.387		12.0214	3512.07			29.0186	0.01054		29.0186	0.01456
12.028	72.5352		12.028	3472.19			29.0251	0.00806		29.0251	0.02029
12.0345	80.6839		12.0345	3499.31			29.0317	0.00559		29.0317	0.02815
12.0411	44.8326		12.0411	3530.43			29.0383	0.00207		29.0383	0.02461
12.0477	52.9813		12.0477	3520.55			29.0448	0.00664		29.0448	0.01107
12.0542	92.13		12.0542	3497.67			29.0514	0.00375		29.0514	0.01251
12.0608	64.2787		12.0608	3523.79			29.058	0.01018		29.058	0.01753
12.0674	34.4274		12.0674	3502.91			29.0645	0.00459		29.0645	0.03895
12.0739	49.5761		12.0739	3487.03			29.0711	0.00875		29.0711	0.02256
12.0805	67.7248		12.0805	3503.15			29.0777	0.0015		29.0777	0.01972
12.0871	82.8735		12.0871	3517.27			29.0842	0.00586		29.0842	-0.01808
12.0936	82.0222		12.0936	3470.39			29.0908	0.01001		29.0908	0.00121
12.1002	64.1709		12.1002	3486.51			29.0973	0.00982		29.0973	0.03191
12.1068	90.3196		12.1068	3499.63			29.1039	0.00568		29.1039	0.01623
12.1133	48.4683		12.1133	3454.75			29.1105	0.009		29.1105	0.00769
12.1199	86.617		12.1199	3537.87			29.117	0.01191		29.117	0.02126
12.1265	90.7657		12.1265	3530.99			29.1236	0.00736		29.1236	0.01771
12.133	50.9144		12.133	3505.11			29.1302	0.00426		29.1302	0.00418
12.1396	85.0631		12.1396	3508.23			29.1367	0.008		29.1367	-0.00651
12.1462	84.2118		12.1462	3493.35			29.1433	-0.00194		29.1433	0.00493
12.1527	73.3605		12.1527	3519.47			29.1499	0.000972518		29.1499	0.00495
12.1593	93.5092		12.1593	3499.59			29.1564	0.00533		29.1564	0.00853
12.1659	58.6579		12.1659	3494.71			29.163	0.0012		29.163	0.0164
12.1724	68.8066		12.1724	3473.83			29.1696	0.00266		29.1696	-0.01212
12.179	101.955		12.179	3491.95			29.1761	0.00867		29.1761	0.02714
12.1855	57.104		12.1855	3535.07			29.1827	0.01221		29.1827	0.02074
12.1921	73.2527		12.1921	3534.19			29.1893	0.006		29.1893	0.01005
12.1987	100.401		12.1987	3542.31			29.1958	0.00642		29.1958	0.01935
12.2052	92.5501		12.2052	3548.42			29.2024	0.000833227		29.2024	-0.00704
12.2118	33.6988		12.2118	3522.54			29.209	0.00561		29.209	0.02581
12.2184	74.8475		12.2184	3523.66			29.2155	0.00499		29.2155	-0.01128
12.2249	78.9962		12.2249	3481.78			29.2221	0.00521		29.2221	-0.00127
12.2315	67.1449		12.2315	3557.9			29.2286	0.00128		29.2286	0.01944
12.2381	80.2936		12.2381	3523.02			29.2352	0.00295		29.2352	0.02588
12.2446	98.4424		12.2446	3507.14			29.2418	0.00959		29.2418	0.03803
12.2512	67.591		12.2512	3522.26			29.2483	0.00524		29.2483	0.01165
12.2578	65.7398		12.2578	3529.38			29.2549	0.01479		29.2549	0.03094
12.2643	92.8885		12.2643	3542.5			29.2615	0.00257		29.2615	-0.00687
12.2709	47.0371		12.2709	3504.62			29.268	0.00879		29.268	0.03454
12.2775	45.1859		12.2775	3495.74			29.2746	0.00486		29.2746	-0.00326
12.284	89.3345		12.284	3511.86			29.2812	0.00922		29.2812	0.00818
12.2906	52.4832		12.2906	3544.98			29.2877	0.00654		29.2877	0.00534
12.2972	71.632		12.2972	3594.1			29.2943	0.01111		29.2943	0.00821
12.3037	84.7806		12.3037	3513.22			29.3009	0.00345		29.3009	0.02179
12.3103	69.9293		12.3103	3550.34			29.3074	0.00864		29.3074	-0.000311518
12.3169	138.078		12.3169	3563.46			29.314	0.00409		29.314	0.00542
12.3234	86.2267		12.3234	3539.58			29.3206	0.00637		29.3206	-0.00456
12.33	87.3755		12.33	3559.7			29.3271	0.00265		29.3271	0.02401
12.3366	77.5242		12.3366	3542.82			29.3337	0.00473		29.3337	0.01618
12.3431	46.6728		12.3431	3560.94			29.3403	0.00163		29.3403	0.0219
12.3497	74.8216		12.3497	3555.06			29.3468	0.00351		29.3468	0.01479
12.3562	48.9703		12.3562	3550.18			29.3534	0.00331		29.3534	-0.00303
12.3628	67.1189		12.3628	3550.3			29.36	0.00332		29.36	0.00127
12.3694	138.268		12.3694	3546.42			29.3665	0.00768		29.3665	0.01698
12.3759	73.4163		12.3759	3547.54			29.3731	0.00437		29.3731	-0.00797
12.3825	101.565		12.3825	3592.66			29.3797	0.00686		29.3797	0.00489
12.3891	130.714		12.3891	3629.78			29.3862	0.00439		29.3862	0.0042
12.3956	91.8624		12.3956	3618.9			29.3928	0.01268		29.3928	-0.00221
12.4022	34.0112		12.4022	3605.02			29.3993	0.00461		29.3993	0.00209
12.4088	96.1599		12.4088	3572.14			29.4059	0.01166		29.4059	-0.01501
12.4153	57.3085		12.4153	3579.26			29.4125	0.00214		29.4125	0.0164
12.4219	115.457		12.4219	3600.38			29.419	7.73334e-05		29.419	0.02927
12.4285	80.606		12.4285	3630.5			29.4256	0.00444		29.4256	-0.00497
12.435	80.7546		12.435	3674.62			29.4322	0.00942		29.4322	0.01218
12.4416	67.9034		12.4416	3621.74			29.4387	0.00591		29.4387	0.01434
12.4482	75.0521		12.4482	3651.86			29.4453	0.00405		29.4453	0.02149
12.4547	61.2008		12.4547	3677.98			29.4519	0.00696		29.4519	0.01081
12.4613	98.3495		12.4613	3672.1			29.4584	0.00676		29.4584	0.000121703
12.4679	82.4982		12.4679	3665.22			29.465	0.00573		29.465	0.000140539
12.4744	125.647		12.4744	3698.34			29.4716	0.01237		29.4716	0.013
12.481	103.796		12.481	3667.46			29.4781	0.01093		29.4781	0.00803
12.4875	106.944		12.4875	3749.58			29.4847	0.00576		29.4847	0.02018
12.4941	95.093		12.4941	3715.7			29.4913	0.00266		29.4913	0.00236
12.5007	122.242		12.5007	3737.82			29.4978	0.0122		29.4978	0.0352
12.5072	120.39		12.5072	3701.94			29.5044	0.00558		29.5044	0.02594
12.5138	139.539		12.5138	3749.06			29.511	0.00703		29.511	0.01098
12.5204	121.688		12.5204	3752.18			29.5175	0.00228		29.5175	0.01456
12.5269	122.836		12.5269	3726.3			29.5241	0.00539		29.5241	-0.00611
12.5335	104.985		12.5335	3831.42			29.5307	0.00851		29.5307	0.02316
12.5401	101.134		12.5401	3776.54			29.5372	0.00831		29.5372	0.02746
12.5466	118.283		12.5466	3862.66			29.5438	0.00542		29.5438	-0.00249
12.5532	94.4313		12.5532	3787.78			29.5504	0.00315		29.5504	0.01109
12.5598	94.58		12.5598	3868.9			29.5569	0.0044		29.5569	0.000404239
12.5663	147.729		12.5663	3810.02			29.5635	0.0129		29.5635	0.02183
12.5729	119.877		12.5729	3864.14			29.57	0.00317		29.57	-0.00527
12.5795	131.026		12.5795	3842.26			29.5766	0.00836		29.5766	-0.00382
12.586	146.175		12.586	3929.38			29.5832	0.00257		29.5832	0.00547
12.5926	123.323		12.5926	3877.5			29.5897	0.01398		29.5897	0.00621
12.5991	119.472		12.5991	3959.62			29.5963	0.01523		29.5963	0.05118
12.6057	134.621		12.6057	3973.74			29.6029	0.00467		29.6029	0.03408
12.6123	117.77		12.6123	4002.86			29.6094	0.00488		29.6094	0.01768
12.6189	134.918		12.6189	4024.98			29.616	0.00841		29.616	-0.00728
12.6254	115.067		12.6254	4010.1			29.6226	0.00904		29.6226	0.00773
12.632	108.216		12.632	4065.22			29.6291	0.01154		29.6291	0.00204
12.6385	140.364		12.6385	4085.34			29.6357	0.00264		29.6357	0.00991
12.6451	99.5131		12.6451	4056.46			29.6423	0.00555		29.6423	0.0085
12.6517	139.662		12.6517	4103.58			29.6488	0.00763		29.6488	-0.00932
12.6582	134.81		12.6582	4171.7			29.6554	0.00411		29.6554	0.01282
12.6648	178.959		12.6648	4233.82			29.662	0.00723		29.662	0.00713
12.6714	159.108		12.6714	4274.94			29.6685	-0.00229		29.6685	0.00287
12.6779	132.257		12.6779	4337.06			29.6751	-0.000213158		29.6751	0.00717
12.6845	147.405		12.6845	4350.18			29.6817	0.00808		29.6817	0.0186
12.6911	167.554		12.6911	4525.3			29.6882	0.00726		29.6882	0.00149
12.6976	123.703		12.6976	4482.42			29.6948	0.00396		29.6948	0.0165
12.7042	209.851		12.7042	4600.54			29.7013	0.00334		29.7013	0.0101
12.7108	190		12.7108	4650.66			29.7079	0.0048		29.7079	0.00512
12.7173	191.149		12.7173	4619.78			29.7145	0.00543		29.7145	-0.00985
12.7239	207.297		12.7239	4711.9			29.721	0.00295		29.721	0.01015
12.7304	200.446		12.7304	4851.02			29.7276	0.00234		29.7276	-0.00767
12.737	179.595		12.737	4942.14			29.7342	0.00981		29.7342	-0.01193
12.7436	211.744		12.7436	4974.26			29.7407	0.00215		29.7407	-0.01191
12.7501	249.892		12.7501	5133.38			29.7473	-0.00364		29.7473	0.01879
12.7567	230.041		12.7567	5205.5			29.7539	0.00196		29.7539	0.00382
12.7633	242.19		12.7633	5415.62			29.7604	0.00114		29.7604	0.01241
12.7698	293.338		12.7698	5454.74			29.767	0.00467		29.767	0.01385
12.7764	318.487		12.7764	5730.86			29.7736	0.0053		29.7736	0.00531
12.783	384.636		12.783	5803.98			29.7801	0.01111		29.7801	0.02459
12.7895	392.784		12.7895	5986.1			29.7867	0.00387		29.7867	0.00249
12.7961	388.933		12.7961	6192.22			29.7933	0.00719		29.7933	0.01892
12.8027	408.082		12.8027	6402.34			29.7998	0.000569865		29.7998	0.01894
12.8092	421.231		12.8092	6554.46			29.8064	0.000578357		29.8064	-0.00744
12.8158	471.379		12.8158	6954.58			29.813	0.00846		29.813	0.02183
12.8224	474.528		12.8224	7324.7			29.8195	0.00578		29.8195	0.00544
12.8289	523.677		12.8289	7463.82			29.8261	0.0033		29.8261	-0.01738
12.8355	536.825		12.8355	7835.94			29.8327	0.00372		29.8327	0.01119
12.8421	615.974		12.8421	8130.06			29.8392	0.00228		29.8392	0.0055
12.8486	666.123		12.8486	8432.18			29.8458	0.00457		29.8458	0.01408
12.8552	723.271		12.8552	8364.3			29.8523	0.00458		29.8523	-0.00731
12.8618	797.42		12.8618	8519.42			29.8589	0.00666		29.8589	0.00627
12.8683	944.569		12.8683	8440.54			29.8655	0.0077		29.8655	-0.00299
12.8749	1089.72		12.8749	8231.66			29.872	0.00709		29.872	0.02272
12.8814	1154.87		12.8814	7776.78			29.8786	0.0102		29.8786	0.00204
12.888	1277.01		12.888	7497.9			29.8852	0.00441		29.8852	-0.01007
12.8946	1272.16		12.8946	6899.02			29.8917	0.00297		29.8917	0.01207
12.9011	1312.31		12.9011	6316.14			29.8983	0.00215		29.8983	0.00352
12.9077	1276.46		12.9077	5951.26			29.9049	0.00775		29.9049	0.0064
12.9143	1257.61		12.9143	5488.38			29.9114	0.000507002		29.9114	-0.01713
12.9208	1120.76		12.9208	5098.5			29.918	0.00259		29.918	0.00858
12.9274	994.907		12.9274	4798.62			29.9246	0.00902		29.9246	0.00503
12.934	857.056		12.934	4427.74			29.9311	0.00737		29.9311	0.01075
12.9405	659.205		12.9405	4277.86			29.9377	0.00178		29.9377	0.00435
12.9471	558.353		12.9471	4120.98			29.9443	0.00677		29.9443	0.01793
12.9537	439.502		12.9537	3945.1			29.9508	0.00947		29.9508	0.01652
12.9602	365.651		12.9602	3980.22			29.9574	0.00782		29.9574	-0.00201
12.9668	307.799		12.9668	3873.34			29.964	-0.00212		29.964	0.00371
12.9734	237.948		12.9734	3800.46			29.9705	0.00659		29.9705	-0.00769
12.9799	185.097		12.9799	3805.58			29.9771	0.00204		29.9771	-0.00838
12.9865	210.245		12.9865	3746.7			29.9837	0.00495		29.9837	0.01519
12.9931	161.394		12.9931	3746.82			29.9902	0.00144		29.9902	-0.000493389
12.9996	162.543		12.9996	3694.94			29.9968	0.00186		29.9968	0.00167
13.0062	157.692		13.0062	3692.06			30.0033	0.00311		30.0033	0.000257877
13.0128	150.84		13.0128	3665.18			30.0099	0.00872		30.0099	0.02097
13.0193	107.989		13.0193	3639.3			30.0165	0.00686		30.0165	-0.00613
13.0259	105.138		13.0259	3657.42			30.023	0.0021		30.023	0.01815
13.0325	134.286		13.0325	3606.54			30.0296	0.00978		30.0296	0.00461
13.039	107.435		13.039	3619.66			30.0362	0.0044		30.0362	0.01891
13.0456	86.5838		13.0456	3627.78			30.0427	0.00669		30.0427	0.01607
13.0521	91.7325		13.0521	3646.9			30.0493	-0.00222		30.0493	0.00753
13.0587	94.8812		13.0587	3622.02			30.0559	0.00691		30.0559	0.00398
13.0653	113.03		13.0653	3622.14			30.0624	0.00961		30.0624	0.00828
13.0718	78.1786		13.0718	3579.26			30.069	0.00527		30.069	0.014
13.0784	96.3273		13.0784	3559.38			30.0756	0.00445		30.0756	-0.00667
13.085	61.476		13.085	3564.5			30.0821	-0.000930012		30.0821	0.02475
13.0915	139.625		13.0915	3567.62			30.0887	0.00861		30.0887	0.0162
13.0981	97.7734		13.0981	3572.74			30.0953	0.00199		30.0953	0.01551
13.1047	95.9221		13.1047	3599.86			30.1018	0.00946		30.1018	-0.01445
13.1112	76.0708		13.1112	3590.98			30.1084	0.00615		30.1084	0.02268
13.1178	68.2195		13.1178	3536.1			30.115	0.00595		30.115	0.02341
13.1244	64.3682		13.1244	3541.22			30.1215	0.00409		30.1215	0.00773
13.1309	91.5169		13.1309	3557.34			30.1281	0.0068		30.1281	0.0049
13.1375	71.6656		13.1375	3540.46			30.1346	0.00743		30.1346	-0.01078
13.1441	124.814		13.1441	3557.58			30.1412	0.00474		30.1412	0.02492
13.1506	32.963		13.1506	3528.7			30.1478	0.00247		30.1478	0.03278
13.1572	85.1117		13.1572	3552.82			30.1543	0.00352		30.1543	0.000691099
13.1638	57.2604		13.1638	3565.94			30.1609	0.00249		30.1609	0.00356
13.1703	66.4091		13.1703	3555.06			30.1675	0.00478		30.1675	0.01786
13.1769	91.5578		13.1769	3540.18			30.174	0.00188		30.174	-0.00282
13.1835	73.7065		13.1835	3558.3			30.1806	0.00769		30.1806	0.00219
13.19	49.8552		13.19	3606.41			30.1872	0.00439		30.1872	0.03789
13.1966	58.0039		13.1966	3527.53			30.1937	0.00667		30.1937	0.02435
13.2031	35.1526		13.2031	3545.65			30.2003	0.00295		30.2003	-0.01345
13.2097	76.3013		13.2097	3562.77			30.2069	0.00607		30.2069	0.00298
13.2163	84.45		13.2163	3511.89			30.2134	0.00815		30.2134	0.00657
13.2228	103.599		13.2228	3529.01			30.22	0.000698897		30.22	0.00659
13.2294	106.747		13.2294	3537.13			30.2266	0.01065		30.2266	-0.01837
13.236	106.896		13.236	3543.25			30.2331	0.00921		30.2331	0.01448
13.2425	89.0448		13.2425	3565.37			30.2397	0.00259		30.2397	0.01878
13.2491	59.1935		13.2491	3512.49			30.2462	0.00177		30.2462	0.00167
13.2557	96.3422		13.2557	3541.61			30.2528	-8.75457e-05		30.2528	0.04165
13.2622	118.491		13.2622	3542.73			30.2594	0.00407		30.2594	0.00385
13.2688	81.6396		13.2688	3575.85			30.266	0.00594		30.266	0.01386
13.2754	43.7883		13.2754	3534.97			30.2725	0.00408		30.2725	0.02172
13.2819	83.937		13.2819	3535.09			30.2791	0.000982549		30.2791	0.01318
13.2885	49.0857		13.2885	3519.21			30.2856	0.00866		30.2856	-0.000359377
13.2951	96.2344		13.2951	3515.33			30.2922	0.01385		30.2922	0.0175
13.3016	76.3831		13.3016	3521.45			30.2988	0.01241		30.2988	-0.00389
13.3082	111.532		13.3082	3536.57			30.3053	0.00889		30.3053	-0.00316
13.3148	62.6805		13.3148	3544.69			30.3119	0.01139		30.3119	0.00186
13.3213	91.8292		13.3213	3526.81			30.3185	0.00373		30.3185	0.01258
13.3279	78.9779		13.3279	3524.93			30.325	0.00166		30.325	0.0076
13.3345	64.1266		13.3345	3510.05			30.3316	0.00872		30.3316	0.00691
13.341	40.2753		13.341	3534.17			30.3382	0.00272		30.3382	0.00265
13.3476	76.424		13.3476	3535.29			30.3447	-0.000590335		30.3447	-0.01232
13.3541	41.5727		13.3541	3564.41			30.3513	0.00501		30.3513	0.0141
13.3607	71.7214		13.3607	3528.53			30.3579	0.00191		30.3579	0.02554
13.3673	48.8701		13.3673	3537.65			30.3644	0.00938		30.3644	-0.01583
13.3738	83.0188		13.3738	3498.77			30.371	0.00317		30.371	0.01273
13.3804	82.1675		13.3804	3510.89			30.3775	0.00505		30.3775	0.00419
13.387	23.3162		13.387	3546.01			30.3841	0.00319		30.3841	0.02704
13.3935	119.465		13.3935	3504.13			30.3907	0.00962		30.3907	0.00422
13.4001	68.6136		13.4001	3533.25			30.3972	0.0088		30.3972	0.00139
13.4067	46.7623		13.4067	3569.37			30.4038	0.00778		30.4038	0.00283
13.4132	73.911		13.4132	3473.49			30.4104	0.00405		30.4104	0.00143
13.4198	133.06		13.4198	3543.61			30.4169	0.00158		30.4169	0.01072
13.4264	109.208		13.4264	3519.73			30.4235	0.00324		30.4235	0.01003
13.4329	105.357		13.4329	3546.85			30.4301	0.00325		30.4301	0.000768604
13.4395	46.5058		13.4395	3509.97			30.4366	0.01155		30.4366	0.00864
13.446	91.6545		13.446	3540.09			30.4432	0.00762		30.4432	-0.00276
13.4526	98.8032		13.4526	3529.21			30.4498	0.00866		30.4498	0.01296
13.4592	49.9519		13.4592	3534.33			30.4563	0.00556		30.4563	0.00655
13.4657	34.1006		13.4657	3543.45			30.4629	0.00599		30.4629	0.00443
13.4723	79.2493		13.4723	3532.57			30.4695	0.00558		30.4695	0.023
13.4789	52.398		13.4789	3545.69			30.476	0.00621		30.476	-0.02265
13.4855	110.547		13.4855	3545.81			30.4826	0.00622		30.4826	0.00377
13.492	102.695		13.492	3506.93			30.4892	0.00561		30.4892	-0.000489064
13.4986	108.844		13.4986	3473.05			30.4957	0.00292		30.4957	0.01951
13.5051	86.9928		13.5051	3525.17			30.5023	0.00293		30.5023	0.00383
13.5117	67.1415		13.5117	3503.29			30.5089	0.00335		30.5089	0.01669
13.5183	101.29		13.5183	3500.41			30.5154	0.00274		30.5154	0.00958
13.5248	35.4389		13.5248	3486.53			30.522	0.00648		30.522	0.0096
13.5314	99.5876		13.5314	3513.65			30.5285	0.00317		30.5285	0.01247
13.538	91.7363		13.538	3542.77			30.5351	0.00297		30.5351	0.00607
13.5445	82.885		13.5445	3543.89			30.5417	0.00671		30.5417	-0.00391
13.5511	74.0337		13.5511	3513.01			30.5482	0.00216		30.5482	-0.00603
13.5577	54.1824		13.5577	3481.13			30.5548	0.00756		30.5548	-0.02528
13.5642	59.3311		13.5642	3546.25			30.5614	0.0057		30.5614	0.02969
13.5708	60.4798		13.5708	3506.37			30.5679	0.00198		30.5679	-0.01097
13.5774	77.6285		13.5774	3533.49			30.5745	0.00344		30.5745	-0.00524
13.5839	46.7772		13.5839	3538.61			30.5811	0.01132		30.5811	-0.00665
13.5905	82.9259		13.5905	3562.73			30.5876	0.00387		30.5876	-0.01519
13.597	64.0746		13.597	3508.85			30.5942	0.00823		30.5942	0.00909
13.6036	69.2233		13.6036	3551.97			30.6008	0.00492		30.6008	0.02623
13.6102	69.372		13.6102	3537.09			30.6073	0.00472		30.6073	0.00413
13.6167	57.5207		13.6167	3532.21			30.6139	0.0039		30.6139	0.04126
13.6233	77.6694		13.6233	3537.33			30.6205	0.00536		30.6205	0.02201
13.6299	79.8181		13.6299	3537.45			30.627	0.00475		30.627	0.00847
13.6364	42.9668		13.6364	3502.57			30.6336	0.00414		30.6336	0.00349
13.643	89.1155		13.643	3560.69			30.6402	0.0058		30.6402	-0.0236
13.6496	56.2642		13.6496	3573.81			30.6467	0.00913		30.6467	-0.0036
13.6561	49.4129		13.6561	3533.93			30.6533	0.0054		30.6533	-0.01001
13.6627	115.562		13.6627	3580.05			30.6599	0.01453		30.6599	0.00143
13.6693	99.7103		13.6693	3554.17			30.6664	0.00211		30.6664	0.00359
13.6758	105.859		13.6758	3572.29			30.673	-0.00203		30.673	-0.00353
13.6824	55.0077		13.6824	3488.41			30.6795	0.00087888		30.6795	-0.00779
13.689	70.1564		13.689	3558.53			30.6861	0.00296		30.6861	0.00935
13.6955	49.3051		13.6955	3530.65			30.6927	0.00587		30.6927	-0.0049
13.7021	39.4538		13.7021	3515.77			30.6992	0.00339		30.6992	-0.00488
13.7087	55.6025		13.7087	3508.89			30.7058	0.00568		30.7058	0.00299
13.7152	119.751		13.7152	3565.01			30.7124	0.00486		30.7124	0.01514
13.7218	66.8999		13.7218	3545.13			30.7189	0.00404		30.7189	-0.01339
13.7284	71.0486		13.7284	3544.25			30.7255	0.0084		30.7255	0.01803
13.7349	98.1973		13.7349	3564.37			30.7321	0.01006		30.7321	0.03232
13.7415	79.346		13.7415	3542.49			30.7386	0.0051		30.7386	-0.01547
13.748	63.4947		13.748	3561.61			30.7452	0.00967		30.7452	0.01166
13.7546	51.6434		13.7546	3523.73			30.7518	0.00843		30.7518	0.00526
13.7612	85.7921		13.7612	3544.85			30.7583	0.0045		30.7583	-0.00471
13.7677	75.9408		13.7677	3572.97			30.7649	0.00389		30.7649	-0.01112
13.7743	51.0895		13.7743	3559.09			30.7715	0.000790541		30.7715	0.01459
13.7809	97.2382		13.7809	3553.21			30.778	0.00411		30.778	-0.00466
13.7874	76.3869		13.7874	3504.33			30.7846	0.0035		30.7846	0.01463
13.794	81.5356		13.794	3552.45			30.7912	0.00351		30.7912	-0.01104
13.8006	107.684		13.8006	3507.57			30.7977	0.00932		30.7977	0.00896
13.8071	95.833		13.8071	3532.69			30.8043	0.00394		30.8043	-0.00958
13.8137	103.982		13.8137	3534.81			30.8108	0.00706		30.8108	-0.000279709
13.8203	126.13		13.8203	3569.93			30.8174	0.01121		30.8174	0.01829
13.8268	93.2791		13.8268	3505.05			30.824	-0.000592102		30.824	-0.000955633
13.8334	59.4278		13.8334	3564.17			30.8305	0.00812		30.8305	0.01619
13.84	98.5765		13.84	3598.29			30.8371	0.00771		30.8371	0.01264
13.8465	67.7252		13.8465	3503.41			30.8437	0.00565		30.8437	-0.00518
13.8531	91.8739		13.8531	3580.53			30.8502	0.00234		30.8502	-0.01658
13.8597	89.0226		13.8597	3523.65			30.8568	0.00173		30.8568	0.00485
13.8662	82.1713		13.8662	3560.77			30.8634	0.00236		30.8634	-0.000842619
13.8728	108.32		13.8728	3575.89			30.8699	0.00859		30.8699	0.00845
13.8794	120.469		13.8794	3515.01			30.8765	0.00424		30.8765	-0.00651
13.8859	76.6174		13.8859	3549.13			30.8831	0.00694		30.8831	0.01135
13.8925	115.766		13.8925	3532.25			30.8896	0.00612		30.8896	-0.01004
13.8991	86.9148		13.8991	3522.37			30.8962	0.00634		30.8962	0.02637
13.9056	86.0635		13.9056	3516.49			30.9028	0.01298		30.9028	0.0321
13.9122	66.2122		13.9122	3519.61			30.9093	0.00304		30.9093	0.000716421
13.9187	132.361		13.9187	3523.73			30.9159	0.01092		30.9159	0.00787
13.9253	104.51		13.9253	3486.85			30.9225	0.00492		30.9225	0.00718
13.9319	125.658		13.9319	3542.97			30.929	0.00825		30.929	0.01504
13.9384	96.807		13.9384	3548.09			30.9356	0.00245		30.9356	-0.00135
13.945	107.956		13.945	3540.21			30.9422	0.01365		30.9422	0.02008
13.9516	131.104		13.9516	3542.33			30.9487	0.00889		30.9487	0.000115841
13.9581	156.253		13.9581	3490.45			30.9553	0.01056		30.9553	0.01869
13.9647	53.4018		13.9647	3550.57			30.9618	0.00415		30.9618	-0.01055
13.9713	134.551		13.9713	3505.69			30.9684	0.000216397		30.9684	0.02443
13.9778	78.6992		13.9778	3512.81			30.975	0.0025		30.975	-0.01551
13.9844	99.8479		13.9844	3513.93			30.9815	0.00355		30.9815	-0.01192
13.991	118.997		13.991	3524.05			30.9881	0.00584		30.9881	0.0195
13.9975	103.145		13.9975	3544.17			30.9947	0.00315		30.9947	-0.00546
14.0041	93.294		14.0041	3539.29			31.0012	-0.00161		31.0012	-0.00402
14.0107	125.443		14.0107	3542.41			31.0078	-0.000976004		31.0078	0.000998957
14.0172	139.591		14.0172	3580.53			31.0144	0.00483		31.0144	0.01957
14.0238	114.74		14.0238	3482.65			31.0209	0.00339		31.0209	-0.00753
14.0304	103.889		14.0304	3534.77			31.0275	0.00299		31.0275	0.01675
14.0369	77.0375		14.0369	3533.89			31.0341	0.00693		31.0341	-0.00107
14.0435	97.1862		14.0435	3528.01			31.0406	0.0028		31.0406	-0.01247
14.0501	120.335		14.0501	3526.13			31.0472	0.00218		31.0472	-0.00103
14.0566	106.484		14.0566	3527.25			31.0538	0.00157		31.0538	0.02111
14.0632	110.632		14.0632	3542.37			31.0603	0.00738		31.0603	0.00472
14.0697	112.781		14.0697	3511.49			31.0669	0.01071		31.0669	-0.000972306
14.0763	126.93		14.0763	3509.61			31.0735	0.00305		31.0735	0.01546
14.0829	160.078		14.0829	3555.73			31.08	0.00347		31.08	0.01048
14.0894	170.227		14.0894	3535.85			31.0866	0.00555		31.0866	-0.00448
14.096	153.376		14.096	3583.97			31.0932	0.00411		31.0932	0.01195
14.1026	159.525		14.1026	3506.09			31.0997	0.00101		31.0997	-0.00302
14.1091	174.673		14.1091	3522.21			31.1063	0.00267		31.1063	0.01199
14.1157	135.822		14.1157	3550.33			31.1129	-0.000840134		31.1129	0.00273
14.1223	113.971		14.1223	3536.45			31.1194	0.00207		31.1194	0.03058
14.1288	139.119		14.1288	3541.57			31.126	0.00436		31.126	0.02417
14.1354	137.268		14.1354	3522.69			31.1325	0.00416		31.1325	-0.00792
14.142	145.417		14.142	3517.81			31.1391	0.00956		31.1391	-0.00861
14.1485	126.565		14.1485	3530.93			31.1457	0.00625		31.1457	-0.00503
14.1551	186.714		14.1551	3566.05			31.1522	0.00128		31.1522	-0.00501
14.1616	181.863		14.1616	3516.17			31.1588	0.00896		31.1588	-0.000708606
14.1682	154.012		14.1682	3528.29			31.1654	0.00544		31.1654	-0.00711
14.1748	192.16		14.1748	3528.4			31.1719	0.00587		31.1719	0.01146
14.1814	202.309		14.1814	3529.52			31.1785	0.00816		31.1785	0.01719
14.1879	197.458		14.1879	3509.64			31.1851	0.00734		31.1851	0.01078
14.1945	215.606		14.1945	3537.76			31.1916	-0.000531005		31.1916	-0.00632
14.2011	206.755		14.2011	3545.88			31.1982	0.00424		31.1982	0.01011
14.2076	234.904		14.2076	3535			31.2048	0.00612		31.2048	-0.00414
14.2142	257.052		14.2142	3513.12			31.2113	0.00633		31.2113	-0.0027
14.2207	204.201		14.2207	3548.24			31.2179	0.00841		31.2179	0.0066
14.2273	281.35		14.2273	3572.36			31.2245	0.00138		31.2245	-0.01194
14.2339	202.499		14.2339	3544.48			31.231	0.00387		31.231	0.02233
14.2404	295.647		14.2404	3560.6			31.2376	0.00202		31.2376	0.00808
14.247	238.796		14.247	3527.72			31.2442	0.00347		31.2442	0.00382
14.2536	285.945		14.2536	3532.84			31.2507	0.0097		31.2507	0.01668
14.2601	254.093		14.2601	3586.96			31.2573	0.00909		31.2573	0.01741
14.2667	265.242		14.2667	3505.08			31.2639	0.00226		31.2639	0.01386
14.2733	311.391		14.2733	3553.2			31.2704	0.0033		31.2704	-0.01109
14.2798	319.539		14.2798	3503.32			31.277	0.00787		31.277	0.00106
14.2864	339.688		14.2864	3571.44			31.2835	0.0085		31.2835	-0.00106
14.293	384.837		14.293	3531.56			31.2901	0.00664		31.2901	-0.000331892
14.2995	418.986		14.2995	3569.68			31.2967	0.00541		31.2967	-0.00174
14.3061	391.134		14.3061	3528.8			31.3032	0.00293		31.3032	0.00327
14.3126	486.283		14.3126	3555.92			31.3098	0.00314		31.3098	-0.00812
14.3192	481.432		14.3192	3595.04			31.3164	0.00232		31.3164	0.01187
14.3258	556.58		14.3258	3536.16			31.3229	0.000674961		31.3229	-0.00166
14.3323	502.729		14.3323	3568.28			31.3295	0.00607		31.3295	0.01833
14.3389	560.878		14.3389	3491.4			31.3361	0.00463		31.3361	-0.0052
14.3455	528.026		14.3455	3577.52			31.3426	0.00298		31.3426	0.00695
14.352	475.175		14.352	3497.64			31.3492	0.01045		31.3492	0.00341
14.3586	439.324		14.3586	3538.76			31.3558	0.0032		31.3558	0.00771
14.3652	405.473		14.3652	3575.88			31.3623	0.00425		31.3623	-0.000124699
14.3717	383.621		14.3717	3485			31.3689	0.000112728		31.3689	-0.0101
14.3783	379.77		14.3783	3525.12			31.3755	0.00655		31.3755	0.01276
14.3849	329.919		14.3849	3587.24			31.382	0.00676		31.382	0.01278
14.3914	244.067		14.3914	3587.36			31.3886	0.0076		31.3886	0.01565
14.398	286.216		14.398	3507.48			31.3952	0.00699		31.3952	0.0171
14.4046	204.365		14.4046	3516.6			31.4017	0.00762		31.4017	0.00498
14.4111	172.513		14.4111	3525.72			31.4083	0.00659		31.4083	7.15071e-06
14.4177	200.662		14.4177	3572.84			31.4149	0.00494		31.4149	0.01287
14.4243	155.811		14.4243	3518.96			31.4214	0.00557		31.4214	-0.00995
14.4308	136.96		14.4308	3553.08			31.428	-1.80706e-05		31.428	6.36578e-05
14.4374	101.108		14.4374	3534.2			31.4345	0.00641		31.4345	0.00936
14.444	83.257		14.444	3575.32			31.4411	0.00767		31.4411	0.0051
14.4505	106.406		14.4505	3511.44			31.4477	-0.00144		31.4477	-0.00273
14.4571	78.5543		14.4571	3522.56			31.4542	0.00333		31.4542	0.02868
14.4636	95.7031		14.4636	3550.68			31.4608	0.00438		31.4608	-0.01197
14.4702	128.852		14.4702	3573.8			31.4674	0.00438		31.4674	0.00303
14.4768	135		14.4768	3541.92			31.4739	0.00356		31.4739	0.00162
14.4833	137.149		14.4833	3534.04			31.4805	0.00668		31.4805	-0.00764
14.4899	123.298		14.4899	3533.16			31.4871	0.00773		31.4871	0.02664
14.4965	173.447		14.4965	3598.28			31.4936	0.00483		31.4936	-0.03043
14.503	86.5952		14.503	3548.4			31.5002	0.00277		31.5002	0.01454
14.5096	102.744		14.5096	3566.52			31.5068	0.00526		31.5068	0.00528
14.5162	97.8927		14.5162	3508.64			31.5133	0.01004		31.5133	0.01743
14.5227	91.0413		14.5227	3521.76			31.5199	0.00798		31.5199	-0.0168
14.5293	91.19		14.5293	3527.88			31.5265	0.0057		31.5265	0.00891
14.5359	118.339		14.5359	3527			31.533	0.00551		31.533	-0.000348566
14.5424	97.4874		14.5424	3518.12			31.5396	0.00862		31.5396	0.00752
14.549	83.6362		14.549	3559.24			31.5462	0.00801		31.5462	0.00183
14.5556	141.785		14.5556	3517.36			31.5527	0.0045		31.5527	0.0047
14.5621	123.934		14.5621	3527.48			31.5593	0.00305		31.5593	0.00187
14.5687	74.0823		14.5687	3532.6			31.5658	0.00265		31.5658	-0.00382
14.5753	86.231		14.5753	3513.72			31.5724	0.00514		31.5724	-0.02236
14.5818	113.38		14.5818	3545.84			31.579	0.00163		31.579	-0.01163
14.5884	78.5284		14.5884	3600.96			31.5855	0.00537		31.5855	-0.02232
14.595	104.677		14.595	3561.08			31.5921	0.01449		31.5921	-0.00589
14.6015	89.8257		14.6015	3553.2			31.5987	0.00621		31.5987	0.01126
14.6081	90.9745		14.6081	3538.32			31.6052	0.00581		31.6052	0.01128
14.6146	60.1232		14.6146	3491.44			31.6118	0.01162		31.6118	0.00559
14.6212	98.2719		14.6212	3532.56			31.6184	0.00852		31.6184	0.01988
14.6278	85.4206		14.6278	3536.68			31.6249	0.00107		31.6249	-0.00508
14.6343	113.569		14.6343	3533.8			31.6315	0.00688		31.6315	-0.00649
14.6409	77.718		14.6409	3516.92			31.6381	0.000668122		31.6381	0.02207
14.6475	78.8667		14.6475	3572.04			31.6446	0.00565		31.6446	0.0121
14.654	95.0154		14.654	3500.16			31.6512	0.00918		31.6512	0.02425
14.6606	83.1641		14.6606	3567.28			31.6578	-0.00241		31.6578	0.01856
14.6672	129.313		14.6672	3545.4			31.6643	-0.000955714		31.6643	-0.0014
14.6737	60.4615		14.6737	3530.52			31.6709	0.00755		31.6709	0.01575
14.6803	117.61		14.6803	3519.64			31.6775	0.00507		31.6775	0.00577
14.6869	85.7589		14.6869	3476.76			31.684	0.00612		31.684	0.01578
14.6934	75.9076		14.6934	3506.88			31.6906	0.00405		31.6906	0.03079
14.7	84.0563		14.7	3485			31.6972	0.00655		31.6972	0.0094
14.7066	101.205		14.7066	3529.12			31.7037	0.00966		31.7037	0.01013
14.7131	101.354		14.7131	3504.24			31.7103	0.00781		31.7103	0.018
14.7197	114.502		14.7197	3516.36			31.7168	0.00616		31.7168	0.01516
14.7263	103.651		14.7263	3543.48			31.7234	0.00948		31.7234	0.01162
14.7328	105.8		14.7328	3522.6			31.73	0.00493		31.73	0.01163
14.7394	121.948		14.7394	3503.72			31.7365	0.00266		31.7365	0.00523
14.746	75.0972		14.746	3514.84			31.7431	0.00495		31.7431	0.01738
14.7525	117.246		14.7525	3526.96			31.7497	0.00931		31.7497	0.00598
14.7591	69.3946		14.7591	3518.08			31.7562	0.00269		31.7562	-0.00542
14.7657	74.5433		14.7657	3536.2			31.7628	0.00539		31.7628	-0.01111
14.7722	83.692		14.7722	3513.32			31.7694	0.01369		31.7694	-0.00181
14.7788	103.841		14.7788	3519.44			31.7759	0.00851		31.7759	0.00178
14.7853	96.9894		14.7853	3513.56			31.7825	0.0079		31.7825	-0.00391
14.7919	80.1381		14.7919	3518.68			31.7891	0.00895		31.7891	0.02536
14.7985	52.2868		14.7985	3526.8			31.7956	0.01351		31.7956	0.000404863
14.805	107.435		14.805	3554.92			31.8022	0.00917		31.8022	0.01041
14.8116	76.5842		14.8116	3541.04			31.8087	0.00793		31.8087	0.04112
14.8182	113.733		14.8182	3554.16			31.8153	0.00774		31.8153	0.00332
14.8247	95.8816		14.8247	3520.28			31.8219	0.00443		31.8219	0.01047
14.8313	64.0303		14.8313	3544.4			31.8285	0.01521		31.8285	-0.00735
14.8379	104.179		14.8379	3480.52			31.835	0.00797		31.835	-0.01447
14.8444	102.328		14.8444	3543.64			31.8416	0.00694		31.8416	-0.00589
14.851	52.4764		14.851	3532.76			31.8482	0.01047		31.8482	-0.00373
14.8576	80.6251		14.8576	3566.88			31.8547	0.00986		31.8547	0.01128
14.8641	68.7738		14.8641	3526			31.8613	0.00987		31.8613	0.00273
14.8707	120.922		14.8707	3533.12			31.8678	0.00387		31.8678	0.00918
14.8773	77.0712		14.8773	3517.24			31.8744	0.00553		31.8744	0.00991
14.8838	91.2199		14.8838	3562.36			31.881	0.00616		31.881	-0.00435
14.8904	68.3686		14.8904	3519.48			31.8875	0.00451		31.8875	0.03635
14.897	74.5173		14.897	3517.6			31.8941	0.00431		31.8941	0.00283
14.9035	72.666		14.9035	3533.72			31.9007	0.00888		31.9007	0.02782
14.9101	86.8147		14.9101	3510.84			31.9072	0.00972		31.9072	-0.01497
14.9167	41.9634		14.9167	3526.96			31.9138	0.00745		31.9138	0.000743906
14.9232	80.1121		14.9232	3523.08			31.9204	0.00393		31.9204	-0.00851
14.9298	74.2608		14.9298	3573.2			31.9269	0.0085		31.9269	0.01291
14.9363	84.4095		14.9363	3494.32			31.9335	0.00685		31.9335	-0.000626777
14.9429	82.5582		14.9429	3538.44			31.9401	0.00562		31.9401	0.00296
14.9495	99.7069		14.9495	3560.56			31.9466	0.000445565		31.9466	0.0251
14.956	46.8556		14.956	3558.68			31.9532	0.00294		31.9532	0.00228
14.9626	42.0043		14.9626	3521.8			31.9597	0.00647		31.9597	0.02585
14.9692	90.153		14.9692	3545.92			31.9663	0.0069		31.9663	0.00161
14.9757	41.3017		14.9757	3468.04			31.9729	0.00442		31.9729	0.00948
14.9823	78.4504		14.9823	3538.16			31.9794	0.00173		31.9794	0.00593
14.9889	82.5991		14.9889	3500.28			31.986	0.00775		31.986	0.0402
14.9954	79.7478		14.9954	3567.4			31.9926	0.00548		31.9926	0.00168
15.002	74.8965		15.002	3506.52			31.9991	0.00652		31.9991	0.0381
15.0086	102.045		15.0086	3509.64			32.0057	0.00114		32.0057	0.02812
15.0151	64.1939		15.0151	3550.76			32.0123	0.00592		32.0123	0.00459
15.0217	122.343		15.0217	3522.88			32.0188	0.00821		32.0188	0.01389
15.0282	45.4913		15.0282	3502			32.0254	0.00739		32.0254	0.01177
15.0348	66.64		15.0348	3519.12			32.032	0.000141509		32.032	0.0125
15.0414	93.7887		15.0414	3510.24			32.0385	0.00885		32.0385	0.00966
15.048	99.9374		15.048	3489.36			32.0451	0.00803		32.0451	0.01325
15.0545	80.0861		15.0545	3546.48			32.0517	0.01343		32.0517	0.00185
15.0611	79.2348		15.0611	3483.6			32.0582	0.00183		32.0582	0.00116
15.0676	121.383		15.0676	3553.72			32.0648	0.00433		32.0648	-0.00168
15.0742	97.5322		15.0742	3491.84			32.0714	0.00517		32.0714	0.01404
15.0808	54.6809		15.0808	3543.96			32.0779	0.00849		32.0779	-0.000212391
15.0873	60.8296		15.0873	3523.08			32.0845	0.01119		32.0845	0.00766
15.0939	51.9783		15.0939	3510.2			32.0911	0.00519		32.0911	0.000538875
15.1005	90.127		15.1005	3540.32			32.0976	0.0081		32.0976	-0.000155884
15.107	55.2757		15.107	3508.44			32.1042	0.00687		32.1042	0.00771
15.1136	70.4244		15.1136	3491.56			32.1108	0.01164		32.1108	0.02414
15.1202	51.5731		15.1202	3530.68			32.1173	0.00688		32.1173	0.0156
15.1267	62.7218		15.1267	3540.8			32.1239	0.00213		32.1239	-0.01435
15.1333	98.8705		15.1333	3531.92			32.1305	0.00421		32.1305	0.00493
15.1399	77.0192		15.1399	3541.04			32.137	0.00111		32.137	-0.01431
15.1464	59.1679		15.1464	3541.16			32.1436	0.00899		32.1436	0.01496
15.153	108.317		15.153	3476.28			32.1501	0.00775		32.1501	-0.02355
15.1596	100.465		15.1596	3532.39			32.1567	0.00756		32.1567	0.00358
15.1661	71.614		15.1661	3530.51			32.1633	0.000518573		32.1633	-0.00139
15.1727	46.7627		15.1727	3525.63			32.1698	0.00136		32.1698	0.02788
15.1792	70.9114		15.1792	3525.75			32.1764	0.00302		32.1764	0.01648
15.1858	88.0601		15.1858	3535.87			32.183	0.00718		32.183	-0.000624615
15.1924	72.2088		15.1924	3522.99			32.1895	0.00946		32.1895	-0.00203
15.1989	73.3575		15.1989	3504.11			32.1961	0.00533		32.1961	-0.00844
15.2055	92.5062		15.2055	3533.23			32.2027	0.00409		32.2027	0.003
15.2121	46.6549		15.2121	3550.35			32.2092	0.00514		32.2092	0.00231
15.2186	89.8036		15.2186	3567.47			32.2158	0.01447		32.2158	0.00375
15.2252	115.952		15.2252	3552.59			32.2224	0.00515		32.2224	0.00805
15.2318	72.101		15.2318	3528.71			32.2289	0.00765		32.2289	0.02306
15.2383	80.2497		15.2383	3522.83			32.2355	0.00248		32.2355	-0.00547
15.2449	67.3984		15.2449	3536.95			32.242	0.0058		32.242	0.01453
15.2515	88.5471		15.2515	3569.07			32.2486	0.00809		32.2486	0.01384
15.258	81.6958		15.258	3528.19			32.2552	0.00292		32.2552	-0.00399
15.2646	83.8445		15.2646	3513.31			32.2617	0.00624		32.2617	0.01316
15.2712	65.9932		15.2712	3521.43			32.2683	0.00853		32.2683	-0.00109
15.2777	59.1419		15.2777	3537.55			32.2749	0.00294		32.2749	0.00035268
15.2843	49.2906		15.2843	3520.67			32.2814	0.01		32.2814	0.02249
15.2909	104.439		15.2909	3514.79			32.288	0.00669		32.288	-0.0096
15.2974	75.588		15.2974	3511.91			32.2946	0.01064		32.2946	-0.00673
15.304	68.7367		15.304	3515.03			32.3011	0.01127		32.3011	-0.00885
15.3105	35.8854		15.3105	3478.15			32.3077	0.00962		32.3077	0.00401
15.3171	76.0341		15.3171	3498.27			32.3143	0.00548		32.3143	-0.01309
15.3237	94.1828		15.3237	3508.39			32.3208	0.00673		32.3208	-0.00522
15.3302	76.3315		15.3302	3534.51			32.3274	0.00985		32.3274	0.01406
15.3368	87.4802		15.3368	3531.63			32.334	0.00758		32.334	0.04833
15.3434	62.6289		15.3434	3539.75			32.3405	0.00779		32.3405	-0.00162
15.3499	88.7776		15.3499	3502.87			32.3471	0.00469		32.3471	-0.00304
15.3565	77.9263		15.3565	3484.99			32.3537	0.00325		32.3537	0.00981
15.3631	108.075		15.3631	3506.11			32.3602	0.00678		32.3602	0.00981
15.3696	90.2237		15.3696	3517.23			32.3668	0.01094		32.3668	0.03693
15.3762	63.3724		15.3762	3487.35			32.3734	0.00535		32.3734	0.02694
15.3828	92.5211		15.3828	3540.47			32.3799	0.00847		32.3799	0.02266
15.3893	106.67		15.3893	3510.59			32.3865	0.00972		32.3865	0.03123
15.3959	132.818		15.3959	3528.71			32.3931	0.0205		32.3931	0.02767
15.4025	62.9672		15.4025	3497.83			32.3996	0.01264		32.3996	0.02053
15.409	77.1159		15.409	3514.95			32.4062	0.01285		32.4062	0.00626
15.4156	51.2646		15.4156	3559.07			32.4128	0.01265		32.4128	-0.01157
15.4222	90.4133		15.4222	3546.19			32.4193	0.01411		32.4193	0.0077
15.4287	78.562		15.4287	3526.31			32.4259	0.0077		32.4259	-0.008
15.4353	48.7107		15.4353	3472.43			32.4324	0.0104		32.4324	0.01698
15.4419	92.8594		15.4419	3529.55			32.439	0.00751		32.439	0.02483
15.4484	91.0081		15.4484	3497.67			32.4456	0.00876		32.4456	0.00628
15.455	83.1568		15.455	3524.79			32.4521	0.00815		32.4521	-0.00156
15.4616	128.305		15.4616	3487.91			32.4587	0.0094		32.4587	0.00843
15.4681	97.4542		15.4681	3540.03			32.4653	0.00568		32.4653	-0.00156
15.4747	85.6029		15.4747	3480.15			32.4718	0.01024		32.4718	0.02414
15.4812	98.7516		15.4812	3490.27			32.4784	0.00569		32.4784	0.03056
15.4878	63.9003		15.4878	3498.39			32.485	0.01668		32.485	0.00559
15.4944	91.049		15.4944	3498.51			32.4915	0.01566		32.4915	0.02058
15.5009	71.1977		15.5009	3497.63			32.4981	0.01753		32.4981	-0.00225
15.5075	58.3464		15.5075	3514.75			32.5047	0.01526		32.5047	0.0163
15.5141	45.4951		15.5141	3480.87			32.5112	0.01527		32.5112	0.0056
15.5206	87.6438		15.5206	3503.99			32.5178	0.01714		32.5178	0.02701
15.5272	63.7925		15.5272	3519.11			32.5244	0.01839		32.5244	0.0156
15.5338	112.941		15.5338	3524.23			32.5309	0.02172		32.5309	0.0156
15.5403	67.0899		15.5403	3565.35			32.5375	0.01986		32.5375	0.0099
15.5469	99.2386		15.5469	3527.47			32.544	0.01697		32.544	0.01418
15.5535	74.3873		15.5535	3517.59			32.5506	0.01242		32.5506	0.00491
15.56	76.536		15.56	3532.71			32.5572	0.02175		32.5572	0.01918
15.5666	86.6847		15.5666	3507.83			32.5637	0.01409		32.5637	0.01134
15.5732	82.8334		15.5732	3534.95			32.5703	0.02135		32.5703	0.01134
15.5797	90.9821		15.5797	3517.07			32.5769	0.00851		32.5769	0.00635
15.5863	99.1308		15.5863	3533.19			32.5834	0.01557		32.5834	0.01491
15.5929	79.2795		15.5929	3489.31			32.59	0.0162		32.59	-0.00792
15.5994	94.4282		15.5994	3544.43			32.5966	0.00543		32.5966	0.01777
15.606	158.577		15.606	3502.55			32.6031	0.01829		32.6031	-0.00292
15.6126	77.7256		15.6126	3526.67			32.6097	0.01415		32.6097	-0.0072
15.6191	142.874		15.6191	3511.79			32.6163	0.01602		32.6163	0.00637
15.6257	58.023		15.6257	3528.91			32.6228	0.01811		32.6228	0.02635
15.6323	37.1717		15.6323	3488.03			32.6294	0.01853		32.6294	-0.00719
15.6388	118.32		15.6388	3488.15			32.636	0.01336		32.636	0.02065
15.6454	61.4691		15.6454	3526.27			32.6425	0.00963		32.6425	0.01994
15.6519	124.618		15.6519	3505.39			32.6491	0.00177		32.6491	0.02279
15.6585	109.766		15.6585	3499.51			32.6557	0.00654		32.6557	0.00853
15.6651	111.915		15.6651	3501.63			32.6622	0.00697		32.6622	0.01781
15.6716	73.0639		15.6716	3562.75			32.6688	0.01112		32.6688	0.03351
15.6782	86.2126		15.6782	3505.87			32.6754	0.01216		32.6754	-0.00288
15.6848	102.361		15.6848	3532.99			32.6819	0.01051		32.6819	0.00568
15.6913	85.51		15.6913	3538.11			32.6885	0.00348		32.6885	0.01211
15.6979	87.6587		15.6979	3528.23			32.6951	0.00701		32.6951	-0.0043
15.7045	65.8074		15.7045	3485.35			32.7016	0.00474		32.7016	-0.00287
15.711	126.956		15.711	3504.47			32.7082	0.00993		32.7082	0.00284
15.7176	91.1048		15.7176	3499.59			32.7147	0.00848		32.7147	0.0164
15.7242	113.254		15.7242	3481.71			32.7213	0.00621		32.7213	0.00142
15.7307	86.4022		15.7307	3532.83			32.7279	0.00747		32.7279	-0.00857
15.7373	82.5509		15.7373	3518.95			32.7344	0.00582		32.7344	0.02783
15.7439	78.6996		15.7439	3513.07			32.741	0.01556		32.741	0.00928
15.7504	65.8483		15.7504	3506.19			32.7476	0.00459		32.7476	0.00786
15.757	94.997		15.757	3459.31			32.7541	0.00149		32.7541	0.01286
15.7636	91.1457		15.7636	3517.43			32.7607	0.00336		32.7607	-0.00427
15.7701	108.294		15.7701	3507.55			32.7673	0.00814		32.7673	0.02499
15.7767	119.443		15.7767	3547.67			32.7738	0.0096		32.7738	0.00502
15.7832	80.5918		15.7832	3525.79			32.7804	0.00277		32.7804	0.03142
15.7898	101.741		15.7898	3539.91			32.787	0.00651		32.787	0.01929
15.7964	107.889		15.7964	3537.03			32.7935	0.01004		32.7935	0.02429
15.8029	105.038		15.8029	3482.15			32.8001	0.01046		32.8001	0.01787
15.8095	136.187		15.8095	3525.27			32.8067	0.00114		32.8067	0.00432
15.8161	135.335		15.8161	3520.39			32.8132	0.01006		32.8132	0.02573
15.8226	148.484		15.8226	3504.51			32.8198	0.00945		32.8198	0.00647
15.8292	127.633		15.8292	3566.63			32.8263	0.01132		32.8263	0.01574
15.8358	142.781		15.8358	3521.75			32.8329	0.00242		32.8329	0.00504
15.8423	106.93		15.8423	3489.87			32.8395	0.00222		32.8395	0.02931
15.8489	175.079		15.8489	3504.99			32.846	0.00513		32.846	-0.00494
15.8555	103.228		15.8555	3493.11			32.8526	0.00431		32.8526	0.04644
15.862	125.376		15.862	3465.23			32.8592	0.00764		32.8592	-0.00351
15.8686	181.525		15.8686	3482.35			32.8657	0.00972		32.8657	-0.00136
15.8752	127.674		15.8752	3512.47			32.8723	0.00807		32.8723	0.01791
15.8817	116.822		15.8817	3507.59			32.8789	0.00517		32.8789	0.000784964
15.8883	135.971		15.8883	3514.71			32.8854	0.00477		32.8854	0.00293
15.8948	107.12		15.8948	3506.83			32.892	0.00457		32.892	0.00365
15.9014	121.268		15.9014	3487.95			32.8986	0.01017		32.8986	-0.00491
15.908	105.417		15.908	3468.07			32.9051	0.01516		32.9051	0.0115
15.9146	118.566		15.9146	3515.19			32.9117	0.00294		32.9117	0.01864
15.9211	129.715		15.9211	3516.31			32.9183	0.00585		32.9183	-0.00705
15.9277	146.863		15.9277	3532.43			32.9248	0.01186		32.9248	0.02436
15.9342	137.012		15.9342	3508.55			32.9314	0.00856		32.9314	0.00438
15.9408	134.161		15.9408	3524.67			32.938	0.00753		32.938	0.00153
15.9474	165.309		15.9474	3534.79			32.9445	0.00899		32.9445	0.00367
15.9539	152.458		15.9539	3537.91			32.9511	0.0063		32.9511	0.01937
15.9605	196.607		15.9605	3533.03			32.9577	0.0088		32.9577	0.02437
15.9671	160.755		15.9671	3508.15			32.9642	0.00901		32.9642	0.05221
15.9736	215.904		15.9736	3521.27			32.9708	0.01006		32.9708	0.01296
15.9802	201.053		15.9802	3511.39			32.9774	0.01173		32.9774	0.0308
15.9868	216.202		15.9868	3531.51			32.9839	0.00697		32.9839	0.04437
15.9933	160.35		15.9933	3511.63			32.9905	0.00594		32.9905	0.00869
15.9999	218.499		15.9999	3526.75			32.9971	0.00719		32.9971	0.02154
16.0065	188.648		16.0065	3502.87			33.0036	0.00679		33.0036	0.01298
16.013	201.796		16.013	3496.99			33.0102	0.01032		33.0102	0.0194
16.0196	153.945		16.0196	3499.11			33.0167	0.0124		33.0167	0.01298
16.0262	235.094		16.0262	3523.23			33.0233	0.00743		33.0233	0.0451
16.0327	187.242		16.0327	3516.35			33.0299	0.00889		33.0299	0.03368
16.0393	211.391		16.0393	3489.47			33.0364	0.00745		33.0364	0.02869
16.0459	264.54		16.0459	3565.59			33.043	0.00518		33.043	0.00301
16.0524	245.689		16.0524	3518.71			33.0496	0.00457		33.0496	-0.00127
16.059	262.837		16.059	3482.83			33.0561	0.00872		33.0561	0.01015
16.0656	341.986		16.0656	3529.95			33.0627	0.00603		33.0627	0.00444
16.0721	308.135		16.0721	3536.07			33.0693	0.00335		33.0693	0.00302
16.0787	335.283		16.0787	3520.19			33.0758	0.00999		33.0758	0.04156
16.0852	352.432		16.0852	3545.31			33.0824	0.00875		33.0824	0.01444
16.0918	398.581		16.0918	3519.43			33.089	0.00524		33.089	0.0016
16.0984	393.729		16.0984	3474.55			33.0955	0.00918		33.0955	0.01516
16.1049	432.878		16.1049	3559.67			33.1021	0.00836		33.1021	0.01088
16.1115	445.027		16.1115	3529.79			33.1086	0.01231		33.1086	0.01874
16.1181	440.176		16.1181	3523.91			33.1152	0.00361		33.1152	0.01303
16.1246	469.324		16.1246	3510.03			33.1218	0.00383		33.1218	0.02731
16.1312	499.473		16.1312	3542.15			33.1283	0.00736		33.1283	0.02017
16.1378	508.622		16.1378	3523.27			33.1349	0.00758		33.1349	-0.01479
16.1443	487.77		16.1443	3529.38			33.1415	0.00883		33.1415	0.00377
16.1509	510.919		16.1509	3531.5			33.148	0.00863		33.148	0.0209
16.1575	510.068		16.1575	3499.62			33.1546	0.00677		33.1546	0.03232
16.164	438.216		16.164	3472.74			33.1612	0.0043		33.1612	0.00306
16.1706	443.365		16.1706	3506.86			33.1677	0.01052		33.1677	0.02091
16.1772	356.514		16.1772	3511.98			33.1743	0.000582976		33.1743	0.00164
16.1837	367.663		16.1837	3491.1			33.1809	0.0095		33.1809	0.03875
16.1903	293.811		16.1903	3518.22			33.1874	0.00951		33.1874	0.00878
16.1969	298.96		16.1969	3490.34			33.194	0.00641		33.194	0.02734
16.2034	291.109		16.2034	3511.46			33.2006	0.00248		33.2006	0.0252
16.21	235.257		16.21	3515.58			33.2071	0.00767		33.2071	0.000944164
16.2165	226.406		16.2165	3537.7			33.2137	0.00934		33.2137	0.0195
16.2231	178.555		16.2231	3535.82			33.2203	0.00914		33.2203	-0.00547
16.2297	200.703		16.2297	3511.94			33.2268	0.00687		33.2268	-0.00261
16.2362	175.852		16.2362	3513.06			33.2334	0.00605		33.2334	0.02094
16.2428	166.001		16.2428	3508.18			33.24	0.00896		33.24	0.0081
16.2494	176.15		16.2494	3507.3			33.2465	0.00751		33.2465	0.00596
16.2559	168.298		16.2559	3491.42			33.2531	0.01063		33.2531	0.00453
16.2625	94.4469		16.2625	3533.54			33.2597	0.01251		33.2597	0.01667
16.2691	117.596		16.2691	3516.66			33.2662	0.01106		33.2662	0.01239
16.2756	102.744		16.2756	3484.78			33.2728	0.01397		33.2728	0.01739
16.2822	109.893		16.2822	3537.9			33.2794	0.01087		33.2794	0.02524
16.2888	108.042		16.2888	3526.02			33.2859	0.01026		33.2859	0.0174
16.2953	103.19		16.2953	3497.14			33.2925	0.01379		33.2925	0.00669
16.3019	143.339		16.3019	3510.26			33.299	0.01256		33.299	-0.00401
16.3085	119.488		16.3085	3475.38			33.3056	0.01298		33.3056	0.00385
16.315	107.637		16.315	3497.5			33.3122	0.01382		33.3122	0.03025
16.3216	88.7852		16.3216	3475.62			33.3187	0.01134		33.3187	0.04667
16.3282	115.934		16.3282	3511.74			33.3253	0.01715		33.3253	0.00885
16.3347	102.083		16.3347	3505.86			33.3319	0.01571		33.3319	0.03026
16.3413	102.231		16.3413	3513.98			33.3384	0.01862		33.3384	0.01671
16.3479	118.38		16.3479	3491.1			33.345	0.0151		33.345	0.03241
16.3544	115.529		16.3544	3509.22			33.3516	0.01304		33.3516	0.00886
16.361	111.677		16.361	3504.34			33.3581	0.01325		33.3581	0.01386
16.3675	97.8261		16.3675	3541.46			33.3647	0.01223		33.3647	0.0053
16.3741	98.9748		16.3741	3529.58			33.3713	0.00415		33.3713	0.00245
16.3807	94.1235		16.3807	3503.7			33.3778	0.01059		33.3778	-0.00111
16.3872	128.272		16.3872	3508.82			33.3844	0.01702		33.3844	0.03243
16.3938	74.4209		16.3938	3516.94			33.3909	0.01413		33.3909	0.02244
16.4004	78.5696		16.4004	3513.06			33.3975	0.00958		33.3975	0.01602
16.4069	98.7183		16.4069	3528.18			33.4041	0.00772		33.4041	0.02102
16.4135	129.867		16.4135	3521.3			33.4106	0.0098		33.4106	0.01389
16.4201	105.016		16.4201	3531.42			33.4172	0.01644		33.4172	0.00247
16.4266	141.164		16.4266	3509.54			33.4238	0.01085		33.4238	0.04458
16.4332	90.3131		16.4332	3509.66			33.4303	0.01169		33.4303	0.01961
16.4398	77.4618		16.4398	3466.78			33.4369	0.00486		33.4369	0.04673
16.4463	86.6105		16.4463	3528.9			33.4435	0.00839		33.4435	0.02603
16.4529	86.7592		16.4529	3510.02			33.45	0.00633		33.45	0.01605
16.4595	126.908		16.4595	3512.14			33.4566	0.01442		33.4566	0.02176
16.466	116.057		16.466	3532.26			33.4632	0.01215		33.4632	0.02176
16.4726	85.2053		16.4726	3496.38			33.4697	0.00801		33.4697	0.00464
16.4792	93.354		16.4792	3522.5			33.4763	0.01631		33.4763	0.02462
16.4857	85.5027		16.4857	3507.62			33.4829	0.00989		33.4829	0.01321
16.4923	64.6514		16.4923	3490.74			33.4894	0.00721		33.4894	0.02677
16.4989	90.8001		16.4989	3528.86			33.496	0.00722		33.496	0.00965
16.5054	97.9488		16.5054	3527.98			33.5026	0.00743		33.5026	0.02107
16.512	78.0975		16.512	3490.1			33.5091	0.00744		33.5091	0.02107
16.5185	97.2462		16.5185	3483.22			33.5157	0.00931		33.5157	-0.00319
16.5251	78.3949		16.5251	3461.34			33.5223	0.00704		33.5223	0.02607
16.5317	108.544		16.5317	3490.46			33.5288	0.01368		33.5288	0.02037
16.5382	101.692		16.5382	3515.58			33.5354	0.00437		33.5354	0.01894
16.5448	109.841		16.5448	3504.7			33.5419	0.00582		33.5419	0.00539
16.5514	61.9897		16.5514	3481.82			33.5485	0.00708		33.5485	0.02109
16.5579	112.138		16.5579	3500.94			33.5551	0.01164		33.5551	0.00825
16.5645	113.287		16.5645	3479.06			33.5617	4.78717e-05		33.5617	0.0318
16.5711	93.4358		16.5711	3521.18			33.5682	0.00379		33.5682	0.04108
16.5776	89.5845		16.5776	3514.3			33.5748	0.01105		33.5748	0.03538
16.5842	127.733		16.5842	3491.42			33.5813	0.00443		33.5813	0.03181
16.5908	75.882		16.5908	3499.54			33.5879	0.01024		33.5879	0.03895
16.5973	80.0306		16.5973	3519.66			33.5945	0.00651		33.5945	-0.00743
16.6039	59.1793		16.6039	3515.78			33.601	0.0117		33.601	0.02183
16.6105	96.3281		16.6105	3493.9			33.6076	0.00529		33.6076	0.00114
16.617	111.477		16.617	3533.02			33.6142	0.00965		33.6142	0.03325
16.6236	58.6255		16.6236	3504.14			33.6207	0.00738		33.6207	0.06109
16.6302	93.7742		16.6302	3516.26			33.6273	0.00324		33.6273	0.01756
16.6367	77.9228		16.6367	3523.38			33.6339	0.00698		33.6339	0.03326
16.6433	96.0716		16.6433	3503.5			33.6404	0.00595		33.6404	0.01614
16.6498	54.2203		16.6498	3516.62			33.647	0.00347		33.647	0.014
16.6564	79.3689		16.6564	3517.74			33.6536	0.01032		33.6536	0.01686
16.663	77.5177		16.663	3514.86			33.6601	0.00618		33.6601	0.00545
16.6695	80.6663		16.6695	3515.98			33.6667	0.0035		33.6667	0.02686
16.6761	107.815		16.6761	3514.1			33.6733	0.00703		33.6733	0.04042
16.6827	77.9638		16.6827	3484.22			33.6798	0.01305		33.6798	0.0183
16.6892	63.1125		16.6892	3501.34			33.6864	0.0058		33.6864	0.039
16.6958	52.2612		16.6958	3494.46			33.693	0.00021771		33.693	0.02972
16.7024	78.4099		16.7024	3465.58			33.6995	0.00644		33.6995	0.03401
16.7089	82.5585		16.7089	3477.7			33.7061	0.00687		33.7061	0.02902
16.7155	72.7073		16.7155	3497.82			33.7126	0.01226		33.7126	0.02902
16.7221	90.856		16.7221	3504.94			33.7192	0.00833		33.7192	0.01832
16.7286	80.0046		16.7286	3500.06			33.7258	0.00254		33.7258	0.0012
16.7352	89.1534		16.7352	3507.18			33.7323	0.00856		33.7323	0.02332
16.7418	92.302		16.7418	3504.3			33.7389	0.00608		33.7389	0.01262
16.7483	91.4507		16.7483	3523.42			33.7455	0.0063		33.7455	0.03688
16.7549	69.5995		16.7549	3496.54			33.752	0.0061		33.752	0.02618
16.7614	99.7481		16.7614	3517.66			33.7586	0.0059		33.7586	0.01905
16.768	41.8969		16.768	3485.78			33.7652	0.00591		33.7652	0.04118
16.7746	110.046		16.7746	3483.9			33.7717	0.00529		33.7717	0.02976
16.7812	44.1942		16.7812	3480.02			33.7783	0.01255		33.7783	0.01407
16.7877	75.343		16.7877	3513.14			33.7849	0.01256		33.7849	0.00337
16.7943	111.492		16.7943	3496.26			33.7914	0.00635		33.7914	0.03619
16.8008	52.6404		16.8008	3526.38			33.798	0.00678		33.798	0.02335
16.8074	99.7891		16.8074	3485.5			33.8046	0.00243		33.8046	0.02264
16.814	70.9378		16.814	3522.62			33.8111	0.01177		33.8111	0.0255
16.8205	64.0865		16.8205	3487.74			33.8177	0.00328		33.8177	0.00695
16.8271	73.2352		16.8271	3490.86			33.8242	0.00412		33.8242	0.03478
16.8337	90.3839		16.8337	3498.98			33.8308	0.000188815		33.8308	0.02408
16.8402	89.5326		16.8402	3519.1			33.8374	0.00724		33.8374	0.04906
16.8468	136.681		16.8468	3516.22			33.8439	0.00456		33.8439	0.00982
16.8534	96.83		16.8534	3487.34			33.8505	0.00892		33.8505	0.03908
16.8599	122.979		16.8599	3466.46			33.8571	0.00375		33.8571	0.00411
16.8665	74.1274		16.8665	3490.58			33.8636	0.0137		33.8636	0.01125
16.8731	85.2761		16.8731	3491.7			33.8702	0.00252		33.8702	0.02838
16.8796	73.4248		16.8796	3478.82			33.8768	0.00874		33.8768	0.00555
16.8862	76.5735		16.8862	3479.94			33.8833	0.00212		33.8833	0.0184
16.8927	79.7222		16.8927	3494.06			33.8899	0.00254		33.8899	0.0077
16.8993	88.8709		16.8993	3484.18			33.8965	0.00898		33.8965	0.00271
16.9059	44.0196		16.9059	3463.3			33.903	0.0065		33.903	0.03339
16.9124	85.1683		16.9124	3507.42			33.9096	0.00526		33.9096	0.02697
16.919	57.317		16.919	3535.54			33.9162	0.01626		33.9162	0.02698
16.9256	96.4657		16.9256	3445.66			33.9227	0.00943		33.9227	0.0177
16.9321	69.6144		16.9321	3508.78			33.9293	0.01213		33.9293	0.00843
16.9387	120.763		16.9387	3482.9			33.9359	0.00633		33.9359	0.01557
16.9453	66.9118		16.9453	3484.02			33.9424	0.00904		33.9424	0.01486
16.9518	59.0605		16.9518	3502.14			33.949	0.00428		33.949	0.02628
16.9584	97.2092		16.9584	3524.26			33.9556	0.00449		33.9556	0.02271
16.965	91.3579		16.965	3468.38			33.9621	0.01176		33.9621	0.01844
16.9715	74.5066		16.9715	3503.5			33.9687	0.00638		33.9687	0.02486
16.9781	89.6553		16.9781	3505.62			33.9753	0.00639		33.9753	0.04271
16.9847	61.804		16.9847	3485.74			33.9818	0.00536		33.9818	0.01916
16.9912	64.9527		16.9912	3517.86			33.9884	0.000185395		33.9884	0.01631
16.9978	85.1014		16.9978	3521.98			33.995	-0.000220564		33.995	0.03487
17.0044	114.25		17.0044	3481.1			34.0015	0.0087		34.0015	0.04129
17.0109	64.3988		17.0109	3518.22			34.0081	0.00228		34.0081	0.03773
17.0175	103.547		17.0175	3481.34			34.0146	0.0083		34.0146	0.03273
17.0241	72.6962		17.0241	3503.46			34.0212	0.0081		34.0212	0.02917
17.0306	111.845		17.0306	3502.58			34.0278	0.00811		34.0278	0.03988
17.0372	85.9936		17.0372	3498.7			34.0343	0.00605		34.0343	0.01847
17.0437	80.1423		17.0437	3486.82			34.0409	0.00378		34.0409	0.05558
17.0503	67.291		17.0503	3495.94			34.0475	0.00959		34.0475	0.05059
17.0569	74.4397		17.0569	3471.06			34.054	0.00421		34.054	0.01563
17.0634	127.588		17.0634	3494.18			34.0606	0.00629		34.0606	0.04489
17.07	62.7371		17.07	3489.3			34.0672	0.00319		34.0672	0.05631
17.0766	93.8858		17.0766	3498.42			34.0737	0.01273		34.0737	0.01492
17.0831	84.0345		17.0831	3487.54			34.0803	0.00984		34.0803	0.02563
17.0897	85.1832		17.0897	3492.66			34.0869	0.01026		34.0869	0.02492
17.0963	38.3319		17.0963	3516.78			34.0934	0.00281		34.0934	0.0292
17.1028	52.4806		17.1028	3490.9			34.1	0.00945		34.1	0.01208
17.1094	106.629		17.1094	3467.02			34.1065	0.00904		34.1065	0.04848
17.116	84.778		17.116	3480.14			34.1131	0.01154		34.1131	0.04777
17.1225	73.9267		17.1225	3491.26			34.1197	0.00699		34.1197	0.04634
17.1291	68.0754		17.1291	3505.37			34.1262	0.00906		34.1262	0.04492
17.1357	71.2241		17.1357	3497.49			34.1328	0.01424		34.1328	0.03636
17.1422	62.3728		17.1422	3467.61			34.1394	0.00989		34.1394	0.03279
17.1488	98.5215		17.1488	3492.73			34.1459	0.01486		34.1459	0.07062
17.1554	48.6702		17.1554	3474.85			34.1525	0.00719		34.1525	0.04707
17.1619	94.8189		17.1619	3477.97			34.1591	0.01279		34.1591	0.03209
17.1685	85.9676		17.1685	3499.09			34.1656	0.00471		34.1656	0.01925
17.175	92.1163		17.175	3539.21			34.1722	0.01486		34.1722	0.04708
17.1816	88.265		17.1816	3524.33			34.1788	0.00263		34.1788	0.03495
17.1882	95.4137		17.1882	3495.45			34.1853	0.01341		34.1853	0.03853
17.1947	101.562		17.1947	3494.57			34.1919	0.00802		34.1919	0.02997
17.2013	80.7111		17.2013	3499.69			34.1985	0.01507		34.1985	0.02283
17.2079	51.8598		17.2079	3499.81			34.205	0.00947		34.205	0.03069
17.2144	108.008		17.2144	3487.93			34.2116	0.00388		34.2116	0.06708
17.221	68.1572		17.221	3514.05			34.2182	0.00325		34.2182	0.04068
17.2276	118.306		17.2276	3509.17			34.2247	0.0045		34.2247	0.03997
17.2341	76.4546		17.2341	3533.29			34.2313	0.00553		34.2313	0.03641
17.2407	74.6033		17.2407	3502.41			34.2379	0.00802		34.2379	0.03998
17.2473	101.752		17.2473	3491.53			34.2444	0.00761		34.2444	0.04141
17.2538	127.901		17.2538	3504.65			34.251	0.0132		34.251	0.03642
17.2604	56.0494		17.2604	3509.77			34.2576	0.01258		34.2576	0.02358
17.267	104.198		17.267	3488.89			34.2641	0.00823		34.2641	0.02286
17.2735	114.347		17.2735	3519.01			34.2707	0.00761		34.2707	0.01787
17.2801	80.4955		17.2801	3485.13			34.2773	0.00988		34.2773	0.03357
17.2867	59.6442		17.2867	3517.25			34.2838	0.00678		34.2838	0.06426
17.2932	85.7929		17.2932	3531.37			34.2904	0.01133		34.2904	0.03429
17.2998	71.9416		17.2998	3499.49			34.2969	0.01714		34.2969	0.05
17.3064	86.0903		17.3064	3516.61			34.3035	0.01424		34.3035	0.02645
17.3129	72.239		17.3129	3511.73			34.3101	0.01133		34.3101	0.05571
17.3195	104.388		17.3195	3493.85			34.3166	0.00595		34.3166	0.07284
17.326	109.536		17.326	3496.97			34.3232	0.00864		34.3232	0.03003
17.3326	104.685		17.3326	3500.09			34.3298	0.01009		34.3298	0.04787
17.3392	83.8338		17.3392	3516.21			34.3363	0.00905		34.3363	0.03075
17.3457	108.982		17.3457	3471.33			34.3429	0.00926		34.3429	0.0386
17.3523	70.1312		17.3523	3478.45			34.3495	0.00491		34.3495	0.04431
17.3589	130.28		17.3589	3486.57			34.356	-0.000270624		34.356	0.02434
17.3654	87.4286		17.3654	3488.69			34.3626	0.01009		34.3626	0.05931
17.372	99.5773		17.372	3517.81			34.3692	0.0074		34.3692	0.01221
17.3786	99.726		17.3786	3464.93			34.3757	0.00429		34.3757	0.06074
17.3851	93.8747		17.3851	3479.05			34.3823	0.01527		34.3823	0.05289
17.3917	74.0234		17.3917	3455.17			34.3889	0.0103		34.3889	0.02507
17.3983	82.1721		17.3983	3490.29			34.3954	0.0076		34.3954	0.05575
17.4048	98.3208		17.4048	3523.41			34.402	0.01071		34.402	0.03934
17.4114	91.4695		17.4114	3493.53			34.4085	0.01071		34.4085	0.04506
17.418	90.6182		17.418	3499.65			34.4151	0.00367		34.4151	0.0629
17.4245	117.767		17.4245	3496.77			34.4217	0.00677		34.4217	0.05148
17.4311	53.9156		17.4311	3489.89			34.4282	0.00532		34.4282	0.05363
17.4377	93.0643		17.4377	3483.01			34.4348	0.01465		34.4348	0.03579
17.4442	106.213		17.4442	3474.13			34.4414	0.0074		34.4414	0.04008
17.4508	106.362		17.4508	3456.25			34.4479	0.00802		34.4479	0.05078
17.4574	105.51		17.4574	3489.37			34.4545	0.01486		34.4545	0.0251
17.4639	76.6591		17.4639	3488.49			34.4611	0.01278		34.4611	0.04151
17.4705	101.808		17.4705	3450.61			34.4676	0.0074		34.4676	0.03652
17.477	51.9565		17.477	3476.73			34.4742	0.00366		34.4742	0.04009
17.4836	74.1052		17.4836	3475.85			34.4808	0.00532		34.4808	0.02868
17.4902	106.254		17.4902	3492.97			34.4873	0.00553		34.4873	0.05223
17.4967	98.4026		17.4967	3495.09			34.4939	0.00553		34.4939	0.0451
17.5033	98.5513		17.5033	3525.21			34.5005	0.00449		34.5005	0.04296
17.5099	91.7		17.5099	3487.33			34.507	0.00139		34.507	0.05509
17.5164	80.8487		17.5164	3467.45			34.5136	0.01071		34.5136	0.0501
17.523	98.9974		17.523	3492.57			34.5202	0.00864		34.5202	0.08079
17.5296	47.1461		17.5296	3469.69			34.5267	0.00657		34.5267	0.05225
17.5361	112.295		17.5361	3494.81			34.5333	0.00822		34.5333	0.04369
17.5427	105.443		17.5427	3508.93			34.5399	0.01009		34.5399	0.03228
17.5493	85.5922		17.5493	3495.05			34.5464	0.00843		34.5464	0.02443
17.5558	87.7409		17.5558	3524.17			34.553	0.00574		34.553	0.05012
17.5624	89.8896		17.5624	3477.29			34.5596	0.01154		34.5596	0.07082
17.569	74.0383		17.569	3488.41			34.5661	-0.000688051		34.5661	0.08081
17.5755	113.187		17.5755	3515.53			34.5727	0.00843		34.5727	0.06654
17.5821	91.3357		17.5821	3507.65			34.5792	0.01382		34.5792	0.07368
17.5887	98.4844		17.5887	3502.77			34.5858	0.00325		34.5858	0.05656
17.5952	77.6331		17.5952	3513.89			34.5924	0.01278		34.5924	0.05442
17.6018	76.7818		17.6018	3494.01			34.5989	0.00574		34.5989	0.06513
17.6084	92.9305		17.6084	3501.13			34.6055	0.00532		34.6055	0.06513
17.6149	92.0792		17.6149	3508.25			34.6121	0.01133		34.6121	0.08654
17.6215	61.2279		17.6215	3484.37			34.6186	0.00947		34.6186	0.063
17.6281	78.3766		17.6281	3476.49			34.6252	0.00884		34.6252	0.07156
17.6346	92.5253		17.6346	3484.61			34.6318	0.00428		34.6318	0.08084
17.6412	112.674		17.6412	3493.73			34.6383	0.00698		34.6383	0.08085
17.6477	94.8227		17.6477	3488.85			34.6449	0.00781		34.6449	0.078
17.6543	94.9714		17.6543	3489.97			34.6515	0.00801		34.6515	0.0623
17.6609	109.12		17.6609	3509.09			34.658	0.00946		34.658	0.05089
17.6674	74.2688		17.6674	3504.21			34.6646	0.0134		34.6646	0.06373
17.674	109.418		17.674	3514.33			34.6712	0.00781		34.6712	0.07159
17.6806	113.566		17.6806	3494.45			34.6777	0.00221		34.6777	0.06089
17.6871	98.7149		17.6871	3493.57			34.6843	0.00325		34.6843	0.09942
17.6937	106.864		17.6937	3473.69			34.6908	0.00594		34.6908	0.08301
17.7003	89.0123		17.7003	3515.81			34.6974	0.0076		34.6974	0.07017
17.7068	93.161		17.7068	3495.93			34.704	0.002		34.704	0.09301
17.7134	96.3097		17.7134	3480.05			34.7105	0.01112		34.7105	0.0609
17.72	85.4584		17.72	3453.17			34.7171	0.00884		34.7171	0.06733
17.7265	127.607		17.7265	3518.29			34.7237	0.01029		34.7237	0.06448
17.7331	102.756		17.7331	3520.41			34.7302	0.00781		34.7302	0.07518
17.7397	112.904		17.7397	3462.53			34.7368	0.01091		34.7368	0.0809
17.7462	117.053		17.7462	3458.65			34.7434	0.01174		34.7434	0.06449
17.7528	119.202		17.7528	3493.77			34.7499	0.00781		34.7499	0.06663
17.7594	100.351		17.7594	3489.89			34.7565	0.00532		34.7565	0.07805
17.7659	105.499		17.7659	3480.01			34.7631	0.01154		34.7631	0.08376
17.7725	70.648		17.7725	3471.13			34.7696	0.00843		34.7696	0.06307
17.7791	90.7967		17.7791	3447.25			34.7762	0.01029		34.7762	0.08805
17.7856	102.945		17.7856	3497.37			34.7828	0.00635		34.7828	0.08377
17.7922	87.0941		17.7922	3484.49			34.7893	0.00863		34.7893	0.08235
17.7987	60.2428		17.7987	3527.61			34.7959	0.00905		34.7959	0.11161
17.8053	67.3915		17.8053	3503.73			34.8025	0.01091		34.8025	0.09734
17.8119	139.54		17.8119	3479.85			34.809	0.00801		34.809	0.07308
17.8184	88.6889		17.8184	3503.97			34.8156	0.00573		34.8156	0.09877
17.825	156.838		17.825	3461.09			34.8222	0.01236		34.8222	0.11876
17.8316	105.986		17.8316	3462.21			34.8287	0.00428		34.8287	0.10092
17.8381	80.135		17.8381	3468.33			34.8353	0.0105		34.8353	0.09736
17.8447	114.284		17.8447	3483.45			34.8419	0.00905		34.8419	0.10521
17.8513	122.432		17.8513	3489.57			34.8484	0.00739		34.8484	0.09522
17.8578	100.581		17.8578	3485.69			34.855	0.00801		34.855	0.11877
17.8644	110.73		17.8644	3463.87			34.8616	0.00884		34.8616	0.1095
17.871	71.8785		17.871	3516.05			34.8681	0.00925		34.8681	0.13162
17.8775	95.0272		17.8775	3502.22			34.8747	0.00801		34.8747	0.11807
17.8841	89.1759		17.8841	3494.4			34.8812	0.02024		34.8812	0.10095
17.8907	93.3246		17.8907	3447.58			34.8878	0.01216		34.8878	0.09881
17.8972	121.473		17.8972	3502.75			34.8944	0.0105		34.8944	0.10095
17.9038	81.622		17.9038	3482.93			34.9009	0.0107		34.9009	0.09667
17.9104	98.7707		17.9104	3516.11			34.9075	0.00366		34.9075	0.13093
17.9169	77.9194		17.9169	3528.28			34.9141	0.01029		34.9141	0.15805
17.9235	95.0681		17.9235	3489.46			34.9206	0.01485		34.9206	0.13022
17.9301	76.2168		17.9301	3489.64			34.9272	0.01236		34.9272	0.08812
17.9366	102.366		17.9366	3503.81			34.9338	0.00842		34.9338	0.13166
17.9432	131.514		17.9432	3506.99			34.9403	0.01257		34.9403	0.14165
17.9497	49.6629		17.9497	3517.16			34.9469	0.01319		34.9469	0.14522
17.9563	90.8116		17.9563	3466.34			34.9535	0.01837		34.9535	0.14594
17.9629	142.96		17.9629	3492.52			34.96	0.01671		34.96	0.12667
17.9694	81.109		17.9694	3507.69			34.9666	0.00905		34.9666	0.14023
17.976	78.2577		17.976	3497.87			34.9731	0.00594		34.9731	0.14595
17.9826	117.406		17.9826	3478.05			34.9797	0.01174		34.9797	0.14167
17.9891	74.5551		17.9891	3502.22			34.9863	0.01153		34.9863	0.14167
17.9957	114.704		17.9957	3492.4			34.9928	0.01236		34.9928	0.13597
18.0023	88.8525		18.0023	3502.58			34.9994	0.02293		34.9994	0.16166
18.0088	105.001		18.0088	3483.75			35.006	0.01733		35.006	0.16737
18.0154	84.1499		18.0154	3513.93			35.0125	0.01526		35.0125	0.14097
18.022	93.2986		18.022	3477.11			35.0191	0.01381		35.0191	0.18522
18.0285	80.4473		18.0285	3471.28			35.0257	0.01381		35.0257	0.18379
18.0351	115.596		18.0351	3468.46			35.0322	0.01505		35.0322	0.1838
18.0417	100.745		18.0417	3516.64			35.0388	0.01796		35.0388	0.21163
18.0482	65.8934		18.0482	3485.81			35.0454	0.02396		35.0454	0.20164
18.0548	79.0421		18.0548	3499.99			35.0519	0.02023		35.0519	0.19237
18.0614	91.1908		18.0614	3495.17			35.0585	0.0134		35.0585	0.19594
18.0679	96.3395		18.0679	3515.34			35.0651	0.02376		35.0651	0.21664
18.0745	62.4882		18.0745	3480.52			35.0716	0.02687		35.0716	0.25161
18.081	67.6369		18.081	3494.7			35.0782	0.02396		35.0782	0.23948
18.0876	71.7856		18.0876	3505.87			35.0848	0.02977		35.0848	0.23235
18.0942	88.9343		18.0942	3521.05			35.0913	0.02977		35.0913	0.22165
18.1007	95.083		18.1007	3500.22			35.0979	0.02645		35.0979	0.2666
18.1073	97.2317		18.1073	3496.4			35.1045	0.02873		35.1045	0.2502
18.1139	82.3804		18.1139	3538.58			35.111	0.03039		35.111	0.26732
18.1204	80.5291		18.1204	3508.75			35.1176	0.02894		35.1176	0.29516
18.127	97.6778		18.127	3481.93			35.1242	0.04096		35.1242	0.29231
18.1336	88.8265		18.1336	3508.11			35.1307	0.03287		35.1307	0.28803
18.1401	82.9752		18.1401	3472.28			35.1373	0.03391		35.1373	0.32514
18.1467	85.1239		18.1467	3490.46			35.1439	0.03909		35.1439	0.31158
18.1533	96.2726		18.1533	3460.64			35.1504	0.03474		35.1504	0.35369
18.1598	91.4213		18.1598	3451.81			35.157	0.03723		35.157	0.36297
18.1664	78.57		18.1664	3472.99			35.1635	0.02832		35.1635	0.34156
18.173	89.7187		18.173	3482.17			35.1701	0.02417		35.1701	0.38795
18.1795	63.8674		18.1795	3486.34			35.1767	0.03598		35.1767	0.39509
18.1861	96.0161		18.1861	3509.52			35.1832	0.03329		35.1832	0.42792
18.1927	113.165		18.1927	3478.7			35.1898	0.03909		35.1898	0.43577
18.1992	74.3135		18.1992	3491.87			35.1964	0.05297		35.1964	0.45576
18.2058	83.4622		18.2058	3487.05			35.2029	0.0509		35.2029	0.4736
18.2124	89.6109		18.2124	3511.23			35.2095	0.05007		35.2095	0.46789
18.2189	119.76		18.2189	3493.4			35.2161	0.04945		35.2161	0.49644
18.2255	97.9083		18.2255	3497.58			35.2226	0.05733		35.2226	0.50287
18.232	88.057		18.232	3495.76			35.2292	0.06375		35.2292	0.53355
18.2386	63.2057		18.2386	3506.93			35.2358	0.06603		35.2358	0.53712
18.2452	74.3544		18.2452	3495.11			35.2423	0.07805		35.2423	0.54498
18.2517	131.503		18.2517	3471.29			35.2489	0.08012		35.2489	0.57638
18.2583	84.6518		18.2583	3501.46			35.2555	0.10064		35.2555	0.60278
18.2649	87.8005		18.2649	3514.64			35.262	0.1083		35.262	0.6242
18.2714	86.9492		18.2714	3510.81			35.2686	0.1284		35.2686	0.60422
18.278	80.0979		18.278	3479.99			35.2751	0.14187		35.2751	0.64989
18.2846	86.2466		18.2846	3473.17			35.2817	0.16197		35.2817	0.6292
18.2911	73.3953		18.2911	3491.34			35.2883	0.18353		35.2883	0.64419
18.2977	118.544		18.2977	3501.52			35.2948	0.20363		35.2948	0.64562
18.3043	66.6927		18.3043	3500.7			35.3014	0.2343		35.3014	0.64134
18.3108	109.841		18.3108	3491.87			35.308	0.27015		35.308	0.63278
18.3174	91.9901		18.3174	3502.05			35.3145	0.31698		35.3145	0.66704
18.3239	91.1388		18.3239	3503.23			35.3211	0.35739		35.3211	0.6806
18.3305	74.2875		18.3305	3502.4			35.3277	0.39966		35.3277	0.68274
18.3371	79.4362		18.3371	3501.58			35.3342	0.40981		35.3342	0.65135
18.3437	79.5849		18.3437	3465.76			35.3408	0.44877		35.3408	0.61424
18.3502	117.734		18.3502	3493.93			35.3474	0.47219		35.3474	0.64422
18.3568	106.882		18.3568	3445.11			35.3539	0.45167		35.3539	0.64065
18.3634	87.031		18.3634	3448.29			35.3605	0.40878		35.3605	0.61639
18.3699	99.1797		18.3699	3497.46			35.3671	0.37438		35.3671	0.56716
18.3765	83.3284		18.3765	3498.64			35.3736	0.32837		35.3736	0.51935
18.383	115.477		18.383	3465.82			35.3802	0.31698		35.3802	0.56788
18.3896	120.626		18.3896	3514.99			35.3868	0.27926		35.3868	0.52221
18.3962	105.775		18.3962	3491.17			35.3933	0.25605		35.3933	0.59429
18.4027	94.9232		18.4027	3494.35			35.3999	0.20881		35.3999	0.56575
18.4093	93.0719		18.4093	3485.52			35.4064	0.22621		35.4064	0.54006
18.4159	119.221		18.4159	3504.7			35.413	0.23264		35.413	0.49654
18.4224	82.3693		18.4224	3524.87			35.4196	0.22704		35.4196	0.41662
18.429	58.518		18.429	3512.05			35.4261	0.23906		35.4261	0.43945
18.4356	74.6667		18.4356	3481.23			35.4327	0.24175		35.4327	0.42947
18.4421	85.8154		18.4421	3503.4			35.4393	0.23782		35.4393	0.40521
18.4487	126.964		18.4487	3482.58			35.4458	0.21005		35.4458	0.41948
18.4553	94.1128		18.4553	3507.76			35.4524	0.19098		35.4524	0.38309
18.4618	105.262		18.4618	3501.93			35.459	0.1686		35.459	0.35669
18.4684	119.41		18.4684	3446.11			35.4655	0.14498		35.4655	0.36169
18.4749	92.5589		18.4749	3493.29			35.4721	0.11472		35.4721	0.33244
18.4815	84.7076		18.4815	3522.46			35.4787	0.09483		35.4787	0.346
18.4881	112.856		18.4881	3504.64			35.4852	0.08302		35.4852	0.3196
18.4947	97.005		18.4947	3486.82			35.4918	0.07908		35.4918	0.3196
18.5012	86.1537		18.5012	3551.99			35.4984	0.05401		35.4984	0.30248
18.5078	109.302		18.5078	3490.17			35.5049	0.04613		35.5049	0.27322
18.5143	88.4511		18.5143	3484.35			35.5115	0.04033		35.5115	0.27394
18.5209	77.5998		18.5209	3491.52			35.5181	0.03142		35.5181	0.28037
18.5275	84.7485		18.5275	3496.7			35.5246	0.03764		35.5246	0.24897
18.534	69.8972		18.534	3488.88			35.5312	0.03308		35.5312	0.23114
18.5406	90.0459		18.5406	3480.05			35.5378	0.02665		35.5378	0.18547
18.5472	95.1946		18.5472	3513.23			35.5443	0.02727		35.5443	0.22686
18.5537	111.343		18.5537	3474.41			35.5509	0.02748		35.5509	0.21259
18.5603	91.492		18.5603	3516.58			35.5575	0.02085		35.5575	0.18048
18.5669	100.641		18.5669	3501.76			35.564	0.01836		35.564	0.20261
18.5734	123.789		18.5734	3488.93			35.5706	0.02396		35.5706	0.22616
18.58	90.9381		18.58	3498.11			35.5772	0.01857		35.5772	0.17621
18.5866	73.0868		18.5866	3532.29			35.5837	0.02334		35.5837	0.1805
18.5931	111.236		18.5931	3477.46			35.5903	0.00945		35.5903	0.14125
18.5997	90.3842		18.5997	3514.64			35.5968	0.01898		35.5968	0.14625
18.6063	100.533		18.6063	3480.82			35.6034	0.0136		35.6034	0.16552
18.6128	80.6816		18.6128	3484.99			35.61	0.02064		35.61	0.16053
18.6194	82.8303		18.6194	3527.17			35.6165	0.01318		35.6165	0.13841
18.6259	132.979		18.6259	3494.35			35.6231	0.01505		35.6231	0.12842
18.6325	111.128		18.6325	3509.52			35.6297	0.01608		35.6297	0.16482
18.6391	137.276		18.6391	3501.7			35.6362	0.01629		35.6362	0.13271
18.6456	89.4251		18.6456	3517.88			35.6428	0.00821		35.6428	0.1427
18.6522	96.5738		18.6522	3505.05			35.6494	0.01422		35.6494	0.11844
18.6588	88.7225		18.6588	3476.23			35.6559	0.01484		35.6559	0.12487
18.6653	108.871		18.6653	3529.41			35.6625	0.01587		35.6625	0.12059
18.6719	111.02		18.6719	3505.58			35.6691	0.01339		35.6691	0.11774
18.6785	83.1686		18.6785	3510.76			35.6756	0.00676		35.6756	0.11632
18.685	80.3173		18.685	3505.94			35.6822	0.01339		35.6822	0.13059
18.6916	121.466		18.6916	3505.11			35.6887	0.01152		35.6887	0.09777
18.6982	108.615		18.6982	3465.29			35.6953	0.01194		35.6953	0.07851
18.7047	98.7634		18.7047	3504.47			35.7019	0.008		35.7019	0.09778
18.7113	77.9121		18.7113	3498.64			35.7084	0.01774		35.7084	0.08708
18.7179	86.0608		18.7179	3501.82			35.715	0.008		35.715	0.08066
18.7244	76.2095		18.7244	3472			35.7216	0.01028		35.7216	0.09636
18.731	116.358		18.731	3502.17			35.7281	0.01297		35.7281	0.10849
18.7376	63.5069		18.7376	3475.35			35.7347	0.00613		35.7347	0.09851
18.7441	118.656		18.7441	3527.52			35.7413	0.00758		35.7413	0.12919
18.7507	78.8043		18.7507	3489.7			35.7478	0.00634		35.7478	0.10279
18.7572	102.953		18.7572	3494.88			35.7544	0.01691		35.7544	0.09138
18.7638	75.1017		18.7638	3478.05			35.761	0.01359		35.761	0.08068
18.7704	90.2505		18.7704	3521.23			35.7675	0.01007		35.7675	0.10851
18.7769	109.399		18.7769	3489.41			35.7741	0.01111		35.7741	0.0971
18.7835	97.5478		18.7835	3500.58			35.7807	0.00821		35.7807	0.12065
18.7901	109.697		18.7901	3476.76			35.7872	0.00841		35.7872	0.08069
18.7966	97.8452		18.7966	3513.94			35.7938	0.0109		35.7938	0.10424
18.8032	96.9939		18.8032	3463.11			35.8004	0.01152		35.8004	0.07642
18.8098	51.1427		18.8098	3536.29			35.8069	0.00593		35.8069	0.08784
18.8163	106.291		18.8163	3484.47			35.8135	0.01214		35.8135	0.07428
18.8229	81.44		18.8229	3488.64			35.8201	0.00986		35.8201	0.09569
18.8295	96.5888		18.8295	3514.82			35.8266	0.01111		35.8266	0.06144
18.836	113.737		18.836	3453			35.8332	0.01256		35.8332	0.08714
18.8426	108.886		18.8426	3521.17			35.8398	0.0167		35.8398	0.06359
18.8492	110.035		18.8492	3480.35			35.8463	0.00841		35.8463	0.06217
18.8557	83.1835		18.8557	3496.53			35.8529	0.00738		35.8529	0.07145
18.8623	83.3323		18.8623	3467.7			35.8595	0.00883		35.8595	0.06788
18.8689	102.481		18.8689	3490.88			35.866	0.00965		35.866	0.0636
18.8754	44.6296		18.8754	3482.06			35.8726	0.01193		35.8726	0.05362
18.882	106.778		18.882	3525.23			35.8791	0.00924		35.8791	0.08216
18.8886	86.927		18.8886	3516.41			35.8857	0.00883		35.8857	0.07003
18.8951	97.0757		18.8951	3518.58			35.8923	0.00945		35.8923	0.05291
18.9017	90.2245		18.9017	3515.76			35.8988	0.000950872		35.8988	0.07504
18.9082	92.3731		18.9082	3481.94			35.9054	0.00427		35.9054	0.05435
18.9148	105.522		18.9148	3508.11			35.912	0.00903		35.912	0.09003
18.9214	97.6706		18.9214	3518.29			35.9185	0.00468		35.9185	0.0672
18.9279	114.819		18.9279	3505.47			35.9251	0.00883		35.9251	0.06292
18.9345	134.968		18.9345	3535.64			35.9317	0.00841		35.9317	0.06578
18.9411	115.117		18.9411	3501.82			35.9382	0.0109		35.9382	0.10217
18.9476	70.2653		18.9476	3478			35.9448	0.0082		35.9448	0.07434
18.9542	143.414		18.9542	3476.17			35.9514	0.00509		35.9514	0.06579
18.9608	80.5627		18.9608	3514.35			35.9579	0.00261		35.9579	0.06008
18.9673	92.7115		18.9673	3482.53			35.9645	0.00737		35.9645	0.0401
18.9739	93.8602		18.9739	3490.7			35.971	0.00199		35.971	0.06294
18.9805	121.009		18.9805	3491.78			35.9776	0.00489		35.9776	0.0237
18.987	92.1576		18.987	3475.81			35.9842	0.00551		35.9842	0.07008
18.9936	110.306		18.9936	3477.83			35.9907	0.00903		35.9907	0.03369
19.0002	126.455		19.0002	3493.86			35.9973	0.00903		35.9973	0.04725
19.0067	71.6037		19.0067	3495.89			36.0039	0.0109		36.0039	0.0601
19.0133	100.752		19.0133	3512.91			36.0104	0.00489		36.0104	0.04298
19.0199	83.9011		19.0199	3485.94			36.017	0.00592		36.017	0.05725
19.0264	92.0498		19.0264	3519.97			36.0236	0.00862		36.0236	0.03728
19.033	90.1985		19.033	3502.99			36.0301	0.01069		36.0301	0.05441
19.0395	97.3472		19.0395	3523.02			36.0367	0.00882		36.0367	0.05512
19.0461	135.496		19.0461	3496.05			36.0433	0.00903		36.0433	0.04942
19.0527	87.6446		19.0527	3505.07			36.0498	0.00799		36.0498	0.04442
19.0592	83.7933		19.0592	3503.1			36.0564	0.00468		36.0564	0.04443
19.0658	97.942		19.0658	3514.12			36.063	0.0082		36.063	0.03944
19.0724	76.0907		19.0724	3472.15			36.0695	0.01152		36.0695	0.05157
19.0789	98.2394		19.0789	3497.18			36.0761	0.01172		36.0761	0.05086
19.0855	64.3881		19.0855	3524.2			36.0827	0.00986		36.0827	0.03445
19.0921	118.537		19.0921	3505.23			36.0892	0.00986		36.0892	0.03731
19.0986	107.685		19.0986	3516.26			36.0958	0.00592		36.0958	0.04873
19.1052	89.8342		19.1052	3490.28			36.1024	0.00675		36.1024	0.07656
19.1118	92.9829		19.1118	3483.31			36.1089	0.00385		36.1089	0.06515
19.1183	111.132		19.1183	3472.34			36.1155	0.00716		36.1155	0.0573
19.1249	70.2803		19.1249	3524.36			36.1221	0.00509		36.1221	0.05231
19.1315	110.429		19.1315	3478.39			36.1286	0.00903		36.1286	0.0359
19.138	57.5777		19.138	3488.42			36.1352	0.00944		36.1352	0.0409
19.1446	105.726		19.1446	3479.44			36.1418	0.00861		36.1418	0.04732
19.1512	92.8751		19.1512	3472.47			36.1483	0.00426		36.1483	0.05874
19.1577	72.0238		19.1577	3507.49			36.1549	0.01214		36.1549	0.03877
19.1643	97.1725		19.1643	3496.52			36.1614	0.00779		36.1614	0.02735
19.1709	118.321		19.1709	3512.55			36.168	0.00592		36.168	0.05661
19.1774	106.47		19.1774	3477.57			36.1746	0.00758		36.1746	0.0295
19.184	87.6186		19.184	3491.6			36.1811	0.00592		36.1811	0.04306
19.1906	111.767		19.1906	3520.63			36.1877	0.00115		36.1877	0.06305
19.1971	104.916		19.1971	3513.65			36.1943	0.00406		36.1943	0.0345
19.2037	103.065		19.2037	3515.68			36.2008	0.00633		36.2008	0.03594
19.2102	111.213		19.2102	3460.71			36.2074	0.0082		36.2074	0.02167
19.2168	109.322		19.2168	3506.73			36.214	0.00965		36.214	0.03523
19.2234	93.3653		19.2234	3472.76			36.2205	0.00219		36.2205	0.04522
19.2299	52.409		19.2299	3497.78			36.2271	0.00944		36.2271	0.02953
19.2365	107.453		19.2365	3481.81			36.2337	0.00488		36.2337	0.02382
19.2431	61.4963		19.2431	3477.84			36.2402	0.00675		36.2402	0.04024
19.2496	117.54		19.2496	3503.86			36.2468	0.00965		36.2468	0.02525
19.2562	83.5837		19.2562	3509.89			36.2534	0.00799		36.2534	0.04881
19.2628	85.6273		19.2628	3489.92			36.2599	0.0055		36.2599	0.00742
19.2693	122.671		19.2693	3521.94			36.2665	0.00613		36.2665	0.0481
19.2759	64.7147		19.2759	3492.97			36.273	0.00986		36.273	0.02455
19.2825	98.7583		19.2825	3508			36.2796	0.0053		36.2796	0.05239
19.289	97.802		19.289	3518.02			36.2862	0.01338		36.2862	0.03312
19.2956	98.8457		19.2956	3499.05			36.2927	0.00841		36.2927	0.03027
19.3022	133.889		19.3022	3496.08			36.2993	0.00758		36.2993	0.03313
19.3087	94.933		19.3087	3474.1			36.3059	0.00343		36.3059	0.03099
19.3153	74.9767		19.3153	3494.13			36.3124	0.00965		36.3124	0.02814
19.3219	93.0203		19.3219	3526.15			36.319	0.00509		36.319	0.03742
19.3284	141.064		19.3284	3499.18			36.3256	0.0082		36.3256	0.0203
19.335	73.1077		19.335	3527.21			36.3321	0.00447		36.3321	0.04813
19.3416	92.1514		19.3416	3494.23			36.3387	0.00405		36.3387	0.04028
19.3481	103.195		19.3481	3469.26			36.3453	0.01773		36.3453	0.03172
19.3547	98.2387		19.3547	3540.29			36.3518	0.0024		36.3518	0.05742
19.3612	112.282		19.3612	3517.31			36.3584	0.00447		36.3584	0.00105
19.3678	136.326		19.3678	3493.34			36.365	0.01421		36.365	0.04886
19.3744	116.37		19.3744	3502.37			36.3715	0.01089		36.3715	0.01889
19.3809	126.413		19.3809	3520.39			36.3781	0.00944		36.3781	0.03531
19.3875	90.457		19.3875	3513.42			36.3847	0.00716		36.3847	0.02817
19.3941	90.5007		19.3941	3456.44			36.3912	0.01213		36.3912	0.01961
19.4006	83.5444		19.4006	3495.47			36.3978	0.00903		36.3978	0.01462
19.4072	118.588		19.4072	3498.5			36.4044	0.00695		36.4044	0.03746
19.4138	90.6317		19.4138	3489.52			36.4109	0.00757		36.4109	0.03818
19.4203	109.675		19.4203	3496.55			36.4175	0.00944		36.4175	0.01463
19.4269	99.7191		19.4269	3525.58			36.4241	0.00343		36.4241	0.01392
19.4335	85.7627		19.4335	3510.6			36.4306	0.0082		36.4306	-0.00106
19.44	137.806		19.44	3522.63			36.4372	0.00529		36.4372	0.02463
19.4466	73.8501		19.4466	3521.66			36.4437	0.0113		36.4437	0.03962
19.4532	81.8938		19.4532	3532.68			36.4503	0.00799		36.4503	0.0225
19.4597	71.9374		19.4597	3519.71			36.4569	0.00384		36.4569	0.04391
19.4663	113.981		19.4663	3508.74			36.4634	0.0082		36.4634	0.04463
19.4729	115.025		19.4729	3475.76			36.47	0.01048		36.47	0.03107
19.4794	100.068		19.4794	3502.79			36.4766	0.00571		36.4766	0.01252
19.486	102.112		19.486	3489.81			36.4831	0.00509		36.4831	0.01324
19.4926	76.1558		19.4926	3513.84			36.4897	0.00612		36.4897	0.03322
19.4991	123.199		19.4991	3503.87			36.4963	0.00778		36.4963	0.01538
19.5057	99.2431		19.5057	3516.89			36.5028	0.00529		36.5028	0.03109
19.5122	112.287		19.5122	3504.92			36.5094	0.00384		36.5094	0.01753
19.5188	102.33		19.5188	3486.95			36.516	0.00799		36.516	0.02396
19.5254	85.3741		19.5254	3494.97			36.5225	0.01192		36.5225	0.03395
19.5319	136.418		19.5319	3509			36.5291	0.00819		36.5291	0.00684
19.5385	110.461		19.5385	3484.03			36.5357	0.00985		36.5357	0.01326
19.5451	110.505		19.5451	3490.05			36.5422	0.00799		36.5422	0.0204
19.5516	121.549		19.5516	3513.08			36.5488	0.00488		36.5488	0.03182
19.5582	74.5925		19.5582	3481.1			36.5553	0.00529		36.5553	0.02897
19.5648	108.636		19.5648	3488.13			36.5619	0.00529		36.5619	0.04111
19.5713	69.6798		19.5713	3512.16			36.5685	0.00985		36.5685	0.00472
19.5779	117.723		19.5779	3495.18			36.575	0.01234		36.575	0.0247
19.5845	107.767		19.5845	3522.21			36.5816	0.00405		36.5816	0.02042
19.591	117.811		19.591	3507.24			36.5882	0.00964		36.5882	0.02114
19.5976	81.8545		19.5976	3503.26			36.5947	0.01151		36.5947	0.03684
19.6042	85.8982		19.6042	3523.29			36.6013	0.00612		36.6013	0.01258
19.6107	125.942		19.6107	3522.32			36.6079	0.00591		36.6079	0.04327
19.6173	89.9855		19.6173	3497.34			36.6144	0.0113		36.6144	0.03828
19.6239	91.0292		19.6239	3512.37			36.621	0.00363		36.621	0.00474
19.6304	101.073		19.6304	3489.39			36.6276	0.01109		36.6276	0.03115
19.637	89.1165		19.637	3503.42			36.6341	0.0055		36.6341	0.05399
19.6436	100.16		19.6436	3484.45			36.6407	0.00363		36.6407	0.03401
19.6501	93.2039		19.6501	3507.47			36.6473	0.00902		36.6473	0.04828
19.6567	102.248		19.6567	3475.5			36.6538	0.00633		36.6538	0.03116
19.6632	84.2912		19.6632	3509.53			36.6604	0.00571		36.6604	0.02688
19.6698	125.335		19.6698	3537.55			36.667	0.00861		36.667	0.01547
19.6764	95.3786		19.6764	3504.58			36.6735	0.01109		36.6735	0.02118
19.6829	117.422		19.6829	3515.61			36.6801	0.00218		36.6801	0.01476
19.6895	75.4659		19.6895	3515.63			36.6867	0.00861		36.6867	0.0326
19.6961	94.5096		19.6961	3503.66			36.6932	0.01959		36.6932	-0.01449
19.7026	95.5532		19.7026	3528.69			36.6998	0.01752		36.6998	0.02333
19.7092	74.5969		19.7092	3508.71			36.7064	0.00363		36.7064	0.02405
19.7158	68.6406		19.7158	3469.74			36.7129	0.01379		36.7129	0.0212
19.7223	91.6842		19.7223	3488.76			36.7195	0.01047		36.7195	0.03547
19.7289	116.728		19.7289	3488.79			36.7261	0.00881		36.7261	0.03334
19.7355	103.772		19.7355	3522.82			36.7326	0.00778		36.7326	0.03905
19.742	126.815		19.742	3483.84			36.7392	0.01317		36.7392	0.04761
19.7486	121.859		19.7486	3496.87			36.7457	0.01399		36.7457	0.02193
19.7552	124.903		19.7552	3499.9			36.7523	0.01441		36.7523	0.02122
19.7617	125.946		19.7617	3478.92			36.7589	0.01254		36.7589	0.02978
19.7683	96.9899		19.7683	3505.95			36.7654	0.01814		36.7654	0.02408
19.7749	81.0336		19.7749	3479.98			36.772	0.01607		36.772	0.02479
19.7814	93.0773		19.7814	3484			36.7786	0.02767		36.7786	0.01267
19.788	100.121		19.788	3489.03			36.7851	0.02		36.7851	0.06976
19.7946	89.1646		19.7946	3508.05			36.7917	0.02435		36.7917	0.03123
19.8011	125.208		19.8011	3469.08			36.7983	0.02808		36.7983	0.01838
19.8077	102.252		19.8077	3510.11			36.8048	0.02477		36.8048	0.02695
19.8142	108.296		19.8142	3478.13			36.8114	0.03244		36.8114	0.02125
19.8208	110.339		19.8208	3517.16			36.818	0.0343		36.818	0.01697
19.8274	108.383		19.8274	3490.19			36.8245	0.02125		36.8245	0.03267
19.8339	109.427		19.8339	3484.21			36.8311	0.03389		36.8311	0.03767
19.8405	98.4703		19.8405	3518.24			36.8376	0.03016		36.8376	0.05052
19.8471	86.514		19.8471	3556.27			36.8442	0.0256		36.8442	0.05765
19.8536	116.558		19.8536	3512.29			36.8508	0.01959		36.8508	0.04481
19.8602	73.6013		19.8602	3489.32			36.8573	0.02643		36.8573	0.03054
19.8668	104.645		19.8668	3499.35			36.8639	0.0314		36.8639	0.06551
19.8733	108.689		19.8733	3487.37			36.8705	0.02332		36.8705	0.0227
19.8799	110.732		19.8799	3496.4			36.877	0.02042		36.877	0.03983
19.8865	112.776		19.8865	3466.42			36.8836	0.0229		36.8836	0.02485
19.893	65.8197		19.893	3504.45			36.8902	0.02042		36.8902	0.04412
19.8996	140.863		19.8996	3514.48			36.8967	0.01772		36.8967	0.03556
19.9062	93.907		19.9062	3487.5			36.9033	0.01586		36.9033	0.04555
19.9127	77.9507		19.9127	3473.53			36.9099	0.01834		36.9099	0.05555
19.9193	77.9943		19.9193	3484.56			36.9164	0.01254		36.9164	0.02843
19.9259	105.038		19.9259	3495.58			36.923	0.01337		36.923	0.03557
19.9324	108.082		19.9324	3491.61			36.9296	0.01586		36.9296	0.02701
19.939	99.1254		19.939	3513.64			36.9361	0.01503		36.9361	0.02202
19.9455	119.169		19.9455	3482.66			36.9427	0.01689		36.9427	0.03915
19.9521	115.213		19.9521	3517.69			36.9493	0.01171		36.9493	0.03273
19.9587	104.256		19.9587	3504.71			36.9558	0.00425		36.9558	0.02917
19.9652	116.3		19.9652	3503.74			36.9624	0.01109		36.9624	0.0413
19.9718	98.3437		19.9718	3507.77			36.969	0.01088		36.969	0.057
19.9784	113.387		19.9784	3506.79			36.9755	0.01068		36.9755	0.03203
19.9849	70.4311		19.9849	3509.82			36.9821	0.00819		36.9821	0.01705
19.9915	74.4747		19.9915	3479.85			36.9886	0.0115		36.9886	0.02276
19.9981	80.5184		19.9981	3526.87			36.9952	0.00798		36.9952	0.03846
20.0046	74.5621		20.0046	3461.9			37.0018	0.01005		37.0018	0.01777
20.0112	93.6057		20.0112	3519.93
20.0178	103.649		20.0178	3497.95
20.0243	90.6931		20.0243	3489.98
20.0309	84.7368		20.0309	3508.01
20.0375	80.7804		20.0375	3464.03
20.044	122.824		20.044	3484.06
20.0506	58.8678		20.0506	3518.08
20.0572	116.911		20.0572	3494.11
20.0637	75.9551		20.0637	3506.14
20.0703	133.999		20.0703	3482.16
20.0769	79.0424		20.0769	3474.19
20.0834	97.0861		20.0834	3508.22
20.09	59.1298		20.09	3521.24
20.0965	77.1735		20.0965	3504.27
20.1031	108.217		20.1031	3533.3
20.1097	90.2608		20.1097	3498.32
20.1162	106.304		20.1162	3508.35
20.1228	133.348		20.1228	3490.37
20.1294	80.3918		20.1294	3498.4
20.1359	74.4355		20.1359	3493.43
20.1425	84.4792		20.1425	3459.45
20.1491	103.523		20.1491	3504.48
20.1556	114.566		20.1556	3474.51
20.1622	104.61		20.1622	3499.53
20.1688	111.654		20.1688	3536.56
20.1753	101.698		20.1753	3512.59
20.1819	117.741		20.1819	3483.61
20.1884	106.785		20.1884	3486.64
20.195	72.8285		20.195	3515.66
20.2016	85.8722		20.2016	3526.69
20.2081	90.9159		20.2081	3486.72
20.2147	144.96		20.2147	3500.74
20.2213	147.003		20.2213	3534.77
20.2279	107.047		20.2279	3499.8
20.2344	88.0905		20.2344	3484.82
20.241	80.1342		20.241	3480.85
20.2475	84.1779		20.2475	3472.88
20.2541	120.222		20.2541	3506.9
20.2607	94.2652		20.2607	3500.93
20.2672	92.3089		20.2672	3507.96
20.2738	100.353		20.2738	3479.98
20.2804	114.396		20.2804	3480.01
20.2869	71.4399		20.2869	3489.03
20.2935	109.484		20.2935	3504.06
20.3001	68.5272		20.3001	3498.09
20.3066	97.5709		20.3066	3498.11
20.3132	76.6146		20.3132	3446.14
20.3198	80.6582		20.3198	3500.17
20.3263	86.7019		20.3263	3497.19
20.3329	91.7456		20.3329	3456.22
20.3394	86.7893		20.3394	3461.25
20.346	72.8329		20.346	3479.27
20.3526	93.8766		20.3526	3467.3
20.3591	104.92		20.3591	3519.32
20.3657	92.9639		20.3657	3508.35
20.3723	121.008		20.3723	3496.38
20.3788	111.051		20.3788	3463.4
20.3854	105.095		20.3854	3499.43
20.392	92.1386		20.392	3462.46
20.3985	92.1823		20.3985	3487.48
20.4051	95.226		20.4051	3502.51
20.4117	109.27		20.4117	3500.54
20.4182	65.3133		20.4182	3512.56
20.4248	101.357		20.4248	3531.59
20.4314	101.401		20.4314	3462.62
20.4379	84.4443		20.4379	3518.64
20.4445	69.488		20.4445	3485.67
20.4511	77.5316		20.4511	3503.69
20.4576	87.5753		20.4576	3507.72
20.4642	100.619		20.4642	3486.75
20.4708	107.663		20.4708	3493.77
20.4773	88.7063		20.4773	3502.8
20.4839	89.75		20.4839	3501.83
20.4904	113.794		20.4904	3522.85
20.497	106.837		20.497	3491.88
20.5036	85.881		20.5036	3473.91
20.5101	94.9247		20.5101	3502.93
20.5167	102.968		20.5167	3477.96
20.5233	79.012		20.5233	3498.98
20.5298	108.056		20.5298	3482.01
20.5364	119.099		20.5364	3459.04
20.543	82.143		20.543	3507.06
20.5495	109.187		20.5495	3491.09
20.5561	102.23		20.5561	3497.12
20.5627	117.274		20.5627	3506.14
20.5692	109.318		20.5692	3497.17
20.5758	131.361		20.5758	3495.2
20.5824	107.405		20.5824	3457.22
20.5889	82.4487		20.5889	3498.25
20.5955	104.492		20.5955	3466.28
20.6021	85.5361		20.6021	3491.3
20.6086	100.58		20.6086	3514.33
20.6152	112.623		20.6152	3531.35
20.6217	108.667		20.6217	3470.38
20.6283	112.711		20.6283	3480.41
20.6349	103.754		20.6349	3482.43
20.6414	87.7981		20.6414	3488.46
20.648	98.8418		20.648	3513.49
20.6546	76.8854		20.6546	3496.51
20.6611	54.9291		20.6611	3487.54
20.6677	99.9728		20.6677	3459.57
20.6743	63.0164		20.6743	3469.59
20.6808	46.0601		20.6808	3468.62
20.6874	102.104		20.6874	3510.64
20.694	79.1475		20.694	3485.67
20.7005	109.191		20.7005	3511.7
20.7071	79.2348		20.7071	3487.72
20.7137	83.2785		20.7137	3476.75
20.7202	66.3221		20.7202	3491.78
20.7268	108.366		20.7268	3487.8
20.7334	94.4095		20.7334	3505.83
20.7399	56.4532		20.7399	3496.86
20.7465	60.4968		20.7465	3495.88
20.7531	83.5405		20.7531	3470.91
20.7596	105.584		20.7596	3488.93
20.7662	67.6278		20.7662	3495.96
20.7727	74.6715		20.7727	3514.99
20.7793	90.7152		20.7793	3534.01
20.7859	91.7588		20.7859	3535.04
20.7924	78.8025		20.7924	3493.07
20.799	114.846		20.799	3515.09
20.8056	85.8898		20.8056	3476.12
20.8121	100.934		20.8121	3471.15
20.8187	75.9772		20.8187	3481.17
20.8253	83.0209		20.8253	3494.2
20.8318	88.0645		20.8318	3519.23
20.8384	99.1082		20.8384	3506.25
20.845	76.1519		20.845	3473.28
20.8515	87.1955		20.8515	3521.3
20.8581	121.239		20.8581	3449.33
20.8647	65.2829		20.8647	3458.36
20.8712	99.3265		20.8712	3492.38
20.8778	91.3702		20.8778	3504.41
20.8844	51.4139		20.8844	3471.44
20.8909	84.4576		20.8909	3521.46
20.8975	92.5012		20.8975	3480.49
20.9041	57.5449		20.9041	3481.52
20.9106	117.589		20.9106	3509.54
20.9172	91.6322		20.9172	3483.57
20.9237	74.6759		20.9237	3533.59
20.9303	83.7196		20.9303	3479.62
20.9369	79.7633		20.9369	3525.65
20.9434	82.8069		20.9434	3508.67
20.95	71.8506		20.95	3507.7
20.9566	131.894		20.9566	3490.73
20.9631	99.9379		20.9631	3516.75
20.9697	135.982		20.9697	3478.78
20.9763	91.0253		20.9763	3505.81
20.9828	102.069		20.9828	3519.83
20.9894	99.1126		20.9894	3464.86
20.996	136.156		20.996	3526.89
21.0025	114.2		21.0025	3519.91
21.0091	93.2436		21.0091	3508.94
21.0157	119.287		21.0157	3488.96
21.0222	87.331		21.0222	3530.99
21.0288	98.3746		21.0288	3481.02
21.0354	122.418		21.0354	3480.04
21.0419	119.462		21.0419	3484.07
21.0485	64.5057		21.0485	3470.1
21.0551	76.5493		21.0551	3447.12
21.0616	88.593		21.0616	3466.15
21.0682	91.6367		21.0682	3493.18
21.0748	110.68		21.0748	3493.2
21.0813	99.724		21.0813	3488.23
21.0879	86.7677		21.0879	3504.25
21.0944	117.811		21.0944	3485.28
21.101	91.855		21.101	3497.31
21.1076	111.899		21.1076	3471.33
[truncated: 9,732 more rows]
