# Supplementary material for: Solution-grown BiI/BiI3 van der Waals heterostructures for sensitive X-ray detection
Source: Nat Commun. 2023 Mar 23;14:1621. doi: 10.1038/s41467-023-37297-z (PMC10036621; doi:10.1038/s41467-023-37297-z)
Supplement: Supplementary file 3 — Source Data [file 41467_2023_37297_MOESM3_ESM.zip › Source Data/Supplementary figure 3.xlsx]

## Sheet: Sheet1
DSC							TG
BiI3			BixIy				BiI3			BixIy
Temperature	Heat flow		Temperature	Heat flow			Temperature	Weight		Temperature	Weight
℃	mW mg^(-1)		℃	mW mg^(-1)			℃	%		℃	%
20.777	0.00016		20.665	0.00071			20.329	100		20.665	100
20.778	0.00016		20.658	0.000877			20.319	100.062		20.658	100
20.794	0.00022		20.66	0.00104			20.303	100.042		20.66	100
20.791	7.99e-05		20.658	0.00113			20.326	100.016		20.658	100
20.786	0.0002		20.671	0.00117			20.321	99.9707		20.671	100
20.783	0.00032		20.652	0.0013			20.328	99.9219		20.652	100
20.768	0.00036		20.646	0.0013			20.317	99.8959		20.646	100
20.771	0.00034		20.652	0.00134			20.345	99.8764		20.652	100
20.768	0.00028		20.654	0.0013			20.335	99.8536		20.654	100
20.783	0.00024		20.647	0.00113			20.359	99.8341		20.647	100
20.781	0.00012		20.643	0.000961			20.351	99.8015		20.643	100
20.747	0.0002		20.652	0.00121			20.346	99.782		20.652	100
20.768	0.00022		20.643	0.00146			20.34	100.182		20.643	100
20.764	0.00024		20.64	0.00142			20.356	100.016		20.64	100
20.784	0.00034		20.635	0.00163			20.355	100.094		20.635	100
20.767	0.00034		20.635	0.00163			20.358	99.769		20.635	100
20.769	0.0003		20.632	0.00163			20.363	99.6909		20.632	100
20.755	0.00034		20.624	0.00188			20.355	99.6877		20.624	100
20.769	0.00038		20.629	0.00175			20.372	99.6486		20.629	100
20.752	0.00036		20.648	0.00188			20.378	99.6193		20.648	100
20.758	0.00034		20.632	0.00175			20.343	99.5998		20.632	100
20.767	0.00042		20.64	0.00175			20.361	99.5998		20.64	100.005
20.771	0.00052		20.623	0.00171			20.357	100		20.623	100.005
20.757	0.000599		20.663	0.00192			20.375	99.9447		20.663	100.005
20.76	0.00056		20.641	0.00184			20.361	99.9414		20.641	100.005
20.754	0.00042		20.668	0.00188			20.38	100.312		20.668	100.005
20.755	0.00042		20.649	0.00192			20.374	100.387		20.649	100.005
20.757	0.00042		20.629	0.0018			20.38	100.319		20.629	100.005
20.76	0.00054		20.647	0.00192			20.365	100.195		20.647	100.005
20.747	0.00054		20.632	0.00201			20.374	99.987		20.632	100.005
20.761	0.000659		20.632	0.00213			20.381	99.9479		20.632	100.005
20.747	0.000639		20.657	0.00205			20.367	99.9414		20.657	99.9951
20.744	0.000659		20.64	0.00205			20.369	99.974		20.64	99.9951
20.76	0.000619		20.66	0.00192			20.39	99.987		20.66	100
20.747	0.000599		20.659	0.00188			20.412	100.016		20.659	100
20.756	0.000619		20.655	0.00192			20.389	100.143		20.655	100
20.743	0.000679		20.654	0.00196			20.403	100.358		20.654	100
20.755	0.000759		20.646	0.00209			20.417	100.286		20.646	100
20.749	0.000779		20.644	0.00217			20.432	100.211		20.644	100
20.743	0.000779		20.664	0.00226			20.414	100.228		20.664	100
20.754	0.000859		20.649	0.00234			20.401	100.169		20.649	100
20.76	0.000859		20.627	0.00238			20.412	99.987		20.627	100
20.755	0.000939		20.641	0.0023			20.419	99.9317		20.641	99.9951
20.733	0.000939		20.613	0.00242			20.416	99.8991		20.613	99.9951
20.744	0.000979		20.632	0.00251			20.418	99.8894		20.632	100
20.752	0.0011		20.655	0.00284			20.41	99.8926		20.655	100
20.764	0.00114		20.635	0.00292			20.43	99.9089		20.635	100
20.752	0.0011		20.659	0.00276			20.415	99.9317		20.659	100
20.75	0.00104		20.646	0.00251			20.419	99.961		20.646	100
20.756	0.000959		20.627	0.0023			20.435	100.007		20.627	100
20.749	0.000899		20.654	0.00242			20.424	100.042		20.654	100
20.752	0.000959		20.652	0.00263			20.427	100.065		20.652	99.9951
20.758	0.000999		20.646	0.00267			20.44	100.065		20.646	100.005
20.744	0.00118		20.658	0.00301			20.439	99.3656		20.658	100.005
20.744	0.0012		20.642	0.00318			20.448	99.8341		20.642	100.005
20.769	0.00124		20.64	0.00309			20.442	99.9707		20.64	100.005
20.775	0.0014		20.65	0.00334			20.447	100.078		20.65	100.005
20.769	0.00152		20.653	0.00351			20.452	100.127		20.653	100.005
20.78	0.00158		20.65	0.00359			20.442	100.189		20.65	100.005
20.747	0.0016		20.672	0.00359			20.501	100.234		20.672	100.005
20.753	0.00176		20.661	0.00364			20.541	100.218		20.661	100
20.744	0.00178		20.667	0.00359			20.542	100.153		20.667	100
20.752	0.00174		20.656	0.00355			20.548	100.13		20.656	100
20.757	0.00172		20.661	0.00364			20.573	100.13		20.661	100
20.767	0.00166		20.679	0.00368			20.543	100.117		20.679	100
20.771	0.0018		20.672	0.0038			20.562	100.107		20.672	100
20.781	0.00176		20.658	0.00376			20.582	100.098		20.658	99.9951
20.775	0.00178		20.672	0.00376			20.579	100.41		20.672	100.005
20.773	0.00198		20.675	0.00401			20.568	100.228		20.675	100.005
20.771	0.00212		20.693	0.0043			20.594	99.1801		20.693	100.005
20.797	0.00222		20.673	0.00455			20.58	99.1443		20.673	100
20.792	0.0022		20.678	0.00439			20.578	100.205		20.678	100
20.789	0.0021		20.682	0.00439			20.597	100.316		20.682	100
20.78	0.00222		20.687	0.00464			20.577	99.9154		20.687	100
20.766	0.0023		20.692	0.00476			20.597	99.6258		20.692	99.9951
20.771	0.00246		20.692	0.00501			20.601	99.6812		20.692	99.9951
20.8	0.0025		20.696	0.00481			20.6	99.7495		20.696	99.9951
20.784	0.0025		20.696	0.00506			20.612	99.769		20.696	99.9951
20.801	0.00252		20.712	0.00535			20.62	99.7332		20.712	99.9951
20.796	0.00264		20.705	0.00526			20.615	99.782		20.705	99.9901
20.789	0.00278		20.71	0.00543			20.615	99.9317		20.71	100
20.816	0.00292		20.719	0.00564			20.632	100.429		20.719	100
20.807	0.0029		20.717	0.00543			20.632	99.4111		20.717	100
20.816	0.003		20.735	0.0056			20.646	99.5901		20.735	100
20.825	0.00306		20.73	0.00572			20.658	99.4176		20.73	99.9901
20.819	0.00316		20.716	0.00577			20.641	99.6161		20.716	99.9901
20.813	0.00326		20.737	0.00581			20.653	99.5868		20.737	99.9901
20.822	0.00356		20.718	0.00639			20.665	99.5836		20.718	99.9901
20.818	0.00352		20.753	0.00618			20.677	99.5901		20.753	99.9901
20.85	0.00344		20.745	0.00631			20.682	99.6258		20.745	99.9901
20.853	0.0036		20.759	0.00652			20.688	100.068		20.759	99.9901
20.845	0.0037		20.765	0.0066			20.694	99.5087		20.765	99.9901
20.855	0.00372		20.758	0.00652			20.682	99.3753		20.758	100
20.855	0.0038		20.758	0.00685			20.703	99.7072		20.758	99.9901
20.847	0.00396		20.772	0.00698			20.697	99.9154		20.772	99.9901
20.874	0.00402		20.802	0.0069			20.689	100.189		20.802	99.9951
20.885	0.00418		20.81	0.00731			20.72	100.241		20.81	99.9951
20.889	0.00422		20.805	0.00735			20.703	100.224		20.805	99.9951
20.878	0.00434		20.809	0.0074			20.707	100.172		20.809	99.9951
20.898	0.0044		20.83	0.00752			20.742	100.137		20.83	100
20.905	0.00444		20.821	0.00773			20.758	100.114		20.821	99.9901
20.891	0.00454		20.835	0.00781			20.775	100.104		20.835	99.9901
20.91	0.00468		20.866	0.00786			20.753	100.085		20.866	99.9951
20.898	0.00482		20.828	0.0079			20.76	100.072		20.828	99.9901
20.925	0.00492		20.838	0.00827			20.753	100.072		20.838	99.9901
20.914	0.00496		20.847	0.00836			20.782	100.055		20.847	99.9901
20.925	0.00518		20.864	0.00882			20.767	99.5022		20.864	99.9901
20.926	0.00528		20.841	0.00886			20.789	99.7137		20.841	99.9901
20.931	0.00534		20.862	0.00878			20.789	99.9187		20.862	99.9901
20.956	0.00546		20.89	0.00915			20.813	99.795		20.89	99.9901
20.948	0.00552		20.857	0.00924			20.809	99.6746		20.857	99.9901
20.976	0.00556		20.88	0.00919			20.817	99.5022		20.88	99.9901
20.976	0.00572		20.873	0.00928			20.818	99.4827		20.873	99.9852
20.99	0.00588		20.908	0.00949			20.829	99.5478		20.908	99.9951
20.988	0.00596		20.912	0.00961			20.838	100.397		20.912	99.9951
20.997	0.00606		20.915	0.00978			20.846	99.9154		20.915	99.9901
21.042	0.00616		20.921	0.00991			20.824	99.9675		20.921	99.9901
21.023	0.00606		20.947	0.00995			20.847	99.9577		20.947	99.9901
21.043	0.00628		20.939	0.0104			20.869	100.036		20.939	99.9901
21.061	0.0064		20.937	0.0106			20.88	99.8796		20.937	99.9852
21.054	0.0065		20.968	0.0107			20.89	99.8145		20.968	99.9852
21.083	0.00662		20.967	0.0107			20.904	99.7527		20.967	99.9951
21.077	0.00666		20.961	0.0109			20.908	99.7137		20.961	99.9951
21.074	0.00676		20.988	0.0111			20.911	99.7202		20.988	99.9852
21.103	0.00698		20.985	0.0115			20.941	99.7267		20.985	99.9852
21.109	0.00712		20.982	0.0117			20.929	100.377		20.982	99.9852
21.111	0.00714		21.005	0.0119			20.935	100.244		21.005	99.9852
21.128	0.00714		21.01	0.012			20.929	100.013		21.01	99.9852
21.123	0.00728		21.013	0.0122			20.946	100.052		21.013	99.9951
21.17	0.00734		21.042	0.012			20.969	100.111		21.042	99.9852
21.135	0.00738		21.06	0.012			20.976	100.104		21.06	99.9852
21.135	0.00748		21.08	0.0123			20.976	98.9426		21.08	99.9852
21.172	0.00784		21.077	0.0127			20.99	99.6877		21.077	99.9852
21.184	0.00788		21.085	0.0128			20.996	100.042		21.085	99.9852
21.186	0.008		21.113	0.0132			20.99	99.9968		21.113	99.9852
21.207	0.00806		21.108	0.0132			20.991	100.026		21.108	99.9951
21.212	0.00814		21.102	0.0134			21.045	100.075		21.102	99.9951
21.213	0.00826		21.112	0.0137			21.032	100.033		21.112	99.9852
21.221	0.00848		21.126	0.0138			21.038	99.987		21.126	99.9852
21.263	0.00844		21.152	0.0135			21.05	99.974		21.152	99.9901
21.259	0.00858		21.183	0.0139			21.058	99.9642		21.183	99.9901
21.266	0.00886		21.174	0.0145			21.065	99.9544		21.174	99.9901
21.264	0.00886		21.206	0.0142			21.065	99.9479		21.206	99.9901
21.285	0.00894		21.194	0.0142			21.074	99.9675		21.194	99.9951
21.286	0.00914		21.221	0.0145			21.093	100.003		21.221	99.9951
21.315	0.00926		21.227	0.0146			21.116	100.029		21.227	99.9852
21.326	0.0093		21.215	0.0146			21.137	100.029		21.215	99.9901
21.341	0.00936		21.237	0.0149			21.133	100.013		21.237	99.9901
21.355	0.00952		21.263	0.0153			21.147	100.387		21.263	99.9901
21.385	0.00972		21.252	0.0156			21.132	100.257		21.252	99.9901
21.371	0.00986		21.272	0.0158			21.17	99.6421		21.272	99.9901
21.373	0.00998		21.274	0.016			21.168	99.7234		21.274	99.9901
21.395	0.01		21.305	0.0162			21.191	100.039		21.305	99.9901
21.419	0.0101		21.326	0.0161			21.195	100.029		21.326	99.9852
21.425	0.0103		21.323	0.0167			21.195	99.9968		21.323	99.9901
21.44	0.0105		21.36	0.0165			21.189	100.003		21.36	99.9901
21.444	0.0106		21.361	0.0166			21.225	100.345		21.361	99.9852
21.479	0.0108		21.382	0.0169			21.252	99.8731		21.382	99.9852
21.496	0.0108		21.406	0.0171			21.255	100.055		21.406	99.9951
21.485	0.0111		21.406	0.0174			21.263	99.7983		21.406	99.9901
21.533	0.0111		21.395	0.0173			21.259	99.7365		21.395	99.9901
21.534	0.011		21.446	0.0172			21.277	99.9447		21.446	99.9901
21.528	0.0111		21.435	0.0173			21.298	99.9837		21.435	99.9901
21.552	0.0115		21.473	0.0181			21.332	99.9577		21.473	99.9852
21.563	0.0115		21.484	0.0182			21.323	99.9772		21.484	99.9852
21.577	0.0116		21.498	0.0184			21.35	99.9837		21.498	99.9852
21.597	0.0117		21.511	0.0185			21.348	100.8		21.511	99.9802
21.603	0.0118		21.541	0.0184			21.356	100.706		21.541	99.9901
21.638	0.0119		21.544	0.0185			21.392	100.251		21.544	99.9901
21.651	0.012		21.55	0.0189			21.366	99.6161		21.55	99.9802
21.647	0.0121		21.565	0.0191			21.403	99.7983		21.565	99.9802
21.669	0.0123		21.574	0.0193			21.423	99.8666		21.574	99.9802
21.669	0.0124		21.585	0.0193			21.42	99.8796		21.585	99.9802
21.695	0.0124		21.628	0.0196			21.465	99.9024		21.628	99.9802
21.722	0.0125		21.617	0.0197			21.462	99.9382		21.617	99.9802
21.741	0.0127		21.643	0.0202			21.476	99.961		21.643	99.9802
21.752	0.0128		21.674	0.0202			21.491	99.9642		21.674	99.9802
21.753	0.0128		21.666	0.0202			21.495	99.9707		21.666	99.9802
21.779	0.0131		21.683	0.0205			21.497	99.9642		21.683	99.9802
21.793	0.0132		21.691	0.0207			21.537	99.9414		21.691	99.9802
21.81	0.0133		21.72	0.021			21.527	99.9187		21.72	99.9901
21.825	0.0135		21.755	0.0212			21.551	99.8926		21.755	99.9901
21.845	0.0137		21.778	0.0215			21.588	99.8503		21.778	99.9802
21.889	0.0139		21.782	0.0217			21.583	99.8145		21.782	99.9802
21.894	0.0139		21.766	0.0219			21.618	99.808		21.766	99.9852
21.889	0.0139		21.817	0.0218			21.624	99.808		21.817	99.9852
21.905	0.014		21.85	0.0219			21.633	99.8048		21.85	99.9802
21.944	0.0143		21.863	0.0221			21.65	99.8243		21.863	99.9802
21.935	0.0145		21.861	0.0223			21.673	99.8666		21.861	99.9852
21.975	0.0145		21.907	0.0225			21.673	99.8991		21.907	99.9852
21.97	0.0146		21.933	0.0227			21.679	99.9154		21.933	99.9802
21.996	0.0148		21.914	0.0231			21.707	99.9349		21.914	99.9802
22.013	0.015		21.93	0.0232			21.708	99.9349		21.93	99.9852
22.021	0.0152		21.963	0.0233			21.742	99.9056		21.963	99.9802
22.07	0.0152		21.976	0.0235			21.718	99.8666		21.976	99.9802
22.071	0.0152		22.011	0.0232			21.742	99.8308		22.011	99.9802
22.094	0.0153		22.017	0.0234			21.773	99.0695		22.017	99.9852
22.088	0.0154		22.028	0.0238			21.804	99.2842		22.028	99.9852
22.149	0.0156		22.061	0.0239			21.822	99.6128		22.061	99.9852
22.16	0.0157		22.083	0.0241			21.844	99.73		22.083	99.9852
22.168	0.0158		22.083	0.0246			21.854	99.7462		22.083	99.9802
22.186	0.016		22.118	0.0247			21.856	100.514		22.118	99.9802
22.205	0.0161		22.129	0.0247			21.885	99.8211		22.129	99.9802
22.234	0.0162		22.179	0.0249			21.882	99.4209		22.179	99.9703
22.255	0.0165		22.172	0.0252			21.911	100.202		22.172	99.9802
22.27	0.0166		22.193	0.0253			21.914	99.9675		22.193	99.9802
22.302	0.0167		22.207	0.0253			21.945	100.023		22.207	99.9802
22.293	0.0167		22.242	0.0256			21.954	100.023		22.242	99.9802
22.333	0.0167		22.259	0.0259			21.965	100.036		22.259	99.9802
22.353	0.017		22.277	0.0263			21.983	100.072		22.277	99.9901
22.348	0.0171		22.308	0.0267			22.012	100.098		22.308	99.9802
22.378	0.0173		22.334	0.0267			22.017	100.13		22.334	99.9802
22.385	0.0174		22.34	0.0267			22.049	100.13		22.34	99.9802
22.409	0.0177		22.371	0.0272			22.078	99.4762		22.371	99.9802
22.44	0.0177		22.393	0.0272			22.075	99.564		22.393	99.9802
22.47	0.0178		22.409	0.0273			22.109	99.564		22.409	99.9802
22.496	0.0179		22.433	0.0277			22.101	99.7918		22.433	99.9901
22.508	0.018		22.448	0.0277			22.116	99.7495		22.448	99.9901
22.539	0.0182		22.488	0.028			22.133	99.7234		22.488	99.9852
22.547	0.0183		22.505	0.0279			22.17	99.7365		22.505	99.9852
22.594	0.0185		22.537	0.0284			22.202	100.621		22.537	99.9852
22.592	0.0186		22.557	0.0287			22.209	99.9089		22.557	99.9802
22.629	0.0186		22.598	0.0288			22.222	99.9154		22.598	99.9852
22.663	0.0187		22.59	0.0286			22.225	100.081		22.59	99.9852
22.655	0.0187		22.626	0.0286			22.266	100.166		22.626	99.9802
22.684	0.0189		22.664	0.0288			22.273	100.251		22.664	99.9802
22.71	0.019		22.665	0.029			22.284	99.5315		22.665	99.9852
22.744	0.0192		22.674	0.0295			22.289	99.5152		22.674	99.9802
22.765	0.0193		22.703	0.0297			22.337	99.9382		22.703	99.9802
22.777	0.0193		22.748	0.03			22.346	100.065		22.748	99.9802
22.814	0.0196		22.766	0.0304			22.372	99.9968		22.766	99.9852
22.812	0.0198		22.813	0.0306			22.381	99.7397		22.813	99.9802
22.847	0.02		22.83	0.0306			22.39	99.7039		22.83	99.9802
22.872	0.02		22.839	0.0305			22.435	99.7234		22.839	99.9802
22.916	0.02		22.847	0.0306			22.468	99.7495		22.847	99.9802
22.925	0.0203		22.886	0.0311			22.47	99.7527		22.886	99.9802
22.959	0.0204		22.914	0.0314			22.482	99.756		22.914	99.9802
22.957	0.0205		22.932	0.0315			22.503	99.7755		22.932	99.9802
23.008	0.0207		22.938	0.0318			22.528	99.795		22.938	99.9802
23.029	0.0209		22.981	0.0319			22.547	99.795		22.981	99.9802
23.046	0.0209		23.004	0.0319			22.578	99.7885		23.004	99.9802
23.055	0.0209		23.013	0.032			22.596	99.4111		23.013	99.9802
23.093	0.021		23.074	0.0322			22.61	99.6486		23.074	99.9802
23.114	0.0211		23.086	0.0323			22.633	99.9512		23.086	99.9802
23.149	0.0214		23.092	0.0323			22.656	100.026		23.092	99.9802
23.163	0.0216		23.132	0.0326			22.657	99.8341		23.132	99.9802
23.197	0.0216		23.153	0.0327			22.678	99.8503		23.153	99.9802
23.242	0.0218		23.175	0.0329			22.685	99.8894		23.175	99.9802
23.259	0.022		23.213	0.0334			22.731	99.9805		23.213	99.9802
23.274	0.022		23.22	0.0336			22.752	99.9772		23.22	99.9802
23.302	0.0221		23.242	0.0338			22.752	100.01		23.242	99.9802
23.337	0.0223		23.274	0.0342			22.795	100.02		23.274	99.9802
23.361	0.0225		23.284	0.0344			22.816	99.4144		23.284	99.9802
23.399	0.0225		23.329	0.0345			22.837	99.577		23.329	99.9802
23.428	0.0225		23.345	0.0343			22.874	99.7104		23.345	99.9802
23.437	0.0227		23.359	0.0347			22.9	99.7495		23.359	99.9802
23.46	0.023		23.418	0.0349			22.912	99.743		23.418	99.9802
23.495	0.023		23.437	0.0349			22.93	99.7365		23.437	99.9703
23.51	0.023		23.467	0.0351			22.937	99.7137		23.467	99.9703
23.538	0.023		23.482	0.0351			22.95	99.6909		23.482	99.9703
23.563	0.0232		23.525	0.0354			22.998	99.7104		23.525	99.9802
23.617	0.0234		23.56	0.0357			22.984	99.7169		23.56	99.9753
23.647	0.0235		23.557	0.0356			23.005	99.7234		23.557	99.9753
23.63	0.0237		23.588	0.0359			23.075	99.73		23.588	99.9753
23.684	0.0238		23.645	0.0363			23.084	99.7397		23.645	99.9802
23.687	0.024		23.666	0.0365			23.13	99.7365		23.666	99.9753
23.758	0.0242		23.729	0.0369			23.133	99.7267		23.729	99.9753
23.78	0.0244		23.738	0.0373			23.151	99.7234		23.738	99.9802
23.781	0.0245		23.779	0.0377			23.179	99.7202		23.779	99.9802
23.837	0.0245		23.791	0.0378			23.191	99.7104		23.791	99.9753
23.872	0.0248		23.822	0.0382			23.199	99.7072		23.822	99.9802
23.88	0.0247		23.846	0.038			23.231	99.7104		23.846	99.9802
23.923	0.0249		23.895	0.0383			23.264	99.7169		23.895	99.9802
23.93	0.025		23.902	0.038			23.282	99.7234		23.902	99.9753
23.965	0.0252		23.936	0.0383			23.3	99.7397		23.936	99.9802
23.991	0.0252		23.968	0.0384			23.329	99.7625		23.968	99.9802
24.02	0.0254		23.995	0.0388			23.356	99.769		23.995	99.9802
24.055	0.0254		24.035	0.0388			23.355	99.769		24.035	99.9852
24.093	0.0254		24.032	0.0387			23.402	99.756		24.032	99.9802
24.117	0.0256		24.095	0.0389			23.407	99.7332		24.095	99.9802
24.133	0.0259		24.12	0.0392			23.428	99.7072		24.12	99.9901
24.19	0.0261		24.15	0.0397			23.439	99.6877		24.15	99.9901
24.208	0.0263		24.198	0.0401			23.472	99.6714		24.198	99.9852
24.231	0.0263		24.22	0.0404			23.515	99.6714		24.22	99.9852
24.268	0.0264		24.244	0.0408			23.533	99.6844		24.244	99.9852
24.288	0.0266		24.267	0.0407			23.547	99.6942		24.267	99.9753
24.337	0.0267		24.294	0.0409			23.588	99.7104		24.294	99.9753
24.341	0.0268		24.338	0.0409			23.62	99.7397		24.338	99.9753
24.391	0.0269		24.381	0.041			23.627	99.7495		24.381	99.9852
24.433	0.027		24.388	0.0413			23.635	99.7527		24.388	99.9852
24.467	0.0271		24.431	0.0413			23.662	99.7527		24.431	99.9852
24.491	0.0273		24.483	0.0415			23.722	99.7462		24.483	99.9852
24.535	0.0274		24.504	0.0418			23.746	100.436		24.504	99.9753
24.554	0.0276		24.528	0.0421			23.749	100.524		24.528	99.9753
24.599	0.0277		24.566	0.0424			23.784	100.211		24.566	99.9753
24.636	0.0278		24.617	0.0426			23.798	99.9837		24.617	99.9852
24.643	0.0277		24.633	0.0426			23.843	100.029		24.633	99.9852
24.678	0.0279		24.671	0.0427			23.853	100.104		24.671	99.9852
24.717	0.028		24.704	0.0428			23.863	100.078		24.704	99.9753
24.743	0.0281		24.738	0.0432			23.906	100.023		24.738	99.9753
24.798	0.0282		24.755	0.0432			23.915	100.026		24.755	99.9753
24.816	0.0285		24.81	0.0436			23.94	100.013		24.81	99.9753
24.845	0.0286		24.849	0.0435			23.966	99.9772		24.849	99.9802
24.884	0.0286		24.881	0.0435			24.033	99.9382		24.881	99.9802
24.925	0.0289		24.91	0.0439			24.044	99.8959		24.91	99.9802
24.943	0.0289		24.943	0.0442			24.067	99.8536		24.943	99.9802
24.969	0.0291		24.964	0.0444			24.12	99.8145		24.964	99.9802
25.011	0.0292		24.997	0.045			24.123	99.7918		24.997	99.9802
25.034	0.0292		25.021	0.0448			24.168	99.7788		25.021	99.9802
25.084	0.0293		25.057	0.045			24.182	99.7722		25.057	99.9802
25.132	0.0297		25.085	0.0452			24.216	99.7755		25.085	99.9802
25.14	0.0299		25.132	0.0455			24.232	99.7853		25.132	99.9753
25.192	0.03		25.161	0.0458			24.267	99.8113		25.161	99.9802
25.245	0.0301		25.218	0.0459			24.299	99.8373		25.218	99.9802
25.246	0.0302		25.225	0.046			24.311	99.8666		25.225	99.9753
25.287	0.0304		25.286	0.0463			24.341	99.8894		25.286	99.9753
25.296	0.0304		25.314	0.0467			24.374	99.0825		25.314	99.9802
25.353	0.0307		25.327	0.0467			24.407	99.7592		25.327	99.9703
25.379	0.0308		25.37	0.0468			24.453	100.27		25.37	99.9703
25.406	0.0308		25.389	0.0472			24.478	100.914		25.389	99.9703
25.473	0.0308		25.461	0.0474			24.496	100.234		25.461	99.9703
25.501	0.0309		25.477	0.0476			24.53	99.8243		25.477	99.9753
25.532	0.031		25.52	0.0479			24.548	99.8894		25.52	99.9654
25.567	0.0313		25.565	0.0481			24.575	99.8764		25.565	99.9654
25.592	0.0312		25.587	0.048			24.594	99.8666		25.587	99.9654
25.644	0.0315		25.627	0.0482			24.643	99.808		25.627	99.9703
25.663	0.0317		25.662	0.0486			24.664	99.7788		25.662	99.9703
25.701	0.0316		25.704	0.0486			24.711	99.8015		25.704	99.9604
25.754	0.0319		25.751	0.0489			24.737	99.795		25.751	99.9703
25.767	0.032		25.779	0.049			24.742	99.7788		25.779	99.9703
25.823	0.032		25.814	0.049			24.775	99.7788		25.814	99.9654
25.865	0.0322		25.868	0.049			24.823	99.7853		25.868	99.9654
25.903	0.0322		25.888	0.0492			24.847	99.7885		25.888	99.9654
25.942	0.0323		25.93	0.0496			24.863	99.7853		25.93	99.9604
25.973	0.0325		25.971	0.0501			24.887	99.7788		25.971	99.9604
25.995	0.0329		26.001	0.0507			24.945	99.769		26.001	99.9604
26.031	0.0328		26.033	0.0504			24.974	99.7527		26.033	99.9703
26.075	0.033		26.08	0.0507			24.997	99.7365		26.08	99.9654
26.126	0.0332		26.111	0.0509			25.004	99.7169		26.111	99.9654
26.141	0.0333		26.145	0.051			25.053	99.7234		26.145	99.9654
26.203	0.0335		26.184	0.051			25.097	99.7495		26.184	99.9654
26.232	0.0335		26.227	0.0511			25.113	99.7853		26.227	99.9604
26.269	0.0335		26.255	0.0512			25.138	99.8113		26.255	99.9604
26.298	0.0336		26.324	0.0513			25.168	99.8243		26.324	99.9604
26.373	0.0337		26.363	0.0514			25.198	99.808		26.363	99.9654
26.398	0.0338		26.404	0.0517			25.23	99.7657		26.404	99.9654
26.42	0.0339		26.42	0.0515			25.267	99.7169		26.42	99.9654
26.475	0.0342		26.461	0.0522			25.297	99.6681		26.461	99.9555
26.514	0.0344		26.487	0.0528			25.336	99.6258		26.487	99.9604
26.548	0.0346		26.524	0.0531			25.374	99.5998		26.524	99.9604
26.607	0.0347		26.571	0.0533			25.41	99.5705		26.571	99.9604
26.653	0.0346		26.619	0.0531			25.427	99.551		26.619	99.9604
26.673	0.0347		26.64	0.0531			25.476	99.5282		26.64	99.9654
26.73	0.0349		26.684	0.0537			25.51	99.525		26.684	99.9654
26.725	0.0352		26.715	0.0542			25.516	99.5217		26.715	99.9555
26.772	0.0354		26.782	0.0545			25.576	99.538		26.782	99.9604
26.843	0.0354		26.827	0.0542			25.608	99.551		26.827	99.9604
26.882	0.0354		26.848	0.054			25.623	99.5673		26.848	99.9604
26.906	0.0355		26.878	0.0542			25.647	99.5803		26.878	99.9654
26.949	0.0355		26.92	0.0545			25.676	99.5868		26.92	99.9654
26.989	0.0358		26.959	0.0549			25.708	99.5803		26.959	99.9555
27.025	0.0359		26.982	0.0549			25.734	99.6096		26.982	99.9604
27.07	0.0361		27.055	0.055			25.801	99.6454		27.055	99.9604
27.106	0.0362		27.104	0.0553			25.822	99.6681		27.104	99.9555
27.129	0.0364		27.113	0.0555			25.87	99.6844		27.113	99.9555
27.19	0.0364		27.194	0.0555			25.911	99.6942		27.194	99.9604
27.231	0.0365		27.218	0.0558			25.941	99.6974		27.218	99.9555
27.282	0.0368		27.258	0.0562			25.962	99.6779		27.258	99.9555
27.319	0.0369		27.302	0.0565			26.011	99.6681		27.302	99.9604
27.338	0.0371		27.345	0.0567			26.03	99.6714		27.345	99.9604
27.415	0.0372		27.365	0.0569			26.032	99.6714		27.365	99.9555
27.454	0.0373		27.425	0.0571			26.085	100.137		27.425	99.9654
27.477	0.0373		27.464	0.0572			26.137	100.211		27.464	99.9654
27.531	0.0375		27.494	0.0573			26.166	99.6128		27.494	99.9604
27.561	0.0376		27.555	0.0577			26.202	99.8048		27.555	99.9604
27.612	0.0378		27.599	0.0581			26.223	99.8243		27.599	99.9604
27.663	0.0379		27.66	0.0583			26.25	99.8829		27.66	99.9555
27.705	0.0381		27.687	0.0583			26.297	99.9024		27.687	99.9555
27.738	0.0381		27.704	0.0582			26.317	99.9024		27.704	99.9654
27.776	0.0382		27.757	0.0583			26.365	99.9154		27.757	99.9604
27.802	0.0383		27.812	0.0587			26.389	99.9089		27.812	99.9604
27.847	0.0385		27.858	0.0591			26.435	99.8959		27.858	99.9604
27.907	0.0387		27.897	0.0594			26.47	99.8861		27.897	99.9604
27.931	0.0388		27.925	0.0591			26.497	99.8666		27.925	99.9505
27.997	0.0387		27.972	0.059			26.564	99.8503		27.972	99.9505
28.054	0.0388		28.041	0.0591			26.581	99.8373		28.041	99.9604
28.102	0.0388		28.076	0.0593			26.606	99.8113		28.076	99.9604
28.138	0.0391		28.115	0.0599			26.636	99.782		28.115	99.9604
28.161	0.0393		28.148	0.0602			26.687	99.7462		28.148	99.9604
28.222	0.0393		28.194	0.0596			26.713	99.7007		28.194	99.9604
28.265	0.0395		28.224	0.0602			26.763	99.6519		28.224	99.9604
28.298	0.0397		28.286	0.0606			26.79	99.6258		28.286	99.9505
28.322	0.0398		28.338	0.061			26.831	99.5933		28.338	99.9505
28.397	0.0399		28.363	0.0611			26.882	99.5803		28.363	99.9604
28.434	0.0401		28.438	0.0615			26.905	99.5803		28.438	99.9604
28.512	0.0402		28.453	0.0618			26.953	99.5966		28.453	99.9604
28.521	0.0403		28.525	0.0619			26.979	99.6096		28.525	99.9604
28.594	0.0405		28.565	0.0622			27.025	99.6291		28.565	99.9654
28.627	0.0406		28.574	0.0624			27.058	99.6454		28.574	99.9654
28.665	0.0407		28.655	0.0623			27.089	99.6681		28.655	99.9654
28.72	0.041		28.682	0.0626			27.149	99.6746		28.682	99.9555
28.756	0.041		28.732	0.0625			27.166	99.7007		28.732	99.9604
28.802	0.0412		28.773	0.0628			27.217	99.7202		28.773	99.9604
28.824	0.0412		28.828	0.063			27.244	99.743		28.828	99.9604
28.911	0.0413		28.865	0.0633			27.316	99.7625		28.865	99.9604
28.948	0.0414		28.931	0.0631			27.348	99.795		28.931	99.9654
29.005	0.0415		28.976	0.0632			27.37	99.8211		28.976	99.9654
29.059	0.0417		29.033	0.0636			27.403	99.8373		29.033	99.9555
29.078	0.0417		29.055	0.0639			27.452	99.8633		29.055	99.9555
29.148	0.0419		29.127	0.0644			27.485	99.8731		29.127	99.9604
29.187	0.0419		29.157	0.0645			27.53	99.8568		29.157	99.9604
29.228	0.0422		29.191	0.065			27.558	99.8178		29.191	99.9604
29.286	0.0423		29.257	0.0646			27.633	99.7755		29.257	99.9654
29.306	0.0424		29.316	0.0648			27.653	99.7365		29.316	99.9654
29.381	0.0425		29.357	0.065			27.698	99.7234		29.357	99.9654
29.398	0.0427		29.386	0.0656			27.731	99.73		29.386	99.9654
29.451	0.0426		29.428	0.0657			27.774	99.7365		29.428	99.9654
29.508	0.0428		29.464	0.0659			27.801	99.7332		29.464	99.9604
29.542	0.0428		29.547	0.0659			27.844	99.7332		29.547	99.9604
29.591	0.0431		29.577	0.0665			27.898	99.7267		29.577	99.9703
29.646	0.0433		29.624	0.0664			27.919	99.7104		29.624	99.9654
29.702	0.0435		29.68	0.0668			27.957	99.0727		29.68	99.9654
29.743	0.0436		29.716	0.0668			27.999	99.5998		29.716	99.9654
29.794	0.0436		29.783	0.067			28.071	100.179		29.783	99.9654
29.843	0.0437		29.814	0.0672			28.094	100.117		29.814	99.9604
29.904	0.0438		29.862	0.0673			28.127	99.9544		29.862	99.9604
29.943	0.0439		29.915	0.0672			28.17	99.6616		29.915	99.9703
30.008	0.044		29.969	0.0674			28.206	99.4925		29.969	99.9654
30.038	0.0442		30.031	0.0678			28.249	99.6844		30.031	99.9654
30.076	0.0444		30.083	0.0679			28.3	99.743		30.083	99.9654
30.135	0.0444		30.097	0.0681			28.313	99.7462		30.097	99.9654
30.18	0.0444		30.155	0.0682			28.361	99.7332		30.155	99.9604
30.231	0.0445		30.198	0.0685			28.409	99.7332		30.198	99.9604
30.27	0.0445		30.271	0.0685			28.461	99.7397		30.271	99.9604
30.355	0.0446		30.305	0.0684			28.5	99.743		30.305	99.9604
30.377	0.0449		30.367	0.0689			28.527	99.743		30.367	99.9654
30.445	0.0451		30.411	0.0694			28.564	99.743		30.411	99.9654
30.505	0.0452		30.446	0.0693			28.625	99.73		30.446	99.9654
30.539	0.0455		30.514	0.0697			28.667	99.7234		30.514	99.9654
30.573	0.0456		30.552	0.0699			28.712	99.7039		30.552	99.9604
30.638	0.0457		30.611	0.07			28.741	99.6909		30.611	99.9604
30.692	0.0458		30.66	0.0704			28.796	99.6746		30.66	99.9604
30.727	0.046		30.699	0.0707			28.821	99.6649		30.699	99.9604
30.791	0.0461		30.736	0.071			28.845	99.6486		30.736	99.9654
30.833	0.0461		30.794	0.071			28.926	99.6324		30.794	99.9654
30.877	0.0462		30.868	0.0711			28.959	99.6226		30.868	99.9654
30.922	0.0463		30.927	0.0712			28.994	99.6096		30.927	99.9654
30.99	0.0465		30.929	0.0715			29.042	99.6031		30.929	99.9555
31.051	0.0467		31.024	0.0719			29.069	99.6128		31.024	99.9604
31.094	0.0466		31.076	0.0716			29.137	99.6291		31.076	99.9604
31.15	0.0468		31.111	0.0718			29.16	99.6389		31.111	99.9604
31.189	0.047		31.167	0.0719			29.196	99.6389		31.167	99.9604
31.251	0.047		31.225	0.0721			29.257	99.6324		31.225	99.9604
31.297	0.0472		31.279	0.0724			29.272	99.6096		31.279	99.9654
31.352	0.0472		31.329	0.0726			29.323	99.5868		31.329	99.9654
31.417	0.0472		31.381	0.0726			29.378	99.551		31.381	99.9555
31.437	0.0474		31.438	0.073			29.432	99.538		31.438	99.9555
31.525	0.0474		31.474	0.0731			29.474	99.7853		31.474	99.9604
31.552	0.0476		31.556	0.0734			29.515	99.3916		31.556	99.9604
31.615	0.0478		31.585	0.0735			29.569	99.8113		31.585	99.9555
31.669	0.0479		31.64	0.0736			29.609	99.7722		31.64	99.9555
31.71	0.0481		31.686	0.0737			29.646	99.6128		31.686	99.9654
31.756	0.0481		31.751	0.0737			29.694	99.6031		31.751	99.9604
31.825	0.0484		31.8	0.0742			29.724	99.6812		31.8	99.9604
31.852	0.0484		31.859	0.0743			29.771	99.7853		31.859	99.9604
31.935	0.0485		31.924	0.0745			29.801	99.7592		31.924	99.9555
31.97	0.0486		31.955	0.0747			29.855	99.7755		31.955	99.9555
32.022	0.0486		32.022	0.0749			29.886	99.8373		32.022	99.9555
32.078	0.0487		32.074	0.075			29.943	99.8568		32.074	99.9555
32.123	0.0489		32.109	0.0753			29.984	99.8536		32.109	99.9604
32.172	0.049		32.167	0.0753			30.051	99.8536		32.167	99.9604
32.23	0.0491		32.208	0.0754			30.09	99.8536		32.208	99.9604
32.29	0.0493		32.288	0.0758			30.141	99.8471		32.288	99.9604
32.347	0.0494		32.334	0.0761			30.182	99.8178		32.334	99.9555
32.394	0.0493		32.381	0.0761			30.214	99.7788		32.381	99.9555
32.441	0.0495		32.463	0.0764			30.263	100.472		32.463	99.9555
32.489	0.0496		32.494	0.0764			30.323	100.387		32.494	99.9555
32.562	0.0497		32.545	0.0766			30.363	99.9512		32.545	99.9456
32.598	0.0498		32.597	0.0766			30.421	99.6324		32.597	99.9456
32.67	0.0499		32.669	0.0768			30.458	99.4632		32.669	99.9555
32.722	0.05		32.732	0.0772			30.527	99.089		32.732	99.9555
32.772	0.0502		32.767	0.0771			30.563	99.0565		32.767	99.9555
32.825	0.0503		32.816	0.0772			30.598	99.3233		32.816	99.9555
32.889	0.0504		32.869	0.0774			30.637	99.1834		32.869	99.9555
32.942	0.0504		32.932	0.0777			30.67	99.1996		32.932	99.9555
32.992	0.0506		32.993	0.0781			30.744	99.2322		32.993	99.9456
33.057	0.0507		33.046	0.0781			30.791	99.3103		33.046	99.9456
33.095	0.0507		33.102	0.0781			30.846	99.4371		33.102	99.9456
33.146	0.0509		33.159	0.0784			30.895	99.5966		33.159	99.9456
33.199	0.0511		33.215	0.0789			30.944	99.7202		33.215	99.9456
33.252	0.0512		33.236	0.079			30.992	99.8959		33.236	99.9456
33.317	0.0514		33.311	0.079			31.007	99.9187		33.311	99.9555
33.395	0.0516		33.377	0.0793			31.075	99.8991		33.377	99.9555
33.457	0.0517		33.423	0.0798			31.121	99.8601		33.423	99.9555
33.497	0.0519		33.478	0.08			31.149	99.8308		33.478	99.9456
33.537	0.0519		33.547	0.0799			31.226	99.8015		33.547	99.9505
33.621	0.052		33.603	0.0798			31.259	99.7267		33.603	99.9505
33.665	0.0521		33.647	0.0798			31.321	99.6714		33.647	99.9505
33.715	0.0522		33.719	0.0801			31.361	99.6486		33.719	99.9555
33.774	0.0524		33.758	0.0803			31.412	99.6356		33.758	99.9555
33.853	0.0523		33.822	0.08			31.459	99.6031		33.822	99.9555
33.905	0.0521		33.872	0.0801			31.506	99.5901		33.872	99.9555
33.971	0.0523		33.92	0.0807			31.565	99.5933		33.92	99.9604
34.005	0.0525		34.007	0.081			31.61	99.5933		34.007	99.9604
34.074	0.0527		34.051	0.0811			31.647	99.6031		34.051	99.9505
34.108	0.0529		34.098	0.0811			31.709	99.6324		34.098	99.9555
34.177	0.0531		34.181	0.0813			31.743	99.6616		34.181	99.9555
34.228	0.0532		34.217	0.0816			31.802	99.6844		34.217	99.9555
34.284	0.0533		34.262	0.082			31.827	99.7072		34.262	99.9604
34.338	0.0534		34.319	0.0823			31.9	99.7137		34.319	99.9555
34.386	0.0535		34.39	0.0824			31.951	99.7072		34.39	99.9555
34.454	0.0537		34.442	0.0826			31.969	100.273		34.442	99.9604
34.495	0.0537		34.529	0.0827			32.041	99.8503		34.529	99.9604
34.576	0.0537		34.576	0.0828			32.09	99.7853		34.576	99.9604
34.63	0.0538		34.635	0.0831			32.143	99.7755		34.635	99.9703
34.687	0.0539		34.695	0.0834			32.22	99.7788		34.695	99.9654
34.725	0.0541		34.747	0.0836			32.247	99.7202		34.747	99.9654
34.801	0.0542		34.807	0.0839			32.32	99.5901		34.807	99.9654
34.86	0.0542		34.875	0.0837			32.339	99.5478		34.875	99.9654
34.917	0.0543		34.909	0.0838			32.395	99.6389		34.909	99.9654
34.973	0.0544		34.976	0.0838			32.451	99.6942		34.976	99.9654
35.018	0.0546		35.037	0.084			32.489	99.7104		35.037	99.9604
35.1	0.0548		35.097	0.0844			32.544	99.7397		35.097	99.9604
35.144	0.0548		35.153	0.0847			32.602	99.756		35.153	99.9604
35.192	0.0548		35.19	0.0848			32.661	99.7397		35.19	99.9703
35.256	0.0548		35.26	0.0849			32.715	99.7007		35.26	99.9703
35.331	0.055		35.33	0.0849			32.758	99.6746		35.33	99.9654
35.369	0.0552		35.396	0.0851			32.808	99.6779		35.396	99.9654
35.442	0.0553		35.459	0.0854			32.852	99.6942		35.459	99.9654
35.499	0.0555		35.518	0.0854			32.892	99.7169		35.518	99.9654
35.561	0.0555		35.57	0.0853			32.96	99.7332		35.57	99.9604
35.612	0.0558		35.631	0.086			33.017	99.7332		35.631	99.9604
35.679	0.0558		35.704	0.086			33.035	99.7202		35.704	99.9703
35.736	0.0559		35.737	0.0861			33.116	99.6974		35.737	99.9703
35.776	0.0559		35.81	0.0859			33.159	99.6877		35.81	99.9703
35.848	0.0558		35.865	0.0859			33.234	99.6746		35.865	99.9604
35.907	0.056		35.929	0.0864			33.293	99.6779		35.929	99.9604
35.982	0.0561		36.008	0.0867			33.348	99.6844		36.008	99.9604
36.041	0.0564		36.062	0.0872			33.393	99.6844		36.062	99.9604
36.083	0.0564		36.097	0.087			33.44	99.6844		36.097	99.9604
36.164	0.0565		36.145	0.0871			33.506	99.6844		36.145	99.9604
36.21	0.0566		36.223	0.0873			33.547	99.6844		36.223	99.9604
36.26	0.0567		36.287	0.0877			33.579	99.6844		36.287	99.9703
36.332	0.0567		36.358	0.0877			33.632	99.6844		36.358	99.9703
36.391	0.0568		36.408	0.0878			33.699	99.6942		36.408	99.9703
36.466	0.0569		36.466	0.0878			33.75	99.7007		36.466	99.9703
36.508	0.057		36.524	0.0881			33.787	99.6974		36.524	99.9604
36.581	0.0571		36.587	0.0883			33.868	99.7039		36.587	99.9604
36.642	0.0571		36.644	0.0881			33.905	99.7104		36.644	99.9604
36.706	0.0573		36.72	0.0881			33.965	99.7137		36.72	99.9604
36.757	0.0573		36.776	0.088			34.038	99.7267		36.776	99.9604
36.834	0.0574		36.845	0.0879			34.079	99.743		36.845	99.9703
36.883	0.0576		36.906	0.0885			34.142	99.7592		36.906	99.9703
36.961	0.0578		36.964	0.0891			34.198	99.7625		36.964	99.9703
37.004	0.0578		37.021	0.0891			34.228	99.756		37.021	99.9703
37.059	0.0579		37.063	0.0895			34.276	99.7332		37.063	99.9604
37.125	0.0578		37.147	0.0892			34.323	99.7169		37.147	99.9654
37.199	0.058		37.182	0.0894			34.388	99.6942		37.182	99.9654
37.251	0.0581		37.248	0.0894			34.457	99.6844		37.248	99.9654
37.308	0.0584		37.318	0.0899			34.492	99.6844		37.318	99.9654
37.388	0.0585		37.385	0.0901			34.549	99.6779		37.385	99.9654
37.44	0.0586		37.452	0.0902			34.592	99.6681		37.452	99.9654
37.507	0.0586		37.511	0.0904			34.646	99.6616		37.511	99.9703
37.565	0.0586		37.562	0.0907			34.709	99.6616		37.562	99.9703
37.61	0.0587		37.604	0.0907			34.773	99.6324		37.604	99.9604
37.678	0.0588		37.685	0.0908			34.824	99.6193		37.685	99.9604
37.736	0.0589		37.736	0.0911			34.897	99.5998		37.736	99.9604
37.812	0.0591		37.811	0.0913			34.936	99.5738		37.811	99.9654
37.872	0.0591		37.894	0.0914			34.992	99.5413		37.894	99.9604
37.938	0.0591		37.951	0.0913			35.068	99.5217		37.951	99.9604
37.993	0.0591		38.004	0.0912			35.125	99.4925		38.004	99.9604
38.059	0.0593		38.064	0.0918			35.169	99.1118		38.064	99.9604
38.128	0.0594		38.144	0.092			35.212	99.6942		38.144	99.9604
38.192	0.0595		38.171	0.092			35.27	99.7885		38.171	99.9604
38.243	0.0595		38.252	0.092			35.311	99.6649		38.252	99.9604
38.309	0.0595		38.325	0.0918			35.356	99.7007		38.325	99.9604
38.366	0.0597		38.365	0.0918			35.435	99.7169		38.365	99.9604
38.452	0.0598		38.436	0.0922			35.485	99.7365		38.436	99.9604
38.48	0.0599		38.496	0.0923			35.523	99.8145		38.496	99.9555
38.566	0.06		38.561	0.0922			35.608	99.8991		38.561	99.9555
38.634	0.0602		38.636	0.0929			35.641	99.9447		38.636	99.9555
38.689	0.0602		38.695	0.0931			35.711	99.564		38.695	99.9555
38.745	0.0602		38.774	0.0932			35.786	99.6877		38.774	99.9555
38.826	0.0603		38.83	0.093			35.822	99.6454		38.83	99.9604
38.871	0.0603		38.894	0.0928			35.884	99.6161		38.894	99.9555
38.928	0.0605		38.952	0.0931			35.938	99.6128		38.952	99.9555
39.01	0.0605		39.017	0.0936			35.992	99.5445		39.017	99.9555
39.05	0.0606		39.088	0.0938			36.055	99.512		39.088	99.9555
39.115	0.0607		39.14	0.0938			36.106	99.5445		39.14	99.9555
39.211	0.0608		39.205	0.0941			36.153	99.5543		39.205	99.9555
39.25	0.061		39.3	0.0943			36.215	99.5478		39.3	99.9555
39.305	0.0611		39.319	0.0945			36.265	99.5673		39.319	99.9555
39.396	0.0611		39.407	0.0949			36.334	98.871		39.407	99.9555
39.453	0.0613		39.444	0.0951			36.404	99.1248		39.444	99.9555
39.516	0.0612		39.532	0.0953			36.449	99.5836		39.532	99.9505
39.563	0.0613		39.598	0.0951			36.512	99.538		39.598	99.9505
39.638	0.0612		39.639	0.0949			36.567	99.4925		39.639	99.9604
39.705	0.0612		39.714	0.095			36.653	99.4664		39.714	99.9505
39.746	0.0614		39.794	0.0952			36.71	99.5055		39.794	99.9505
39.836	0.0613		39.833	0.0955			36.738	99.6226		39.833	99.9505
39.896	0.0615		39.913	0.0957			36.802	99.6909		39.913	99.9505
39.965	0.0616		39.997	0.0959			36.86	99.6974		39.997	99.9505
40.019	0.0618		40.046	0.096			36.93	99.7007		40.046	99.9505
40.083	0.0619		40.106	0.0961			36.969	99.7137		40.106	99.9505
40.18	0.062		40.168	0.0961			37.036	99.73		40.168	99.9505
40.219	0.0619		40.239	0.0959			37.107	99.73		40.239	99.9406
40.288	0.062		40.298	0.0961			37.127	99.7332		40.298	99.9406
40.357	0.0621		40.379	0.0964			37.206	99.7365		40.379	99.9406
40.398	0.0622		40.436	0.0967			37.272	99.5478		40.436	99.9505
40.478	0.0625		40.496	0.0971			37.326	99.7983		40.496	99.9505
40.544	0.0625		40.543	0.0973			37.382	99.3949		40.543	99.9505
40.602	0.0626		40.624	0.0972			37.439	99.3688		40.624	99.9505
40.672	0.0626		40.703	0.0971			37.485	99.4144		40.703	99.9505
40.74	0.0627		40.748	0.0972			37.55	99.5575		40.748	99.9406
40.818	0.0627		40.815	0.0971			37.616	99.6486		40.815	99.9406
40.866	0.0627		40.878	0.0973			37.686	99.6519		40.878	99.9406
40.944	0.0628		40.961	0.0976			37.728	99.6389		40.961	99.9406
40.981	0.0627		41.032	0.0975			37.798	99.6421		41.032	99.9406
41.075	0.0629		41.101	0.0978			37.855	99.6551		41.101	99.9505
41.131	0.0631		41.146	0.0981			37.911	100.325		41.146	99.9456
41.19	0.0632		41.225	0.0982			37.971	99.5933		41.225	99.9456
41.262	0.0633		41.288	0.0982			38.023	99.4729		41.288	99.9456
41.318	0.0635		41.324	0.0982			38.088	99.7397		41.324	99.9456
41.371	0.0635		41.395	0.0982			38.123	99.7755		41.395	99.9456
41.441	0.0636		41.45	0.0985			38.2	99.8015		41.45	99.9456
41.519	0.0636		41.531	0.0984			38.266	99.8048		41.531	99.9406
41.547	0.0636		41.603	0.0986			38.323	99.7755		41.603	99.9406
41.645	0.0638		41.665	0.0992			38.366	99.7625		41.665	99.9406
41.709	0.0637		41.728	0.0993			38.424	99.7267		41.728	99.9406
41.794	0.0638		41.79	0.0993			38.492	99.6877		41.79	99.9406
41.856	0.0639		41.858	0.0992			38.556	99.6324		41.858	99.9505
41.907	0.064		41.926	0.0992			38.621	99.5705		41.926	99.9505
42	0.0641		41.975	0.0993			38.672	99.512		41.975	99.9505
42.043	0.0644		42.066	0.1			38.726	99.4794		42.066	99.9505
42.126	0.0645		42.118	0.10023			38.804	99.4697		42.118	99.9456
42.18	0.0645		42.193	0.0999			38.874	99.4859		42.193	99.9456
42.247	0.0644		42.261	0.0997			38.914	99.512		42.261	99.9456
42.327	0.0646		42.335	0.0999			38.987	99.5348		42.335	99.9456
42.371	0.0646		42.394	0.10017			39.037	99.564		42.394	99.9505
42.427	0.0647		42.464	0.10047			39.123	99.5575		42.464	99.9505
42.506	0.0647		42.531	0.10069			39.168	99.551		42.531	99.9456
42.58	0.0648		42.597	0.10078			39.232	99.551		42.597	99.9456
42.626	0.0649		42.658	0.10079			39.293	99.5543		42.658	99.9456
42.71	0.065		42.72	0.1008			39.371	99.5608		42.72	99.9456
42.783	0.0651		42.792	0.10084			39.418	99.5705		42.792	99.9505
42.83	0.065		42.849	0.10089			39.479	99.5868		42.849	99.9505
42.933	0.065		42.925	0.1009			39.534	99.6096		42.925	99.9505
42.989	0.065		43.005	0.10133			39.581	99.6291		43.005	99.9456
43.027	0.0652		43.053	0.10142			39.639	99.6454		43.053	99.9456
43.112	0.0652		43.138	0.1016			39.711	99.6714		43.138	99.9456
43.176	0.0654		43.205	0.10152			39.763	99.7072		43.205	99.9456
43.247	0.0654		43.26	0.10149			39.839	99.7397		43.26	99.9505
43.309	0.0654		43.342	0.10175			39.882	99.7722		43.342	99.9505
43.374	0.0656		43.393	0.10214			39.958	99.8145		43.393	99.9456
43.433	0.0656		43.467	0.10232			40.016	99.8341		43.467	99.9456
43.517	0.0657		43.552	0.10258			40.089	99.8308		43.552	99.9456
43.574	0.0658		43.604	0.10246			40.148	99.7983		43.604	99.9456
43.647	0.0658		43.682	0.10246			40.181	99.7592		43.682	99.9505
43.708	0.0658		43.754	0.10256			40.265	99.7267		43.754	99.9505
43.795	0.0658		43.809	0.1026			40.33	99.7169		43.809	99.9505
43.852	0.066		43.865	0.10291			40.374	99.7007		43.865	99.9505
43.922	0.066		43.923	0.1027			40.435	99.6909		43.923	99.9456
43.983	0.0661		43.994	0.10262			40.508	99.6909		43.994	99.9505
44.056	0.0662		44.047	0.10288			40.578	98.614		44.047	99.9505
44.124	0.0663		44.117	0.10306			40.634	99.1769		44.117	99.9505
44.199	0.0664		44.2	0.1032			40.709	99.5152		44.2	99.9505
44.26	0.0664		44.259	0.10325			40.769	99.7722		44.259	99.9505
44.322	0.0663		44.34	0.10325			40.83	99.7202		44.34	99.9406
44.396	0.0665		44.414	0.10352			40.888	99.6356		44.414	99.9406
44.463	0.0666		44.495	0.10357			40.951	99.5738		44.495	99.9406
44.521	0.0666		44.541	0.10353			40.997	99.3493		44.541	99.9406
44.596	0.0665		44.615	0.10324			41.079	99.3753		44.615	99.9406
44.661	0.0664		44.676	0.10337			41.138	99.4046		44.676	99.9406
44.724	0.0666		44.752	0.10346			41.21	99.4079		44.752	99.9406
44.812	0.0667		44.812	0.10364			41.278	99.4144		44.812	99.9456
44.888	0.0667		44.886	0.1039			41.334	99.4437		44.886	99.9456
44.954	0.0668		44.937	0.10421			41.391	99.4762		44.937	99.9456
45.007	0.0669		45.014	0.1043			41.454	98.6953		45.014	99.9456
45.088	0.067		45.084	0.10427			41.534	99.307		45.084	99.9456
45.129	0.0672		45.156	0.10436			41.585	99.6356		45.156	99.9456
45.2	0.0672		45.226	0.10441			41.641	99.5836		45.226	99.9456
45.265	0.0672		45.298	0.10459			41.7	99.5966		45.298	99.9456
45.337	0.0673		45.352	0.1048			41.773	99.6649		45.352	99.9456
45.428	0.0674		45.45	0.10456			41.833	99.8699		45.45	99.9406
45.486	0.0674		45.497	0.10478			41.889	99.6551		45.497	99.9406
45.574	0.0675		45.579	0.10496			41.954	99.8699		45.579	99.9406
45.618	0.0676		45.639	0.10526			42.037	99.8341		45.639	99.9406
45.686	0.0677		45.688	0.10544			42.083	99.7853		45.688	99.9406
45.753	0.0677		45.769	0.1057			42.137	99.6454		45.769	99.9406
45.826	0.0677		45.838	0.10562			42.222	99.6193		45.838	99.9406
45.891	0.0677		45.899	0.10554			42.257	99.5478		45.899	99.9406
45.957	0.068		45.978	0.10585			42.344	99.6258		45.978	99.9406
46.028	0.0679		46.042	0.10573			42.43	99.8211		46.042	99.9505
46.102	0.0678		46.11	0.10556			42.489	99.7788		46.11	99.9505
46.168	0.0678		46.185	0.10544			42.537	99.6974		46.185	99.9505
46.245	0.0678		46.254	0.10553			42.633	99.7007		46.254	99.9505
46.313	0.0679		46.331	0.10567			42.667	99.7234		46.331	99.9505
46.372	0.0681		46.384	0.10602			42.735	99.0272		46.384	99.9505
46.441	0.0683		46.452	0.10632			42.802	99.6031		46.452	99.9505
46.516	0.0684		46.51	0.10637			42.858	99.8829		46.51	99.9406
46.581	0.0684		46.592	0.10642			42.916	99.4697		46.592	99.9406
46.642	0.0684		46.674	0.10648			42.992	99.2745		46.674	99.9406
46.711	0.0683		46.718	0.10635			43.044	99.1671		46.718	99.9406
46.787	0.0684		46.782	0.10619			43.128	99.2387		46.782	99.9406
46.858	0.0685		46.875	0.10654			43.16	99.6616		46.875	99.9406
46.925	0.0685		46.923	0.10654			43.236	99.6193		46.923	99.9505
46.999	0.0686		47.006	0.10685			43.286	99.7755		47.006	99.9505
47.05	0.0687		47.064	0.10703			43.367	99.3786		47.064	99.9505
47.105	0.0688		47.166	0.10712			43.436	99.2842		47.166	99.9406
47.186	0.0688		47.197	0.10696			43.508	99.3233		47.197	99.9406
47.264	0.0689		47.27	0.10705			43.567	99.7853		47.27	99.9406
47.319	0.0688		47.359	0.10697			43.632	99.769		47.359	99.9406
47.402	0.069		47.401	0.1071			43.671	99.5868		47.401	99.9406
47.466	0.069		47.496	0.10733			43.729	99.6454		47.496	99.9406
47.549	0.069		47.562	0.10716			43.819	99.5998		47.562	99.9406
47.619	0.0691		47.637	0.10726			43.869	99.5803		47.637	99.9406
47.679	0.069		47.683	0.10722			43.941	99.5705		47.683	99.9406
47.75	0.0692		47.765	0.1074			44.021	99.5022		47.765	99.9406
47.819	0.0693		47.836	0.10766			44.077	99.4957		47.836	99.9505
47.88	0.0692		47.911	0.10746			44.158	99.5022		47.911	99.9406
47.948	0.0692		47.968	0.10746			44.198	99.5152		47.968	99.9406
48.018	0.0692		48.049	0.10764			44.274	99.5217		48.049	99.9406
48.078	0.0693		48.11	0.10812			44.344	99.5575		48.11	99.9406
48.152	0.0693		48.179	0.10808			44.405	99.6031		48.179	99.9406
48.233	0.0694		48.248	0.108			44.469	99.6389		48.248	99.9406
48.297	0.0695		48.324	0.10814			44.529	99.6486		48.324	99.9406
48.366	0.0696		48.384	0.10806			44.6	99.6519		48.384	99.9357
48.416	0.0696		48.447	0.10785			44.663	99.6356		48.447	99.9357
48.484	0.0697		48.539	0.10799			44.735	99.6063		48.539	99.9357
48.546	0.0697		48.591	0.10817			44.813	99.5575		48.591	99.9357
48.631	0.0697		48.651	0.10826			44.874	99.5087		48.651	99.9357
48.697	0.0698		48.728	0.10844			44.937	99.4892		48.728	99.9456
48.776	0.0698		48.788	0.10853			45.001	99.499		48.788	99.9456
48.824	0.0698		48.873	0.10875			45.059	99.5282		48.873	99.9456
48.916	0.0699		48.946	0.10872			45.14	99.5673		48.946	99.9406
48.98	0.07		49.021	0.1089			45.171	99.6096		49.021	99.9406
49.061	0.07		49.087	0.10903			45.228	99.6584		49.087	99.9406
49.124	0.0701		49.16	0.10917			45.306	99.6909		49.16	99.9406
49.2	0.0702		49.235	0.10939			45.381	99.6909		49.235	99.9406
49.267	0.0703		49.289	0.10957			45.449	99.6844		49.289	99.9406
49.336	0.0703		49.367	0.10949			45.515	99.6681		49.367	99.9357
49.406	0.0703		49.451	0.1095			45.572	99.6616		49.451	99.9406
49.468	0.0703		49.519	0.10955			45.632	99.6519		49.519	99.9406
49.548	0.0703		49.569	0.10947			45.708	99.6454		49.569	99.9406
49.614	0.0703		49.66	0.10931			45.772	99.6454		49.66	99.9406
49.68	0.0704		49.735	0.10957			45.846	99.6486		49.735	99.9357
49.755	0.0704		49.795	0.10958			45.906	99.6486		49.795	99.9357
49.821	0.0704		49.847	0.10971			45.98	99.6486		49.847	99.9357
49.884	0.0705		49.92	0.10976			46.034	99.6486		49.92	99.9357
49.975	0.0705		49.995	0.10968			46.111	99.6486		49.995	99.9357
50.019	0.0706		50.085	0.11017			46.17	99.6454		50.085	99.9308
50.107	0.0706		50.141	0.11009			46.231	99.6389		50.141	99.9308
50.175	0.0706		50.209	0.11022			46.296	99.6389		50.209	99.9357
50.237	0.0708		50.277	0.11044			46.368	99.6389		50.277	99.9357
50.304	0.0708		50.358	0.11028			46.456	99.6356		50.358	99.9357
50.387	0.0707		50.424	0.11046			46.502	99.6291		50.424	99.9308
50.455	0.0709		50.491	0.11055			46.57	99.6226		50.491	99.9308
50.513	0.0708		50.563	0.11039			46.646	98.3798		50.563	99.9308
50.62	0.0709		50.625	0.11069			46.712	99.1183		50.625	99.9308
50.665	0.0709		50.692	0.11079			46.781	99.6812		50.692	99.9308
50.726	0.0709		50.766	0.11067			46.857	100.013		50.766	99.9308
50.785	0.071		50.844	0.11059			46.899	99.9902		50.844	99.9308
50.863	0.071		50.892	0.11055			46.981	99.8861		50.892	99.9308
50.937	0.0711		50.985	0.11086			47.06	99.6812		50.985	99.9308
51.01	0.071		51.048	0.11113			47.125	99.6746		51.048	99.9308
51.073	0.0711		51.098	0.11109			47.169	99.577		51.098	99.9308
51.129	0.0713		51.181	0.11144			47.241	99.525		51.181	99.9308
51.206	0.0713		51.258	0.11123			47.312	99.5348		51.258	99.9308
51.278	0.0712		51.313	0.1112			47.383	99.5543		51.313	99.9357
51.341	0.0712		51.402	0.11138			47.428	99.5478		51.402	99.9357
51.409	0.0713		51.465	0.11156			47.516	99.538		51.465	99.9308
51.483	0.0714		51.537	0.11161			47.573	99.538		51.537	99.9308
51.553	0.0713		51.604	0.11174			47.638	99.5836		51.604	99.9308
51.62	0.0714		51.664	0.11162			47.712	99.4404		51.664	99.9308
51.699	0.0715		51.744	0.11163			47.783	99.3428		51.744	99.9357
51.766	0.0715		51.798	0.11155			47.826	99.2712		51.798	99.9357
51.841	0.0716		51.868	0.11173			47.91	100.407		51.868	99.9357
51.899	0.0716		51.937	0.11195			47.962	99.538		51.937	99.9357
51.961	0.0716		52.019	0.11196			48.049	99.6324		52.019	99.9357
52.048	0.0717		52.091	0.11214			48.117	99.7072		52.091	99.9357
52.113	0.0717		52.161	0.11215			48.186	99.7332		52.161	99.9357
52.183	0.0717		52.236	0.11215			48.266	99.5348		52.236	99.9258
52.257	0.0717		52.306	0.11233			48.302	99.512		52.306	99.9258
52.323	0.0718		52.347	0.11221			48.377	99.4762		52.347	99.9258
52.396	0.0718		52.452	0.11218			48.469	99.4567		52.452	99.9258
52.456	0.0717		52.506	0.11227			48.525	99.4762		52.506	99.9308
52.531	0.0717		52.58	0.11228			48.588	99.4729		52.58	99.9308
52.593	0.0719		52.65	0.11258			48.662	99.4632		52.65	99.9308
52.668	0.0719		52.723	0.11259			48.726	99.4599		52.723	99.9308
52.748	0.0719		52.793	0.1126			48.801	99.4664		52.793	99.9308
52.82	0.072		52.857	0.11261			48.856	99.4534		52.857	99.9308
52.879	0.072		52.93	0.11261			48.92	99.4371		52.93	99.9308
52.949	0.0721		52.996	0.11271			48.994	99.4339		52.996	99.9308
53.013	0.0721		53.059	0.1125			49.058	99.4306		53.059	99.9308
53.073	0.0722		53.125	0.11268			49.115	99.4274		53.125	99.9308
53.152	0.0721		53.195	0.11286			49.183	99.4794		53.195	99.9308
53.224	0.0721		53.274	0.11291			49.255	99.6812		53.274	99.9308
53.322	0.0721		53.34	0.113			49.338	99.6681		53.34	99.9209
53.38	0.072		53.428	0.11271			49.386	99.6974		53.428	99.9258
53.435	0.0722		53.479	0.11297			49.46	99.3265		53.479	99.9258
53.505	0.0722		53.532	0.1132			49.535	99.294		53.532	99.9258
53.569	0.0723		53.619	0.11333			49.613	99.2549		53.619	99.9258
53.653	0.0724		53.692	0.1133			49.652	99.333		53.692	99.9258
53.716	0.0725		53.774	0.11361			49.723	99.3558		53.774	99.9258
53.8	0.0724		53.83	0.1134			49.793	99.5055		53.83	99.9258
53.841	0.0724		53.913	0.11332			49.856	99.499		53.913	99.9308
53.918	0.0725		53.971	0.1135			49.913	99.4892		53.971	99.9308
54	0.0725		54.05	0.11347			49.987	99.4925		54.05	99.9308
54.082	0.0724		54.099	0.11339			50.068	100.234		54.099	99.9308
54.126	0.0724		54.191	0.11335			50.155	99.8503		54.191	99.9308
54.208	0.0724		54.244	0.11336			50.207	99.6291		54.244	99.9308
54.278	0.0723		54.314	0.11332			50.281	99.5738		54.314	99.9308
54.362	0.0723		54.39	0.11329			50.34	98.331		54.39	99.9308
54.435	0.0724		54.468	0.11338			50.414	99.307		54.468	99.9308
54.493	0.0724		54.544	0.11322			50.471	99.4404		54.544	99.9308
54.572	0.0726		54.605	0.11353			50.541	99.3265		54.605	99.9308
54.628	0.0726		54.691	0.11366			50.614	99.1964		54.691	99.9308
54.694	0.0726		54.746	0.11354			50.677	99.1573		54.746	99.9406
54.755	0.0726		54.818	0.11372			50.753	99.1443		54.818	99.9406
54.837	0.0726		54.876	0.1139			50.807	99.1346		54.876	99.9406
54.921	0.0727		54.945	0.11399			50.896	99.1996		54.945	99.9406
54.976	0.0728		55.029	0.11396			50.953	99.2452		55.029	99.9406
55.047	0.0728		55.1	0.11375			51.037	99.2875		55.1	99.9406
55.127	0.0728		55.162	0.11376			51.087	99.3493		55.162	99.9406
55.19	0.0727		55.228	0.1139			51.158	99.3949		55.228	99.9406
55.282	0.0726		55.307	0.1139			51.234	99.4209		55.307	99.9406
55.358	0.0727		55.386	0.11396			51.291	99.4371		55.386	99.9406
55.416	0.0727		55.426	0.11413			51.375	99.4632		55.426	99.9406
55.473	0.0727		55.53	0.11423			51.438	99.4632		55.53	99.9406
55.547	0.0728		55.602	0.11432			51.5	99.4632		55.602	99.9406
55.616	0.0729		55.653	0.11442			51.56	99.4794		55.653	99.9406
55.688	0.0728		55.725	0.11455			51.646	99.4859		55.725	99.9406
55.765	0.0728		55.815	0.11456			51.7	99.4925		55.815	99.9406
55.803	0.0727		55.868	0.11448			51.761	99.5022		55.868	99.9406
55.887	0.0728		55.936	0.11453			51.825	99.5055		55.936	99.9406
55.969	0.073		55.999	0.11463			51.905	99.5022		55.999	99.9406
56.046	0.073		56.079	0.11463			51.971	99.4794		56.079	99.9406
56.094	0.0729		56.128	0.11451			52.041	99.4437		56.128	99.9308
56.177	0.0729		56.203	0.11443			52.127	99.4144		56.203	99.9308
56.261	0.0729		56.281	0.1144			52.182	99.3883		56.281	99.9308
56.313	0.0728		56.35	0.11445			52.246	99.3851		56.35	99.9308
56.402	0.0728		56.412	0.11437			52.32	99.4046		56.412	99.9308
56.451	0.0729		56.496	0.11451			52.413	99.4306		56.496	99.9308
56.532	0.0729		56.577	0.11473			52.463	99.4469		56.577	99.9308
56.611	0.073		56.652	0.1147			52.52	99.4599		56.652	99.9406
56.657	0.0731		56.711	0.11488			52.587	99.4599		56.711	99.9406
56.735	0.0732		56.778	0.11493			52.652	99.4339		56.778	99.9406
56.82	0.0731		56.827	0.11485			52.72	99.4046		56.827	99.9406
56.898	0.0731		56.904	0.11464			52.8	99.3916		56.904	99.9406
56.966	0.0732		56.993	0.11482			52.869	100.094		56.993	99.9406
57.034	0.0732		57.062	0.11474			52.933	99.5087		57.062	99.9406
57.1	0.0731		57.115	0.11475			53.013	99.4437		57.115	99.9406
57.174	0.0731		57.197	0.11471			53.088	99.4274		57.197	99.9406
57.25	0.073		57.262	0.11472			53.14	99.4469		57.262	99.9406
57.318	0.0731		57.32	0.11486			53.21	99.5087		57.32	99.9406
57.374	0.0732		57.395	0.1153			53.303	99.525		57.395	99.9406
57.446	0.0733		57.46	0.11517			53.334	99.538		57.46	99.9406
57.505	0.0732		57.537	0.11501			53.411	99.5673		57.537	99.9406
57.587	0.0732		57.589	0.11493			53.478	99.5738		57.589	99.9308
57.658	0.0732		57.68	0.1149			53.564	99.5836		57.68	99.9308
57.734	0.0732		57.743	0.11477			53.643	99.6096		57.743	99.9308
57.791	0.0731		57.819	0.11491			53.7	99.6519		57.819	99.9308
57.87	0.0732		57.889	0.11505			53.77	99.6844		57.889	99.9308
57.94	0.0732		57.974	0.1151			53.82	99.7072		57.974	99.9308
58.012	0.0733		58.033	0.11528			53.914	99.7072		58.033	99.9308
58.075	0.0733		58.096	0.11563			53.968	99.7039		58.096	99.9308
58.154	0.0734		58.177	0.11582			54.04	99.2387		58.177	99.9308
58.208	0.0733		58.245	0.11578			54.103	99.3883		58.245	99.9308
58.269	0.0734		58.309	0.11574			54.165	99.6779		58.309	99.9308
58.343	0.0734		58.389	0.11554			54.244	99.974		58.389	99.9308
58.423	0.0734		58.45	0.11563			54.319	99.9187		58.45	99.9209
58.493	0.0734		58.523	0.11564			54.395	99.8991		58.523	99.9209
58.562	0.0735		58.597	0.11547			54.474	99.9024		58.597	99.9209
58.62	0.0735		58.644	0.11548			54.532	99.2029		58.644	99.9209
58.698	0.0733		58.732	0.11531			54.596	99.346		58.732	99.9209
58.778	0.0734		58.795	0.11549			54.678	99.1834		58.795	99.9209
58.852	0.0734		58.861	0.11546			54.733	99.2549		58.861	99.9209
58.917	0.0734		58.928	0.11547			54.798	99.4144		58.928	99.9308
58.979	0.0734		58.996	0.11543			54.874	99.4437		58.996	99.9308
59.037	0.0732		59.072	0.11544			54.925	99.8829		59.072	99.9308
59.141	0.0733		59.138	0.1154			54.983	99.8015		59.138	99.9258
59.19	0.0734		59.209	0.11545			55.06	99.4957		59.209	99.9258
59.25	0.0733		59.272	0.11542			55.155	99.2777		59.272	99.9258
59.315	0.0733		59.341	0.11538			55.223	99.346		59.341	99.9258
59.398	0.0733		59.432	0.11548			55.272	99.3363		59.432	99.9258
59.476	0.0733		59.473	0.1154			55.351	99.3656		59.473	99.9258
59.52	0.0736		59.559	0.11579			55.427	99.808		59.559	99.9258
59.6	0.0736		59.622	0.11589			55.509	99.5673		59.622	99.9258
59.67	0.0735		59.712	0.1159			55.565	99.9447		59.712	99.9258
59.722	0.0735		59.748	0.11577			55.623	99.6714		59.748	99.9209
59.789	0.0735		59.831	0.11561			55.699	99.4437		59.831	99.9209
59.88	0.0735		59.887	0.11553			55.763	99.089		59.887	99.9209
59.94	0.0735		59.96	0.11554			55.837	99.1053		59.96	99.9209
60.016	0.0735		60.047	0.11546			55.901	99.1085		60.047	99.9209
60.078	0.0734		60.101	0.11542			55.98	99.1085		60.101	99.9209
60.124	0.0734		60.184	0.11539			56.043	99.1313		60.184	99.9209
60.215	0.0735		60.267	0.11574			56.091	99.1834		60.267	99.9209
60.296	0.0734		60.333	0.11558			56.163	99.2257		60.333	99.9209
60.362	0.0734		60.395	0.1155			56.232	99.2712		60.395	99.9209
60.437	0.0735		60.469	0.11542			56.308	99.3265		60.469	99.9209
60.482	0.0735		60.527	0.11525			56.386	99.3688		60.527	99.9209
60.546	0.0735		60.604	0.11526			56.468	99.3656		60.604	99.9159
60.637	0.0735		60.681	0.11522			56.507	99.3623		60.681	99.9159
60.719	0.0736		60.759	0.11541			56.566	99.3656		60.759	99.9159
60.763	0.0736		60.823	0.1155			56.64	99.3786		60.823	99.9159
60.857	0.0734		60.89	0.11542			56.724	99.3883		60.89	99.9159
60.897	0.0732		60.952	0.11495			56.789	99.3883		60.952	99.9159
60.996	0.0733		61.022	0.11513			56.861	99.3883		61.022	99.9159
61.043	0.0734		61.079	0.11531			56.93	99.3949		61.079	99.9258
61.123	0.0735		61.147	0.11536			57.007	99.3949		61.147	99.9258
61.203	0.0735		61.222	0.11546			57.063	99.3851		61.222	99.9258
61.26	0.0735		61.297	0.11547			57.128	99.3818		61.297	99.9258
61.331	0.0734		61.358	0.11534			57.213	99.3949		61.358	99.9258
61.386	0.0734		61.435	0.11544			57.282	99.4013		61.435	99.9258
61.467	0.0734		61.494	0.11553			57.364	99.3981		61.494	99.9209
61.542	0.0735		61.579	0.11541			57.413	99.4013		61.579	99.9209
61.588	0.0734		61.634	0.11542			57.471	99.4079		61.634	99.9209
61.655	0.0735		61.707	0.11547			57.556	99.4111		61.707	99.9209
61.723	0.0736		61.777	0.11552			57.614	99.4079		61.777	99.9209
61.812	0.0736		61.838	0.11522			57.696	99.4013		61.838	99.9209
61.874	0.0736		61.904	0.11523			57.744	99.4013		61.904	99.9209
61.942	0.0735		61.969	0.11528			57.835	99.4079		61.969	99.9209
62.01	0.0734		62.044	0.11516			57.887	99.4111		62.044	99.9209
62.067	0.0734		62.109	0.11517			57.963	99.4144		62.109	99.9209
62.142	0.0733		62.182	0.11504			58.014	99.4176		62.182	99.9209
62.213	0.0733		62.269	0.11518			58.096	99.4241		62.269	99.9209
62.283	0.0735		62.33	0.11549			58.152	99.4241		62.33	99.9209
62.361	0.0734		62.394	0.11524			58.214	99.4241		62.394	99.9209
62.434	0.0735		62.463	0.11551			58.296	99.4209		62.463	99.9159
62.491	0.0735		62.53	0.11547			58.38	99.4209		62.53	99.9159
62.567	0.0735		62.595	0.11548			58.445	99.4274		62.595	99.9159
62.629	0.0735		62.679	0.11558			58.496	99.4371		62.679	99.9159
62.694	0.0735		62.751	0.11554			58.565	99.4534		62.751	99.9159
62.759	0.0735		62.807	0.11537			58.643	99.4664		62.807	99.9159
62.834	0.0735		62.896	0.11525			58.731	99.4762		62.896	99.9159
62.907	0.0735		62.937	0.11517			58.794	99.4762		62.937	99.9159
62.972	0.0736		63.025	0.1154			58.859	99.4794		63.025	99.9159
63.039	0.0735		63.076	0.11553			58.926	99.4827		63.076	99.9159
63.102	0.0735		63.144	0.11541			58.995	99.4925		63.144	99.9159
63.147	0.0735		63.236	0.11507			59.073	99.5055		63.236	99.9258
63.201	0.0734		63.283	0.11508			59.123	99.5185		63.283	99.9258
63.288	0.0734		63.358	0.11517			59.211	99.5217		63.358	99.9209
63.376	0.0734		63.429	0.11527			59.273	99.5217		63.429	99.9209
63.434	0.0734		63.489	0.1151			59.343	99.5152		63.489	99.9209
63.504	0.0734		63.55	0.11506			59.402	99.499		63.55	99.9209
63.568	0.0733		63.634	0.11512			59.471	99.4827		63.634	99.9209
63.637	0.0733		63.687	0.11517			59.555	99.4599		63.687	99.9209
63.722	0.0734		63.76	0.11539			59.614	99.4339		63.76	99.9209
63.763	0.0734		63.836	0.11523			59.682	98.7994		63.836	99.9209
63.852	0.0734		63.894	0.11514			59.74	99.1215		63.894	99.9209
63.93	0.0734		63.976	0.11498			59.82	99.0825		63.976	99.9258
63.98	0.0734		64.033	0.11507			59.88	99.1346		64.033	99.9258
64.051	0.0734		64.096	0.11517			59.953	99.268		64.096	99.9258
64.11	0.0733		64.165	0.115			60.038	99.4859		64.165	99.9258
64.181	0.0733		64.231	0.11514			60.083	99.4729		64.231	99.9258
64.252	0.0734		64.28	0.1151			60.145	99.4892		64.28	99.9258
64.307	0.0732		64.359	0.11476			60.233	99.4697		64.359	99.9258
64.374	0.0732		64.42	0.11464			60.301	99.4371		64.42	99.9258
64.449	0.0733		64.494	0.11469			60.356	99.4241		64.494	99.9258
64.521	0.0733		64.564	0.1147			60.431	99.4176		64.564	99.9209
64.594	0.0733		64.636	0.11484			60.482	99.3883		64.636	99.9209
64.658	0.0733		64.702	0.11506			60.556	99.0305		64.702	99.9209
64.725	0.0734		64.765	0.11515			60.638	99.3981		64.765	99.9209
64.79	0.0733		64.838	0.11516			60.698	99.3721		64.838	99.9209
64.837	0.0734		64.906	0.11543			60.762	99.4567		64.906	99.9209
64.907	0.0734		64.977	0.11544			60.846	99.8211		64.977	99.9209
64.985	0.0734		65.032	0.11518			60.932	99.6031		65.032	99.9209
65.04	0.0735		65.099	0.11528			60.981	99.5478		65.099	99.9209
65.117	0.0734		65.179	0.11511			61.067	99.1931		65.179	99.9209
65.192	0.0734		65.244	0.11534			61.11	99.1281		65.244	99.9209
65.245	0.0734		65.304	0.11534			61.179	100.02		65.304	99.9209
65.317	0.0733		65.386	0.11522			61.248	100.081		65.386	99.9209
65.378	0.0733		65.45	0.11501			61.32	99.7722		65.45	99.9209
65.446	0.0733		65.525	0.11506			61.388	99.7983		65.525	99.9209
65.519	0.0732		65.573	0.11498			61.445	99.8991		65.573	99.9209
65.585	0.0732		65.649	0.11503			61.528	99.9024		65.649	99.9209
65.651	0.0732		65.707	0.11495			61.59	99.8894		65.707	99.9258
65.717	0.0733		65.781	0.11509			61.677	99.9219		65.781	99.9258
65.789	0.0733		65.841	0.11519			61.72	99.063		65.841	99.9258
65.844	0.0733		65.907	0.11532			61.8	98.9817		65.907	99.9258
65.913	0.0733		65.987	0.11533			61.886	99.0044		65.987	99.9258
65.996	0.0734		66.06	0.1156			61.93	99.3103		66.06	99.9258
66.052	0.0734		66.112	0.11561			62.001	99.3851		66.112	99.9258
66.109	0.0734		66.165	0.1154			62.046	99.3168		66.165	99.9258
66.189	0.0734		66.253	0.11536			62.124	99.2484		66.253	99.9258
66.266	0.0733		66.324	0.11533			62.218	99.2224		66.324	99.9258
66.335	0.0734		66.386	0.11516			62.264	99.3037		66.386	99.9258
66.401	0.0733		66.456	0.11491			62.321	99.4794		66.456	99.9258
66.476	0.0732		66.5	0.11491			62.401	99.5673		66.5	99.9159
66.519	0.0733		66.569	0.11505			62.483	99.564		66.569	99.9159
66.596	0.0733		66.634	0.1151			62.564	99.5705		66.634	99.9159
66.672	0.0733		66.697	0.11498			62.615	99.5673		66.697	99.9159
66.717	0.0731		66.764	0.11485			62.678	99.5445		66.764	99.9159
66.804	0.0731		66.828	0.11482			62.732	99.5152		66.828	99.9159
66.864	0.0731		66.92	0.11487			62.808	99.5022		66.92	99.9159
66.931	0.0731		66.982	0.11475			62.881	99.4925		66.982	99.9209
66.99	0.0731		67.044	0.11488			62.959	99.4925		67.044	99.9209
67.065	0.0731		67.091	0.11484			63.028	99.499		67.091	99.9209
67.123	0.073		67.158	0.11472			63.092	99.5087		67.158	99.9209
67.187	0.073		67.236	0.11473			63.165	99.5217		67.236	99.9209
67.272	0.073		67.308	0.11483			63.246	99.5478		67.308	99.9209
67.323	0.073		67.38	0.11492			63.3	98.806		67.38	99.9209
67.373	0.0732		67.447	0.11493			63.362	99.5087		67.447	99.9209
67.448	0.0732		67.495	0.11506			63.435	99.5152		67.495	99.9209
67.545	0.0732		67.572	0.11499			63.497	99.5217		67.572	99.9209
67.593	0.0731		67.623	0.11482			63.578	99.5803		67.623	99.9209
67.66	0.0731		67.71	0.11469			63.656	99.6421		67.71	99.9209
67.718	0.073		67.786	0.11462			63.721	99.6486		67.786	99.9209
67.793	0.073		67.813	0.11449			63.764	99.6909		67.813	99.9209
67.851	0.0731		67.902	0.1145			63.857	99.7137		67.902	99.9209
67.932	0.0731		67.956	0.1145			63.898	99.6974		67.956	99.9209
67.981	0.0731		68.026	0.11447			63.967	99.6812		68.026	99.9209
68.07	0.0731		68.08	0.11447			64.041	99.6649		68.08	99.9209
68.124	0.0731		68.158	0.11453			64.11	99.6258		68.158	99.9209
68.193	0.073		68.225	0.11484			64.188	99.564		68.225	99.9209
68.263	0.073		68.29	0.11467			64.263	99.5185		68.29	99.9209
68.319	0.0731		68.338	0.11455			64.317	99.499		68.338	99.911
68.36	0.073		68.417	0.1146			64.389	99.4925		68.417	99.911
68.461	0.0729		68.463	0.11469			64.456	99.4957		68.463	99.911
68.52	0.073		68.551	0.11466			64.514	99.5022		68.551	99.911
68.565	0.0731		68.608	0.11466			64.579	98.8255		68.608	99.911
68.648	0.0731		68.683	0.11463			64.635	99.2907		68.683	99.911
68.702	0.0731		68.743	0.11446			64.716	99.3558		68.743	99.911
68.777	0.0728		68.809	0.11429			64.802	99.4111		68.809	99.911
68.849	0.0728		68.884	0.1143			64.873	99.4664		68.884	99.911
68.908	0.0729		68.922	0.11417			64.924	99.4371		68.922	99.911
68.976	0.0729		69.015	0.11431			64.997	98.9394		69.015	99.911
69.021	0.0729		69.078	0.11441			65.084	99.0402		69.078	99.911
69.102	0.0728		69.145	0.11437			65.119	99.2907		69.145	99.911
69.17	0.0727		69.203	0.11438			65.193	99.2972		69.203	99.911
69.233	0.0727		69.271	0.11439			65.26	99.3233		69.271	99.9159
69.271	0.0727		69.315	0.11426			65.333	99.32		69.315	99.9159
69.347	0.0726		69.389	0.11414			65.386	99.2842		69.389	99.9159
69.429	0.0728		69.446	0.11432			65.458	99.2387		69.446	99.9159
69.472	0.0729		69.521	0.11441			65.53	99.2192		69.521	99.9159
69.555	0.0729		69.595	0.11442			65.597	99.2192		69.595	99.9159
69.607	0.0728		69.649	0.11438			65.658	99.2224		69.649	99.9159
69.679	0.0729		69.715	0.11444			65.742	99.8829		69.715	99.9159
69.747	0.0729		69.776	0.11449			65.797	99.1573		69.776	99.9159
69.821	0.0729		69.852	0.11454			65.859	99.3525		69.852	99.9159
69.879	0.0727		69.906	0.11446			65.925	99.6193		69.906	99.9159
69.945	0.0726		69.969	0.11442			66.005	99.6454		69.969	99.9159
70.012	0.0726		70.027	0.11434			66.058	98.871		70.027	99.9159
70.05	0.0728		70.103	0.11435			66.127	99.2972		70.103	99.9159
70.118	0.0727		70.174	0.11414			66.195	99.281		70.174	99.9159
70.2	0.0727		70.234	0.11401			66.265	99.346		70.234	99.9159
70.257	0.0727		70.306	0.11393			66.313	99.3981		70.306	99.9159
70.337	0.0727		70.379	0.11363			66.398	99.2972		70.379	99.9159
70.389	0.0726		70.416	0.11368			66.461	99.268		70.416	99.9159
70.454	0.0725		70.482	0.11365			66.527	99.2745		70.482	99.9159
70.503	0.0725		70.549	0.11365			66.603	99.2842		70.549	99.9209
70.577	0.0725		70.622	0.11375			66.668	99.2777		70.622	99.9209
70.651	0.0725		70.683	0.11358			66.731	99.2777		70.683	99.9209
70.7	0.0725		70.761	0.11354			66.786	99.2777		70.761	99.9209
70.776	0.0724		70.821	0.11346			66.857	99.294		70.821	99.9209
70.838	0.0725		70.891	0.11338			66.925	99.3135		70.891	99.9209
70.9	0.0725		70.932	0.11339			66.999	99.346		70.932	99.9209
70.976	0.0725		71.003	0.11331			67.069	99.3883		71.003	99.9209
71.033	0.0725		71.073	0.11349			67.118	99.4437		71.073	99.9209
71.077	0.0724		71.133	0.11345			67.195	99.4859		71.133	99.9209
71.151	0.0724		71.185	0.11359			67.264	99.5087		71.185	99.9209
71.221	0.0723		71.258	0.11329			67.318	99.5087		71.258	99.9209
71.287	0.0723		71.319	0.11326			67.374	99.5087		71.319	99.9209
71.349	0.0723		71.373	0.11313			67.443	99.5022		71.373	99.9209
71.418	0.0722		71.454	0.11309			67.536	99.4925		71.454	99.9209
71.473	0.0723		71.51	0.11306			67.57	99.4697		71.51	99.9209
71.539	0.0723		71.587	0.11324			67.648	99.4469		71.587	99.9209
71.601	0.0724		71.653	0.11338			67.722	98.871		71.653	99.9209
71.654	0.0722		71.727	0.11304			67.786	99.4013		71.727	99.9209
71.731	0.0722		71.782	0.11313			67.847	99.538		71.782	99.911
71.774	0.0722		71.845	0.11318			67.914	99.512		71.845	99.911
71.841	0.0722		71.911	0.11328			67.986	99.4664		71.911	99.911
71.897	0.0721		71.968	0.11311			68.032	99.4404		71.968	99.911
71.986	0.0721		72.03	0.11298			68.122	98.6758		72.03	99.911
72.036	0.0721		72.097	0.11303			68.176	99.6649		72.097	99.911
72.111	0.0721		72.179	0.11313			68.25	99.6096		72.179	99.911
72.172	0.072		72.227	0.11283			68.314	99.333		72.227	99.911
72.239	0.0721		72.292	0.11266			68.385	99.1476		72.292	99.911
72.284	0.0721		72.363	0.11254			68.451	99.1769		72.363	99.9159
72.355	0.0721		72.417	0.11267			68.514	99.2257		72.417	99.9159
72.41	0.0721		72.491	0.11273			68.574	99.307		72.491	99.9159
72.48	0.072		72.561	0.1126			68.655	99.3656		72.561	99.9159
72.538	0.0719		72.62	0.11252			68.719	99.3753		72.62	99.9159
72.6	0.0719		72.674	0.1124			68.775	99.4079		72.674	99.9159
72.679	0.0719		72.738	0.11245			68.823	99.9414		72.738	99.9159
72.734	0.0719		72.785	0.11241			68.913	99.3656		72.785	99.9159
72.797	0.0718		72.853	0.1122			68.981	99.3037		72.853	99.9159
72.854	0.0719		72.923	0.11216			69.046	99.3005		72.923	99.9159
72.907	0.0718		72.984	0.11225			69.099	99.346		72.984	99.9159
72.995	0.0719		73.043	0.11235			69.165	99.3981		73.043	99.9159
73.047	0.072		73.097	0.11253			69.233	99.4306		73.097	99.9159
73.105	0.0718		73.161	0.11218			69.288	99.4632		73.161	99.9159
73.177	0.0717		73.224	0.1121			69.365	99.4664		73.224	99.9159
73.24	0.0717		73.298	0.11211			69.442	99.4567		73.298	99.9159
73.305	0.0717		73.352	0.11207			69.505	98.8255		73.352	99.9159
73.373	0.0716		73.415	0.11208			69.565	99.2257		73.415	99.9159
73.441	0.0715		73.479	0.11182			69.609	99.2387		73.479	99.9159
73.499	0.0716		73.529	0.11205			69.7	99.5413		73.529	99.9159
73.524	0.0717		73.599	0.11214			69.769	99.5478		73.599	99.9209
73.622	0.0717		73.663	0.11233			69.831	99.6096		73.663	99.9209
73.684	0.0716		73.73	0.1122			69.892	99.6324		73.73	99.9209
73.739	0.0715		73.791	0.11247			69.959	100.27		73.791	99.9209
73.802	0.0715		73.858	0.11244			70.009	99.4371		73.858	99.9209
73.866	0.0715		73.925	0.1124			70.092	99.268		73.925	99.9209
73.95	0.0717		73.97	0.11245			70.151	99.2647		73.97	99.9209
73.989	0.0717		74.038	0.11237			70.209	99.1801		74.038	99.9209
74.05	0.0716		74.083	0.11224			70.275	98.9817		74.083	99.9209
74.109	0.0715		74.163	0.11216			70.341	98.9751		74.163	99.9209
74.194	0.0715		74.225	0.11217			70.413	99.7365		74.225	99.9209
74.244	0.0714		74.293	0.11183			70.474	99.2712		74.293	99.9209
74.299	0.0714		74.349	0.1117			70.531	99.7397		74.349	99.9258
74.355	0.0713		74.4	0.11166			70.609	100.192		74.4	99.9258
74.417	0.0713		74.491	0.1115			70.663	100.091		74.491	99.9258
74.486	0.0713		74.537	0.11154			70.735	99.6096		74.537	99.9258
74.553	0.0712		74.583	0.1115			70.777	99.5348		74.583	99.9258
74.614	0.0711		74.65	0.11147			70.863	99.7397		74.65	99.9258
74.666	0.0711		74.718	0.11143			70.928	100.215		74.718	99.9258
74.736	0.0712		74.787	0.1114			70.989	99.7755		74.787	99.9258
74.787	0.0712		74.843	0.11145			71.065	99.3298		74.843	99.9258
74.852	0.0711		74.912	0.11128			71.112	99.3037		74.912	99.9258
74.927	0.0711		74.978	0.11115			71.184	99.3753		74.978	99.9258
74.977	0.0711		75.018	0.11116			71.262	99.3688		75.018	99.9258
75.034	0.0711		75.084	0.11121			71.302	99.294		75.084	99.9258
75.112	0.0711		75.14	0.11121			71.388	99.2484		75.14	99.9258
75.165	0.0711		75.187	0.11117			71.443	99.2549		75.187	99.9258
75.224	0.0711		75.275	0.11118			71.521	99.2549		75.275	99.9258
75.281	0.0712		75.322	0.11119			71.572	99.2549		75.322	99.9258
75.353	0.0709		75.386	0.11106			71.627	99.2614		75.386	99.9258
75.41	0.0709		75.455	0.11103			71.702	99.281		75.455	99.9258
75.484	0.0709		75.517	0.11108			71.752	99.2875		75.517	99.9258
75.541	0.0709		75.567	0.11113			71.812	99.2875		75.567	99.9258
75.617	0.0709		75.638	0.11118			71.898	99.2745		75.638	99.9258
75.669	0.0708		75.692	0.11114			71.953	99.2614		75.692	99.9258
75.723	0.0709		75.765	0.11124			72.001	99.974		75.765	99.9258
75.798	0.0709		75.806	0.11102			72.083	99.1183		75.806	99.9258
75.867	0.0709		75.871	0.11085			72.147	98.793		75.871	99.9258
75.909	0.0708		75.939	0.11073			72.234	99.0012		75.939	99.9258
75.987	0.0707		75.997	0.11065			72.273	99.037		75.997	99.9258
76.041	0.0707		76.057	0.1107			72.328	98.9654		76.057	99.9258
76.102	0.0707		76.105	0.1107			72.408	98.9751		76.105	99.9258
76.166	0.0708		76.191	0.11067			72.456	98.9914		76.191	99.9258
76.209	0.0708		76.241	0.11094			72.521	98.9849		76.241	99.9258
76.274	0.0707		76.304	0.11108			72.593	99.4469		76.304	99.9258
76.354	0.0707		76.378	0.11095			72.659	99.4079		76.378	99.9258
76.412	0.0707		76.43	0.11096			72.701	99.0825		76.43	99.9258
76.459	0.0708		76.491	0.11105			72.779	99.3428		76.491	99.9258
76.518	0.0706		76.543	0.11071			72.866	99.5933		76.543	99.9258
76.592	0.0705		76.605	0.11054			72.922	99.3916		76.605	99.9258
76.635	0.0704		76.657	0.11032			72.975	98.9849		76.657	99.9258
76.7	0.0705		76.733	0.11055			73.042	99.4209		76.733	99.9258
76.771	0.0705		76.799	0.11064			73.119	99.5803		76.799	99.9258
76.827	0.0705		76.868	0.11074			73.183	99.525		76.868	99.9308
76.884	0.0705		76.918	0.11061			73.238	99.4469		76.918	99.9308
76.946	0.0704		76.969	0.11062			73.311	99.3851		76.969	99.9308
76.997	0.0703		77.048	0.11063			73.354	99.4046		77.048	99.9308
77.069	0.0705		77.078	0.11076			73.432	99.4404		77.078	99.9209
77.112	0.0704		77.146	0.11059			73.489	98.8645		77.146	99.9209
77.183	0.0704		77.211	0.11038			73.553	99.8438		77.211	99.9209
77.247	0.0704		77.265	0.11047			73.626	99.1736		77.265	99.9209
77.307	0.0704		77.343	0.11053			73.678	99.4502		77.343	99.9209
77.356	0.0704		77.388	0.11027			73.735	99.6551		77.388	99.9209
77.418	0.0704		77.463	0.11028			73.819	99.6551		77.463	99.9209
77.474	0.0704		77.511	0.11024			73.863	99.6258		77.511	99.9209
77.547	0.0703		77.568	0.11002			73.943	99.5998		77.568	99.9209
77.598	0.0703		77.624	0.11012			74.013	98.7604		77.624	99.9209
77.668	0.0703		77.693	0.11026			74.076	98.7506		77.693	99.9209
77.716	0.0703		77.747	0.11035			74.123	98.7311		77.747	99.9209
77.789	0.0702		77.816	0.11005			74.176	99.1053		77.816	99.9209
77.854	0.0701		77.882	0.11019			74.252	99.2647		77.882	99.9209
77.888	0.0701		77.914	0.10997			74.322	99.2745		77.914	99.9209
77.975	0.07		77.988	0.10985			74.391	99.1931		77.988	99.9209
78.027	0.0701		78.049	0.1099			74.449	99.2452		78.049	99.9209
78.098	0.0701		78.126	0.11017			74.493	99.3525		78.126	99.9209
78.155	0.0701		78.157	0.10995			74.559	99.4111		78.157	99.9209
78.203	0.07		78.239	0.1097			74.629	99.4371		78.239	99.9209
78.261	0.07		78.302	0.10975			74.701	99.4957		78.302	99.9209
78.332	0.07		78.365	0.10976			74.768	99.5315		78.365	99.9209
78.376	0.0701		78.422	0.10998			74.823	99.512		78.422	99.9209
78.42	0.07		78.466	0.10985			74.884	99.4729		78.466	99.9209
78.491	0.07		78.535	0.10973			74.948	99.4306		78.535	99.9209
78.569	0.0699		78.592	0.10974			74.995	99.4046		78.592	99.9209
78.621	0.0698		78.67	0.10966			75.065	99.3949		78.67	99.9209
78.682	0.0699		78.728	0.10997			75.125	99.4013		78.728	99.9209
78.75	0.0699		78.78	0.10998			75.21	99.4013		78.78	99.9209
78.818	0.0699		78.84	0.10989			75.241	99.3949		78.84	99.9209
78.878	0.0698		78.895	0.10977			75.332	99.3786		78.895	99.9209
78.936	0.0698		78.976	0.10978			75.37	99.3623		78.976	99.9209
78.976	0.0698		79.002	0.10969			75.451	99.3525		79.002	99.9209
79.045	0.0697		79.061	0.10965			75.525	99.2289		79.061	99.9209
79.102	0.0698		79.112	0.10961			75.574	99.2061		79.112	99.9209
79.162	0.0697		79.178	0.10944			75.636	98.9621		79.178	99.9209
79.223	0.0698		79.225	0.10949			75.697	98.9426		79.225	99.9209
79.286	0.0698		79.297	0.10946			75.75	98.9621		79.297	99.911
79.348	0.0699		79.364	0.10964			75.834	98.9914		79.364	99.911
79.399	0.0699		79.419	0.10969			75.898	99.1801		79.419	99.911
79.464	0.0697		79.471	0.10956			75.953	98.9426		79.471	99.911
79.521	0.0697		79.531	0.10939			76.019	99.3981		79.531	99.911
79.577	0.0696		79.613	0.10923			76.087	99.5998		79.613	99.911
79.641	0.0696		79.66	0.10897			76.143	99.3233		79.66	99.911
79.688	0.0694		79.714	0.10866			76.2	99.3883		79.714	99.911
79.758	0.0694		79.766	0.1088			76.277	99.3363		79.766	99.911
79.808	0.0694		79.827	0.10903			76.318	99.2614		79.827	99.911
79.866	0.0693		79.905	0.10899			76.381	99.2517		79.905	99.911
79.914	0.0694		79.954	0.10882			76.435	99.2582		79.954	99.9209
79.984	0.0694		80.005	0.10878			76.525	99.2354		80.005	99.9209
80.035	0.0695		80.067	0.10905			76.57	99.2159		80.067	99.9209
80.086	0.0695		80.124	0.10897			76.639	99.1996		80.124	99.9209
80.151	0.0695		80.186	0.10893			76.689	99.1801		80.186	99.9209
80.217	0.0695		80.236	0.10898			76.757	99.1736		80.236	99.9209
80.261	0.0694		80.299	0.1089			76.807	99.1866		80.299	99.9209
80.327	0.0693		80.338	0.10869			76.88	99.2224		80.338	99.9209
80.4	0.0694		80.409	0.10891			76.934	99.2582		80.409	99.9209
80.451	0.0694		80.469	0.10888			77.009	99.3037		80.469	99.9209
80.518	0.0694		80.525	0.10897			77.065	99.3233		80.525	99.9209
80.56	0.0695		80.587	0.10898			77.138	99.3233		80.587	99.9209
80.622	0.0694		80.641	0.10889			77.193	99.3233		80.641	99.9209
80.688	0.0693		80.696	0.10894			77.259	99.3233		80.696	99.9209
80.744	0.0694		80.763	0.10913			77.323	99.3233		80.763	99.9209
80.793	0.0694		80.826	0.10922			77.379	99.3233		80.826	99.9209
80.874	0.0694		80.898	0.10932			77.43	99.3233		80.898	99.9209
80.919	0.0693		80.941	0.10928			77.487	99.3233		80.941	99.9209
80.959	0.0693		81.005	0.10907			77.558	99.3298		81.005	99.9209
81.039	0.0692		81.052	0.10907			77.616	99.3428		81.052	99.9209
81.088	0.0693		81.092	0.10903			77.672	99.3656		81.092	99.9209
81.15	0.0693		81.172	0.10904			77.738	99.3916		81.172	99.9209
81.216	0.0692		81.225	0.10878			77.799	99.4111		81.225	99.9209
81.269	0.0692		81.298	0.10861			77.845	99.4176		81.298	99.9159
81.317	0.0691		81.347	0.10866			77.924	98.5587		81.347	99.9159
81.393	0.0692		81.409	0.10871			77.987	99.1703		81.409	99.9159
81.451	0.0692		81.461	0.10898			78.057	99.5087		81.461	99.9159
81.495	0.0692		81.508	0.1089			78.119	99.5868		81.508	99.9159
81.555	0.0691		81.56	0.10877			78.166	99.6226		81.56	99.9159
81.602	0.0692		81.634	0.10882			78.237	99.6681		81.634	99.9159
81.669	0.0691		81.698	0.10865			78.284	99.7234		81.698	99.9159
81.708	0.069		81.737	0.1087			78.347	99.795		81.737	99.9159
81.778	0.0689		81.797	0.10866			78.42	99.8276		81.797	99.9159
81.834	0.069		81.87	0.10863			78.478	99.1573		81.87	99.9159
81.908	0.069		81.923	0.10859			78.537	99.2582		81.923	99.9159
81.96	0.0689		81.994	0.10833			78.605	99.6714		81.994	99.9159
81.997	0.0687		82.047	0.10807			78.657	99.6812		82.047	99.9159
82.053	0.0686		82.095	0.10803			78.704	99.6356		82.095	99.9159
82.144	0.0687		82.149	0.1083			78.767	99.5803		82.149	99.9159
82.194	0.0688		82.215	0.10853			78.832	98.7474		82.215	99.9159
82.221	0.0687		82.274	0.10818			78.885	99.0793		82.274	99.9159
82.289	0.0687		82.327	0.10819			78.953	99.2289		82.327	99.9159
82.358	0.0687		82.389	0.10842			79	99.4664		82.389	99.9159
82.41	0.0686		82.452	0.10829			79.062	99.2907		82.452	99.9159
82.473	0.0686		82.491	0.10803			79.135	99.2549		82.491	99.9159
82.53	0.0685		82.542	0.10812			79.187	98.5619		82.542	99.9159
82.568	0.0684		82.608	0.108			79.258	98.8352		82.608	99.9159
82.623	0.0687		82.675	0.108			79.309	99.2614		82.675	99.9159
82.695	0.0687		82.724	0.10792			79.383	99.5673		82.724	99.9159
82.754	0.0685		82.758	0.10788			79.436	99.4046		82.758	99.9159
82.8	0.0685		82.834	0.1078			79.493	99.3395		82.834	99.9159
82.861	0.0684		82.893	0.10758			79.566	99.32		82.893	99.911
82.928	0.0683		82.964	0.10768			79.615	99.281		82.964	99.911
82.973	0.0683		82.999	0.10786			79.673	99.2257		82.999	99.911
83.031	0.0682		83.062	0.10756			79.752	99.1931		83.062	99.911
83.079	0.0682		83.122	0.10761			79.791	99.1931		83.122	99.9209
83.151	0.0683		83.158	0.10792			79.859	99.3949		83.158	99.9209
83.211	0.0683		83.237	0.10798			79.925	99.0012		83.237	99.9209
83.262	0.0683		83.287	0.10785			79.985	99.1313		83.287	99.9209
83.31	0.0682		83.358	0.10772			80.053	99.2257		83.358	99.9209
83.376	0.0682		83.395	0.10737			80.098	99.0695		83.395	99.9209
83.437	0.0682		83.453	0.10729			80.152	99.8861		83.453	99.9209
83.474	0.0681		83.516	0.10721			80.226	99.5998		83.516	99.9209
83.537	0.068		83.574	0.10712			80.283	99.4209		83.574	99.9209
83.612	0.0681		83.625	0.10731			80.343	99.2484		83.625	99.9209
83.662	0.068		83.686	0.10705			80.41	99.3916		83.686	99.9209
83.708	0.0679		83.73	0.10745			80.476	99.4176		83.73	99.9209
83.768	0.068		83.802	0.10741			80.518	99.4437		83.802	99.9209
83.834	0.068		83.87	0.10729			80.592	99.4339		83.87	99.9209
83.886	0.0679		83.917	0.10712			80.641	99.3949		83.917	99.9209
83.936	0.0679		83.986	0.10699			80.688	99.3883		83.986	99.9209
83.999	0.0679		84.026	0.10699			80.769	99.3981		84.026	99.9209
84.06	0.0679		84.109	0.107			80.836	99.3981		84.109	99.9209
84.103	0.0679		84.14	0.10692			80.89	99.3883		84.14	99.9209
84.174	0.0679		84.207	0.10697			80.929	99.4013		84.207	99.9209
84.232	0.0679		84.268	0.10675			81.007	99.4079		84.268	99.9209
84.276	0.0679		84.307	0.10676			81.068	99.4079		84.307	99.9209
84.349	0.0678		84.363	0.10667			81.125	99.4079		84.363	99.9209
84.377	0.0678		84.415	0.10672			81.198	99.4209		84.415	99.9209
84.455	0.0678		84.486	0.10664			81.25	99.4274		84.486	99.9209
84.529	0.0677		84.535	0.10638			81.308	99.4306		84.535	99.9209
84.556	0.0677		84.575	0.10652			81.35	99.4437		84.575	99.9209
84.62	0.0677		84.64	0.10657			81.423	99.4469		84.64	99.9159
84.674	0.0677		84.706	0.10671			81.483	99.063		84.706	99.9159
84.731	0.0676		84.762	0.10663			81.518	99.2419		84.762	99.9159
84.8	0.0675		84.819	0.10668			81.606	99.3298		84.819	99.9159
84.854	0.0674		84.877	0.10642			81.655	99.2972		84.877	99.9159
84.909	0.0675		84.94	0.10651			81.699	99.3233		84.94	99.9159
84.955	0.0675		84.973	0.10692			81.766	99.4209		84.973	99.9159
85.009	0.0676		85.027	0.10679			81.814	99.4209		85.027	99.9159
85.082	0.0675		85.094	0.10662			81.89	99.3525		85.094	99.9159
85.139	0.0674		85.154	0.10636			81.968	98.4643		85.154	99.9159
85.188	0.0674		85.222	0.10614			82.013	98.7702		85.222	99.9159
85.242	0.0674		85.259	0.10597			82.057	99.0174		85.259	99.9159
85.278	0.0673		85.326	0.10593			82.126	99.32		85.326	99.9159
85.344	0.0674		85.374	0.10629			82.193	99.6031		85.374	99.9159
85.397	0.0674		85.429	0.1063			82.251	99.6812		85.429	99.9159
85.456	0.0674		85.492	0.10639			82.308	99.1996		85.492	99.9159
85.518	0.0675		85.532	0.10622			82.373	99.4176		85.532	99.9159
85.565	0.0674		85.596	0.10605			82.418	99.3265		85.596	99.9159
85.601	0.0673		85.655	0.10592			82.482	99.499		85.655	99.9159
85.678	0.0672		85.715	0.10588			82.533	99.795		85.715	99.9159
85.728	0.0672		85.759	0.1058			82.617	99.0402		85.759	99.9159
85.79	0.067		85.813	0.10572			82.655	99.2289		85.813	99.9159
85.839	0.0671		85.868	0.10554			82.727	99.2549		85.868	99.9159
85.893	0.0673		85.932	0.10586			82.766	99.2419		85.932	99.9159
85.968	0.0674		85.978	0.10564			82.829	99.102		85.978	99.9159
86.024	0.0673		86.034	0.10569			82.892	99.1183		86.034	99.9159
86.074	0.0673		86.105	0.10588			82.952	99.1183		86.105	99.9159
86.131	0.0673		86.145	0.10588			83.025	99.7495		86.145	99.9159
86.183	0.0672		86.212	0.1058			83.077	99.743		86.212	99.9159
86.234	0.0672		86.261	0.10585			83.127	99.5055		86.261	99.9159
86.292	0.0672		86.324	0.10573			83.197	99.294		86.324	99.9159
86.339	0.0672		86.384	0.10569			83.258	99.3233		86.384	99.911
86.404	0.067		86.423	0.10547			83.288	99.1541		86.423	99.911
86.458	0.0669		86.485	0.1057			83.366	99.1638		86.485	99.911
86.518	0.067		86.539	0.10575			83.419	99.2289		86.539	99.911
86.566	0.0669		86.588	0.10553			83.481	99.1769		86.588	99.911
86.633	0.0669		86.654	0.10545			83.539	99.1411		86.654	99.911
86.68	0.067		86.693	0.10563			83.599	99.1215		86.693	99.911
86.726	0.0669		86.754	0.10555			83.66	99.115		86.754	99.911
86.784	0.0671		86.809	0.10569			83.716	99.0955		86.809	99.911
86.832	0.0671		86.877	0.10556			83.747	99.0727		86.877	99.911
86.894	0.0669		86.918	0.10525			83.83	99.063		86.918	99.911
86.944	0.0668		86.966	0.10526			83.891	99.0695		86.966	99.911
86.997	0.0669		87.049	0.1054			83.947	99.076		87.049	99.911
87.049	0.0669		87.099	0.10545			83.995	99.0858		87.099	99.911
87.119	0.0669		87.15	0.10541			84.06	99.1053		87.15	99.911
87.172	0.0668		87.21	0.10519			84.106	99.1411		87.21	99.911
87.238	0.0668		87.269	0.10507			84.181	99.1769		87.269	99.911
87.284	0.0667		87.327	0.10494			84.213	99.1899		87.327	99.911
87.331	0.0668		87.353	0.1049			84.285	99.1866		87.353	99.9159
87.398	0.0667		87.408	0.10486			84.348	99.1703		87.408	99.9159
87.452	0.0667		87.475	0.10482			84.408	99.1508		87.475	99.9159
87.488	0.0666		87.52	0.10474			84.456	99.1183		87.52	99.9159
87.544	0.0665		87.585	0.10461			84.529	99.102		87.585	99.9159
87.621	0.0666		87.649	0.1048			84.595	99.7755		87.649	99.9159
87.671	0.0666		87.713	0.10485			84.636	99.512		87.713	99.9159
87.716	0.0666		87.736	0.10494			84.699	99.4534		87.736	99.9159
87.789	0.0667		87.805	0.10494			84.767	99.4046		87.805	99.911
87.828	0.0666		87.849	0.10473			84.814	99.2712		87.849	99.911
87.897	0.0665		87.919	0.10491			84.858	99.2712		87.919	99.911
87.961	0.0667		87.961	0.10518			84.921	99.3103		87.961	99.911
88.004	0.0666		88.029	0.10515			84.989	99.2842		88.029	99.911
88.053	0.0665		88.072	0.10506			85.031	99.2647		88.072	99.911
88.1	0.0667		88.139	0.10547			85.095	99.2582		88.139	99.911
88.164	0.0666		88.183	0.10521			85.148	99.2647		88.183	99.911
88.216	0.0665		88.233	0.10486			85.207	99.2745		88.233	99.911
88.285	0.0664		88.286	0.10459			85.273	99.294		88.286	99.911
88.311	0.0664		88.346	0.10442			85.325	99.3233		88.346	99.911
88.384	0.0663		88.393	0.10438			85.367	99.3623		88.393	99.911
88.413	0.0663		88.447	0.10439			85.431	99.4144		88.447	99.911
88.469	0.0664		88.49	0.10466			85.502	99.4729		88.49	99.911
88.53	0.0665		88.541	0.10489			85.556	99.5055		88.541	99.911
88.599	0.0665		88.609	0.10494			85.619	98.6953		88.609	99.911
88.663	0.0664		88.664	0.10481			85.679	99.0662		88.664	99.911
88.703	0.0665		88.716	0.10486			85.712	99.1541		88.716	99.911
88.758	0.0665		88.768	0.10473			85.785	99.1736		88.768	99.906
88.811	0.0664		88.83	0.10469			85.845	99.3103		88.83	99.906
88.851	0.0664		88.865	0.10448			85.908	99.3493		88.865	99.906
88.916	0.0663		88.938	0.10413			85.952	99.3298		88.938	99.906
88.972	0.0662		89.004	0.104			86.029	99.346		89.004	99.906
89.016	0.0663		89.031	0.10409			86.069	99.3591		89.031	99.906
89.083	0.0664		89.077	0.10423			86.128	99.3688		89.077	99.906
89.125	0.0662		89.149	0.10424			86.184	99.3851		89.149	99.906
89.191	0.0662		89.213	0.10433			86.248	99.3916		89.213	99.906
89.241	0.0664		89.262	0.10434			86.309	99.3818		89.262	99.906
89.305	0.0663		89.318	0.1043			86.37	99.3623		89.318	99.906
89.365	0.0665		89.367	0.10444			86.42	99.3298		89.367	99.906
89.399	0.0663		89.409	0.10413			86.491	99.2647		89.409	99.906
89.455	0.0662		89.467	0.10423			86.553	99.2061		89.467	99.906
89.5	0.0662		89.509	0.10436			86.589	99.1769		89.509	99.906
89.556	0.0662		89.567	0.10432			86.664	99.1769		89.567	99.906
89.618	0.0662		89.63	0.10424			86.714	99.1866		89.63	99.906
89.649	0.0661		89.685	0.1042			86.763	99.2159		89.685	99.906
89.724	0.0662		89.728	0.10425			86.816	99.2517		89.728	99.906
89.775	0.0662		89.776	0.10439			86.9	99.294		89.776	99.906
89.822	0.066		89.846	0.1044			86.93	99.3265		89.846	99.906
89.894	0.066		89.907	0.10427			86.982	99.3298		89.907	99.906
89.942	0.066		89.944	0.10419			87.037	99.3298		89.944	99.906
89.99	0.066		90.018	0.10415			87.112	99.3298		90.018	99.906
90.036	0.0661		90.074	0.10411			87.16	99.3168		90.074	99.906
90.082	0.066		90.103	0.10425			87.21	99.2972		90.103	99.906
90.136	0.0659		90.163	0.10421			87.269	99.2777		90.163	99.906
90.19	0.0659		90.224	0.10412			87.339	99.268		90.224	99.906
90.239	0.0658		90.273	0.10386			87.398	99.2517		90.273	99.906
90.293	0.0657		90.304	0.10364			87.45	99.2419		90.304	99.906
90.363	0.0659		90.38	0.10387			87.493	99.2387		90.38	99.906
90.426	0.0659		90.42	0.10392			87.576	99.2224		90.42	99.906
90.468	0.0658		90.468	0.10393			87.61	99.2094		90.468	99.906
90.51	0.0659		90.553	0.10394			87.674	99.1801		90.553	99.906
90.555	0.0658		90.589	0.10403			87.722	99.1378		90.589	99.906
90.621	0.0658		90.63	0.10394			87.794	99.0955		90.63	99.906
90.692	0.0659		90.67	0.10404			87.836	99.9317		90.67	99.906
90.734	0.0659		90.726	0.104			87.908	99.076		90.726	99.906
90.78	0.0658		90.769	0.10391			87.957	98.6953		90.769	99.906
90.836	0.0657		90.842	0.10383			88.02	98.9068		90.842	99.906
90.883	0.0657		90.891	0.10393			88.068	99.1899		90.891	99.906
90.943	0.0656		90.935	0.10366			88.138	99.1573		90.935	99.906
90.981	0.0657		90.999	0.10353			88.169	99.0923		90.999	99.906
91.038	0.0656		91.039	0.10332			88.229	99.0402		91.039	99.906
91.085	0.0657		91.104	0.10346			88.3	99.0467		91.104	99.906
91.14	0.0657		91.161	0.10369			88.344	99.076		91.161	99.906
91.188	0.0657		91.209	0.10378			88.408	99.089		91.209	99.906
91.253	0.0657		91.265	0.10343			88.468	99.0955		91.265	99.906
91.292	0.0656		91.307	0.10343			88.515	99.0988		91.307	99.906
91.362	0.0656		91.374	0.10344			88.584	99.8406		91.374	99.906
91.425	0.0657		91.417	0.10358			88.629	99.9447		91.417	99.9159
91.475	0.0656		91.462	0.10376			88.689	99.4697		91.462	99.9159
91.536	0.0656		91.515	0.10359			88.733	98.7897		91.515	99.9159
91.593	0.0655		91.562	0.10341			88.782	98.7474		91.562	99.9159
91.642	0.0655		91.627	0.10342			88.843	98.8515		91.627	99.9159
91.697	0.0655		91.684	0.10316			88.898	98.8971		91.684	99.9159
91.739	0.0655		91.731	0.10334			88.963	98.9491		91.731	99.9159
91.796	0.0655		91.791	0.10321			89.007	98.9979		91.791	99.9159
91.851	0.0655		91.84	0.10344			89.083	99.0337		91.84	99.9159
91.904	0.0655		91.886	0.10345			89.117	99.0402		91.886	99.9159
91.96	0.0655		91.948	0.10354			89.2	99.0532		91.948	99.9159
91.989	0.0656		91.996	0.10364			89.246	99.076		91.996	99.9159
92.048	0.0658		92.043	0.10391			89.31	99.1053		92.043	99.9159
92.105	0.0658		92.106	0.10387			89.367	99.1215		92.106	99.9159
92.147	0.0657		92.152	0.10374			89.418	99.1215		92.152	99.9159
92.214	0.0656		92.211	0.10357			89.479	99.1085		92.211	99.9159
92.27	0.0656		92.245	0.10375			89.52	99.1085		92.245	99.9159
92.298	0.0656		92.311	0.1038			89.591	99.1053		92.311	99.911
92.362	0.0655		92.364	0.10363			89.633	99.1053		92.364	99.911
92.415	0.0655		92.417	0.10346			89.679	99.1215		92.417	99.911
92.481	0.0655		92.464	0.10337			89.731	99.1443		92.464	99.911
92.526	0.0654		92.534	0.10284			89.804	99.1638		92.534	99.911
92.558	0.0655		92.566	0.10285			89.847	99.1638		92.566	99.911
92.62	0.0655		92.617	0.10294			89.917	99.1769		92.617	99.911
92.666	0.0654		92.668	0.10299			89.96	99.1769		92.668	99.911
92.73	0.0654		92.739	0.10313			90.014	99.1964		92.739	99.911
92.777	0.0654		92.791	0.10345			90.065	99.2192		92.791	99.911
92.825	0.0655		92.826	0.10368			90.129	99.2452		92.826	99.911
92.88	0.0655		92.901	0.10346			90.177	99.268		92.901	99.911
92.936	0.0656		92.938	0.10347			90.242	99.307		92.938	99.911
92.971	0.0657		93	0.10338			90.299	99.3363		93	99.911
93.023	0.0656		93.061	0.10343			90.351	99.3591		93.061	99.911
93.083	0.0655		93.09	0.10348			90.421	98.6303		93.09	99.911
93.139	0.0655		93.151	0.10335			90.47	99.0695		93.151	99.911
93.187	0.0654		93.174	0.10304			90.499	99.6844		93.174	99.911
93.231	0.0653		93.25	0.10305			90.559	99.4339		93.25	99.911
93.289	0.0653		93.286	0.10314			90.639	99.3037		93.286	99.911
93.343	0.0653		93.355	0.10337			90.694	99.1606		93.355	99.911
93.384	0.0654		93.416	0.10351			90.743	99.1606		93.416	99.911
93.441	0.0654		93.45	0.10334			90.793	99.1638		93.45	99.911
93.475	0.0654		93.491	0.10325			90.861	99.1931		93.491	99.911
93.546	0.0654		93.556	0.10331			90.913	99.1671		93.556	99.911
93.59	0.0655		93.612	0.10331			90.959	98.9166		93.612	99.911
93.633	0.0654		93.646	0.10327			91.026	99.2419		93.646	99.906
93.714	0.0654		93.708	0.10337			91.069	98.9686		93.708	99.906
93.761	0.0654		93.756	0.10337			91.119	98.9003		93.756	99.906
93.821	0.0654		93.806	0.10324			91.174	98.9524		93.806	99.906
93.871	0.0654		93.851	0.10334			91.229	99.2354		93.851	99.906
93.889	0.0653		93.909	0.10339			91.282	99.3037		93.909	99.906
93.956	0.0653		93.971	0.10317			91.355	99.2647		93.971	99.906
94.011	0.0653		94.016	0.10299			91.392	99.3168		94.016	99.906
94.054	0.0653		94.069	0.103			91.459	100.117		94.069	99.906
94.117	0.0653		94.121	0.10296			91.499	99.1638		94.121	99.906
94.17	0.0652		94.164	0.10292			91.566	99.2647		94.164	99.906
94.206	0.0653		94.221	0.10319			91.622	99.5055		94.221	99.906
94.274	0.0652		94.286	0.1032			91.674	99.5282		94.286	99.906
94.305	0.0652		94.331	0.10316			91.736	99.5315		94.331	99.8961
94.369	0.0652		94.372	0.10308			91.79	98.7376		94.372	99.8961
94.418	0.0651		94.42	0.10304			91.844	98.3082		94.42	99.8961
94.478	0.0651		94.465	0.10286			91.893	98.4643		94.465	99.8961
94.52	0.0651		94.537	0.103			91.938	99.0109		94.537	99.8961
94.572	0.0651		94.572	0.10301			92	98.9133		94.572	99.8961
94.635	0.0651		94.624	0.10301			92.055	98.9263		94.624	99.8961
94.69	0.0651		94.687	0.10311			92.096	98.9914		94.687	99.8961
94.723	0.0652		94.737	0.10311			92.163	99.2614		94.737	99.8961
94.777	0.0652		94.777	0.10298			92.222	99.2972		94.777	99.906
94.859	0.0652		94.833	0.10299			92.273	99.3298		94.833	99.906
94.877	0.0652		94.886	0.1029			92.32	99.333		94.886	99.906
94.933	0.0652		94.912	0.10277			92.399	98.7669		94.912	99.906
94.988	0.0651		94.969	0.10296			92.447	99.3037		94.969	99.906
95.041	0.0651		95.038	0.10314			92.477	99.2224		95.038	99.906
95.093	0.065		95.066	0.10288			92.545	98.9589		95.066	99.906
95.154	0.0649		95.12	0.10275			92.602	98.8971		95.12	99.906
95.172	0.0649		95.194	0.10244			92.655	98.8645		95.194	99.906
95.24	0.065		95.239	0.10267			92.721	98.9003		95.239	99.906
95.295	0.0651		95.304	0.10272			92.758	98.9296		95.304	99.906
95.339	0.0651		95.34	0.10277			92.816	98.9036		95.34	99.906
95.402	0.0651		95.398	0.10269			92.872	98.8808		95.398	99.906
95.432	0.0651		95.442	0.10278			92.935	98.8808		95.442	99.906
95.483	0.0651		95.498	0.10283			92.986	98.8808		95.498	99.906
95.537	0.065		95.555	0.10288			93.036	98.8873		95.555	99.906
95.592	0.0651		95.587	0.10316			93.09	98.8938		95.587	99.906
95.644	0.0652		95.636	0.10321			93.142	98.9166		95.636	99.906
95.71	0.0652		95.683	0.10317			93.184	98.9361		95.683	99.906
95.746	0.0651		95.753	0.10308			93.259	98.9686		95.753	99.906
95.786	0.0649		95.792	0.10268			93.309	98.9947		95.792	99.906
95.83	0.065		95.846	0.10291			93.356	99.037		95.846	99.911
95.892	0.065		95.895	0.10287			93.417	99.0695		95.895	99.911
95.965	0.0651		95.957	0.10279			93.471	99.0955		95.957	99.911
96.02	0.0651		95.992	0.10279			93.524	99.1085		95.992	99.911
96.064	0.0651		96.043	0.10275			93.575	99.1053		96.043	99.911
96.102	0.065		96.11	0.10276			93.635	99.0988		96.11	99.911
96.155	0.065		96.148	0.10267			93.682	99.6193		96.148	99.911
96.206	0.065		96.205	0.1029			93.74	99.4176		96.205	99.911
96.258	0.065		96.26	0.103			93.788	99.4664		96.26	99.911
96.309	0.065		96.313	0.10301			93.852	99.3883		96.313	99.911
96.35	0.065		96.364	0.10301			93.891	99.3395		96.364	99.9011
96.419	0.0651		96.411	0.10279			93.961	99.2192		96.411	99.9011
96.451	0.0651		96.443	0.10284			93.991	98.9751		96.443	99.9011
96.502	0.065		96.5	0.10271			94.061	98.9686		96.5	99.9011
96.571	0.065		96.54	0.10249			94.104	98.9849		96.54	99.9011
96.628	0.065		96.609	0.10245			94.171	98.9686		96.609	99.9011
96.676	0.0649		96.643	0.10259			94.237	98.9556		96.643	99.9011
96.711	0.065		96.694	0.10278			94.267	98.9654		96.694	99.9011
96.773	0.065		96.765	0.10305			94.322	98.9751		96.765	99.9011
96.813	0.0649		96.818	0.10274			94.375	98.9849		96.818	99.9011
96.859	0.0648		96.867	0.10261			94.437	99.0142		96.867	99.9011
96.919	0.0649		96.92	0.10244			94.481	99.8048		96.92	99.9011
96.949	0.065		96.973	0.10262			94.538	99.2354		96.973	99.9011
96.991	0.0651		97.023	0.10267			94.598	98.9686		97.023	99.9011
97.051	0.065		97.048	0.10263			94.651	98.9784		97.048	99.9011
97.093	0.065		97.116	0.10264			94.698	99.5868		97.116	99.9011
97.146	0.0651		97.162	0.10296			94.759	99.5998		97.162	99.9011
97.201	0.065		97.22	0.10269			94.794	99.7853		97.22	99.9011
97.24	0.0649		97.27	0.10261			94.848	99.5022		97.27	99.9011
97.306	0.0649		97.317	0.10266			94.911	99.3363		97.317	99.9011
97.352	0.0649		97.376	0.10271			94.964	99.05		97.376	99.9011
97.392	0.0649		97.404	0.10262			95.025	98.8483		97.404	99.9011
97.442	0.065		97.463	0.10281			95.069	99.0207		97.463	99.9011
97.49	0.065		97.538	0.10286			95.108	99.0923		97.538	99.9011
97.542	0.0651		97.572	0.10314			95.189	99.1053		97.572	99.9011
97.596	0.065		97.608	0.103			95.22	99.1053		97.608	99.9011
97.654	0.065		97.655	0.10292			95.285	99.1411		97.655	99.9011
97.7	0.065		97.715	0.10284			95.343	99.1899		97.715	99.9011
97.751	0.0649		97.773	0.10253			95.392	99.2322		97.773	99.9011
97.804	0.0649		97.82	0.10267			95.44	99.268		97.82	99.9011
97.844	0.0649		97.864	0.10285			95.489	99.2875		97.864	99.9011
97.896	0.065		97.912	0.10295			95.557	99.2972		97.912	99.9011
97.942	0.065		97.976	0.10291			95.593	99.2875		97.976	99.9011
98.002	0.065		98.032	0.10291			95.648	99.2484		98.032	99.9011
98.051	0.0649		98.059	0.10305			95.711	99.2094		98.059	99.9011
98.111	0.065		98.13	0.10301			95.772	99.1736		98.13	99.9011
98.136	0.0649		98.163	0.10279			95.807	99.1736		98.163	99.9011
98.18	0.0648		98.211	0.10271			95.87	99.1931		98.211	99.9011
98.253	0.0649		98.267	0.1028			95.928	99.2126		98.267	99.9011
98.296	0.0649		98.329	0.10272			95.975	99.2224		98.329	99.9011
98.341	0.065		98.372	0.10277			96.031	99.2419		98.372	99.9011
98.401	0.065		98.41	0.10264			96.085	99.2614		98.41	99.9011
98.447	0.0649		98.448	0.10269			96.134	99.2614		98.448	99.9011
98.489	0.0649		98.516	0.10278			96.187	99.2517		98.516	99.9011
98.546	0.0649		98.562	0.10265			96.245	99.2517		98.562	99.9011
98.605	0.0648		98.608	0.10275			96.297	99.2452		98.608	99.9011
98.64	0.0649		98.655	0.10262			96.35	99.2354		98.655	99.9011
98.674	0.065		98.71	0.10271			96.415	99.1573		98.71	99.9011
98.739	0.0648		98.753	0.10254			96.454	99.307		98.753	99.9011
98.807	0.0649		98.819	0.1025			96.516	99.1703		98.819	99.9011
98.843	0.0648		98.861	0.10246			96.56	99.1183		98.861	99.9011
98.903	0.065		98.892	0.10237			96.616	99.1248		98.892	99.9011
98.927	0.065		98.953	0.10247			96.669	99.1248		98.953	99.9011
98.984	0.0648		98.993	0.10238			96.71	99.102		98.993	99.9011
99.041	0.0648		99.059	0.10234			96.768	99.0695		99.059	99.9011
99.091	0.0651		99.119	0.10266			96.827	99.037		99.119	99.9011
99.115	0.065		99.152	0.10262			96.874	99.0435		99.152	99.9011
99.176	0.065		99.202	0.10267			96.925	99.0402		99.202	99.9011
99.248	0.0649		99.248	0.10254			96.971	99.0467		99.248	99.9011
99.28	0.0649		99.317	0.10264			97.034	99.063		99.317	99.9011
99.356	0.0649		99.354	0.10255			97.076	99.089		99.354	99.9011
99.394	0.0649		99.413	0.10269			97.14	99.0988		99.413	99.9011
99.437	0.0649		99.451	0.10292			97.191	99.9382		99.451	99.9011
99.49	0.0649		99.494	0.10284			97.226	98.9686		99.494	99.9011
99.536	0.0649		99.53	0.10271			97.292	98.9914		99.53	99.9011
99.591	0.0647		99.587	0.10249			97.354	99.5185		99.587	99.9011
99.639	0.0648		99.653	0.10276			97.398	99.499		99.653	99.9011
99.67	0.065		99.692	0.10299			97.439	99.346		99.692	99.9011
99.731	0.0649		99.74	0.10291			97.495	99.0044		99.74	99.9011
99.784	0.0648		99.801	0.10282			97.56	98.8971		99.801	99.9011
99.834	0.0648		99.848	0.10283			97.598	98.8873		99.848	99.9011
99.886	0.0649		99.876	0.10279			97.653	98.8645		99.876	99.9011
99.93	0.0649		99.946	0.10261			97.705	98.8775		99.946	99.9011
99.994	0.0649		99.987	0.10284			97.766	98.9036		99.987	99.9011
100.023	0.0649		100.047	0.10299			97.811	98.9426		100.047	99.9011
100.087	0.065		100.087	0.10317			97.859	98.9882		100.087	99.9011
100.129	0.0651		100.121	0.10326			97.919	99.0695		100.121	99.9011
100.182	0.065		100.185	0.10318			97.98	99.6324		100.185	99.8912
100.22	0.065		100.236	0.103			98.027	98.5457		100.236	99.8912
100.258	0.065		100.286	0.10283			98.078	98.5489		100.286	99.8912
100.322	0.0651		100.328	0.10315			98.129	98.9817		100.328	99.8912
100.377	0.0651		100.368	0.10333			98.172	99.1281		100.368	99.8912
100.419	0.0651		100.415	0.10311			98.214	99.1638		100.415	99.8912
100.476	0.0651		100.473	0.10321			98.28	99.1834		100.473	99.8912
100.524	0.0651		100.527	0.10312			98.336	99.1476		100.527	99.8912
100.57	0.0651		100.573	0.1029			98.376	99.1248		100.573	99.8912
100.608	0.065		100.615	0.10286			98.44	99.1281		100.615	99.8912
100.673	0.065		100.676	0.103			98.491	99.1215		100.676	99.8912
100.723	0.065		100.726	0.10315			98.551	99.1215		100.726	99.8961
100.754	0.065		100.764	0.10301			98.614	99.115		100.764	99.8961
100.821	0.065		100.828	0.10302			98.675	99.115		100.828	99.8961
100.863	0.0651		100.879	0.10307			98.723	99.0988		100.879	99.8961
100.92	0.0651		100.921	0.10317			98.773	98.64		100.921	99.8961
100.965	0.0651		100.967	0.10322			98.81	99.0174		100.967	99.8961
101.004	0.0652		101.009	0.10304			98.853	99.7234		101.009	99.8961
101.051	0.0652		101.055	0.10291			98.918	99.6389		101.055	99.8961
101.119	0.0651		101.12	0.10296			98.964	99.4209		101.12	99.8961
101.143	0.065		101.166	0.10283			99.029	99.3753		101.166	99.8961
101.188	0.065		101.22	0.10288			99.086	99.3395		101.22	99.8961
101.259	0.065		101.256	0.10316			99.136	99.3265		101.256	99.8961
101.309	0.0651		101.318	0.10325			99.182	98.6921		101.318	99.8961
101.353	0.065		101.356	0.10321			99.228	98.8971		101.356	99.8961
101.397	0.065		101.414	0.1034			99.29	99.281		101.414	99.8961
101.453	0.065		101.466	0.10336			99.321	99.4176		101.466	99.8961
101.49	0.065		101.512	0.10318			99.392	99.3786		101.512	99.8961
101.562	0.065		101.543	0.10323			99.43	99.4144		101.543	99.8961
101.602	0.065		101.591	0.10319			99.483	99.0858		101.591	99.8961
101.644	0.0651		101.667	0.10315			99.547	99.6454		101.667	99.8961
101.705	0.0651		101.701	0.10343			99.585	99.3103		101.701	99.8961
101.745	0.0652		101.75	0.10361			99.64	99.1899		101.75	99.8961
101.794	0.0651		101.815	0.10353			99.695	99.1118		101.815	99.8961
101.852	0.0651		101.855	0.10326			99.74	99.102		101.855	99.8961
101.894	0.0651		101.896	0.10309			99.794	99.102		101.896	99.8961
101.949	0.0651		101.946	0.103			99.845	99.0695		101.946	99.8961
101.988	0.065		101.975	0.10296			99.889	99.1996		101.975	99.8961
102.063	0.0649		102.035	0.10306			99.933	99.2322		102.035	99.8961
102.095	0.065		102.084	0.10301			99.992	98.8873		102.084	99.9011
102.15	0.065		102.114	0.10311			100.046	98.871		102.114	99.9011
102.186	0.0651		102.188	0.10321			100.108	98.8775		102.188	99.9011
102.23	0.0652		102.244	0.10312			100.155	98.9101		102.244	99.9011
102.287	0.0651		102.292	0.10304			100.201	98.9231		102.292	99.9011
102.334	0.0652		102.34	0.10318			100.271	98.9036		102.34	99.9011
102.382	0.0652		102.371	0.10309			100.323	98.8808		102.371	99.9011
102.452	0.0651		102.436	0.10328			100.367	98.8743		102.436	99.8912
102.49	0.0652		102.482	0.10346			100.399	98.8743		102.482	99.8912
102.542	0.0652		102.542	0.10342			100.451	98.8548		102.542	99.8912
102.586	0.0651		102.584	0.10302			100.51	98.8352		102.584	99.8912
102.623	0.065		102.626	0.10307			100.568	98.8092		102.626	99.8961
102.678	0.065		102.682	0.10321			100.633	98.7702		102.682	99.8961
102.715	0.065		102.724	0.10326			100.679	98.7376		102.724	99.8961
102.778	0.0652		102.779	0.10322			100.721	98.7246		102.779	99.8961
102.827	0.0651		102.816	0.10309			100.779	98.9589		102.816	99.8961
102.87	0.0651		102.861	0.103			100.814	98.4643		102.861	99.8961
102.918	0.0652		102.922	0.10297			100.885	98.9914		102.922	99.8961
102.977	0.0653		102.962	0.10302			100.923	99.0565		102.962	99.8961
103.025	0.0652		103.017	0.10307			100.976	99.05		103.017	99.8961
103.07	0.0652		103.073	0.10303			101.023	99.0597		103.073	99.8961
103.117	0.0654		103.122	0.10303			101.086	99.076		103.122	99.8961
103.164	0.0654		103.159	0.10317			101.138	99.0532		103.159	99.8961
103.222	0.0652		103.212	0.10313			101.184	99.0858		103.212	99.8961
103.272	0.0652		103.257	0.10323			101.24	99.1215		103.257	99.9011
103.311	0.0652		103.312	0.10323			101.3	99.1183		103.312	99.9011
103.354	0.0653		103.35	0.10333			101.329	99.1118		103.35	99.9011
103.402	0.0652		103.406	0.1032			101.395	99.102		103.406	99.9011
103.457	0.0653		103.456	0.10316			101.448	99.0858		103.456	99.9011
103.511	0.0652		103.502	0.10303			101.493	99.0565		103.502	99.9011
103.556	0.0653		103.545	0.10308			101.539	99.0174		103.545	99.9011
103.597	0.0653		103.6	0.10313			101.619	98.9849		103.6	99.9011
103.651	0.0654		103.645	0.10336			101.648	98.9491		103.645	99.9011
103.692	0.0654		103.699	0.10341			101.703	98.9133		103.699	99.9011
103.763	0.0654		103.753	0.1035			101.745	98.8645		103.753	99.8912
103.793	0.0654		103.793	0.10337			101.804	98.858		103.793	99.8912
103.841	0.0654		103.828	0.10333			101.85	98.8678		103.828	99.8912
103.877	0.0654		103.893	0.10338			101.901	98.8808		103.893	99.8912
103.921	0.0655		103.923	0.10339			101.959	98.8873		103.923	99.8912
103.992	0.0654		103.978	0.10344			102.006	98.9101		103.978	99.8912
104.033	0.0655		104.036	0.10362			102.063	98.9198		104.036	99.8912
104.075	0.0655		104.084	0.10386			102.119	98.9231		104.084	99.8912
104.127	0.0654		104.12	0.10386			102.167	98.9394		104.12	99.8912
104.177	0.0654		104.168	0.10382			102.202	98.9751		104.168	99.8961
104.226	0.0653		104.233	0.10383			102.273	99.0207		104.233	99.8961
104.277	0.0654		104.279	0.10383			102.318	99.0695		104.279	99.8961
104.327	0.0655		104.324	0.10397			102.347	99.115		104.324	99.8912
104.372	0.0654		104.374	0.10389			102.411	99.1671		104.374	99.8912
104.425	0.0654		104.42	0.10376			102.459	99.1931		104.42	99.8912
104.46	0.0654		104.473	0.10362			102.517	99.1899		104.473	99.8912
104.517	0.0655		104.516	0.10381			102.55	99.1671		104.516	99.8912
104.567	0.0657		104.568	0.10413			102.609	99.1378		104.568	99.8912
104.609	0.0658		104.616	0.10418			102.665	99.0858		104.616	99.8912
104.657	0.0656		104.65	0.10405			102.699	99.0435		104.65	99.8912
104.704	0.0657		104.686	0.10419			102.76	99.0044		104.686	99.8912
104.749	0.0657		104.75	0.10424			102.81	98.9882		104.75	99.8912
104.801	0.0657		104.793	0.10402			102.857	98.9686		104.793	99.8912
104.84	0.0657		104.852	0.10394			102.907	99.3005		104.852	99.8912
104.899	0.0656		104.893	0.10394			102.963	99.795		104.893	99.8912
104.935	0.0655		104.938	0.10367			103.016	99.3135		104.938	99.8912
104.993	0.0657		104.986	0.10386			103.048	99.0207		104.986	99.8912
105.033	0.0657		105.038	0.10414			103.118	99.0565		105.038	99.8961
105.086	0.0656		105.083	0.10401			103.164	99.0467		105.083	99.8961
105.13	0.0656		105.133	0.10397			103.202	99.0109		105.133	99.8961
105.184	0.0657		105.181	0.10406			103.253	98.9686		105.181	99.8961
105.225	0.0657		105.233	0.10393			103.322	98.9751		105.233	99.8961
105.3	0.0657		105.286	0.10425			103.372	99.2517		105.286	99.8961
105.348	0.0657		105.327	0.10399			103.424	98.9589		105.327	99.8961
105.374	0.0657		105.375	0.10372			103.465	99.0044		105.375	99.8961
105.43	0.0656		105.422	0.10368			103.518	99.0044		105.422	99.8961
105.473	0.0656		105.477	0.10355			103.565	98.9459		105.477	99.8961
105.519	0.0656		105.518	0.1036			103.609	98.9101		105.518	99.8961
105.56	0.0657		105.553	0.10378			103.672	98.9296		105.553	99.8961
105.628	0.0658		105.611	0.10392			103.739	98.9426		105.611	99.8961
105.669	0.0658		105.665	0.10398			103.78	98.9686		105.665	99.9011
105.722	0.0658		105.707	0.10425			103.827	99.7885		105.707	99.9011
105.763	0.0657		105.761	0.10426			103.881	99.1378		105.761	99.9011
105.806	0.0657		105.801	0.10426			103.924	99.0565		105.801	99.9011
105.869	0.0658		105.861	0.10431			103.979	99.0662		105.861	99.9011
105.918	0.0657		105.901	0.10414			104.026	99.0597		105.901	99.8961
105.946	0.0659		105.944	0.1045			104.083	99.0662		105.944	99.8961
106.009	0.0659		105.989	0.10433			104.131	99.0597		105.989	99.8961
106.055	0.0659		106.03	0.10447			104.178	99.0207		106.03	99.8961
106.101	0.0658		106.077	0.10429			104.242	99.0272		106.077	99.8961
106.149	0.0658		106.148	0.10425			104.29	99.0142		106.148	99.8961
106.189	0.0658		106.178	0.10417			104.333	98.9947		106.178	99.8961
106.24	0.0658		106.215	0.10408			104.393	98.9849		106.215	99.8961
106.287	0.0658		106.277	0.10422			104.431	98.9784		106.277	99.8961
106.344	0.066		106.313	0.10445			104.469	98.9621		106.313	99.8961
106.374	0.066		106.368	0.1045			104.529	98.9459		106.368	99.8961
106.426	0.066		106.399	0.10451			104.581	98.9459		106.399	99.8961
106.483	0.0661		106.449	0.10474			104.635	98.9459		106.449	99.8961
106.525	0.0663		106.494	0.10492			104.668	98.9394		106.494	99.8961
106.578	0.0662		106.558	0.10489			104.731	98.9296		106.558	99.8961
106.624	0.0662		106.6	0.1048			104.78	98.9133		106.6	99.8961
106.669	0.0662		106.646	0.10494			104.837	98.8938		106.646	99.8961
106.717	0.0663		106.704	0.10508			104.891	98.8775		106.704	99.8961
106.763	0.0663		106.739	0.10509			104.945	98.8775		106.739	99.8961
106.812	0.0664		106.803	0.10514			104.989	98.9003		106.803	99.8961
106.866	0.0664		106.847	0.10501			105.021	98.9426		106.847	99.8961
106.912	0.0664		106.908	0.10515			105.086	98.9849		106.908	99.8961
106.96	0.0663		106.93	0.10493			105.147	99.0305		106.93	99.8961
107.001	0.0663		106.988	0.10484			105.196	99.0695		106.988	99.8961
107.059	0.0664		107.039	0.10489			105.245	98.7897		107.039	99.8961
107.103	0.0663		107.077	0.10494			105.288	98.9198		107.077	99.8961
107.158	0.0664		107.148	0.10513			105.337	99.0077		107.148	99.8961
107.205	0.0663		107.19	0.10495			105.384	98.9849		107.19	99.8961
107.251	0.0663		107.226	0.105			105.44	98.9784		107.226	99.8961
107.304	0.0663		107.287	0.1051			105.484	98.9459		107.287	99.8961
107.356	0.0664		107.316	0.10533			105.531	98.9329		107.316	99.8961
107.378	0.0664		107.381	0.10534			105.58	98.9621		107.381	99.8961
107.429	0.0664		107.409	0.10529			105.634	98.9556		107.409	99.8961
107.484	0.0664		107.457	0.10507			105.686	98.9491		107.457	99.9011
107.527	0.0664		107.515	0.10503			105.748	98.9589		107.515	99.9011
107.582	0.0664		107.564	0.10495			105.79	98.9686		107.564	99.8961
107.636	0.0664		107.595	0.1049			105.845	98.9686		107.595	99.8961
107.683	0.0664		107.658	0.10487			105.898	98.9686		107.658	99.8961
107.727	0.0664		107.692	0.1051			105.944	98.9784		107.692	99.8961
107.756	0.0665		107.762	0.10542			105.982	98.9784		107.762	99.8961
107.814	0.0666		107.802	0.10565			106.05	98.9719		107.802	99.8961
107.854	0.0666		107.852	0.10552			106.097	98.9719		107.852	99.8961
107.902	0.0665		107.899	0.10566			106.131	98.9719		107.899	99.8961
107.945	0.0665		107.941	0.10576			106.177	98.9719		107.941	99.8961
108.004	0.0665		107.973	0.10567			106.237	98.9817		107.973	99.8961
108.054	0.0666		108.027	0.10554			106.3	98.9947		108.027	99.8961
108.097	0.0666		108.08	0.10559			106.326	99.0044		108.08	99.8961
108.151	0.0666		108.131	0.10551			106.381	99.0044		108.131	99.8961
108.192	0.0666		108.172	0.10551			106.424	99.0109		108.172	99.8961
108.232	0.0668		108.212	0.1057			106.487	99.7332		108.212	99.8961
108.28	0.0669		108.272	0.10589			106.543	99.4111		108.272	99.8961
108.332	0.0669		108.325	0.10607			106.583	99.5152		108.325	99.8961
108.383	0.0669		108.371	0.10603			106.632	99.1899		108.371	99.8961
108.421	0.0668		108.414	0.1059			106.702	98.8287		108.414	99.8961
108.469	0.0668		108.47	0.10591			106.75	98.7669		108.47	99.8961
108.513	0.0668		108.529	0.10569			106.787	98.7116		108.529	99.8961
108.561	0.0669		108.583	0.10596			106.853	98.7604		108.583	99.8961
108.614	0.0669		108.616	0.10606			106.908	98.8352		108.616	99.8961
108.656	0.0669		108.668	0.10611			106.948	98.858		108.668	99.8961
108.723	0.067		108.718	0.10616			107.008	98.871		108.718	99.8961
108.766	0.067		108.743	0.10621			107.055	98.9101		108.743	99.8961
108.817	0.0669		108.8	0.10621			107.088	98.9524		108.8	99.8961
108.849	0.0671		108.843	0.10649			107.156	98.9524		108.843	99.9011
108.914	0.067		108.891	0.10609			107.183	98.9394		108.891	99.9011
108.936	0.0669		108.935	0.106			107.234	98.9394		108.935	99.9011
108.993	0.0669		108.984	0.10623			107.296	98.9296		108.984	99.9011
109.047	0.0669		109.025	0.10619			107.337	98.9068		109.025	99.8961
109.093	0.067		109.089	0.10634			107.397	98.9133		109.089	99.8961
109.148	0.067		109.124	0.10684			107.443	98.9296		109.124	99.8961
109.169	0.0671		109.176	0.10676			107.501	98.9621		109.176	99.8961
109.238	0.0672		109.207	0.10617			107.539	99.0044		109.207	99.8961
109.281	0.067		109.261	0.1059			107.579	99.0467		109.261	99.8961
109.334	0.0673		109.329	0.10627			107.641	99.0695		109.329	99.8961
109.387	0.0673		109.365	0.10641			107.696	99.0793		109.365	99.8961
109.43	0.0672		109.435	0.10637			107.749	99.0727		109.435	99.8961
109.464	0.0672		109.464	0.10638			107.792	99.0695		109.464	99.8961
109.524	0.0673		109.506	0.10665			107.838	99.0597		109.506	99.8961
109.57	0.0673		109.551	0.10671			107.894	99.0597		109.551	99.8961
109.613	0.0672		109.593	0.10671			107.924	99.0597		109.593	99.8961
109.669	0.0672		109.638	0.10676			107.967	99.0532		109.638	99.8961
109.708	0.0673		109.695	0.1069			108.04	99.0402		109.695	99.8961
109.768	0.0674		109.73	0.10695			108.086	99.0337		109.73	99.8961
109.801	0.0674		109.786	0.107			108.14	99.0337		109.786	99.8961
109.864	0.0675		109.838	0.10724			108.184	99.0305		109.838	99.8961
109.917	0.0675		109.876	0.10724			108.225	99.0305		109.876	99.8961
109.955	0.0674		109.93	0.10711			108.292	99.0435		109.93	99.8961
110.001	0.0673		109.974	0.10725			108.331	99.063		109.974	99.8961
110.049	0.0674		110.027	0.10703			108.394	99.0825		110.027	99.8961
110.094	0.0675		110.087	0.10708			108.436	99.1085		110.087	99.8961
110.144	0.0676		110.11	0.10713			108.49	99.1346		110.11	99.8961
110.195	0.0676		110.162	0.10718			108.542	99.1346		110.162	99.8912
110.223	0.0674		110.208	0.10709			108.592	99.1215		110.208	99.8912
110.28	0.0675		110.273	0.10719			108.642	99.0955		110.273	99.8912
110.326	0.0676		110.315	0.10743			108.686	99.0695		110.315	99.8912
110.386	0.0676		110.367	0.10748			108.737	99.063		110.367	99.8912
110.424	0.0676		110.42	0.10744			108.788	99.063		110.42	99.8912
110.493	0.0676		110.47	0.10721			108.838	99.063		110.47	99.8912
110.518	0.0677		110.515	0.10754			108.886	99.0793		110.515	99.8912
110.577	0.0677		110.573	0.10768			108.941	99.0988		110.573	99.8912
110.618	0.0677		110.609	0.10768			108.985	99.1215		110.609	99.8912
110.672	0.0678		110.653	0.10778			109.024	99.1541		110.653	99.8912
110.711	0.0678		110.701	0.10779			109.094	99.1931		110.701	99.8912
110.752	0.0679		110.751	0.10788			109.144	98.793		110.751	99.8912
110.804	0.0679		110.804	0.10784			109.194	99.0305		110.804	99.8912
110.863	0.0679		110.839	0.10785			109.246	98.6238		110.839	99.8912
110.897	0.0681		110.892	0.10803			109.282	98.614		110.892	99.8912
110.943	0.0682		110.946	0.10795			109.334	98.8971		110.946	99.8912
111	0.0681		111.001	0.10796			109.384	99.0695		111.001	99.8912
111.034	0.0682		111.037	0.10805			109.44	99.0435		111.037	99.8912
111.086	0.0682		111.074	0.10815			109.483	99.0142		111.074	99.8912
111.139	0.0682		111.135	0.10815			109.523	98.9394		111.135	99.8912
111.179	0.0682		111.186	0.1082			109.597	98.9166		111.186	99.8912
111.236	0.0682		111.221	0.10825			109.634	98.8938		111.221	99.8912
111.277	0.0682		111.274	0.10835			109.673	98.8808		111.274	99.8912
111.335	0.0684		111.314	0.1084			109.723	98.8678		111.314	99.8912
111.371	0.0684		111.363	0.10841			109.773	100.228		111.363	99.8912
111.419	0.0683		111.398	0.10827			109.84	99.9414		111.398	99.8912
111.477	0.0684		111.456	0.10823			109.89	99.3525		111.456	99.9011
111.521	0.0684		111.529	0.10829			109.934	99.3591		111.529	99.9011
111.548	0.0683		111.564	0.1082			109.98	99.3656		111.564	99.9011
111.61	0.0683		111.618	0.10807			110.035	99.3656		111.618	99.9011
111.679	0.0684		111.651	0.10812			110.095	99.3656		111.651	99.9011
111.714	0.0685		111.716	0.10826			110.138	99.333		111.716	99.9011
111.766	0.0685		111.737	0.10854			110.191	99.2647		111.737	99.9011
111.795	0.0686		111.811	0.10887			110.246	98.7702		111.811	99.9011
111.856	0.0686		111.849	0.10869			110.285	98.8548		111.849	99.9011
111.895	0.0686		111.897	0.10865			110.334	98.7539		111.897	99.9011
111.956	0.0685		111.939	0.10833			110.386	98.7539		111.939	99.9011
111.983	0.0686		111.988	0.10834			110.434	98.7767		111.988	99.8961
112.038	0.0687		112.027	0.10843			110.489	98.8222		112.027	99.8961
112.073	0.0686		112.083	0.10858			110.525	98.8613		112.083	99.8961
112.139	0.0687		112.121	0.10876			110.581	98.9361		112.121	99.906
112.191	0.0688		112.168	0.10872			110.628	99.0467		112.168	99.906
112.216	0.0687		112.217	0.10877			110.678	99.0597		112.217	99.906
112.256	0.0687		112.276	0.10873			110.73	99.0662		112.276	99.906
112.308	0.0687		112.317	0.10874			110.766	99.0955		112.317	99.906
112.361	0.0688		112.363	0.10879			110.827	99.0988		112.363	99.906
112.408	0.0688		112.417	0.10889			110.879	98.6726		112.417	99.906
112.461	0.0689		112.452	0.1093			110.916	99.0109		112.452	99.906
112.501	0.0689		112.506	0.10912			110.983	99.0597		112.506	99.906
112.55	0.0689		112.554	0.10913			111.016	98.8483		112.554	99.906
112.625	0.0689		112.587	0.10922			111.071	98.8548		112.587	99.9011
112.624	0.069		112.639	0.10964			111.117	98.9198		112.639	99.9011
112.689	0.069		112.694	0.10956			111.166	99.1183		112.694	99.9011
112.73	0.069		112.749	0.10952			111.211	99.115		112.749	99.9011
112.788	0.0691		112.772	0.10961			111.263	99.2094		112.772	99.9011
112.847	0.0691		112.838	0.10966			111.326	99.05		112.838	99.9011
112.894	0.0692		112.882	0.10967			111.361	99.0044		112.882	99.9011
112.941	0.0693		112.927	0.10967			111.401	98.8352		112.927	99.9011
112.989	0.0693		112.972	0.10972			111.468	98.7702		112.972	99.9011
113.034	0.0694		113.022	0.10973			111.517	98.7051		113.022	99.9011
113.087	0.0694		113.08	0.10992			111.566	98.7181		113.08	99.9011
113.138	0.0693		113.12	0.11001			111.607	98.7832		113.12	99.9011
113.17	0.0693		113.17	0.10997			111.657	98.8385		113.17	99.9011
113.215	0.0694		113.208	0.11016			111.706	98.8971		113.208	99.9011
113.269	0.0694		113.273	0.11044			111.751	99.0109		113.273	99.9011
113.314	0.0695		113.3	0.11035			111.799	99.2972		113.3	99.9011
113.351	0.0695		113.356	0.11018			111.851	99.3005		113.356	99.9011
113.42	0.0696		113.415	0.11032			111.906	99.3005		113.415	99.9011
113.463	0.0696		113.458	0.11033			111.956	99.2972		113.458	99.8961
113.508	0.0695		113.504	0.11019			111.994	99.2875		113.504	99.8961
113.559	0.0694		113.553	0.10993			112.038	99.2484		113.553	99.8961
113.604	0.0694		113.598	0.11011			112.084	99.2224		113.598	99.8961
113.659	0.0695		113.635	0.10993			112.142	99.2029		113.635	99.8961
113.697	0.0696		113.667	0.11053			112.172	99.1834		113.667	99.8961
113.747	0.0695		113.715	0.11026			112.245	99.1834		113.715	99.906
113.787	0.0695		113.787	0.11018			112.287	99.1801		113.787	99.906
113.853	0.0695		113.833	0.11019			112.334	99.1801		113.833	99.906
113.9	0.0696		113.884	0.11042			112.386	99.1671		113.884	99.906
113.941	0.0696		113.93	0.11052			112.441	99.1508		113.93	99.906
113.973	0.0695		113.971	0.11025			112.488	99.1248		113.971	99.906
114.05	0.0696		114.016	0.1103			112.539	99.1085		114.016	99.9011
114.071	0.0697		114.064	0.11049			112.595	99.7592		114.064	99.9011
114.118	0.0698		114.117	0.11077			112.643	99.3363		114.117	99.9011
114.157	0.0698		114.147	0.11072			112.692	98.8873		114.147	99.9011
114.219	0.0698		114.201	0.11096			112.735	99.0793		114.201	99.9011
114.258	0.0699		114.249	0.11106			112.795	99.0727		114.249	99.9011
114.316	0.0701		114.296	0.1112			112.848	99.0565		114.296	99.9011
114.353	0.0701		114.35	0.11102			112.889	99.0793		114.35	99.9011
114.414	0.07		114.399	0.11098			112.938	99.063		114.399	99.9011
114.462	0.07		114.448	0.11094			112.982	99.0207		114.448	99.9011
114.497	0.07		114.492	0.11113			113.056	98.9947		114.492	99.9011
114.57	0.0701		114.557	0.11114			113.098	98.9882		114.557	99.9011
114.587	0.0702		114.591	0.11146			113.147	98.9817		114.591	99.8912
114.635	0.0702		114.64	0.1116			113.183	98.9817		114.64	99.8912
114.703	0.0702		114.679	0.11161			113.235	98.9817		114.679	99.8912
114.74	0.0701		114.74	0.11134			113.299	99.1573		114.74	99.8912
114.797	0.0701		114.779	0.11144			113.34	98.8222		114.779	99.8912
114.841	0.0701		114.82	0.11126			113.401	98.7149		114.82	99.8912
114.891	0.0701		114.874	0.1114			113.435	98.6205		114.874	99.8912
114.93	0.0703		114.94	0.11113			113.482	98.6498		114.94	99.8912
114.969	0.0702		114.98	0.11118			113.54	98.9329		114.98	99.8912
115.023	0.0702		115.028	0.11119			113.598	99.4437		115.028	99.8912
115.083	0.0703		115.075	0.11142			113.637	99.4729		115.075	99.8912
115.127	0.0703		115.136	0.11138			113.694	99.3525		115.136	99.8912
115.169	0.0703		115.169	0.11143			113.753	99.2842		115.169	99.8912
115.23	0.0704		115.225	0.11171			113.777	99.2745		115.225	99.8912
115.274	0.0705		115.265	0.11181			113.835	99.2972		115.265	99.8912
115.303	0.0705		115.311	0.11182			113.88	99.2712		115.311	99.9011
115.367	0.0707		115.364	0.11196			113.931	99.2192		115.364	99.9011
115.423	0.0706		115.415	0.1121			113.979	99.0402		115.415	99.9011
115.456	0.0706		115.456	0.11206			114.045	99.1281		115.456	99.9011
115.51	0.0706		115.504	0.1122			114.078	99.0955		115.504	99.9011
115.544	0.0706		115.536	0.11216			114.14	99.1346		115.536	99.9011
115.602	0.0705		115.59	0.11217			114.173	99.6877		115.59	99.9011
115.644	0.0705		115.655	0.11231			114.211	99.5966		115.655	99.9011
115.697	0.0705		115.691	0.11218			114.254	99.2549		115.691	99.9011
115.746	0.0706		115.747	0.11205			114.314	99.0435		115.747	99.9011
115.769	0.0707		115.787	0.11205			114.369	99.0988		115.787	99.9011
115.835	0.0707		115.844	0.11215			114.41	99.0532		115.844	99.9011
115.892	0.0708		115.873	0.11243			114.476	99.0305		115.873	99.9011
115.937	0.0708		115.932	0.11239			114.514	99.0695		115.932	99.9011
115.986	0.0708		115.963	0.1123			114.571	99.0695		115.963	99.9011
116.018	0.0709		116.028	0.11222			114.624	99.0825		116.028	99.9011
116.077	0.0708		116.058	0.11245			114.676	99.1118		116.058	99.9011
116.136	0.0709		116.102	0.11268			114.724	99.1476		116.102	99.9011
116.163	0.071		116.165	0.11301			114.773	99.1899		116.165	99.9011
116.229	0.0711		116.213	0.11316			114.826	99.2387		116.213	99.9011
116.269	0.0711		116.268	0.11312			114.855	99.2972		116.268	99.9011
116.317	0.0712		116.296	0.11321			114.919	99.3525		116.296	99.9011
116.365	0.0712		116.348	0.11326			114.974	99.3981		116.348	99.906
116.41	0.0712		116.409	0.11318			115.025	99.4306		116.409	99.906
116.467	0.0713		116.449	0.11323			115.064	99.4437		116.449	99.906
116.509	0.0712		116.491	0.11323			115.107	99.4339		116.491	99.906
116.549	0.0713		116.541	0.11328			115.163	99.4046		116.541	99.906
116.591	0.0714		116.593	0.11343			115.231	99.3753		116.593	99.906
116.643	0.0716		116.62	0.11371			115.261	99.3395		116.62	99.906
116.698	0.0715		116.687	0.11376			115.308	99.3005		116.687	99.906
116.756	0.0715		116.73	0.11386			115.367	99.2907		116.73	99.906
116.802	0.0715		116.78	0.11405			115.411	99.3037		116.78	99.906
116.844	0.0715		116.818	0.11368			115.471	99.3265		116.818	99.906
116.898	0.0714		116.861	0.1136			115.517	99.3428		116.861	99.906
116.936	0.0715		116.913	0.11383			115.562	99.3688		116.913	99.906
116.979	0.0716		116.966	0.11402			115.611	99.3916		116.966	99.906
117.018	0.0716		117.011	0.11403			115.659	99.3818		117.011	99.906
117.059	0.0717		117.053	0.11394			115.711	99.3786		117.053	99.906
117.137	0.0717		117.104	0.11413			115.745	98.6888		117.104	99.906
117.157	0.0718		117.166	0.11404			115.79	98.5977		117.166	99.906
117.223	0.0717		117.213	0.1141			115.843	98.4839		117.213	99.906
117.276	0.0717		117.255	0.11424			115.909	98.9426		117.255	99.906
117.325	0.0717		117.31	0.11402			115.948	99.2387		117.31	99.906
117.366	0.0717		117.349	0.11388			115.994	99.2777		117.349	99.906
117.398	0.0717		117.398	0.11403			116.046	99.9902		117.398	99.906
117.453	0.0716		117.462	0.11394			116.113	99.2257		117.462	99.906
117.521	0.0717		117.498	0.11404			116.155	99.1931		117.498	99.906
117.545	0.0717		117.551	0.11409			116.199	98.9133		117.551	99.906
117.594	0.0717		117.592	0.11409			116.261	98.8222		117.592	99.906
117.643	0.0719		117.648	0.11419			116.28	99.538		117.648	99.906
117.699	0.0719		117.682	0.11429			116.345	99.0695		117.682	99.906
117.754	0.0718		117.731	0.11425			116.401	99.0174		117.731	99.8961
117.783	0.0718		117.762	0.11411			116.455	99.0565		117.762	99.8961
117.833	0.0718		117.818	0.11407			116.497	99.089		117.818	99.8961
117.868	0.0719		117.882	0.1144			116.548	99.1606		117.882	99.8961
117.929	0.0719		117.915	0.11464			116.595	99.3135		117.915	99.8961
117.986	0.0721		117.968	0.11473			116.635	99.2289		117.968	99.8961
118.03	0.0721		118.013	0.11483			116.69	99.2777		118.013	99.8961
118.077	0.0719		118.055	0.11456			116.745	99.32		118.055	99.8961
118.129	0.072		118.107	0.11461			116.781	99.32		118.107	99.8961
118.156	0.072		118.159	0.11457			116.832	99.2875		118.159	99.8961
118.202	0.072		118.211	0.1144			116.883	99.2419		118.211	99.8961
118.266	0.0721		118.269	0.11454			116.948	99.2029		118.269	99.8961
118.321	0.0721		118.308	0.11468			116.987	99.1541		118.308	99.8961
118.364	0.0723		118.343	0.11492			117.037	99.102		118.343	99.8961
118.416	0.0724		118.39	0.11511			117.085	99.0435		118.39	99.8961
118.471	0.0725		118.455	0.11525			117.142	99.0305		118.455	99.8961
118.509	0.0724		118.506	0.11535			117.183	99.0305		118.506	99.8961
118.531	0.0722		118.531	0.11512			117.239	99.0305		118.531	99.8961
118.624	0.0723		118.596	0.11508			117.272	99.0402		118.596	99.8961
118.656	0.0723		118.646	0.11537			117.329	99.0565		118.646	99.8961
118.688	0.0724		118.696	0.11542			117.371	99.063		118.696	99.8961
118.756	0.0725		118.746	0.11561			117.427	99.0727		118.746	99.8961
118.802	0.0725		118.783	0.11538			117.487	99.0662		118.783	99.9011
118.846	0.0725		118.838	0.11539			117.529	99.0597		118.838	99.9011
118.89	0.0725		118.89	0.11553			117.582	99.0597		118.89	99.9011
118.932	0.0724		118.931	0.11526			117.63	99.0695		118.931	99.9011
118.987	0.0726		118.971	0.1155			117.678	99.0858		118.971	99.9011
119.045	0.0726		119.037	0.11546			117.722	99.1118		119.037	99.9011
119.078	0.0726		119.07	0.11546			117.77	99.1313		119.07	99.9011
119.125	0.0727		119.134	0.11542			117.824	99.1411		119.134	99.9011
119.176	0.0728		119.153	0.11552			117.859	99.1378		119.153	99.9011
119.212	0.0728		119.214	0.1158			117.922	99.1378		119.214	99.9011
119.262	0.0728		119.269	0.11562			117.968	99.1313		119.269	99.906
119.331	0.0728		119.319	0.11549			118.006	99.1215		119.319	99.906
119.371	0.0727		119.362	0.11545			118.067	99.1215		119.362	99.906
119.415	0.0727		119.413	0.11564			118.117	99.1346		119.413	99.906
119.467	0.0728		119.448	0.11569			118.169	99.1443		119.448	99.906
119.519	0.073		119.493	0.11583			118.212	99.1476		119.493	99.906
119.563	0.0729		119.543	0.11611			118.264	99.1541		119.543	99.8961
119.59	0.073		119.614	0.11658			118.316	99.1476		119.614	99.8961
119.65	0.0732		119.635	0.11691			118.361	99.1281		119.635	99.8961
119.706	0.0732		119.696	0.11687			118.426	99.0988		119.696	99.8961
119.751	0.0732		119.754	0.1166			118.47	99.0793		119.754	99.8961
119.812	0.0733		119.797	0.11656			118.516	99.0565		119.797	99.8961
119.85	0.0733		119.838	0.11647			118.558	98.1813		119.838	99.8961
119.897	0.0732		119.888	0.11643			118.619	98.5001		119.888	99.8961
[truncated: 9,605 more rows]
