# Supplementary material for: Solution-grown BiI/BiI3 van der Waals heterostructures for sensitive X-ray detection
Source: Nat Commun. 2023 Mar 23;14:1621. doi: 10.1038/s41467-023-37297-z (PMC10036621; doi:10.1038/s41467-023-37297-z)
Supplement: Supplementary file 3 — Source Data [file 41467_2023_37297_MOESM3_ESM.zip › Source Data/Supplementary figure 4.xlsx]

## Sheet: Sheet1
BiI3			BixIy
Binding Energy	Intensity		Binding Energy	Intensity
eV	a.u.		eV	a.u.
15	0.34607		15	0.32956
14.9	0.33822		14.9	0.33236
14.8	0.33954		14.8	0.33264
14.7	0.34664		14.7	0.33863
14.6	0.34867		14.6	0.344
14.5	0.35169		14.5	0.34938
14.4	0.35251		14.4	0.35337
14.3	0.35369		14.3	0.36254
14.2	0.36048		14.2	0.35997
14.1	0.35459		14.1	0.36623
14	0.36621		14	0.36752
13.9	0.3766		13.9	0.3763
13.8	0.38037		13.8	0.38282
13.7	0.38474		13.7	0.3874
13.6	0.38741		13.6	0.39633
13.5	0.38458		13.5	0.39807
13.4	0.38672		13.4	0.40308
13.3	0.37984		13.3	0.39845
13.2	0.38402		13.2	0.39187
13.1	0.38978		13.1	0.39617
13	0.38422		13	0.39587
12.9	0.37692		12.9	0.38795
12.8	0.36447		12.8	0.38833
12.7	0.3565		12.7	0.38316
12.6	0.35977		12.6	0.37844
12.5	0.35312		12.5	0.37638
12.4	0.34699		12.4	0.36936
12.3	0.33827		12.3	0.36552
12.2	0.3302		12.2	0.3582
12.1	0.327		12.1	0.34966
12	0.32888		12	0.33956
11.9	0.31811		11.9	0.33502
11.8	0.31648		11.8	0.33429
11.7	0.30093		11.7	0.32867
11.6	0.28966		11.6	0.3162
11.5	0.28269		11.5	0.30861
11.4	0.27321		11.4	0.30487
11.3	0.26657		11.3	0.29917
11.2	0.25657		11.2	0.29726
11.1	0.24019		11.1	0.29016
11	0.22864		11	0.28018
10.9	0.22661		10.9	0.26474
10.8	0.21712		10.8	0.25492
10.7	0.21782		10.7	0.25079
10.6	0.20678		10.6	0.24586
10.5	0.19363		10.5	0.23317
10.4	0.18492		10.4	0.22582
10.3	0.17475		10.3	0.21696
10.2	0.16767		10.2	0.21367
10.1	0.15873		10.1	0.21242
10	0.15916		10	0.20549
9.9	0.1654		9.9	0.19135
9.8	0.15901		9.8	0.18672
9.7	0.15464		9.7	0.1846
9.6	0.15187		9.6	0.17639
9.5	0.15127		9.5	0.16926
9.4	0.15157		9.4	0.16472
9.3	0.14798		9.3	0.16587
9.2	0.14514		9.2	0.16176
9.1	0.15248		9.1	0.1567
9	0.15119		9	0.15323
8.9	0.14703		8.9	0.15033
8.8	0.14223		8.8	0.14829
8.7	0.13958		8.7	0.14968
8.6	0.14209		8.6	0.14537
8.5	0.14209		8.5	0.1438
8.4	0.14539		8.4	0.14456
8.3	0.14345		8.3	0.13853
8.2	0.14257		8.2	0.13556
8.1	0.14416		8.1	0.13932
8	0.14232		8	0.14394
7.9	0.13789		7.9	0.1373
7.8	0.14221		7.8	0.13638
7.7	0.14314		7.7	0.13612
7.6	0.13757		7.6	0.13209
7.5	0.13546		7.5	0.13651
7.4	0.13926		7.4	0.13482
7.3	0.13702		7.3	0.13182
7.2	0.13332		7.2	0.13458
7.1	0.13767		7.1	0.13976
7	0.14692		7	0.14627
6.9	0.153		6.9	0.14941
6.8	0.15169		6.8	0.15169
6.7	0.16432		6.7	0.15857
6.6	0.18152		6.6	0.16615
6.5	0.19031		6.5	0.17216
6.4	0.20456		6.4	0.18139
6.3	0.23212		6.3	0.20045
6.2	0.25664		6.2	0.21993
6.1	0.2748		6.1	0.23686
6	0.31252		6	0.25867
5.9	0.34052		5.9	0.29417
5.8	0.37176		5.8	0.32389
5.7	0.41103		5.7	0.35336
5.6	0.44265		5.6	0.39036
5.5	0.47247		5.5	0.42121
5.4	0.49482		5.4	0.45767
5.3	0.49255		5.3	0.48274
5.2	0.50414		5.2	0.5009
5.1	0.50598		5.1	0.52836
5	0.51242		5	0.53717
4.9	0.52026		4.9	0.54162
4.8	0.52223		4.8	0.55248
4.7	0.50951		4.7	0.54534
4.6	0.5213		4.6	0.55724
4.5	0.52214		4.5	0.57238
4.4	0.53378		4.4	0.57456
4.3	0.55725		4.3	0.58532
4.2	0.57586		4.2	0.59334
4.1	0.59629		4.1	0.61651
4	0.63531		4	0.63941
3.9	0.68142		3.9	0.66726
3.8	0.72964		3.8	0.70773
3.7	0.78706		3.7	0.75111
3.6	0.84964		3.6	0.77984
3.5	0.88461		3.5	0.82045
3.4	0.90702		3.4	0.84975
3.3	0.93927		3.3	0.88728
3.2	0.95871		3.2	0.9251
3.1	0.96865		3.1	0.95555
3	1.0038		3	0.97641
2.9	1.00978		2.9	1.00206
2.8	1.00879		2.8	1.00316
2.7	1.00349		2.7	1.0014
2.6	0.98426		2.6	1.00605
2.5	0.96496		2.5	0.9904
2.4	0.92724		2.4	0.96182
2.3	0.88841		2.3	0.92686
2.2	0.82513		2.2	0.87777
2.1	0.72885		2.1	0.81481
2	0.63058		2	0.74088
1.9	0.52741		1.9	0.67656
1.8	0.42898		1.8	0.58959
1.7	0.33669		1.7	0.50278
1.6	0.25525		1.6	0.42141
1.5	0.19362		1.5	0.35175
1.4	0.14574		1.4	0.28542
1.3	0.10757		1.3	0.23552
1.2	0.08082		1.2	0.19719
1.1	0.06302		1.1	0.16932
1	0.04694		1	0.14562
0.9	0.03477		0.9	0.12226
0.8	0.02827		0.8	0.10186
0.7	0.02359		0.7	0.08784
0.6	0.02042		0.6	0.06996
0.5	0.01745		0.5	0.05462
0.4	0.0179		0.4	0.04086
0.3	0.01554		0.3	0.02976
0.2	0.00983		0.2	0.02056
0.1	0.00747		0.1	0.01527
0	0.0063		0	0.01095
-0.1	0.00532		-0.1	0.00688
-0.2	0.00369		-0.2	0.00503
-0.3	0.00348		-0.3	0.00416
-0.4	0.00255		-0.4	0.00337
-0.5	0.00202		-0.5	0.00354
-0.6	0.00194		-0.6	0.00268
-0.7	0.000951174		-0.7	0.00239
-0.8	0.000983236		-0.8	0.00197
-0.9	0.000757575		-0.9	0.00174
-1	0.00106		-1	0.00188
-1.1	0.00119		-1.1	0.00135
-1.2	0.000979349		-1.2	0.00127
-1.3	0.000719312		-1.3	0.00105
-1.4	0.000996095		-1.4	0.00105
-1.5	0.000701059		-1.5	0.00101
-1.6	0.000628977		-1.6	0.000818803
-1.7	0.000753603		-1.7	0.000910442
-1.8	0.000279013		-1.8	0.000815125
-1.9	0.000696287		-1.9	0.000620221
-2	0.000739158		-2	0.000630711
