# Supplementary material for: Solution-grown BiI/BiI3 van der Waals heterostructures for sensitive X-ray detection
Source: Nat Commun. 2023 Mar 23;14:1621. doi: 10.1038/s41467-023-37297-z (PMC10036621; doi:10.1038/s41467-023-37297-z)
Supplement: Supplementary file 3 — Source Data [file 41467_2023_37297_MOESM3_ESM.zip › Source Data/Supplementary figure 8.xlsx]

## Sheet: Sheet1
Wavelength	absorption
nm	a.u.
400	0.68825
401	0.68735
402	0.68544
403	0.68354
404	0.68163
405	0.67973
406	0.67882
407	0.67692
408	0.67702
409	0.67611
410	0.67621
411	0.6763
412	0.6774
413	0.67849
414	0.67859
415	0.67868
416	0.67778
417	0.67788
418	0.67597
419	0.67507
420	0.67616
421	0.67626
422	0.67935
423	0.68145
424	0.68154
425	0.68164
426	0.68074
427	0.67883
428	0.67793
429	0.67602
430	0.67712
431	0.67821
432	0.68031
433	0.6804
434	0.6815
435	0.68159
436	0.68169
437	0.67979
438	0.67988
439	0.67998
440	0.68007
441	0.67917
442	0.67726
443	0.67636
444	0.67745
445	0.67855
446	0.68165
447	0.68274
448	0.68284
449	0.68193
450	0.68203
451	0.68012
452	0.67922
453	0.67931
454	0.67841
455	0.6785
456	0.6776
457	0.6767
458	0.67479
459	0.67289
460	0.67198
461	0.67008
462	0.67017
463	0.66827
464	0.66736
465	0.66646
466	0.66656
467	0.66465
468	0.66275
469	0.66284
470	0.66294
471	0.66403
472	0.66413
473	0.66222
474	0.66132
475	0.66042
476	0.65851
477	0.65961
478	0.6577
479	0.6578
480	0.65789
481	0.65799
482	0.65808
483	0.65818
484	0.65827
485	0.65837
486	0.65947
487	0.65956
488	0.65866
489	0.65775
490	0.65685
491	0.65794
492	0.65804
493	0.65713
494	0.65723
495	0.65833
496	0.65942
497	0.66152
498	0.66261
499	0.66271
500	0.6638
501	0.6649
502	0.66599
503	0.66509
504	0.66518
505	0.66528
506	0.66538
507	0.66547
508	0.66557
509	0.66466
510	0.66376
511	0.66485
512	0.66595
513	0.66604
514	0.66614
515	0.66624
516	0.66533
517	0.66543
518	0.66452
519	0.66462
520	0.66371
521	0.66481
522	0.6639
523	0.664
524	0.66409
525	0.66519
526	0.66629
527	0.66738
528	0.66748
529	0.66757
530	0.66767
531	0.66676
532	0.66586
533	0.66395
534	0.66405
535	0.66515
536	0.66524
537	0.66534
538	0.66543
539	0.66553
540	0.66462
541	0.66472
542	0.66481
543	0.66291
544	0.66201
545	0.6601
546	0.6602
547	0.65929
548	0.65939
549	0.66048
550	0.66058
551	0.66167
552	0.66177
553	0.66286
554	0.66296
555	0.66306
556	0.66315
557	0.66325
558	0.66234
559	0.66144
560	0.66053
561	0.65963
562	0.65772
563	0.65782
564	0.65792
565	0.65701
566	0.65611
567	0.6562
568	0.6573
569	0.65739
570	0.65749
571	0.65658
572	0.65568
573	0.65477
574	0.65387
575	0.65297
576	0.65306
577	0.65416
578	0.65525
579	0.65635
580	0.65644
581	0.65554
582	0.65463
583	0.65473
584	0.65383
585	0.65292
586	0.65102
587	0.65011
588	0.64921
589	0.6483
590	0.6484
591	0.64849
592	0.64859
593	0.64869
594	0.64778
595	0.64688
596	0.64597
597	0.64607
598	0.64616
599	0.64626
600	0.64635
601	0.64745
602	0.64754
603	0.64764
604	0.64774
605	0.64683
606	0.64693
607	0.64602
608	0.64512
609	0.64421
610	0.64331
611	0.6424
612	0.6415
613	0.6396
614	0.63969
615	0.63979
616	0.63988
617	0.64098
618	0.64107
619	0.64217
620	0.64226
621	0.64136
622	0.64045
623	0.63955
624	0.63865
625	0.63874
626	0.63784
627	0.63693
628	0.63703
629	0.63712
630	0.63622
631	0.63531
632	0.63441
633	0.63351
634	0.6336
635	0.6337
636	0.63279
637	0.63289
638	0.63298
639	0.63308
640	0.63217
641	0.63027
642	0.62937
643	0.62846
644	0.62856
645	0.62965
646	0.63075
647	0.63084
648	0.63094
649	0.63003
650	0.62813
651	0.62622
652	0.62232
653	0.61942
654	0.61651
655	0.61461
656	0.6137
657	0.6118
658	0.61189
659	0.61099
660	0.60908
661	0.60718
662	0.60528
663	0.60537
664	0.60447
665	0.60456
666	0.60666
667	0.60975
668	0.61185
669	0.61494
670	0.61804
671	0.62013
672	0.62223
673	0.62433
674	0.62642
675	0.62852
676	0.62961
677	0.63171
678	0.6328
679	0.6339
680	0.63399
681	0.63509
682	0.63419
683	0.63428
684	0.63538
685	0.63547
686	0.63557
687	0.63466
688	0.63376
689	0.63285
690	0.63195
691	0.63104
692	0.62914
693	0.62824
694	0.62733
695	0.62743
696	0.62652
697	0.62662
698	0.62671
699	0.62681
700	0.6259
701	0.623
702	0.6201
703	0.61919
704	0.61829
705	0.61938
706	0.61948
707	0.61957
708	0.61667
709	0.61376
710	0.60986
711	0.60596
712	0.60305
713	0.59915
714	0.59424
715	0.58734
716	0.57643
717	0.56453
718	0.55162
719	0.53872
720	0.52681
721	0.51591
722	0.50301
723	0.4891
724	0.4752
725	0.45929
726	0.44539
727	0.43248
728	0.42058
729	0.40967
730	0.39977
731	0.38887
732	0.37696
733	0.36606
734	0.35615
735	0.34725
736	0.33934
737	0.33244
738	0.32653
739	0.31963
740	0.31272
741	0.30582
742	0.29992
743	0.29501
744	0.29111
745	0.2872
746	0.2833
747	0.27939
748	0.27549
749	0.27158
750	0.26868
751	0.26578
752	0.26387
753	0.26297
754	0.26106
755	0.25916
756	0.25725
757	0.25435
758	0.25244
759	0.25054
760	0.24864
761	0.24673
762	0.24483
763	0.24392
764	0.24302
765	0.24211
766	0.24021
767	0.2393
768	0.2384
769	0.23749
770	0.23659
771	0.23669
772	0.23578
773	0.23488
774	0.23397
775	0.23307
776	0.23216
777	0.23026
778	0.22935
779	0.22845
780	0.22755
781	0.22764
782	0.22674
783	0.22583
784	0.22593
785	0.22602
786	0.22612
787	0.22521
788	0.22331
789	0.2224
790	0.2215
791	0.2206
792	0.22069
793	0.22079
794	0.21988
795	0.21998
796	0.21907
797	0.21817
798	0.21726
799	0.21736
800	0.21646
801	0.21555
802	0.21265
803	0.21174
804	0.21284
805	0.20793
806	0.20803
807	0.20712
808	0.20622
809	0.20531
810	0.20441
811	0.20351
812	0.2136
813	0.2187
814	0.21879
815	0.21389
816	0.20798
817	0.21008
818	0.21117
819	0.21227
820	0.21237
821	0.21346
822	0.21156
823	0.20965
824	0.20975
825	0.21084
826	0.20994
827	0.21003
828	0.21113
829	0.21023
830	0.20932
831	0.20742
832	0.20551
833	0.20561
834	0.2057
835	0.2078
836	0.20689
837	0.20699
838	0.20608
839	0.20618
840	0.20628
841	0.20737
842	0.20847
843	0.20856
844	0.20766
845	0.20675
846	0.20485
847	0.20494
848	0.20404
849	0.20414
850	0.20523
851	0.20633
852	0.20642
853	0.20552
854	0.20261
855	0.20271
856	0.2028
857	0.2049
858	0.20399
859	0.20609
860	0.20619
861	0.20628
862	0.20438
863	0.20347
864	0.20357
865	0.20466
866	0.20776
867	0.20885
868	0.20895
869	0.20905
870	0.20814
871	0.20824
872	0.20633
873	0.20643
874	0.20752
875	0.20762
876	0.20771
877	0.20581
878	0.20291
879	0.201
880	0.1991
881	0.20019
882	0.20029
883	0.20138
884	0.20048
885	0.20057
886	0.19967
887	0.19876
888	0.19786
889	0.19696
890	0.19805
891	0.20015
892	0.19924
893	0.19834
894	0.19643
895	0.19653
896	0.19762
897	0.19772
898	0.19882
899	0.19891
900	0.19901
901	0.1981
902	0.1962
903	0.19329
904	0.19139
905	0.19148
906	0.19258
907	0.19467
908	0.19577
909	0.19687
910	0.19696
911	0.19706
912	0.19715
913	0.19725
914	0.19534
915	0.19444
916	0.19553
917	0.19563
918	0.19573
919	0.19582
920	0.19592
921	0.19501
922	0.19511
923	0.1952
924	0.1973
925	0.19739
926	0.19549
927	0.19659
928	0.19468
929	0.19378
930	0.19187
931	0.19097
932	0.19106
933	0.19216
934	0.19225
935	0.19035
936	0.18844
937	0.18754
938	0.18864
939	0.19073
940	0.19083
941	0.19292
942	0.19202
943	0.19211
944	0.19021
945	0.1883
946	0.1884
947	0.1895
948	0.19059
949	0.19169
950	0.19378
951	0.19288
952	0.19097
953	0.18907
954	0.18816
955	0.18926
956	0.18835
957	0.18845
958	0.18855
959	0.18764
960	0.18674
961	0.18583
962	0.18493
963	0.18602
964	0.18612
965	0.18621
966	0.18631
967	0.18541
968	0.1855
969	0.1856
970	0.18569
971	0.18479
972	0.18388
973	0.18398
974	0.18407
975	0.18217
976	0.18226
977	0.18336
978	0.18446
979	0.18455
980	0.18465
981	0.18174
982	0.18184
983	0.18093
984	0.18003
985	0.17912
986	0.17822
987	0.17932
988	0.18041
989	0.18051
990	0.1806
991	0.1797
992	0.17979
993	0.17889
994	0.17898
995	0.17708
996	0.17718
997	0.17827
998	0.17837
999	0.17846
1000	0.17856
1001	0.17865
1002	0.17875
1003	0.17784
1004	0.17594
1005	0.17503
1006	0.17413
1007	0.17523
1008	0.17632
1009	0.17642
1010	0.17651
1011	0.17761
1012	0.1777
1013	0.1768
1014	0.17389
1015	0.17299
1016	0.17009
1017	0.16718
1018	0.16728
1019	0.16737
1020	0.16747
1021	0.16956
1022	0.17166
1023	0.17175
1024	0.17085
1025	0.16894
1026	0.16804
1027	0.16714
1028	0.16723
1029	0.16733
1030	0.16742
1031	0.16652
1032	0.16661
1033	0.16371
1034	0.1618
1035	0.1619
1036	0.162
1037	0.16109
1038	0.16219
1039	0.16228
1040	0.15938
1041	0.15947
1042	0.16057
1043	0.16066
1044	0.15976
1045	0.15986
1046	0.15995
1047	0.15905
1048	0.15914
1049	0.15924
1050	0.15933
1051	0.15743
1052	0.15852
1053	0.15862
1054	0.15871
1055	0.15781
1056	0.15791
1057	0.158
1058	0.1581
1059	0.15919
1060	0.15829
1061	0.15738
1062	0.15548
1063	0.15457
1064	0.15267
1065	0.15077
1066	0.14886
1067	0.14796
1068	0.14805
1069	0.14915
1070	0.15024
1071	0.15034
1072	0.14843
1073	0.14853
1074	0.14662
1075	0.14572
1076	0.14582
1077	0.14491
1078	0.14501
1079	0.1461
1080	0.1452
1081	0.14529
1082	0.14439
1083	0.14348
1084	0.14258
1085	0.14068
1086	0.14077
1087	0.14187
1088	0.14196
1089	0.14206
1090	0.14115
1091	0.14125
1092	0.14034
1093	0.13844
1094	0.13753
1095	0.13563
1096	0.13573
1097	0.13482
1098	0.13592
1099	0.13501
1100	0.13411
1101	0.1352
1102	0.1353
1103	0.13439
1104	0.13149
1105	0.13159
1106	0.13068
1107	0.13078
1108	0.13187
1109	0.13197
1110	0.13406
1111	0.13316
1112	0.13225
1113	0.12935
1114	0.12745
1115	0.12754
1116	0.12764
1117	0.12773
1118	0.12783
1119	0.12692
1120	0.12602
1121	0.12711
1122	0.12621
1123	0.1253
1124	0.1274
1125	0.1265
1126	0.12659
1127	0.12469
1128	0.12278
1129	0.12288
1130	0.12297
1131	0.12207
1132	0.12316
1133	0.12126
1134	0.12136
1135	0.11945
1136	0.11855
1137	0.11864
1138	0.11874
1139	0.11883
1140	0.11893
1141	0.11902
1142	0.11712
1143	0.11621
1144	0.11531
1145	0.11541
1146	0.1155
1147	0.1156
1148	0.11669
1149	0.11479
1150	0.11388
1151	0.11398
1152	0.11307
1153	0.11317
1154	0.11327
1155	0.11436
1156	0.11446
1157	0.11455
1158	0.11465
1159	0.11174
1160	0.10984
1161	0.10893
1162	0.10903
1163	0.10713
1164	0.10622
1165	0.10532
1166	0.10441
1167	0.10451
1168	0.1056
1169	0.1047
1170	0.10379
1171	0.10389
1172	0.10398
1173	0.10408
1174	0.10418
1175	0.10327
1176	0.10337
1177	0.10246
1178	0.10156
1179	0.10165
1180	0.10075
1181	0.09984
1182	0.09894
1183	0.09804
1184	0.09813
1185	0.09823
1186	0.09932
1187	0.09942
1188	0.09951
1189	0.09761
1190	0.0977
1191	0.0958
1192	0.09489
1193	0.09499
1194	0.09609
1195	0.09718
1196	0.09628
1197	0.09537
1198	0.09447
1199	0.09256
1200	0.09066
1201	0.08975
1202	0.09085
1203	0.09095
1204	0.09204
1205	0.09214
1206	0.09223
1207	0.09033
1208	0.08942
1209	0.08852
1210	0.08661
1211	0.08571
1212	0.08481
1213	0.0849
1214	0.088
1215	0.08909
1216	0.09119
1217	0.09128
1218	0.08938
1219	0.08747
1220	0.08657
1221	0.08466
1222	0.08276
1223	0.08186
1224	0.08095
1225	0.07905
1226	0.07914
1227	0.07824
1228	0.07933
1229	0.08043
1230	0.08152
1231	0.08262
1232	0.08272
1233	0.08081
1234	0.07991
1235	0.078
1236	0.0771
1237	0.07719
1238	0.07729
1239	0.07738
1240	0.07748
1241	0.07657
1242	0.07667
1243	0.07677
1244	0.07586
1245	0.07496
1246	0.07405
1247	0.07215
1248	0.07224
1249	0.07334
1250	0.07443
1251	0.07353
1252	0.07363
1253	0.07372
1254	0.07382
1255	0.07291
1256	0.07101
1257	0.0701
1258	0.0692
1259	0.06929
1260	0.06839
1261	0.06748
1262	0.06658
1263	0.06768
1264	0.06877
1265	0.06887
1266	0.06996
1267	0.07006
1268	0.06915
1269	0.06925
1270	0.06734
1271	0.06544
1272	0.06554
1273	0.06563
1274	0.06573
1275	0.06682
1276	0.06692
1277	0.06701
1278	0.06611
1279	0.0642
1280	0.0633
1281	0.0624
1282	0.06249
1283	0.06359
1284	0.06368
1285	0.06378
1286	0.06487
1287	0.06397
1288	0.06306
1289	0.06216
1290	0.06125
1291	0.06135
1292	0.05945
1293	0.05754
1294	0.05664
1295	0.05673
1296	0.05683
1297	0.05692
1298	0.05702
1299	0.05811
1300	0.05821
1301	0.05931
1302	0.0594
1303	0.0585
1304	0.05659
1305	0.05569
1306	0.05478
1307	0.05388
1308	0.05297
1309	0.05307
1310	0.05416
1311	0.05426
1312	0.05436
1313	0.05545
1314	0.05455
1315	0.05264
1316	0.05274
1317	0.05383
1318	0.05293
1319	0.05202
1320	0.05112
1321	0.05022
1322	0.04931
1323	0.04941
1324	0.0495
1325	0.0496
1326	0.04869
1327	0.05079
1328	0.05188
1329	0.05198
1330	0.05108
1331	0.04917
1332	0.04827
1333	0.04936
1334	0.04846
1335	0.04855
1336	0.04765
1337	0.04774
1338	0.04784
1339	0.04693
1340	0.04603
1341	0.04513
1342	0.04522
1343	0.04732
1344	0.04841
1345	0.04951
1346	0.0496
1347	0.0497
1348	0.04879
1349	0.04789
1350	0.04699
1351	0.04708
1352	0.04618
1353	0.04527
1354	0.04437
1355	0.04346
1356	0.04156
1357	0.04165
1358	0.04175
1359	0.04284
1360	0.04394
1361	0.04504
1362	0.04413
1363	0.04323
1364	0.04332
1365	0.04342
1366	0.04251
1367	0.04261
1368	0.0417
1369	0.0408
1370	0.0409
1371	0.04099
1372	0.04109
1373	0.04218
1374	0.04228
1375	0.04137
1376	0.04147
1377	0.04056
1378	0.04066
1379	0.04075
1380	0.04085
1381	0.04195
1382	0.04204
1383	0.04214
1384	0.04123
1385	0.04133
1386	0.04142
1387	0.04152
1388	0.04161
1389	0.04171
1390	0.04181
1391	0.0419
1392	0.041
1393	0.04209
1394	0.04119
1395	0.04028
1396	0.03838
1397	0.03747
1398	0.03657
1399	0.03667
1400	0.03576
1401	0.03586
1402	0.03695
1403	0.03805
1404	0.03814
1405	0.03824
1406	0.03733
1407	0.03743
1408	0.03652
1409	0.03462
1410	0.03472
1411	0.03381
1412	0.03391
1413	0.035
1414	0.0341
1415	0.03419
1416	0.03429
1417	0.03438
1418	0.03448
1419	0.03358
1420	0.03267
1421	0.03177
1422	0.03186
1423	0.03096
1424	0.03205
1425	0.03215
1426	0.03324
1427	0.03334
1428	0.03443
1429	0.03353
1430	0.03163
1431	0.03072
1432	0.02982
1433	0.02891
1434	0.03001
1435	0.0321
1436	0.0332
1437	0.03429
1438	0.03339
1439	0.03249
1440	0.03058
1441	0.02968
1442	0.02877
1443	0.02787
1444	0.02796
1445	0.03006
1446	0.03015
1447	0.02925
1448	0.02835
1449	0.02644
1450	0.02654
1451	0.02663
1452	0.02773
1453	0.02982
1454	0.02992
1455	0.03001
1456	0.02911
1457	0.0272
1458	0.0263
1459	0.0274
1460	0.02849
1461	0.02859
1462	0.02868
1463	0.02878
1464	0.02787
1465	0.02597
1466	0.02606
1467	0.02516
1468	0.02526
1469	0.02635
1470	0.02645
1471	0.02554
1472	0.02564
1473	0.02573
1474	0.02683
1475	0.02692
1476	0.02602
1477	0.02511
1478	0.02321
1479	0.02231
1480	0.0224
1481	0.0205
1482	0.02159
1483	0.02369
1484	0.02378
1485	0.02488
1486	0.02497
1487	0.02407
1488	0.02317
1489	0.02226
1490	0.02136
1491	0.02145
1492	0.02155
1493	0.02164
1494	0.02174
1495	0.02083
1496	0.02093
1497	0.02203
1498	0.02212
1499	0.02222
1500	0.02231
1501	0.02241
1502	0.0235
1503	0.0226
1504	0.02169
1505	0.02179
1506	0.02188
1507	0.02198
1508	0.02208
1509	0.02217
1510	0.02227
1511	0.02136
1512	0.02146
1513	0.01955
1514	0.01965
1515	0.01874
1516	0.01984
1517	0.01994
1518	0.02003
1519	0.02013
1520	0.02022
1521	0.01932
1522	0.01941
1523	0.01851
1524	0.0176
1525	0.0167
1526	0.01679
1527	0.01689
1528	0.01799
1529	0.01908
1530	0.01918
1531	0.01927
1532	0.01837
1533	0.01746
1534	0.01656
1535	0.01465
1536	0.01475
1537	0.01385
1538	0.01394
1539	0.01404
1540	0.01513
1541	0.01523
1542	0.01732
1543	0.01642
1544	0.01651
1545	0.01661
1546	0.0167
1547	0.0168
1548	0.0169
1549	0.01699
1550	0.01709
1551	0.01718
1552	0.01728
1553	0.01637
1554	0.01547
1555	0.01556
1556	0.01666
1557	0.01476
1558	0.01385
1559	0.01195
1560	0.01104
1561	0.01114
1562	0.01223
1563	0.01333
1564	0.01442
1565	0.01552
1566	0.01462
1567	0.01471
1568	0.01281
1569	0.0119
1570	0.012
1571	0.01309
1572	0.01319
1573	0.01328
1574	0.01438
1575	0.01347
1576	0.01257
1577	0.01267
1578	0.01376
1579	0.01286
1580	0.01295
1581	0.01305
1582	0.01314
1583	0.01324
1584	0.01333
1585	0.01243
1586	0.01053
1587	0.01162
1588	0.01172
1589	0.01281
1590	0.01291
1591	0.014
1592	0.0141
1593	0.01219
1594	0.01229
1595	0.01138
1596	0.01048
1597	0.01058
1598	0.01167
1599	0.01277
1600	0.01186
1601	0.01296
1602	0.01305
1603	0.01315
1604	0.01124
1605	0.01134
1606	0.01144
1607	0.01053
1608	0.01063
1609	0.01072
1610	0.01082
1611	0.01091
1612	0.01001
1613	0.0101
1614	0.0102
1615	0.0103
1616	0.01039
1617	0.01049
1618	0.00958
1619	0.00968
1620	0.00977
1621	0.00887
1622	0.00996
1623	0.01006
1624	0.01015
1625	0.01125
1626	0.01035
1627	0.01044
1628	0.01054
1629	0.01063
1630	0.01073
1631	0.01082
1632	0.00992
1633	0.00901
1634	0.00911
1635	0.00821
1636	0.0093
1637	0.0094
1638	0.00949
1639	0.00959
1640	0.00868
1641	0.00878
1642	0.00987
1643	0.00997
1644	0.01006
1645	0.01016
1646	0.00826
1647	0.00735
1648	0.00645
1649	0.00554
1650	0.00564
1651	0.00673
1652	0.00783
1653	0.00792
1654	0.00802
1655	0.00712
1656	0.00621
1657	0.00531
1658	0.0044
1659	0.0055
1660	0.00659
1661	0.00769
1662	0.00778
1663	0.00788
1664	0.00798
1665	0.00707
1666	0.00617
1667	0.00526
1668	0.00636
1669	0.00745
1670	0.00755
1671	0.00764
1672	0.00774
1673	0.00683
1674	0.00693
1675	0.00603
1676	0.00612
1677	0.00722
1678	0.00731
1679	0.00841
1680	0.0075
1681	0.0076
1682	0.00769
1683	0.00679
1684	0.00789
1685	0.00798
1686	0.00908
1687	0.01017
1688	0.01127
1689	0.01236
1690	0.01246
1691	0.01355
1692	0.01265
1693	0.01274
1694	0.01284
1695	0.01294
1696	0.01303
1697	0.01313
1698	0.01122
1699	0.01132
1700	0.01041
1701	0.01151
1702	0.0116
1703	0.0127
1704	0.0128
1705	0.01289
1706	0.01199
1707	0.01208
1708	0.01218
1709	0.01327
1710	0.01437
1711	0.01546
1712	0.01656
1713	0.01665
1714	0.01675
1715	0.01585
1716	0.01594
1717	0.01604
1718	0.01613
1719	0.01523
1720	0.01532
1721	0.01442
1722	0.01451
1723	0.01461
1724	0.01471
1725	0.0148
1726	0.0149
1727	0.01399
1728	0.01309
1729	0.01218
1730	0.01228
1731	0.01037
1732	0.01047
1733	0.00957
1734	0.01066
1735	0.00976
1736	0.01085
1737	0.01095
1738	0.01104
1739	0.01214
1740	0.01223
1741	0.01233
1742	0.01142
1743	0.01052
1744	0.00962
1745	0.00871
1746	0.00881
1747	0.0089
1748	0.01
1749	0.01109
1750	0.01219
1751	0.01228
1752	0.01138
1753	0.01048
1754	0.00957
1755	0.00967
1756	0.00976
1757	0.00986
1758	0.00995
1759	0.01005
1760	0.00914
1761	0.00924
1762	0.00833
1763	0.00843
1764	0.00853
1765	0.00862
1766	0.00872
1767	0.00881
1768	0.00791
1769	0.008
1770	0.0091
1771	0.00919
1772	0.01029
1773	0.00939
1774	0.00848
1775	0.00858
1776	0.00867
1777	0.00877
1778	0.00786
1779	0.00796
1780	0.00805
1781	0.00815
1782	0.00625
1783	0.00634
1784	0.00644
1785	0.00753
1786	0.00763
1787	0.00872
1788	0.00782
1789	0.00691
1790	0.00501
1791	0.0041
1792	0.0032
1793	0.0043
1794	0.00539
1795	0.00749
1796	0.00858
1797	0.00768
1798	0.00677
1799	0.00587
1800	0.00396
1801	0.00306
1802	0.00316
1803	0.00525
1804	0.00535
1805	0.00444
1806	0.00554
1807	0.00463
1808	0.00373
1809	0.00382
1810	0.00392
1811	0.00301
1812	0.00311
1813	0.00321
1814	0.0033
1815	0.0034
1816	0.00449
1817	0.00559
1818	0.00468
1819	0.00478
1820	0.00487
1821	0.00397
1822	0.00307
1823	0.00316
1824	0.00226
1825	0.00135
1826	0.00245
1827	0.00254
1828	0.00264
1829	0.00273
1830	0.00283
1831	0.00292
1832	0.00302
1833	0.00312
1834	0.00221
1835	0.00231
1836	0.0034
1837	0.0045
1838	0.00459
1839	0.00469
1840	0.00378
1841	0.00288
1842	0.00398
1843	0.00307
1844	0.00317
1845	0.00326
1846	0.00236
1847	0.00245
1848	0.00355
1849	0.00364
1850	0.00274
1851	0.00284
1852	0.00393
1853	0.00403
1854	0.00312
1855	0.00122
1856	0.000312699
1857	0.000408207
1858	0.000503716
1859	0.0016
1860	0.00169
1861	0.000790243
1862	0.00189
1863	0.00198
1864	0.00108
1865	0.000172278
1866	0.000267787
1867	-0.000636705
1868	-0.000541196
1869	0.000554313
1870	-0.000350178
1871	-0.000254669
1872	-0.000159161
1873	0.000936348
1874	0.00303
1875	0.00313
1876	0.00322
1877	0.00232
1878	0.00241
1879	0.00251
1880	0.0016
1881	0.0017
1882	0.0018
1883	0.000891436
1884	0.000986945
1885	0.00208
1886	0.00218
1887	0.00127
1888	0.00237
1889	0.00246
1890	0.000559998
1891	-0.000344493
1892	-0.00125
1893	-0.00115
1894	-0.00206
1895	-0.00196
1896	0.000133051
1897	0.00123
1898	0.00132
1899	0.00142
1900	0.00252
1901	0.000610595
1902	0.000706104
1903	0.0018
1904	0.0019
1905	0.00299
1906	0.00309
1907	0.00318
1908	0.00328
1909	0.00337
1910	0.00247
1911	0.00257
1912	0.00266
1913	0.00276
1914	0.00385
1915	0.00395
1916	0.00404
1917	0.00314
1918	0.00223
1919	0.00233
1920	0.00143
1921	0.00152
1922	0.00162
1923	0.00371
1924	0.00481
1925	0.0039
1926	0.005
1927	0.00509
1928	0.00519
1929	0.00428
1930	0.00438
1931	0.00348
1932	0.00357
1933	0.00367
1934	0.00476
1935	0.00486
1936	0.00395
1937	0.00405
1938	0.00314
1939	0.00224
1940	0.00134
1941	0.000430947
1942	0.000526456
1943	0.000621965
1944	0.000717473
1945	0.00181
1946	0.00191
1947	0.002
1948	0.0021
1949	0.0032
1950	0.00329
1951	0.00339
1952	0.00348
1953	0.00258
1954	0.00167
1955	0.00076807
1956	0.000863579
1957	0.000959088
1958	0.00105
1959	0.00115
1960	0.00125
1961	0.00234
1962	0.00244
1963	0.00253
1964	0.00163
1965	0.00172
1966	0.00282
1967	0.00291
1968	0.00201
1969	0.00211
1970	0.0032
1971	0.0023
1972	0.00339
1973	0.00249
1974	0.00158
1975	0.00268
1976	0.00377
1977	0.00287
1978	0.00196
1979	0.00206
1980	0.00316
1981	0.00225
1982	0.00135
1983	0.000442317
1984	-0.000462175
1985	-0.00137
1986	-0.00127
1987	-0.00218
1988	-0.00308
1989	-0.00198
1990	0.000110878
1991	0.00121
1992	0.0013
1993	0.000397405
1994	-0.000507087
1995	-0.00141
1996	-0.00132
1997	-0.00122
1998	-0.00113
1999	-2.95425e-05
2000	0.00107
