# Supplementary material for: Solution-grown BiI/BiI3 van der Waals heterostructures for sensitive X-ray detection
Source: Nat Commun. 2023 Mar 23;14:1621. doi: 10.1038/s41467-023-37297-z (PMC10036621; doi:10.1038/s41467-023-37297-z)
Supplement: Supplementary file 3 — Source Data [file 41467_2023_37297_MOESM3_ESM.zip › Source Data/Supplementary figure 9.xlsx]

## Sheet: supplenmentary figure 9b
1100 nm			1200 nm			1300 nm			1400 nm			1500 nm			1600 nm			1700 nm			1800 nm			1900 nm
Time	current		Time	current		Time	current		Time	current		Time	current		Time	current		Time	current		Time	current		Time	current
s	pA		s	pA		s	pA		s	pA		s	pA		s	pA		s	pA		s	pA		s	pA
0.22141	0.19719		0.20944	11.9666		0.23338	20.1292		0.24634	26.8562		0.2633	33.114		0.20146	38.0777		0.28624	42.2342		0.19647	47.1166		0.27127	52.2123
0.38298	0.30266		0.38696	11.442		0.43484	20.5438		0.44681	26.8771		0.44481	32.6014		0.38098	38.7386		0.48969	42.6657		0.39694	47.1443		0.46875	52.1179
0.46675	-0.22758		0.52859	11.576		0.54454	20.2218		0.60339	26.8547		0.57247	33.0074		0.46476	38.8348		0.57346	42.1536		0.52559	47.7363		0.61436	52.3144
0.60937	0.06872		0.61236	11.7232		0.68218	20.5587		0.71409	26.9701		0.68716	32.8445		0.54853	38.4339		0.68517	42.0404		0.60937	46.8826		0.74999	52.3143
0.74002	-0.10909		0.72805	11.9838		0.76595	19.9486		0.79787	26.7587		0.77193	33.0413		0.63231	38.785		0.81781	41.8095		0.69315	47.015		0.83377	52.0451
0.87765	0.04717		0.84674	11.6104		0.84973	20.1476		0.88164	26.9123		0.87566	33.4479		0.71608	38.8811		0.95345	42.4454		0.79687	47.3168		0.91755	51.811
0.96642	0.31497		0.93051	11.8256		0.94348	20.0221		0.96542	26.8669		0.9724	33.1445		0.79986	38.5273		1.03722	42.6213		0.91056	47.1572		1.00132	52.1778
1.10305	-0.02978		1.01429	11.7797		1.07812	19.9892		1.07812	27.0763		1.10804	33.2665		0.91555	38.3977		1.15192	42.624		0.99733	47.3225		1.11801	52.3804
1.18683	0.11398		1.13098	12.1223		1.16189	20.5121		1.21475	26.9677		1.19281	33.1054		0.99933	37.8978		1.28356	42.6891		1.0851	46.7597		1.20179	52.2632
1.2706	0.13174		1.29853	12.0097		1.24567	20.306		1.30451	26.761		1.27659	32.9731		1.14793	38.5425		1.42519	42.4859		1.20976	47.5248		1.28556	52.2941
1.38729	0.1848		1.44713	12.4227		1.3464	20.3023		1.44713	27.1422		1.37432	33.1018		1.23171	38.2516		1.50996	42.3847		1.29354	47.0312		1.37034	52.5799
1.47107	-0.19243		1.55684	12.2452		1.48802	20.4011		1.61468	26.7894		1.50049	32.9295		1.35238	38.5769		1.59374	42.2366		1.39726	47.368		1.52293	51.6962
1.55484	-0.19067		1.6456	11.7605		1.58476	19.8026		1.69846	27.2949		1.58427	32.7563		1.46508	38.7244		1.68649	42.0662		1.51196	47.2484		1.6067	52.3
1.63862	0.52909		1.72937	11.9466		1.74433	19.7957		1.85703	26.9305		1.66804	33.005		1.54886	38.7705		1.83609	42.0716		1.59673	46.3787		1.69148	52.2788
1.74733	-0.06592		1.81315	12.1318		1.88097	20.4907		1.94081	26.995		1.77476	32.933		1.63363	38.5076		1.91986	42.5655		1.6805	46.8161		1.77925	52.5535
1.89194	0.0574		1.93384	11.7335		1.96475	20.3306		2.04752	27.0947		1.88048	32.9888		1.71741	38.4657		2.00663	41.8453		1.76428	47.0035		1.87	52.4401
1.97572	0.05116		2.0206	12.3837		2.04852	20.1315		2.20012	27.0535		1.97522	32.7001		1.80118	38.3548		2.09041	42.1322		1.84806	46.9029		1.97572	52.1931
2.05949	-0.13908		2.1293	11.5932		2.14526	20.399		2.28389	26.796		2.11684	33.253		1.91288	38.4553		2.17518	41.713		1.93183	46.8832		2.06847	51.6356
2.17917	0.33601		2.22206	12.4094		2.2799	19.881		2.36767	26.9846		2.20062	33.2817		1.99965	38.2624		2.28588	42.1769		2.01661	46.5106		2.23303	52.6404
2.26295	0.12478		2.33077	12.086		2.36368	19.7549		2.45543	26.997		2.2844	33.1445		2.11534	38.4228		2.42751	42.4906		2.10038	46.676		2.3168	52.0193
2.34672	0.01454		2.44247	12.5575		2.44745	20.4809		2.59905	26.6682		2.37516	33.0402		2.22405	38.7143		2.51128	42.2435		2.19812	47.0889		2.40058	52.2291
2.4315	-0.09569		2.53023	12.0597		2.54719	19.9582		2.68282	26.6817		2.48486	33.1476		2.31381	38.4123		2.59605	41.6634		2.34273	47.0784		2.48435	52.318
2.5467	0.42136		2.67185	12.3117		2.68282	19.9692		2.77757	27.2849		2.57462	33.1492		2.41853	38.607		2.68581	41.913		2.42651	47.0007		2.56813	51.9688
2.67935	0.23157		2.78854	12.3133		2.7676	20.0991		2.89625	27.39		2.68034	33.256		2.51428	38.2288		2.79652	42.2019		2.51029	46.9811		2.66886	52.363
2.76312	-0.02167		2.87232	12.1695		2.85137	19.941		2.98003	27.2366		2.77516	33.1893		2.61999	39.0985		2.89126	42.3564		2.59705	46.7924		2.77657	52.0129
2.84789	0.1811		2.99399	11.9922		2.94811	19.8615		3.0638	27.4592		2.90773	32.8589		2.71574	38.5013		3.00297	42.2942		2.70776	47.3509		2.86933	52.0844
2.94663	0.17		3.07777	11.7513		3.09374	20.6311		3.15556	27.3514		2.99151	33.2407		2.85437	38.5202		3.08774	42.3671		2.79851	46.9931		2.97704	52.5834
3.03539	0.17581		3.19545	12.1509		3.2144	19.4997		3.24931	27.1506		3.07827	33.7388		2.93814	37.8373		3.17451	42.1208		2.91221	47.0435		3.06879	51.9039
3.14909	0.24084		3.27923	12.1411		3.29918	19.6466		3.38395	26.9781		3.19396	32.7911		3.02192	38.1535		3.2882	42.1626		3.00596	47.4096		3.18249	52.4717
3.30766	0.21329		3.363	12.3803		3.41985	20.5551		3.46772	27.1357		3.27874	32.946		3.13362	38.336		3.40091	42.5924		3.11766	47.2111		3.26826	52.1564
3.39144	0.12305		3.44778	12.1434		3.50363	19.783		3.5515	27.1493		3.37548	32.5225		3.21739	38.4731		3.48767	42.0232		3.20244	47.3924		3.38295	52.3131
3.47521	-0.24119		3.53155	12.2206		3.5874	20.18		3.64924	26.9323		3.48818	32.3173		3.31513	38.3209		3.59837	42.2901		3.2912	47.3847		3.47072	52.2588
3.55999	0.13559		3.61533	11.9658		3.67118	20.1179		3.78388	27.4638		3.57594	32.7927		3.42484	38.4674		3.68714	42.5008		3.40788	47.402		3.58342	52.2246
3.64477	0.40836		3.73202	12.2464		3.76393	20.1145		3.86766	26.5603		3.68465	32.8599		3.5156	38.3784		3.79385	42.1088		3.49266	46.7064		3.66919	52.5983
3.74748	-0.61971		3.86566	12.3462		3.89658	20.2996		3.95094	26.816		3.77541	32.5956		3.62481	38.307		3.8866	42.2214		3.59838	46.959		3.75595	52.3861
3.86517	-0.02964		3.95542	11.9605		3.98035	20.6505		4.05067	27.0939		3.88512	32.604		3.71657	38.7449		3.97536	41.9641		3.71606	47.0763		3.87065	52.1977
3.94894	0.54313		4.09405	12.0364		4.06413	19.9425		4.1883	27.1863		3.97587	33.3518		3.80334	37.951		4.08806	42.1619		3.79984	46.7097		3.95841	52.3444
4.03272	0.14589		4.17782	12.2986		4.1489	20.4123		4.27607	26.8827		4.08159	33.0256		3.91603	38.3884		4.19777	42.2898		3.88361	47.1281		4.07111	52.0502
4.14741	-0.13107		4.2626	12.1377		4.28155	20.1425		4.40672	26.8723		4.19429	33.2894		4.0038	38.4605		4.29052	42.3914		3.99831	47.0085		4.18481	52.1909
4.28505	0.61019		4.35136	12.63		4.36532	20.1034		4.4905	26.9039		4.27806	32.8451		4.11849	38.1739		4.39823	41.8443		4.08558	47.2478		4.27257	51.7196
4.36882	0.06795		4.48301	12.2038		4.4491	20.2403		4.57427	26.8705		4.3768	32.87		4.20526	38.346		4.487	42.4541		4.19828	47.4353		4.35934	51.9993
4.4526	-0.17429		4.57177	12.373		4.54983	20.0176		4.65805	27.2371		4.46456	33.1423		4.31796	38.1764		4.57376	42.1428		4.28206	47.7806		4.47204	52.4461
4.54834	0.10458		4.65555	12.0272		4.68846	20.5375		4.74182	26.9796		4.57627	32.795		4.40572	38.3825		4.69145	42.2955		4.36683	46.605		4.55881	52.1078
4.69894	0.53295		4.74132	12.3164		4.78121	20.3761		4.85353	27.4201		4.68697	32.9255		4.51842	38.8129		4.77722	42.3563		4.53937	47.0386		4.6725	51.8316
4.78571	-0.13526		4.82509	12.1155		4.91485	20.3672		5.00013	26.8881		4.77673	32.8621		4.63411	38.5284		4.88792	42.6172		4.65007	47.1281		4.78022	52.2845
4.86948	-0.24549		4.9358	12.2621		4.99963	20.1971		5.08391	27.2937		4.8635	33.4183		4.71889	38.3464		5.00461	42.4808		4.73385	47.1945		4.87496	52.3619
4.96246	0.20635		5.0864	12.2121		5.0834	20.072		5.16768	26.6322		4.9762	32.9591		4.80565	38.4085		5.08939	42.1076		4.81862	47.1508		4.98766	52.1777
5.09787	0.13759		5.17017	12.0803		5.16718	20.0119		5.25645	27.6286		5.08291	32.953		4.92035	38.2559		5.17715	41.9014		4.9024	47.5352		5.07243	52.0365
5.18264	0.13336		5.25395	12.1805		5.25095	19.9618		5.40306	26.9636		5.17666	32.5782		5.00711	38.392		5.28985	42.0882		5.00114	47.0911		5.18015	52.0204
5.26642	0.01112		5.33972	11.8687		5.35069	19.7452		5.48883	27.7561		5.26542	32.8676		5.11981	38.2685		5.42848	42.441		5.11982	47.2164		5.27389	51.9369
5.35618	-0.19506		5.47236	12.0275		5.50029	19.9177		5.5726	27.2687		5.37613	32.7842		5.20758	38.4055		5.51225	41.7909		5.20559	47.1317		5.36267	52.5735
5.48982	0.43616		5.55614	11.9247		5.61498	20.2655		5.65737	27.0633		5.51575	33.4287		5.31928	38.449		5.59603	41.4628		5.28936	47.2341		5.47236	52.2924
5.5746	0.26993		5.64091	12.3998		5.69876	20.2344		5.74115	27.0368		5.59953	32.8275		5.40704	38.255		5.68978	42.7663		5.40206	47.5725		5.608	52.3103
5.65837	0.09169		5.73666	12.5052		5.78253	20.1573		5.85584	27.3271		5.6843	33.2494		5.52074	38.8315		5.80248	42.1731		5.49282	47.0947		5.69178	52.0702
5.74913	0.30052		5.8713	11.854		5.86632	20.2972		5.99048	27.5587		5.77705	32.9694		5.63643	38.1929		5.88925	41.8179		5.60552	46.6632		5.77555	52.263
5.88177	0.17872		5.95507	12.2652		5.9501	20.1852		6.07725	27.1151		5.86582	33.3508		5.72021	38.328		5.97701	42.0686		5.71622	46.9547		5.87429	51.9533
5.96655	0.0535		6.03885	11.7753		6.03387	20.1811		6.16103	27.1807		5.97752	33.2675		5.84487	37.7942		6.08871	42.0475		5.80798	47.2238		5.96106	52.089
6.05032	-0.32174		6.13459	12.0717		6.11865	20.011		6.25577	27.0378		6.08324	33.3803		5.92865	38.2623		6.20043	42.2443		5.91469	47.2385		6.07276	52.4308
6.15006	0.18717		6.26823	12.5755		6.29617	20.5014		6.40138	27.4499		6.17798	33.2386		6.01243	38.1895		6.28918	42.0861		6.00545	47.1077		6.18147	52.4847
6.23782	0.18896		6.35201	12.2987		6.38194	20.2553		6.48915	26.9023		6.2847	33.1206		6.12014	37.9051		6.44177	42.2834		6.11815	47.1161		6.27223	52.3143
6.34853	-0.13303		6.43678	12.0809		6.46672	19.8892		6.57293	26.8869		6.37745	32.6946		6.25378	38.3581		6.52554	42.3313		6.20292	46.8365		6.38891	52.2179
6.43729	0.10978		6.53552	12.3252		6.56246	20.4047		6.6567	26.5134		6.48815	33.1891		6.34952	37.7609		6.60932	42.0731		6.31263	46.867		6.47368	52.0937
6.54999	0.22681		6.67116	12.5981		6.6981	20.3657		6.74048	26.995		6.57891	32.8389		6.48017	38.076		6.69609	41.7639		6.40339	47.0592		6.56345	52.2633
6.64174	0.10664		6.76092	12.1373		6.78187	20.3216		6.85617	26.8933		6.6946	32.7911		6.56395	37.7731		6.83571	42.2617		6.49514	47.0913		6.67714	52.322
6.75045	-0.07837		6.89556	12.0692		6.86565	20.2495		6.98782	26.8599		6.77937	33.206		6.64872	37.6912		6.92647	42.0324		6.60185	46.885		6.76092	52.1849
6.83921	0.26344		6.97933	12.0354		6.95042	20.0084		7.07458	27.0344		6.86714	33.0003		6.7325	38.2093		7.0282	41.9996		6.71356	47.2465		6.87861	52.1355
6.95092	0.29946		7.06311	12.4015		7.08207	20.9686		7.21421	27.4447		6.98183	32.9634		6.81628	37.8835		7.11297	42.2674		6.80232	46.8507		7.01426	52.9514
7.03968	0.56627		7.18478	12.0332		7.16784	19.7934		7.29799	26.8002		7.11348	33.3871		6.921	37.9671		7.19675	42.2483		6.91402	47.4482		7.09801	51.9662
7.15138	0.34228		7.26856	12.4444		7.31545	20.216		7.38176	26.9518		7.19726	32.5559		7.00776	38.1792		7.2895	41.8809		7.00079	47.7125		7.18179	52.367
7.28702	0.16952		7.35233	12.1036		7.39922	20.4209		7.46753	27.0813		7.28103	33.0357		7.12146	38.4536		7.39721	42.5478		7.11349	47.223		7.27954	52.5484
7.37279	0.5623		7.43611	12.0886		7.48699	20.6827		7.60018	27.4119		7.38276	33.0669		7.21122	37.9096		7.48996	42.4574		7.20724	47.047		7.43412	52.6355
7.51441	0.40259		7.53485	11.6964		7.58075	19.8292		7.68395	27.0155		7.51441	33.4255		7.32192	38.7331		7.57773	42.2631		7.31395	47.3387		7.51789	52.1634
7.59818	0.59435		7.62361	11.7082		7.71538	19.9643		7.76873	26.55		7.59818	33.0853		7.41268	38.4531		7.69242	41.7789		7.40072	47.521		7.60466	52.2011
7.68296	0.71512		7.73531	12.1081		7.83107	20.369		7.85749	27.0654		7.68196	32.994		7.52438	38.3756		7.77919	42.5446		7.49048	47.6161		7.69242	52.5268
7.76673	0.04688		7.88491	12.2544		7.97269	20.2148		7.98914	26.777		7.78169	33.1171		7.61614	38.3615		7.89189	41.7715		7.60517	47.3636		7.83006	52.3426
7.85051	0.15065		7.96968	12.3591		8.05646	19.8418		8.07491	27.1095		7.86946	33.0842		7.72185	37.9212		7.9986	42.1145		7.73582	47.2615		7.91682	52.1824
7.95323	0.48158		8.05346	11.9558		8.15021	19.8443		8.21553	27.1968		7.98216	33.0463		7.82957	38.1487		8.09335	41.926		7.82161	47.3698		8.0006	52.2842
8.041	0.44738		8.13724	12.1575		8.28685	19.9253		8.29931	26.5114		8.09386	32.7553		7.92331	38.7946		8.20904	41.9967		7.90637	47.3781		8.08438	52.1951
8.1517	0.06839		8.22101	11.7722		8.37063	20.6742		8.38308	26.6859		8.18262	32.9015		8.01208	37.7297		8.29282	42.4325		8.0051	47.617		8.16815	52.0469
8.28634	0.64061		8.3377	12.0212		8.4554	20.1221		8.47384	26.4452		8.28834	33.175		8.12876	37.7621		8.37659	42.0084		8.11581	47.2036		8.28185	51.9496
8.37012	0.05838		8.46935	12.6403		8.55214	20.0195		8.60649	26.8558		8.38308	33.5017		8.21254	37.9672		8.49228	41.8001		8.20557	47.5418		8.41848	52.5055
8.45689	0.26117		8.55512	12.231		8.7536	19.9772		8.69026	26.5984		8.5267	32.9403		8.32424	38.2827		8.58105	42.1788		8.31427	47.4273		8.50226	52.2943
8.55064	0.34302		8.70472	12.2843		8.88924	20.1572		8.77404	27.121		8.61048	33.699		8.46387	38.1865		8.69075	42.6028		8.40505	47.2685		8.58603	51.8862
8.68428	0.23424		8.88623	11.8238		8.98199	20.2008		8.85981	26.9095		8.69425	33.8198		8.55064	37.9136		8.77852	42.1835		8.51274	47.4511		8.68078	52.0326
8.76905	0.46701		8.971	12.1766		9.11563	20.0169		8.99046	27.0941		8.78202	33.5329		8.63441	38.2757		8.89221	41.8163		8.60649	46.8872		8.82539	51.9641
8.85283	-0.12323		9.05478	12.2403		9.19941	19.7308		9.07723	27.1136		8.86978	34.373		8.72617	38.0017		9.00094	42.8402		8.7142	47.3978		8.90917	51.903
8.95156	0.07567		9.13856	11.732		9.28418	19.8016		9.161	27.2542		8.98348	34.3812		8.83787	38.0922		9.13157	42.8234		8.80297	47.054		8.99295	51.9978
9.08521	0.41089		9.22333	12.0347		9.37394	20.5333		9.25874	26.9742		9.0882	35.0256		8.92563	38.3092		9.21535	42.7973		8.91267	47.3856		9.08171	52.0915
9.16898	0.35365		9.33703	11.6486		9.50758	20.1454		9.39039	26.8578		9.18294	34.8193		9.05529	38.2603		9.29913	43.0131		9.00243	47.6138		9.19141	52.6034
9.25276	0.55141		9.44573	11.9266		9.59136	20.1304		9.47516	26.8603		9.28766	34.8627		9.14006	37.9634		9.41382	43.1759		9.11613	47.0622		9.28118	52.149
9.35349	0.12433		9.53649	12.1003		9.67514	20.3183		9.6088	26.5829		9.38441	34.6395		9.22384	38.3305		9.49759	42.9428		9.20589	47.4754		9.41581	52.1329
9.44225	0.28114		9.67213	11.7895		9.76191	20.2171		9.69258	26.8635		9.47217	34.9246		9.32556	38.1442		9.58137	43.1707		9.31859	47.5299		9.50358	52.2166
9.55495	0.40416		9.75591	11.9402		9.89555	20.1612		9.77636	26.981		9.58387	34.6617		9.41433	38.3962		9.69108	43.3276		9.40536	47.9142		9.58736	52.2644
9.68959	0.24739		9.83968	12.3519		9.98231	19.873		9.86612	27.5844		9.71652	34.8634		9.52703	38.2617		9.80477	43.3293		9.51706	47.1657		9.68111	52.4169
9.77636	0.41118		9.93743	11.6537		10.0671	19.9519		9.99976	27.4529		9.80828	34.9868		9.63374	38.8663		9.89453	42.956		9.60582	47.1509		9.78383	52.0091
9.86512	0.23899		10.0731	12.1348		10.1529	19.7297		10.0835	26.9815		9.91399	35.1673		9.72749	38.1992		9.9823	43.1557		9.71453	46.8645		9.88057	52.2484
9.95289	0.07779		10.1568	11.5625		10.2895	20.2507		10.1673	26.4581		9.99776	34.7521		9.83819	38.3417		10.091	43.0937		9.80529	46.9027		10.0132	52.3174
10.0417	0.5816		10.2406	12.0783		10.3803	19.9934		10.2591	26.9783		10.0815	35.4069		9.92696	38.2528		10.2207	43.2169		9.913	47.0903		10.097	52.1473
10.1554	0.27663		10.3354	12.1531		10.5159	20.0404		10.3907	26.9509		10.1853	35.3972		10.0566	38.2559		10.3044	43.8728		10.0058	47.3234		10.1818	51.7801
10.2471	0.12047		10.4451	12.518		10.5997	20.4583		10.4745	27.4845		10.275	35.2185		10.1404	38.08		10.3882	43.2916		10.1174	47.1869		10.2805	51.8454
10.3548	-0.03455		10.5378	12.1328		10.6844	20.2592		10.5583	27.3651		10.3857	35.0774		10.2242	37.8761		10.4919	42.8248		10.2022	47.4562		10.4151	52.3433
10.4426	0.44125		10.6864	14.393		10.7732	20.2679		10.66	27.1009		10.4964	35.4214		10.3269	37.8158		10.5797	43.4865		10.3399	47.5439		10.5019	51.9
10.5543	0.13026		10.7752	14.9488		10.9078	20.21		10.7906	27.0786		10.5862	35.4236		10.4137	37.9228		10.6934	43.2853		10.4246	47.6503		10.5857	51.8038
10.644	0.33908		10.8709	15.4986		10.9916	20.9349		10.8794	27.364		10.6939	35.2703		10.5281	38.1523		10.7812	43.819		10.5084	47.1806		10.6804	51.7553
10.7547	-0.10091		10.9597	15.8863		11.1562	22.4549		11.016	26.9354		10.7857	35.5377		10.6151	37.7753		10.8949	43.4508		10.6061	47.0386		10.8141	51.9173
10.8435	-0.0251		11.1053	16.3726		11.3167	22.662		11.1008	27.1009		10.9024	35.0392		10.7258	38.2989		10.9876	43.7484		10.7179	47.2491		10.9018	51.776
10.9542	0.1109		11.1891	16.3623		11.4125	23.2604		11.1846	26.6645		10.9861	35.0459		10.8335	38.2714		11.0953	43.4484		10.8026	47.1314		10.9856	51.7608
11.0898	-0.17086		11.2729	16.669		11.579	23.4683		11.2744	26.4759		11.0699	34.7287		10.9273	38.4673		11.208	43.0342		10.9123	47.428		11.0804	51.5552
11.1746	0.25091		11.3626	17.0457		11.6638	23.3552		11.408	27.2734		11.1856	35.074		11.015	38.1304		11.3038	44.0936		11.0061	47.2571		11.221	51.6189
11.2584	0.02067		11.5032	17.0879		11.7566	23.3698		11.4918	27.501		11.2744	35.2192		11.1277	38.1799		11.4244	43.2871		11.1238	47.5024		11.3048	51.5408
11.3561	-0.06544		11.6359	17.238		11.8982	24.1716		11.5785	27.1044		11.385	35.1411		11.2155	38.4559		11.5082	43.857		11.2085	47.2617		11.3895	52.0526
11.4449	0.05637		11.7386	17.0079		11.982	23.9625		11.6653	27.3089		11.4748	35.4614		11.3272	38.8164		11.592	43.8079		11.2923	47.0701		11.4813	51.9331
11.5556	0.47438		11.8264	17.1476		12.0657	24.2245		11.7501	27.0684		11.5855	35.6953		11.4569	39.1665		11.6967	43.41		11.403	47.7596		11.6249	52.2517
11.6992	0.23269		11.9381	17.5296		12.1565	24.2331		11.8338	27.365		11.6922	35.225		11.5406	39.1876		11.8294	43.3411		11.5357	47.8765		11.7087	51.9066
11.783	-0.17155		12.0946	17.5659		12.2921	24.3961		12.0124	26.7397		11.785	34.8734		11.6244	39.2887		11.9131	43.373		11.6194	46.9089		11.7935	52.1124
11.8668	-0.17079		12.1784	17.7686		12.3759	24.318		12.0961	27.0993		11.8937	35.5012		11.7281	39.1484		11.9969	43.3528		11.7072	47.8991		11.8812	52.1671
11.9545	-0.00299		12.2622	18.1283		12.4617	24.4069		12.1799	26.7559		11.9855	34.7336		11.8149	39.3304		12.1006	43.36		11.805	47.666		12.0179	51.8029
12.0912	0.38025		12.353	18.0481		12.5574	24.3974		12.2707	27.2662		12.0912	35.2162		11.9286	39.5999		12.2123	43.6398		11.9126	47.7837		12.1016	51.9568
12.1749	-0.21998		12.4886	18.0022		12.6911	24.7445		12.4063	27.4106		12.1859	35.1028		12.0403	39.4354		12.2991	43.6366		12.0064	47.2547		12.1854	51.6176
12.2587	0.11078		12.5724	17.5929		12.7748	24.4064		12.4901	26.7782		12.2757	35.0811		12.1271	39.2895		12.3889	43.1763		12.1251	47.62		12.2821	51.822
12.3545	0.07065		12.6562	18.0326		12.8646	24.3691		12.5739	26.4808		12.3854	35.4879		12.2148	39.6175		12.4986	43.2402		12.2119	47.2713		12.4168	52.0189
12.4901	0.29089		12.7469	17.9824		12.9583	24.9377		12.6696	27.4359		12.519	35.5117		12.3325	39.6209		12.6063	43.5042		12.2956	47.9157		12.5006	52.0967
12.5739	-0.40235		12.8825	18.3345		13.095	24.8456		12.8033	27.1474		12.6098	35.5241		12.4163	39.739		12.698	43.7248		12.4054	47.4972		12.5843	51.8406
12.7185	-0.08203		13.0012	17.8505		13.1798	24.4905		12.887	26.959		12.6975	34.8722		12.527	39.6855		12.8077	43.5767		12.541	47.447		12.6811	51.7729
12.8033	0.14274		13.1409	18.4757		13.2635	24.2394		12.9768	27.4343		12.7853	34.7742		12.6656	39.9644		12.8985	43.5153		12.6247	47.6904		12.7888	52.2649
12.89	0.56053		13.2286	18.2294		13.3573	24.478		13.0696	27.3735		12.891	35.4368		12.7494	39.8875		13.0072	43.5623		12.7085	47.4637		12.8816	52.0944
12.9748	-0.3357		13.3413	17.8364		13.4919	24.923		13.2082	28.0319		12.9858	35.3404		12.8332	39.7076		13.101	43.2648		12.8063	47.9927		13.0262	51.748
13.1194	0.38362		13.458	18.2184		13.5817	24.6247		13.2929	28.6064		13.0915	35.418		12.9279	39.6765		13.2077	44.2318		12.918	47.4572		13.1099	51.9698
13.2032	-0.10062		13.5428	17.9131		13.7143	24.8979		13.3767	28.348		13.1842	35.4365		13.0177	39.8525		13.3014	43.4373		13.0027	47.3565		13.1937	51.5676
13.287	-0.53286		13.6784	18.0813		13.7981	24.1618		13.4675	28.4653		13.272	35.8085		13.1284	39.839		13.4121	43.6522		13.1174	48.0169		13.2835	51.8303
13.3837	0.38102		13.7722	18.024		13.8829	24.7937		13.6001	29.4359		13.3857	34.8807		13.2132	39.7621		13.5009	43.7059		13.2022	47.3333		13.4231	52.143
13.5183	0.14525		13.9078	18.3722		13.9667	24.1836		13.6839	29.0914		13.4745	35.3319		13.3299	39.7305		13.5897	43.7096		13.293	47.6254		13.5069	51.6498
13.6021	-0.16099		13.9926	17.9399		14.0504	25.1275		13.7677	29.146		13.5872	35.209		13.4176	40.0815		13.7023	43.2254		13.4067	47.7429		13.5907	52.0677
13.6869	-0.24622		14.0773	18.6406		14.1851	24.8056		13.8684	29.7259		13.6769	35.2633		13.5283	39.8651		13.812	43.4704		13.5483	47.5814		13.6844	52.0462
13.7737	-0.27543		14.1791	18.5485		14.2689	24.5995		14.0699	29.5227		13.7866	34.8221		13.6171	40.2211		13.9008	43.749		13.632	47.8908		13.824	51.6829
13.8574	0.34934		14.2629	18.4792		14.3596	24.9542		14.2085	29.696		13.8933	34.9907		13.7278	40.1436		14.0315	43.3522		13.7158	47.9582		13.9078	51.9867
13.9572	-0.05276		14.3476	18.4629		14.4953	24.8632		14.2923	29.5426		13.9881	35.3284		13.8155	39.7946		14.1162	43.626		13.8066	47.4804		13.9916	51.5326
14.0998	-0.06346		14.4314	18.6716		14.586	25.1439		14.38	29.32		14.0968	35.5222		13.9283	39.7051		14.203	43.7098		13.9143	48.061		14.0803	52.1932
14.1836	0.1803		14.5431	18.7655		14.7226	25.1898		14.4678	29.8584		14.1866	34.8294		14.021	39.594		14.3018	43.6181		14.0061	47.5491		14.189	52.2411
14.2674	-0.10293		14.6787	19.1017		14.8064	25.5807		14.6054	29.5408		14.2933	35.712		14.1297	39.8816		14.4444	43.3588		14.1177	47.5816		14.2818	51.7807
14.3601	-0.27409		14.7625	18.7674		14.9231	25.4605		14.6932	29.4742		14.388	35.1597		14.2175	39.5896		14.5281	43.2757		14.2115	48.0297		14.3905	51.7476
14.5057	-0.06076		14.8463	18.2941		15.0139	25.4001		14.8677	29.6511		14.4768	35.0969		14.3302	39.8761		14.6119	43.4166		14.3422	47.5746		14.4803	51.8882
14.5895	-0.342		14.943	18.5379		15.1615	25.5037		15.0024	29.6386		14.5875	35.0348		14.4668	39.803		14.7017	44.1063		14.4259	47.624		14.589	51.6011
14.6743	0.16177		15.0318	18.4637		15.3001	25.1056		15.0882	29.4611		14.6773	35.2111		14.5516	40.0211		14.8134	43.8431		14.5097	47.6623		14.6817	52.1706
14.768	-0.02838		15.1485	19.0016		15.3839	25.3625		15.1759	29.3905		14.788	35.319		14.6354	40.1233		14.8981	43.17		14.6064	47.4563		14.7695	51.4913
14.9046	0.08187		15.2382	18.7074		15.4706	25.2313		15.2697	29.5257		14.8777	35.1292		14.7301	39.6891		15.0069	43.8699		14.6952	47.7595		14.8812	52.5101
14.9884	0.12963		15.343	19.0543		15.5634	24.8349		15.4013	29.8663		14.9874	35.0921		14.8618	39.6562		15.1026	43.3184		14.8069	47.507		14.969	51.7968
15.0722	0.03739		15.4547	18.5362		15.709	25.1296		15.523	29.7233		15.0991	34.6151		14.9455	39.6653		15.2402	43.9193		14.9186	47.2565		15.0817	51.9765
15.1969	-0.37147		15.5474	18.676		15.7968	25.1434		15.6068	29.9109		15.1879	34.1593		15.0303	39.5654		15.324	44.0091		15.0064	47.6058		15.1904	51.8854
15.2806	-0.28571		15.7439	18.5727		15.8815	25.1412		15.6905	30.0755		15.2956	34.289		15.146	40.0428		15.4078	43.959		15.1191	47.6022		15.2821	51.674
15.3654	-0.42794		15.8865	18.4939		15.9703	25.081		15.7743	29.1291		15.3884	34.0605		15.2328	39.8729		15.5035	43.7365		15.2078	47.9295		15.3918	52.1249
15.504	0.28533		15.9703	18.2456		16.1139	25.3587		15.8671	29.9693		15.498	33.6763		15.3305	39.7787		15.6102	43.2465		15.2966	47.2097		15.4816	52.2675
15.5918	-0.19388		16.0541	18.2693		16.1977	25.3156		16.0007	29.7668		15.5878	33.4576		15.4711	39.1965		15.701	43.6601		15.4063	47.2413		15.5903	51.9814
15.6756	0.08289		16.1428	19.005		16.2815	24.8496		16.0845	29.8964		15.6965	33.6124		15.5549	39.4387		15.8077	43.0322		15.539	47.5361		15.6821	52.2999
15.7624	-0.58632		16.2894	18.2483		16.3712	25.2853		16.1698	29.3969		15.7873	33.3767		15.6387	40.2978		15.8985	43.4948		15.6287	48.2743		15.7948	52.2917
15.9149	1.27607		16.3732	18.925		16.5049	25.2633		16.2695	29.5538		15.876	33.9669		15.7304	39.7347		16.0072	44.0747		15.7125	47.7057		15.8825	52.5934
16.0316	3.12113		16.457	18.5367		16.5886	25.4163		16.4011	29.9995		15.9887	33.451		15.8421	39.8132		16.0979	43.4894		15.8072	47.4117		15.9693	51.9021
16.1154	3.95289		16.5428	18.5564		16.6754	24.8821		16.4949	29.6136		16.0984	33.1459		15.9309	40.2312		16.2196	43.8768		15.895	47.6529		16.082	51.5749
16.2157	4.2088		16.6794	18.7426		16.7632	25.7098		16.6305	30.1631		16.1892	33.8192		16.0147	40.1444		16.3034	44.0767		16.0062	47.8415		16.1917	52.2357
16.3613	5.07713		16.7632	18.3393		16.8958	25.457		16.7143	29.4707		16.2959	33.7988		16.0984	39.6335		16.3882	43.6986		16.1169	47.779		16.2814	51.6253
16.4999	5.54639		16.8469	18.45		16.9826	25.3328		16.7981	29.6073		16.3897	33.8634		16.2361	40.0294		16.5019	43.4684		16.2067	47.4352		16.3702	52.003
16.5847	5.58816		16.9427	18.6758		17.0659	25.4557		16.8898	29.8235		16.5024	32.9605		16.3288	39.7903		16.6365	43.9193		16.3194	47.8477		16.4829	52.0628
16.6684	6.03393		17.0793	18.8389		17.1636	25.0531		17.0235	29.506		16.5911	33.0776		16.4355	39.9329		16.7203	43.6502		16.4062	47.59		16.6156	52.2258
16.7622	6.14378		17.1671	18.3937		17.2963	25.7023		17.1073	29.8426		16.6789	33.2797		16.5303	39.6708		16.8041	43.4981		16.5348	47.7079		16.6993	51.8406
16.9138	6.74616		17.2519	19.0944		17.383	25.1381		17.195	29.689		16.7931	33.37		16.6619	40.0299		16.9028	43.7304		16.6256	47.8721		16.7831	51.8145
16.9976	6.45292		17.3426	18.6321		17.5187	24.9491		17.2788	29.6616		16.8809	33.21		16.7457	39.376		17.0095	44.0445		16.7343	48.0197		16.8838	51.7357
17.0813	6.57569		17.4533	18.8801		17.6024	25.448		17.3656	29.6411		16.9906	33.2989		16.8345	39.981		17.1023	43.629		16.818	47.6131		16.9726	52.2223
17.1661	6.89346		17.5431	18.6968		17.6862	25.1969		17.4713	29.7418		17.0973	33.6095		16.9322	39.5288		17.189	43.3148		16.9018	47.5694		17.0823	52.2372
17.2499	7.03822		17.6887	18.7691		17.778	24.9686		17.6149	29.6429		17.191	33.2581		17.019	40.1609		17.3017	43.6356		17.0095	47.9941		17.195	52.123
17.3616	7.29924		17.7725	18.4578		17.9126	25.7556		17.6987	29.8305		17.2978	32.8747		17.1317	40.5583		17.4084	43.6716		17.0983	47.5923		17.2838	51.9976
17.5012	6.90251		17.8562	18.7525		17.9974	25.4855		17.7825	30.138		17.4094	33.2757		17.2494	39.3487		17.5032	43.2701		17.209	47.8548		17.3935	51.6695
17.598	7.30739		17.943	18.5802		18.0812	25.4294		17.8752	29.9323		17.4982	32.7969		17.3341	39.0928		17.5919	43.4628		17.3167	48.2144		17.4832	52.0081
17.7635	7.7129		18.0816	18.9624		18.1649	25.0743		18.0118	30.3077		17.591	33.0764		17.4179	39.9739		17.7026	43.6957		17.4105	47.8535		17.571	52.0448
17.8692	7.89286		18.1654	18.6921		18.2487	25.1873		18.0956	30.4143		17.6797	33.2626		17.5316	39.9604		17.8323	43.5809		17.5182	47.7981		17.6837	52.2435
17.962	7.3517		18.2542	18.8308		18.3634	25.16		18.1794	29.7758		17.7914	33.2656		17.6623	39.4724		17.9211	43.3756		17.6099	47.8522		17.7725	52.0712
18.0956	8.23092		18.3449	18.6126		18.509	25.2577		18.2711	30.3371		17.8802	33.0028		17.746	40.1566		18.0048	44.1055		17.6987	48.1445		17.8832	52.114
18.1804	7.83869		18.4786	18.7167		18.5968	25.4515		18.4058	30.7846		17.9919	33.0228		17.8308	39.6697		18.1026	43.7788		17.8104	47.829		17.9699	52.0008
18.2711	7.86752		18.5623	18.3374		18.6806	25.0454		18.4916	30.4631		18.0986	33.8344		17.9316	40.1704		18.2083	43.8039		17.94	47.6749		18.0826	52.1005
18.3629	8.15835		18.6461	18.7361		18.7663	25.5332		18.6711	29.5658		18.1924	32.732		18.0193	39.5774		18.303	43.4244		18.0268	47.6432		18.1894	52.2475
18.5195	8.28678		18.7449	18.917		18.899	25.3194		18.8007	30.2485		18.2801	33.0231		18.132	39.7309		18.4098	43.8884		18.1395	47.6617		18.2821	52.041
18.6073	7.87658		18.8356	18.9517		18.9827	25.0053		18.8855	30.204		18.3928	33.1072		18.2736	39.9547		18.5025	43.752		18.2233	47.8		18.3709	51.9687
18.697	8.2024		18.9463	18.2477		19.0675	25.2802		18.9763	30.2923		18.5005	33.2599		18.3574	40.6299		18.6092	43.568		18.3081	47.5374		18.4836	52.3464
18.7808	7.79816		19.0979	18.9019		19.1633	25.2467		19.071	30.4104		18.5943	33.1064		18.4422	39.767		18.702	43.3986		18.4108	47.5102		18.5993	52.1731
18.8656	8.06393		19.1817	19.1917		19.2969	25.5598		19.2017	30.3011		18.682	33.2455		18.5329	39.2659		18.8336	43.7457		18.5175	47.7438		18.685	52.0498
18.9633	8.20982		19.2675	18.5794		19.3807	25.0307		19.2914	30.1064		18.7928	32.8895		18.6227	39.6169		18.9214	44.2154		18.6103	48.1979		18.8157	52.1139
19.0531	8.41264		19.3562	18.3501		19.4685	24.8364		19.4231	30.1181		18.8805	32.8156		18.7324	39.6265		19.0052	43.6923		18.7259	47.7723		18.9024	51.7627
19.1618	8.89863		19.4899	18.8693		19.5632	25.469		19.5078	30.0516		18.9922	32.4256		18.8202	39.9485		19.1029	43.1806		18.8117	47.3416		19.0371	51.6826
19.3004	8.27689		19.5737	18.9		19.6958	25.7531		19.5916	30.8452		19.1368	33.0223		18.9319	40.182		19.1917	43.0963		18.8995	47.7959		19.1209	52.1024
19.3842	8.18465		19.6574	18.7557		19.7796	25.149		19.6894	29.9852		19.2206	32.756		19.0635	40.105		19.3044	43.1731		19.0132	47.8793		19.2086	51.7921
19.4719	8.42345		19.7512	18.3985		19.8634	24.8279		19.823	30.4137		19.3054	32.9489		19.1473	40.0912		19.446	42.4809		19.1009	47.7435		19.3004	51.9857
19.5627	8.94328		19.8858	18.9656		19.9631	25.4603		19.9098	30.3742		19.3931	33.194		19.2311	39.7493		19.5298	42.7248		19.2116	47.9651		19.433	51.7497
19.7183	8.22869		19.9706	18.6023		20.0958	25.3964		19.9945	29.7197		19.4809	33.044		19.3318	39.741		19.6135	42.3287		19.2994	48.2863		19.5168	52.0985
19.8021	8.37346		20.1481	18.6978		20.1805	25.4043		20.0893	30.3278		19.5936	33.3362		19.4385	40.5586		19.7053	42.1003		19.4121	47.7978		19.6006	52.4243
19.8858	8.62322		20.2867	18.253		20.2643	25.3962		20.2329	30.005		19.6993	33.2347		19.5333	40.1235		19.8429	42.5401		19.5208	47.4634		19.6853	52.3232
19.9726	8.58901		20.3735	17.2597		20.3631	25.4166		20.3266	30.3641		19.7941	32.7633		19.644	39.716		19.9267	42.294		19.6136	47.3635		19.7691	51.736
20.0574	9.10278		20.4573	16.7344		20.4967	25.4867		20.4722	30.5772		19.8998	33.1999		19.7327	40.1011		20.0115	42.4629		19.7013	47.7647		19.8838	52.0617
20.1621	8.92573		20.547	15.6782		20.5825	25.7485		20.556	30.3788		19.9935	33.3334		19.8205	40.5911		20.1042	42.5644		19.812	47.3273		20.0274	51.8243
20.2509	8.36554		20.6817	15.3323		20.7151	25.3686		20.6717	30.795		20.0993	33.366		19.9332	39.9526		20.2379	42.1555		19.8988	48.0766		20.1112	52.2201
20.3616	8.71255		20.7754	14.9061		20.7999	25.5275		20.8153	30.0262		20.195	32.9117		20.0738	39.9724		20.3216	42.5783		20.0135	47.812		20.197	51.7259
20.4972	8.78878		20.9131	14.7273		20.8837	25.3504		20.9021	29.8556		20.3356	32.6681		20.1576	39.8495		20.4054	42.2072		20.1282	47.9304		20.2857	52.1446
20.581	8.92955		20.9968	14.768		20.9674	24.7974		21.0717	30.1847		20.4194	33.2308		20.2424	39.8936		20.5042	42.6255		20.213	47.6797		20.3765	52.0321
20.6687	9.15035		21.0806	14.4457		21.0512	25.4593		21.2083	29.7911		20.5032	33.1036		20.3431	40.1394		20.6109	42.0486		20.3007	47.862		20.4842	52.5711
20.7655	8.43423		21.1704	13.9554		21.1649	25.2471		21.2931	30.0707		20.5949	33.146		20.4747	40.1474		20.7046	42.5941		20.4134	47.7824		20.5929	51.723
20.964	8.71903		21.304	14.1235		21.3105	25.3988		21.4726	30.1733		20.7046	33.1429		20.5595	40.3475		20.8133	42.672		20.5281	47.5589		20.6857	52.0535
21.1026	9.0083		21.3888	13.6493		21.3953	25.4367		21.6092	30.4278		20.7944	33.0112		20.6473	40.3866		20.9041	41.9357		20.6129	47.6782		20.7934	52.1144
21.1864	8.64606		21.4726	13.575		21.4791	25.2186		21.696	30.4132		20.927	33.3063		20.733	39.5866		21.0108	41.6937		20.7196	48.1549		20.8841	51.908
21.2701	8.58782		21.5563	13.5077		21.5668	25.5053		21.8745	30.3479		21.0168	33.2985		20.8208	40.2907		21.1045	42.0132		20.8134	48.1109		20.9918	51.939
21.3639	8.75667		21.6431	13.1614		21.6995	25.5295		22.0121	29.9383		21.1225	33.3733		20.9335	39.4742		21.2123	42.3862		20.9021	47.8672		21.0836	51.8655
21.5075	9.46398		21.7518	13.1573		21.7962	25.3989		22.0959	28.6109		21.2103	33.3884		21.0741	39.222		21.304	42.4798		21.0128	47.4757		21.1923	52.3354
21.5913	8.34274		21.8964	13.5915		21.9309	24.371		22.1797	29.2035		21.2941	33.2593		21.1579	38.8791		21.4107	42.1178		21.1006	47.8299		21.2851	52.0959
21.675	9.17651		21.9802	13.3093		22.0186	23.5987		22.2754	29.2965		21.3948	32.8709		21.2417	38.9002		21.5035	42.3804		21.2143	47.5444		21.3758	51.7975
21.7658	8.79533		22.064	13.085		22.1024	23.0347		22.4131	28.1639		21.4825	33.58		21.3334	39.0952		21.6112	42.2664		21.303	47.7436		21.4865	52.1283
21.8995	8.69155		22.1488	13.2517		22.1872	22.6266		22.5038	28.7142		21.5943	33.3591		21.4232	39.4802		21.703	41.748		21.4138	47.9121		21.5743	52.062
21.9832	8.95931		22.2395	12.7334		22.3308	22.4483		22.6405	28.8886		21.702	32.6311		21.5339	38.8247		21.8136	42.0509		21.5235	47.7477		21.686	52.1038
22.067	8.82208		22.3482	12.7804		22.4146	21.9492		22.7252	28.3632		21.7947	33.2774		21.6277	38.6196		21.9054	42.2895		21.6132	47.3469		21.7957	51.9837
22.1637	8.70696		22.4609	12.9263		22.4983	22.0891		22.8798	28.2079		21.9004	33.2823		21.7334	38.5302		22.0121	42.2405		21.7209	47.9795		21.8865	51.5583
22.2525	8.76576		22.5487	13.048		22.5821	21.7401		22.9646	27.5974		21.9942	32.9556		21.8401	38.3728		22.1049	42.334		21.8147	47.6346		21.9732	52.098
22.3642	8.38478		22.6843	12.9742		22.6669	21.8529		23.0753	28.6919		22.1049	32.5918		21.9338	39.1677		22.2146	42.394		21.9054	47.3607		22.0869	51.3437
22.453	9.23459		22.7851	12.558		22.7656	21.2713		23.2289	27.9056		22.1946	32.7689		22.0405	38.4943		22.3043	42.5126		22.0142	47.5363		22.1936	51.7957
22.5637	8.6406		22.9526	12.6585		22.8973	21.6715		23.3147	27.6651		22.2824	32.935		22.1343	38.4632		22.436	42.0797		22.1278	48.0468		22.2864	51.6592
22.6524	9.47341		23.0892	12.9136		22.987	21.2512		23.4752	27.8475		22.3951	33.1992		22.2221	38.8313		22.5237	42.3195		22.2156	47.859		22.3961	51.7131
22.7651	8.81643		23.175	12.6663		23.1227	21.6332		23.6158	27.5118		22.4839	33.5953		22.3338	38.1418		22.6125	42.1432		22.3034	47.5963		22.4869	52.0387
22.9067	8.72572		23.3186	12.7305		23.2114	21.5089		23.7016	27.5043		22.5946	33.9024		22.4215	38.1288		22.7053	42.1337		22.4151	47.6958		22.5746	52.1634
22.9905	9.05548		23.4024	12.5463		23.2962	21.3838		23.8422	27.9556		22.6823	33.8555		22.5352	38.3853		22.793	42.2285		22.5038	47.867		22.6863	51.7711
23.0743	8.96925		23.4862	12.576		23.382	21.2947		23.929	27.779		22.794	33.6866		22.623	38.1813		22.9047	41.9463		22.6175	47.7254		22.802	52.2468
23.1671	8.95309		23.5849	12.6458		23.5156	21.3137		24.0776	27.5119		22.8998	34.8425		22.7357	37.8898		23.0104	42.1974		22.7053	47.1857		22.8868	51.8966
23.3007	9.02331		23.7525	12.3762		23.5994	21.0787		24.2292	27.7208		22.9945	34.4529		22.8494	38.3322		23.1062	42.3618		22.815	47.0382		22.9945	51.6445
23.3845	9.20407		23.8412	12.4689		23.6872	20.8274		24.314	27.4853		23.1022	34.4929		22.9352	38.6703		23.196	42.2015		22.9267	47.4038		23.0862	52.0281
23.4683	9.09483		23.9509	12.4469		23.7719	20.8983		24.4775	27.8146		23.196	34.0582		23.0419	38.1019		23.3057	41.7404		23.0165	47.7309		23.176	52.1977
23.565	9.43671		24.0886	12.714		23.9056	21.2514		24.6311	27.5703		23.2847	34.4273		23.1376	38.2098		23.4114	42.2465		23.1052	47.4901		23.2867	51.8585
23.6986	9.25193		24.1724	11.8997		23.9953	20.8611		24.7159	27.7119		23.3954	34.5584		23.2264	38.2888		23.5061	42.3339		23.2159	47.0827		23.3765	51.8952
23.7824	8.83169		24.2561	12.5425		24.1659	21.1158		24.8775	27.4863		23.539	35.1551		23.3351	38.1423		23.6408	42.6359		23.3605	47.3722		23.4862	51.342
23.8712	9.1775		24.3529	12.8033		24.3055	21.1567		25.0141	27.4337		23.6228	35.054		23.4707	38.4743		23.7245	42.3438		23.4443	47.3185		23.5749	52.0267
23.9649	9.18036		24.4636	12.2902		24.4003	20.7262		25.0979	27.6843		23.7086	34.8969		23.5545	37.7904		23.8083	42.6177		23.5281	46.9039		23.6866	51.9755
24.0986	9.42357		24.5523	12.441		24.5349	21.4373		25.1827	26.9478		23.7974	34.514		23.6383	37.8285		23.9071	42.094		23.6159	47.0302		23.8233	51.9473
24.1823	9.34933		24.6979	12.4362		24.6665	20.9185		25.2774	27.6489		23.9041	34.848		23.735	37.9774		24.0138	42.0441		23.7276	47.4017		23.908	51.8401
24.2711	9.01614		24.7817	12.4139		24.7663	21.2428		25.41	27.3595		23.9968	35.1013		23.8796	38.2971		24.1075	42.1686		23.8153	47.0569		23.9918	52.178
24.3679	8.94002		24.8655	11.7316		24.8989	20.9559		25.4948	27.4951		24.1035	34.7302		23.9664	38.8332		24.2053	42.2279		23.9031	47.3262		24.0876	52.0134
24.4995	9.21422		24.9572	12.0274		24.9827	20.8308		25.5816	27.6815		24.1963	35.3525		24.0512	38.0973		24.307	42.6742		24.0158	46.8896		24.2033	52.188
24.5967	8.79911		25.0969	12.2955		25.0665	20.5788		25.6773	27.1806		24.2841	35.0335		24.1369	38.0604		24.4137	42.4402		24.1295	46.7651		24.288	52.1728
24.7309	9.01833		25.1806	12.1683		25.1662	20.6571		25.813	27.1991		24.3968	34.6048		24.2487	38.0919		24.5065	42.3657		24.2163	47.2114		24.3718	52.0707
24.8157	9.0141		25.2644	12.262		25.2989	20.5652		25.8987	26.6756		24.4855	35.1979		24.3364	37.8249		24.5952	42.3805		24.306	47.2276		24.4865	51.9913
24.8994	9.17586		25.3562	12.2447		25.3826	20.8621		26.0444	27.2986		24.5972	35.89		24.4242	38.0019		24.7069	42.2093		24.4167	47.0671		24.5763	51.787
24.9832	8.72063		25.4898	12.2808		25.4664	20.9631		26.1291	27.0122		24.686	34.9931		24.5359	38.2584		24.7957	42.639		24.5065	46.8743		24.688	51.9148
25.1168	9.71684		25.5736	12.1486		25.5671	20.8554		26.2807	27.059		24.7987	35.4033		24.6246	38.1304		24.9084	42.0688		24.6182	46.7958		24.7767	51.9174
25.2016	9.19061		25.6574	12.6123		25.6988	21.0825		26.3645	27.5296		24.8884	34.9335		24.7373	37.7699		24.9971	41.9895		24.7129	47.0698		24.8864	51.7863
25.2854	8.95438		25.7541	12.2771		25.7925	20.3281		26.4772	27.264		24.9992	35.0306		24.871	37.8259		25.1078	42.1534		24.8177	46.8815		24.9752	52.3719
25.3712	8.97316		25.8429	11.9078		25.9292	20.7101		26.6128	27.4714		25.1049	35.3945		24.9558	38.557		25.1956	41.6461		24.9274	46.4631		25.0889	51.9227
25.5058	9.09538		25.9536	12.3138		26.0169	20.5968		26.6976	27.0759		25.1976	35.2088		25.0395	38.5602		25.3083	42.4109		25.0171	47.2803		25.1996	51.9715
25.5896	9.29815		26.1042	12.111		26.1007	20.7618		26.8302	27.3595		25.3053	35.2188		25.1383	38.0959		25.415	42.223		25.1298	47.3227		25.2874	52.1582
25.6733	8.83591		26.1969	12.2348		26.1925	20.0934		26.915	27.0561		25.4001	35.0261		25.227	37.8329		25.5068	42.0876		25.2186	47.251		25.3981	51.829
25.7721	8.75081		26.2807	12.3105		26.3291	21.0764		26.9988	26.6946		25.5377	35.0225		25.3367	37.9125		25.5955	41.9222		25.3283	47.2885		25.4888	51.9076
25.9067	8.86803		26.3755	11.9823		26.4627	20.7245		27.0826	27.5152		25.6215	34.8464		25.4704	38.0825		25.7092	41.872		25.424	46.5845		25.5814	52.1361
26.0005	8.93289		26.5131	12.3355		26.5675	20.8886		27.1664	27.1898		25.7063	35.1223		25.5611	38.1205		25.796	42.6258		25.5597	46.6443		25.6893	52.2081
26.0952	9.49375		26.5969	12.1222		26.7001	20.7447		27.2781	26.8502		25.8	35.0906		25.6499	38.1475		25.9067	41.9737		25.6434	47.0937		25.7781	51.6787
26.179	9.48351		26.6816	12.2739		26.7839	20.6547		27.4237	26.9773		25.8878	35.0547		25.7387	37.6155		26.0533	42.1002		25.7861	46.8632		25.8908	51.8935
26.2638	9.02228		26.7714	12.0727		26.9305	20.3733		27.5074	27.2039		26.0015	35.02		25.8274	38.3295		26.166	41.981		25.8698	46.7556		26.0304	51.7362
26.3725	9.08027		26.905	11.9918		27.0192	20.351		27.5912	27.5654		26.1351	35.4011		25.9401	37.836		26.2508	41.9779		25.9536	46.858		26.1142	51.6191
26.5201	9.22662		26.9888	11.8075		27.103	20.9089		27.679	27.0479		26.2219	35.3641		26.0289	38.509		26.3425	42.2575		26.0404	47.2312		26.1979	51.7889
26.6039	9.38338		27.0766	11.9812		27.1998	20.2764		27.8156	27.4523		26.3326	35.6643		26.1406	37.7495		26.5081	42.5523		26.1511	47.0078		26.2907	52.1794
26.6876	9.37814		27.1653	11.63		27.3334	20.6575		27.8994	27.1019		26.4173	35.3512		26.2483	38.2041		26.5959	42.0861		26.2349	46.9301		26.4253	52.1443
26.7734	8.82392		27.3538	11.7996		27.4172	20.5334		27.9882	27.1622		26.5011	35.2621		26.3391	37.936		26.7076	42.4519		26.3186	46.5235		26.5101	51.7711
26.9071	9.48314		27.4436	12.3373		27.502	20.5873		28.0789	26.9085		26.5999	34.7636		26.4478	37.8756		26.8392	42.384		26.4214	46.4163		26.6517	51.9688
26.9968	9.02196		27.5533	12.0023		27.5927	20.5099		28.2196	26.8978		26.6886	35.3637		26.5395	37.7345		26.923	41.9359		26.5111	47.5515		26.7355	52.2486
27.1334	9.5322		27.6421	12.553		27.7284	20.274		28.3073	26.9232		26.8003	35.1369		26.6512	38.582		27.0068	41.9038		26.6198	47.0741		26.8193	51.8355
27.2172	9.00796		27.7538	12.3799		27.8161	20.1787		28.3911	26.7818		26.935	35.2191		26.739	37.9501		27.1085	42.565		26.7096	46.8863		26.903	51.7743
27.302	7.17574		27.8415	11.6937		27.8999	19.9496		28.4788	26.5162		27.0188	35.032		26.8287	37.4501		27.1963	42.4517		26.8183	47.0669		26.9868	51.9322
27.3987	6.31562		27.9532	11.7646		27.9837	19.8656		28.6145	27.1247		27.1035	35.2089		26.9404	37.8536		27.31	42.2155		26.9509	47.5207		27.0895	51.3343
27.5314	5.34682		28.042	12.1004		28.0675	19.8855		28.6992	26.9822		27.2003	34.4284		27.0322	37.9615		27.4246	41.9522		27.0347	47.0481		27.1803	51.9599
27.6162	4.7746		28.1627	12.0884		28.1692	20.3098		28.8419	26.7174		27.3449	35.2081		27.1389	38.1431		27.5104	42.0361		27.1185	47.0225		27.291	51.4637
27.6999	4.12736		28.2464	11.6921		28.3168	20.4603		28.9286	27.0068		27.4296	35.294		27.2466	37.9627		27.6181	42.0721		27.2212	46.9973		27.4326	52.0494
27.7837	4.09412		28.3542	12.201		28.4006	20.3353		29.0134	27.2694		27.5134	35.3669		27.3454	37.6135		27.7089	41.6407		27.3299	47.5549		27.5164	51.3992
27.8675	3.78288		28.4688	12.115		28.4843	20.0432		29.1082	27.0295		27.6012	35.4399		27.4521	37.9801		27.8176	42.1506		27.4187	47.1231		27.6002	51.7371
27.9732	3.34985		28.5536	11.9957		28.5721	19.86		29.2428	27.237		27.7149	35.7862		27.5399	38.2371		27.9104	42.1882		27.5104	47.3292		27.6929	52.0276
28.1158	3.63415		28.6873	12.2268		28.7097	20.2659		29.3266	26.9976		27.8016	35.1492		27.6236	37.8252		28.0181	42.4722		27.6192	46.6328		27.8266	52.0336
28.2046	3.37595		28.773	11.6895		28.7945	20.3798		29.4104	26.6532		27.8884	35.3202		27.7074	37.9274		28.1088	41.9378		27.7518	46.7386		27.9113	51.4354
28.2944	2.86777		28.9167	12.0787		28.8793	20.7447		29.4971	27.1516		28.0021	35.2975		27.8051	37.8862		28.2155	42.2589		27.8436	47.2368		28.053	51.967
28.3821	2.72457		29.0014	12.0433		28.974	20.2162		29.6308	27.2502		28.1218	35.337		27.9388	37.9582		28.3103	41.9653		27.9752	47.6556		28.1367	52.0229
28.4659	2.72533		29.0902	12.1155		29.1067	20.1303		29.7145	26.7097		28.2056	35.0759		28.0295	37.9211		28.419	42.4463		28.059	47.283		28.2205	51.7597
28.5766	2.25234		29.1879	12.0954		29.1914	20.5022		29.7993	27.1453		28.2893	35.2687		28.1392	37.6987		28.5097	41.2819		28.1438	47.0424		28.3053	51.7725
28.7112	2.33457		29.3535	12.4141		29.2752	20.3441		29.8831	26.5638		28.403	35.166		28.229	37.6787		28.6184	42.1099		28.2325	47.2656		28.3891	51.4114
28.807	1.96944		29.4632	12.1736		29.372	20.8036		29.9718	26.7752		28.4928	35.4072		28.3407	37.8722		28.7102	41.9605		28.3422	47.0772		28.4928	51.7765
28.8967	2.20325		29.5559	12.0267		29.5056	20.4557		30.0816	26.5147		28.6015	34.9842		28.4534	38.1537		28.8025	42.472		28.426	47.3405		28.6264	51.6974
28.9815	1.96703		29.6906	12.2534		29.5904	20.6845		30.2322	26.9366		28.7132	35.0063		28.5402	37.9777		28.9097	42.214		28.5098	47.6099		28.7202	51.9019
29.0683	2.34382		29.7744	11.7648		29.733	20.2173		30.3159	26.8872		28.802	35.0564		28.624	38.1268		28.9984	42.0147		28.6195	47.2135		28.8568	51.8798
29.179	1.99082		29.8581	11.8951		29.8168	19.9952		30.4057	26.8725		28.8908	34.8926		28.7077	37.703		29.1111	42.0566		28.7292	47.141		28.9406	52.3906
29.3146	1.87106		29.9529	12.6371		29.9005	20.0611		30.4994	26.6147		29.0014	34.8737		28.7935	37.39		29.2538	41.7863		28.822	47.2701		29.0244	51.6185
29.3984	1.70382		30.0417	11.9293		29.9983	20.2645		30.6341	27.3542		29.1431	35.7022		28.9391	38.1728		29.3375	41.8811		28.9197	46.9031		29.1161	52.088
29.4822	2.06858		30.1533	12.5438		30.1319	19.7746		30.7178	27.0278		29.2278	34.6891		29.0727	37.9618		29.4213	42.46		29.0224	47.1658		29.2488	51.604
29.5759	1.43944		30.2431	11.9929		30.2217	20.3554		30.8814	27.2281		29.3116	35.508		29.1625	38.1548		29.5131	42.0066		29.1102	47.2151		29.3335	52.3878
29.6657	1.83426		30.3528	11.9825		30.3115	19.844		31.018	26.8985		29.4034	35.3913		29.2473	38.1889		29.6218	42.2856		29.2189	47.3277		29.4941	52.1678
29.7794	1.55229		30.4635	11.8189		30.3972	20.0949		31.1038	27.3		29.5141	35.4424		29.342	38.7467		29.7125	42.0112		29.3555	47.4614		29.5839	52.0254
29.92	1.83057		30.5543	11.9651		30.5737	19.9494		31.1886	26.7475		29.6028	34.9145		29.4328	38.5707		29.8212	42.1461		29.4393	47.3548		29.6956	51.6982
30.0038	1.08533		30.6909	12.2387		30.7144	20.4932		31.2823	26.7907		29.7115	35.1795		29.5425	37.7263		29.913	41.5937		29.5231	47.3692		29.8412	51.6177
30.0876	1.0681		30.7747	11.9241		30.7981	20.1952		31.416	27.2342		29.8023	35.1777		29.6502	37.8948		30.0217	42.4337		29.6188	47.4712		29.925	51.6835
30.1843	1.17898		30.8595	11.4714		30.8829	20.1221		31.5038	26.7747		29.909	35.1596		29.741	38.2568		30.1125	41.7583		29.7275	47.0568		30.0087	51.8704
30.3209	1.15322		30.9552	12.0223		30.9737	20.0437		31.6434	27.348		30.0018	35.4179		29.8327	38.4057		30.2272	41.8761		29.8193	46.9839		30.0965	52.1211
30.4057	1.23399		31.0938	12.07		31.1213	20.5593		31.7272	26.8135		30.1264	35.2217		29.9424	37.5653		30.3129	42.1569		29.93	47.3974		30.2341	52.7009
30.4895	1.28176		31.1776	11.7953		31.2061	20.0712		31.8149	27.075		30.2102	35.4216		30.0322	37.9343		30.4017	42.1826		30.0187	47.4226		30.3179	51.6457
30.5832	1.40361		31.2614	12.1567		31.3736	20.266		31.9087	26.9383		30.294	35.2694		30.1499	38.0007		30.5144	42.3394		30.1324	47.2751		30.4017	51.3296
30.7169	1.13283		31.3551	12.3097		31.5132	20.0649		32.0473	27.5924		30.4027	35.2575		30.2336	38.1498		30.654	42.8702		30.2202	46.8733		30.4964	51.863
30.8016	0.6826		31.4898	11.8724		31.597	19.9648		32.1341	26.8653		30.5463	34.9231		30.3423	38.0143		30.7378	42.1471		30.3109	47.4495		30.6311	52.0839
30.8854	0.92736		31.5745	12.0137		31.6808	19.8217		32.2827	27.174		30.6301	35.505		30.479	38.2073		30.8216	43.397		30.4197	46.7001		30.7158	51.9027
30.9772	0.6962		31.7212	12.8881		31.7745	20.2523		32.4163	26.9143		30.7139	35.5089		30.5628	37.8934		30.9133	43.2845		30.5523	47.4589		30.8545	51.9715
31.1128	1.31043		31.8049	14.0354		31.9082	20.2694		32.5001	26.7553		30.8086	34.7672		30.6465	38.0825		31.0549	43.7583		30.6481	47.1039		30.9383	51.7774
31.2006	1.48923		31.8887	14.7258		31.9969	20.3121		32.5839	27.0704		30.8974	35.1643		30.7433	38.4153		31.1387	42.8372		30.7827	47.5497		31.022	51.5312
31.2903	0.91305		31.9864	15.2657		32.1366	20.007		32.6826	26.5459		31.0041	35.4703		30.855	38.1349		31.2225	42.983		30.8675	47.5881		31.1068	52.136
31.3781	0.87885		32.1221	15.9604		32.2203	19.8369		32.8162	26.9801		31.1298	34.9211		30.9447	38.0808		31.3132	43.1587		30.9512	46.8924		31.2524	51.5575
31.5397	0.93332		32.2118	16.1085		32.3041	19.8738		32.904	26.63		31.2135	34.983		31.0505	38.2705		31.4219	43.1786		31.041	46.6406		31.3362	51.7394
31.6294	0.67413		32.3016	16.7067		32.3889	20.1607		33.0496	27.0829		31.2973	35.2168		31.1452	37.8693		31.5127	43.0243		31.1248	47.268		31.424	51.5921
31.7182	0.22294		32.3894	16.8709		32.5315	20.4445		33.1334	27.1959		31.404	34.6088		31.234	38.2184		31.6264	42.922		31.2195	46.994		31.5167	52.0446
31.802	0.6287		32.4731	16.5632		32.6233	19.7861		33.2172	26.73		31.4968	35.4291		31.3447	37.9569		31.7132	43.2078		31.3591	47.1857		31.6503	51.8206
31.8857	0.75547		32.5579	17.0796		32.707	20.166		33.3119	27.1426		31.6055	35.9661		31.4324	38.3359		31.8019	42.7705		31.4429	46.7961		31.7341	51.7194
31.9785	0.57231		32.6417	17.0999		32.8028	20.2208		33.4475	26.8888		31.6982	35.4794		31.5461	38.2464		31.9126	42.8954		31.5267	47.1044		31.8179	51.8713
32.1151	1.08756		32.7574	16.7672		32.9394	20.2338		33.5323	27.2568		31.8099	35.2535		31.6339	38.2044		32.0513	43.2252		31.6205	47.2125		31.9067	51.7579
32.2039	0.87036		32.892	16.994		33.0731	20.0179		33.6161	26.4488		31.9456	35.4718		31.7446	38.1489		32.135	43.5051		31.7112	46.9436		32.0413	52.3078
32.2956	0.3442		32.9798	17.7652		33.1778	19.7566		33.7039	27.0357		32.0293	35.2167		31.8334	37.9689		32.2238	43.5538		31.8189	47.6043		32.1251	51.5257
32.3834	0.53		33.1573	17.9385		33.3124	19.6767		33.8365	26.939		32.1141	35.6086		31.9451	38.2444		32.3146	43.6835		31.9286	47.1908		32.2088	51.9375
32.4702	1.15479		33.2461	17.4847		33.3972	19.9358		33.9213	27.352		32.2099	34.647		32.0667	38.3337		32.4243	43.0664		32.0194	47.39		32.2941	51.8183
32.5809	1.1438		33.3558	17.4243		33.481	20.245		34.0061	26.927		32.3485	34.1225		32.1515	38.5048		32.517	43.4439		32.1351	47.3284		32.4268	51.7623
32.7295	0.65515		33.4445	17.6704		33.5787	20.1159		34.0933	26.6579		32.4333	33.8314		32.2353	37.7279		32.6297	43.6407		32.2208	46.8467		32.5106	52.0132
32.8133	0.26191		33.5572	17.4529		33.7133	19.523		34.1771	26.615		32.517	33.4942		32.346	38.3314		32.7155	43.7195		32.3525	47.2986		32.5953	52.38
32.897	0.46567		33.6919	18.6046		33.7981	20.2101		34.2878	26.7841		32.6088	33.9495		32.4776	38.4505		32.8471	43.8366		32.4413	47.2028		32.6941	51.9603
32.9923	0.91154		33.7786	17.7119		33.9407	19.6511		34.4304	27.646		32.7145	33.6764		32.5644	38.3556		32.9319	43.7815		32.53	47.657		32.7828	52.3669
33.1289	0.94779		33.9133	18.0196		34.0245	19.8872		34.5142	27.9901		32.8093	33.7278		32.6771	37.984		33.0157	43.7374		32.6188	47.0132		32.8965	52.2886
33.2127	0.57755		33.9981	17.3579		34.1083	19.7994		34.598	28.6341		32.898	33.6449		32.7619	38.3061		33.1154	43.3927		32.7295	47.8418		33.0322	51.7275
33.2975	0.49732		34.0828	18.3552		34.204	19.7963		34.6897	28.3528		33.0057	33.5228		32.8456	37.8993		33.2251	43.6026		32.8212	47.2949		33.1159	51.8464
33.3842	0.39411		34.1686	18.3285		34.3397	20.5334		34.8234	28.7021		33.1134	33.9958		32.9464	38.156		33.3179	43.3041		32.9299	47.6505		33.1997	51.4212
33.472	0.45391		34.3032	17.5212		34.4235	20.3876		34.9072	29.0971		33.2102	33.1683		33.078	38.085		33.4276	43.4391		33.0227	47.2016		33.2965	51.9606
33.5807	0.5759		34.389	18.1255		34.5072	20.3678		34.9949	29.326		33.3189	33.6413		33.1618	38.0432		33.5153	44.0418		33.1354	47.2501		33.4291	51.9146
33.7223	0.58919		34.5047	18.2599		34.596	20.1168		35.0867	29.3168		33.4057	33.6913		33.2466	37.6763		33.649	43.1868		33.2222	46.8433		33.5139	51.8474
33.8061	0.32395		34.5925	18.1831		34.7306	20.2829		35.2253	29.7799		33.5164	32.9504		33.3463	37.565		33.7348	43.8777		33.3558	47.3061		33.5986	51.5792
33.8899	0.53171		34.6763	18.0004		34.8144	19.8191		35.3091	29.2909		33.6121	33.6489		33.478	38.2091		33.8195	43.3725		33.4486	46.8872		33.6934	51.8826
33.9806	0.76954		34.771	18.0494		34.8982	19.8393		35.3929	29.6229		33.6989	33.7279		33.5627	37.6002		33.9163	43.1269		33.5832	47.341		33.7831	51.6942
34.1213	0.44782		34.9066	18.4561		34.9819	21.0454		35.4876	29.7576		33.8086	33.722		33.6505	38.2112		34.0549	43.6117		33.667	47.3144		33.8959	51.892
34.205	0.25758		34.9904	18.4704		35.0657	21.2286		35.6202	29.8109		33.8974	33.3671		33.7463	38.2731		34.1387	43.7076		33.7577	47.0626		34.0425	51.7885
34.2898	0.17835		35.0742	18.1438		35.1794	22.6931		35.705	29.9529		34.01	33.4183		33.8779	37.8421		34.2225	43.4665		33.8445	47.1228		34.1262	51.8943
34.3826	0.4672		35.158	18.0491		35.326	22.812		35.8456	29.4049		34.1327	33.379		33.9637	37.8172		34.3152	43.9031		33.9522	47.3405		34.21	51.4052
34.5182	0.69943		35.2417	18.0225		35.4148	23.019		35.9294	29.715		34.2165	33.0988		34.0524	38.1732		34.4289	43.6678		34.036	47.3148		34.2988	51.5818
34.606	0.38823		35.3574	18.2728		35.4986	23.3862		36.088	29.6334		34.3003	32.6697		34.1462	38.0671		34.5167	44.0806		34.1198	47.2312		34.4384	51.8826
34.6897	0.58		35.4462	18.305		35.5893	23.3382		36.2226	30.0556		34.409	33.4897		34.2349	39.3021		34.6304	43.9834		34.2255	47.2159		34.5232	52.0764
34.7805	0.36182		35.5579	18.5555		35.725	23.4563		36.3064	29.8686		34.5157	33.4767		34.3466	39.1136		34.7191	43.819		34.3143	47.4741		34.6578	52.4703
34.9151	0.57105		35.6467	18.9227		35.8087	23.7615		36.3912	29.4896		34.6104	32.834		34.4354	39.0776		34.8079	43.7278		34.425	46.9557		34.7436	51.4611
34.9989	0.69881		35.7584	18.1461		35.8935	23.7016		36.4869	29.9942		34.7201	33.5731		34.5461	39.3072		34.9166	43.4767		34.5681	47.1882		34.8343	52.1677
35.0877	0.40462		35.904	18.6025		35.9883	23.4746		36.6206	30.1345		34.8099	33.2133		34.6349	39.2992		35.0054	43.6924		34.6529	47.2195		34.9181	52.0265
35.1834	0.64849		35.9877	18.4148		36.1229	23.7777		36.7043	29.5995		34.9156	33.5862		34.7466	39.7056		35.1171	43.3882		34.7865	47.0193		35.0029	51.6993
35.2722	0.6373		36.0715	18.2102		36.2067	24.1048		36.7891	29.6885		35.0124	33.1536		34.8343	39.0857		35.2537	43.2902		34.8753	47.1786		35.0947	51.7368
35.3829	0.28431		36.1603	18.4154		36.2904	24.41		36.8864	29.8071		35.1221	33.2737		34.947	39.3662		35.3375	43.7901		35.0239	47.0989		35.2043	51.7207
35.5245	0.3276		36.2979	18.538		36.3802	24.0031		37.022	30.3333		35.2108	33.0128		35.0358	39.6602		35.4213	43.6779		35.1395	47.0833		35.2941	51.5963
35.6093	0.50737		36.3817	18.7264		36.5139	24.3922		37.1058	29.8743		35.2986	33.5129		35.1475	38.8767		35.518	43.4014		35.2303	47.1504		35.4447	51.5267
35.701	0.8892		36.5203	18.537		36.6016	24.3723		37.1896	29.5194		35.4103	33.529		35.2353	39.5677		35.6257	43.9353		35.34	47.106		35.5285	51.7825
35.7978	0.34108		36.6041	18.5923		36.6854	24.0824		37.2843	30.111		35.517	33.337		35.347	39.3062		35.7185	43.5209		35.4278	47.4043		35.6611	51.7155
35.9334	-0.20068		36.6879	18.0337		36.7811	24.2654		37.419	30.4712		35.6108	33.3023		35.4567	40.0077		35.8302	43.7937		35.5115	47.3266		35.7539	51.786
36.0172	-0.11992		36.7717	18.361		36.9168	24.5174		37.5217	30.3406		35.7205	33.1504		35.5484	39.3807		35.9179	43.2315		35.6253	46.6471		35.8965	51.9896
36.101	0.30284		36.8554	18.0623		37.0165	24.0233		37.6872	30.0037		35.8102	33.3445		35.6541	39.6973		36.0506	43.6995		35.714	46.9563		36.0062	52.3145
36.1848	0.25661		36.9611	18.858		37.1811	24.7017		37.8338	30.0285		35.9149	33.3794		35.749	39.6192		36.1403	44.5982		35.8247	46.9408		36.1009	51.843
36.2685	0.17137		37.0519	18.7221		37.3157	24.8427		37.9176	30.0776		36.0117	33.0138		35.8815	40.0912		36.257	44.2119		35.9683	47.1793		36.2346	51.8089
36.3832	-0.11559		37.1606	18.4997		37.3995	24.2749		38.0842	29.7767		36.1194	33.4588		35.9653	39.5164		36.3408	43.7808		36.0521	47.1357		36.3184	51.6328
36.5308	-0.03424		37.3042	18.8131		37.4833	24.3721		38.2268	30.1566		36.2112	33.0011		36.0501	39.7985		36.4256	43.3916		36.1359	46.9611		36.4021	52.1906
36.6146	-0.00948		37.389	18.4174		37.581	24.82		38.3106	30.3817		36.3159	32.9589		36.1488	39.5542		36.5193	44.5031		36.2266	47.0442		36.4979	51.597
36.7014	0.18031		37.4758	18.4027		37.7306	24.3367		38.3943	30.0317		36.4106	33.4243		36.2376	39.8982		36.627	43.7421		36.3683	47.3228		36.6016	51.9691
36.7871	-0.01991		37.5705	18.4237		37.8144	24.3409		38.4881	30.1324		36.5183	33.2623		36.3493	39.7567		36.7178	44.3507		36.452	46.9162		36.6974	52.0355
36.9297	0.51839		37.7131	18.4182		37.9021	24.836		38.6317	29.9073		36.6111	32.8096		36.46	39.4413		36.8265	44.2607		36.5358	47.0866		36.844	52.203
37.0135	0.49615		37.7969	18.3695		37.9869	24.8802		38.7165	30.2693		36.7437	32.9447		36.5498	39.8383		36.9192	44.4183		36.6266	47.1537		36.9277	51.6038
37.0973	1.00691		37.8817	18.2228		38.1315	25.455		38.8052	30.0802		36.8305	32.7917		36.6565	39.7669		37.026	43.9233		36.7343	47.1733		37.0115	51.9657
37.197	0.30182		37.9734	18.4509		38.2153	24.6452		38.897	30.6539		36.9153	32.7326		36.7492	40.2568		37.1197	44.0188		36.826	46.6275		37.1013	52.0373
37.3317	0.81205		38.1121	18.6655		38.2991	24.8964		39.0346	30.4361		37.011	33.1651		36.838	39.4908		37.2364	44.3035		36.9148	46.7387		37.2379	52.2281
37.4154	0.42481		38.1958	18.5129		38.3898	24.7914		39.1224	30.2479		37.1207	33.1461		36.9497	40.0093		37.3242	44.0912		37.0265	47.1692		37.3217	52.254
37.4992	0.29257		38.2796	18.4062		38.5275	24.8284		39.2062	30.106		37.2115	32.9713		37.0384	39.5053		37.4079	44.0601		37.1352	47.1138		37.4055	51.7828
37.588	0.40938		38.3634	18.5075		38.6152	24.8035		39.2929	30.5709		37.3162	32.9422		37.1491	39.8148		37.5187	43.807		37.227	46.8039		37.4972	52.4384
37.7466	0.54283		38.4472	18.4339		38.702	24.9116		39.4256	30.3292		37.413	32.9396		37.2379	39.8008		37.6313	44.0858		37.3157	46.9631		37.6319	52.1673
37.8323	0.81661		38.5629	18.9442		38.7948	24.3776		39.5133	30.0611		37.5247	33.1708		37.3486	40.3644		37.7191	43.6895		37.4274	46.7576		37.7166	51.7411
37.9211	0.38941		38.6546	18.7063		38.9304	25.7097		39.6001	30.405		37.6124	33.4289		37.4633	39.8828		37.8268	44.0145		37.5351	47.4133		37.8004	51.999
38.0049	0.31518		38.7623	18.7489		39.0152	24.7308		39.6869	30.39		37.7171	33.1217		37.5491	39.9039		37.9186	44.8091		37.6269	46.9594		37.8972	52.4753
38.0926	-0.20602		38.8531	18.828		39.0989	24.872		39.8375	30.5176		37.8129	33.2421		37.6618	40.3223		38.0532	43.9021		37.7147	47.0616		38.0318	52.0422
38.1844	-0.00119		38.9608	18.3156		39.1847	24.7902		39.9252	30.9015		37.9016	32.9042		37.7485	39.9914		38.137	44.072		37.8274	47.4101		38.1166	51.953
38.33	0.20814		39.0515	18.8897		39.3214	25.0662		40.009	30.1016		38.0133	33.5684		37.8383	39.6084		38.2218	44.1508		37.961	47.8269		38.2602	51.7676
38.4138	0.5499		39.1613	18.6902		39.4121	25.0752		40.0928	30.6186		38.145	33.2915		37.95	40.3669		38.3185	44.3382		38.0448	47.4033		38.3449	51.9664
38.4976	-0.13234		39.2959	18.374		39.5507	24.9222		40.1766	30.5056		38.2288	33.0634		38.0378	39.8749		38.4073	43.8549		38.1285	47.7127		38.4965	52.3587
38.5973	-0.13643		39.3837	18.1852		39.6395	24.7983		40.2893	30.5017		38.3135	33.2863		38.1505	39.8714		38.52	43.9537		38.2273	47.1726		38.6033	52.3897
38.7319	0.1598		39.5193	18.5699		39.7841	24.9571		40.4219	30.3699		38.4143	32.5989		38.2382	39.3394		38.6097	44.3664		38.3669	47.4562		38.698	52.3861
38.8157	-0.15744		39.6041	18.9192		39.9207	25.2672		40.5067	30.616		38.503	32.642		38.3489	40.5849		38.7214	43.9412		38.4507	47.2976		38.8067	51.949
38.8995	0.17932		39.6938	18.6494		40.0085	24.9703		40.5934	30.6059		38.6147	33.1742		38.4846	39.9869		38.8092	44.002		38.5345	47.543		38.8995	51.8026
38.9862	0.13911		39.7786	18.9647		40.1501	25.3942		40.6842	30.7297		38.7035	33.0583		38.5684	39.661		38.9229	44.2398		38.6282	47.292		39.0331	52.3855
39.1239	0.25413		39.8624	18.51		40.2339	24.9934		40.8178	30.3209		38.8172	32.8596		38.6521	39.8561		39.0316	44.2997		38.7434	47.7734		39.1179	51.7873
39.2097	-0.1707		39.9641	18.6808		40.3177	24.9336		40.9066	30.4558		38.9049	33.1756		38.7489	39.645		39.1224	44.0073		38.8282	47.8468		39.2056	51.796
39.3094	0.301		40.0588	18.4578		40.4015	24.7647		40.9904	30.7248		39.0147	32.7657		38.8556	39.4526		39.2101	43.9691		38.916	47.653		39.2984	51.5615
39.3962	0.09121		40.1626	18.1615		40.4902	24.9588		41.0871	30.3394		39.1204	33.2106		38.9493	39.7615		39.3228	44.5429		39.0277	47.4705		39.432	52.4525
39.5308	0.3792		40.2982	18.6772		40.586	24.9387		41.2208	30.5377		39.2151	32.555		39.0361	39.9555		39.4565	44.2379		39.1164	47.2587		39.5168	51.9283
39.6186	0.05245		40.392	18.4432		40.7216	24.9718		41.3045	30.4247		39.3468	33.0991		39.1498	40.053		39.5402	44.0148		39.2281	48.0942		39.6594	52.2289
39.7073	0.13074		40.5286	18.4679		40.8074	24.7329		41.3883	30.3238		39.4305	32.7959		39.2376	39.957		39.624	44.2717		39.3428	47.9286		39.7432	51.7568
39.7911	-0.49616		40.6124	18.8583		40.949	25.5448		41.4871	30.6672		39.5153	32.9969		39.3493	39.7415		39.7238	43.996		39.4415	48.0236		39.832	52.1874
39.8759	-0.01202		40.6962	18.6706		41.0328	25.011		41.6217	30.9225		39.6161	33.0535		39.4789	40.3506		39.8125	44.5767		39.5303	47.6058		39.9247	51.7499
39.9836	0.23297		40.7839	18.1188		41.1165	25.3212		41.7144	30.6822		39.7048	33.4916		39.5627	39.8807		39.9242	43.6125		39.629	47.6887		40.0604	52.0008
40.1182	-0.16605		40.9186	18.4385		41.2123	24.9731		41.8491	30.8904		39.8145	32.8897		39.6963	39.7157		40.0369	44.3023		39.74	47.4712		40.1441	51.9397
40.202	0.09706		41.0053	18.5158		41.3469	25.2762		41.9329	30.5065		39.9262	33.1489		39.7801	39.8239		40.1466	44.4593		39.8295	47.7004		40.2279	51.6015
40.2858	-0.32684		41.1629	18.4538		41.4307	25.2684		42.0166	30.7755		40.017	33.3201		39.8649	39.568		40.2354	44.167		39.9173	47.9167		40.3197	51.8411
40.3825	-0.07526		41.2975	18.5765		41.5145	25.1846		42.1034	30.2404		40.1267	33.0771		39.9536	40.259		40.3241	43.8287		40.03	47.8611		40.4523	52.2111
40.5162	0.06669		41.3863	18.1227		41.6003	25.1667		42.2361	30.1257		40.2174	33.231		40.0963	40.0018		40.4119	44.2594		40.1497	48.3544		40.5361	52.1729
40.5999	0.1988		41.5249	18.5403		41.7329	24.9778		42.3228	30.3477		40.3272	33.1683		40.18	39.8729		40.5226	44.3013		40.2334	47.9188		40.6199	51.8468
40.6887	-0.09292		41.6087	18.1967		41.8167	24.86		42.4071	30.3047		40.4179	33.0364		40.2638	39.975		40.6114	44.31		40.3172	47.5871		40.7036	51.6926
40.7854	-0.23933		41.6925	18.09		41.9004	25.0962		42.4909	30.5967		40.5067	33.1125		40.3496	39.8931		40.7241	43.7688		40.4299	47.8086		40.7874	51.9615
40.9191	1.78762		41.7872	18.399		41.9862	25.3133		42.5747	30.7498		40.6174	33.3049		40.4374	39.8451		40.8118	44.0715		40.5177	47.6319		40.8991	52.1653
41.0298	2.65372		41.9219	18.5748		42.1219	25.0224		42.6874	30.8788		40.7051	33.778		40.5491	40.1067		40.9245	44.0093		40.6314	47.6683		41.0148	51.9229
41.1195	3.55804		42.0066	18.5651		42.2076	24.8295		42.832	30.3767		40.8178	32.8094		40.6907	40.3875		41.0123	44.1271		40.7401	48.0819		41.0996	51.5557
41.2033	4.33014		42.0954	18.5162		42.3492	25.0864		42.9158	30.2247		40.9046	33.3144		40.7754	39.9866		41.124	43.8169		40.8308	47.6921		41.1874	51.4494
41.2881	4.51828		42.1792	18.6346		42.433	24.9636		42.9995	30.9087		41.0173	33.0548		40.8592	40.1587		41.2347	44.4598		40.9405	47.5896		41.3	52.1842
41.3848	4.48686		42.3138	18.6123		42.5178	24.7948		43.0883	30.7616		41.122	33.0441		40.951	40.1336		41.3235	43.8725		41.0313	47.9228		41.4307	52.3252
41.5205	5.57789		42.3976	18.4777		42.6135	24.8157		43.2259	30.7847		41.2178	32.8673		41.0597	40.1832		41.4471	44.7009		41.143	48.0573		41.5185	51.9509
41.6052	5.36603		42.4824	18.25		42.7472	25.1828		43.3127	30.6886		41.3315	33.1687		41.1494	39.7062		41.5319	44.3858		41.2308	47.7535		41.6022	52.3938
41.7429	5.73013		42.5711	18.5712		42.831	24.85		43.3965	30.6627		41.4172	32.9387		41.2382	40.2482		41.6157	44.2376		41.3195	47.6467		41.7239	52.2552
41.8267	5.80923		42.6549	19.3825		42.9147	25.0561		43.4882	30.6134		41.51	33.5099		41.3499	39.5757		41.7244	44.1756		41.4312	47.7413		41.8077	51.633
41.9154	6.56252		42.7686	18.9569		43.0055	24.8802		43.6219	31.1127		41.6187	33.3512		41.4387	40.0757		41.8122	44.1033		41.5748	47.5767		41.9054	51.6534
42.0022	5.79873		42.8584	18.9311		43.1391	25.3113		43.7056	30.5657		41.7284	33.6585		41.5504	39.7842		41.9239	44.0302		41.6586	47.6531		42.0201	51.765
42.086	6.25683		42.9671	18.2806		43.2229	24.9625		43.7894	30.6488		41.8182	32.7176		41.683	40.2782		42.0126	44.0259		41.7424	47.6515		42.1049	51.6228
42.1847	6.61949		43.1037	18.8433		43.3067	25.3656		43.8862	30.9693		41.9059	33.0927		41.7668	39.9584		42.1243	44.2077		41.8312	47.9667		42.2385	52.3348
42.2735	6.60878		43.1975	18.0993		43.3905	25.6998		44.0218	31.0275		42.0186	32.8821		41.8506	39.7195		42.234	44.3817		41.9409	48.0323		42.3253	51.5285
42.3862	6.91395		43.367	18.892		43.4742	25.415		44.1106	30.5044		42.1493	33.1497		41.9503	39.9663		42.3238	43.9453		42.0316	47.9025		42.4669	52.0772
42.5298	7.18727		43.5026	18.5797		43.5859	24.6666		44.1943	30.2304		42.233	32.7287		42.063	40.1247		42.4345	44.8262		42.1194	48.2867		42.5507	51.554
42.6135	7.46237		43.5864	19.001		43.7306	24.6054		44.2851	30.8052		42.3178	32.9728		42.1508	39.5978		42.5252	43.8108		42.2321	48.0872		42.6355	51.7769
42.7003	7.32059		43.6702	18.8413		43.8143	25.0436		44.4317	30.608		42.4176	33.072		42.2565	40.4104		42.613	44.2986		42.3657	47.805		42.7262	52.1314
42.7971	7.11617		43.7689	18.5622		43.8981	25.2678		44.5245	30.9168		42.5233	33.8483		42.3522	40.1012		42.7257	43.9304		42.4495	47.8204		42.8619	52.1843
42.9307	7.27712		43.9076	18.6208		43.9909	24.8428		44.687	30.681		42.619	33.2485		42.44	40.1623		42.8155	44.02		42.5333	47.9787		42.9476	52.2391
43.0294	7.41278		43.9913	18.5492		44.1285	25.5668		44.8207	30.5603		42.7616	34.2152		42.5507	40.4088		42.9272	43.8479		42.632	48.1086		43.0314	51.49
43.1192	7.2891		44.0761	18.8065		44.2123	24.993		44.9084	30.7022		42.8454	33.8283		42.6395	40.1988		43.0149	44.2486		42.7218	48.0418		43.1202	52.6476
43.204	7.42024		44.1659	18.5596		44.297	24.9571		44.9922	30.6522		42.9292	34.0213		42.7502	39.9193		43.1276	44.2214		42.8325	47.5994		43.2588	51.7994
43.2927	7.59653		44.3115	18.585		44.3888	25.3421		45.0879	30.6778		43.0179	34.1424		42.8389	39.9523		43.2683	43.8812		42.9222	47.8106		43.3446	51.9631
43.3875	7.46204		44.3982	18.8363		44.5234	25.1602		45.2306	31.0318		43.1287	34.3627		42.9506	39.6378		43.352	43.6591		43.0319	48.3681		43.5052	52.3971
43.5042	7.73836		44.484	18.6535		44.6072	25.1764		45.3143	30.6758		43.2174	34.2028		43.0853	39.9638		43.4368	44.5169		43.1427	48.4517		43.6408	52.322
43.5889	7.5625		44.5758	18.6436		44.691	24.9316		45.3981	30.6038		43.3052	35.1229		43.172	40.1639		43.5266	43.8426		43.2324	48.1769		43.7246	52.0238
43.6727	7.5936		44.7124	18.4733		44.7877	24.7855		45.4879	30.2996		43.4189	34.8303		43.2568	40.203		43.6353	44.3355		43.3202	48.0871		43.8083	52.1887
43.7884	7.43688		44.7962	18.6787		44.9224	25.5326		45.6345	30.7395		43.5276	34.9517		43.3516	39.7908		43.728	43.7591		43.4319	47.7896		43.9041	51.6411
43.929	7.83409		44.881	18.463		45.0141	25.2706		45.7203	30.4704		43.6183	35.0798		43.4652	40.3483		43.8178	44.1388		43.5226	48.2308		44.0148	52.0539
44.0138	7.33423		44.9727	18.7201		45.1877	25.3308		45.804	30.4335		43.7051	34.9308		43.552	39.7854		43.9265	43.7307		43.6323	47.6663		44.1085	52.1774
44.0976	7.77634		45.1093	18.7787		45.3233	25.4028		45.8928	30.1163		43.8188	35.2382		43.6398	39.8704		44.0153	44.2124		43.7221	48.0915		44.1195	52.177
44.1893	7.96573		45.1931	19.0191		45.418	25.1408		46.0284	30.9225		43.9076	35.0613		43.7525	39.6599		44.128	44.1902		43.8308	48.0421
44.325	8.16676		45.2769	18.7264		45.5547	25.6578		46.1122	30.4806		44.0183	34.9467		43.8881	39.8768		44.2207	43.7358		43.9724	47.8997
44.4087	8.11786		45.3657	18.6906		45.6384	25.264		46.196	30.5526		44.1094	34.9478		43.9759	40.2039		44.3284	44.2698		44.0562	47.955
44.4985	7.94218		45.5013	18.7673		45.7252	25.3131		46.2877	30.8153		44.2187	35.4291		44.0617	39.9369		44.4192	44.0104		44.14	47.9284
44.5883	8.18851		45.5881	18.5216		45.811	25.0523		46.4204	30.2657		44.3085	34.6673		44.1524	39.5539		44.5289	43.9033		44.2317	47.7696
44.7229	7.8295		45.7287	18.7361		45.9456	25.0663		46.5161	30.4483		44.4222	34.6106		44.2591	40.1105		44.6396	43.7372		44.3464	48.165
44.8107	8.32275		45.8125	18.4044		46.0314	25.0475		46.6857	30.6673		44.5129	35.2598		44.3519	39.6924		44.7284	44.2319		44.4312	48.0453
44.8964	8.19392		45.8962	18.3388		46.1291	25.0683		46.8203	30.7735		44.6197	34.6081		44.4576	39.8011		44.8181	44.3846		44.519	48.3616
44.9892	8.41136		45.994	18.1327		46.2129	25.0835		46.9081	31.3884		44.7274	35.1234		44.5538	39.7409		44.9288	43.8775		44.6307	48.0981
45.081	7.72076		46.1306	19.0354		46.2967	25.1867		46.9918	30.4374		44.8211	34.5406		44.6406	39.97		45.0615	44.3175		44.7663	47.9838
45.1897	8.14678		46.2144	18.4897		46.3884	25.6517		47.0866	30.3761		44.9278	34.7389		44.7523	39.7365		45.1452	43.3554		44.8501	47.8892
45.3323	8.45806		46.2992	17.984		46.5331	25.3016		47.2212	30.6203		45.0206	34.982		44.8441	40.2534		45.23	44.4093		44.9339	47.9616
45.416	8.17817		46.3889	18.9792		46.6168	24.9747		47.315	30.744		45.1393	35.1635		44.9538	40.2049		45.3288	43.6036		45.0326	47.4445
45.5008	8.23931		46.4727	17.4295		46.7016	25.1699		47.4506	30.8602		45.23	35.4236		45.0415	40.134		45.4614	44.1587		45.1533	48.0077
45.5966	8.12185		46.5654	16.1716		46.7964	24.5898		47.5344	30.7482		45.3138	35.1126		45.1532	39.5415		45.5452	43.9705		45.239	48.328
45.7312	8.04584		46.7081	15.6951		46.931	25.6749		47.6212	30.9191		45.4215	35.2469		45.241	39.6775		45.629	43.8464		45.3228	48.3134
45.82	8.38413		46.7928	15.3334		47.0148	25.1241		47.7089	30.545		45.5671	34.6587		45.3547	39.901		45.7287	44.0327		45.4345	47.9169
45.9038	8.59523		46.8826	15.4465		47.1035	25.0692		47.7967	30.4269		45.6509	35.5898		45.4425	40.293		45.8384	44.6696		45.5602	48.468
45.9905	8.42544		46.9694	14.6288		47.1903	25.2633		47.8884	30.6247		45.7357	34.7128		45.5532	39.7455		45.9291	43.6323		45.6459	48.1653
46.1401	8.56998		47.0541	14.7761		47.3279	25.1743		48.047	29.5921		45.8205	34.9348		45.6409	40.7036		46.0404	42.8931		45.7357	48.0575
46.2239	8.31809		47.1678	14.2225		47.4147	25.6404		48.1308	28.8831		45.9312	35.1782		45.7546	40.493		46.1301	43.0578		45.8344	47.5984
46.3077	8.64419		47.3015	13.8782		47.4985	25.2686		48.2186	28.972		46.0209	35.2483		45.8434	40.11		46.2408	42.9397		45.9242	48.3685
46.3924	8.42233		47.3962	13.9152		47.5902	25.2086		48.3073	29.0159		46.1286	35.0246		45.9541	40.1485		46.3306	43.1553		46.0339	48.2401
46.4762	8.47143		47.5329	13.7959		47.7408	25.2513		48.3971	28.9707		46.2194	35.1017		46.0439	39.3895		46.4572	42.7056		46.1676	48.1769
46.5909	8.28468		47.7024	13.8365		47.8306	25.0134		48.4879	28.6205		46.3281	35.4151		46.1556	39.38		46.541	43.0485		46.2523	47.4693
46.7325	8.55692		47.7862	13.6379		47.9413	25.219		48.6315	28.5074		46.4209	34.6752		46.3002	39.0658		46.6248	43.2304		46.3361	47.8486
46.8163	8.23403		47.87	13.2822		48.0251	24.8532		48.7252	28.5561		46.5286	35.7395		46.3839	38.7099		46.7305	43.0645		46.4338	47.7816
46.9001	8.59113		47.9687	13.2091		48.1138	25.6202		48.8868	28.1224		46.6193	35.8456		46.4677	38.992		46.8392	43.1014		46.5765	48.0141
46.9968	8.87171		48.1103	13.3506		48.2066	25.0802		49.0214	28.4336		46.7285	35.038		46.5545	38.8111		46.935	42.5029		46.6642	47.6014
47.1315	8.4387		48.1951	13.5789		48.3442	25.1932		49.1092	28.2635		46.8223	34.5421		46.6652	38.8266		47.0487	43.0466		46.748	47.8417
47.2152	8.2038		48.2789	13.1773		48.428	25.3474		49.193	27.9035		46.936	35.0625		46.754	38.6046		47.1345	42.1725		46.8328	47.8381
47.299	8.64091		48.3666	12.8165		48.5128	25.0276		49.2857	27.7562		47.0217	35.2436		46.8617	38.8862		47.2691	42.7445		46.9235	48.4423
47.3898	9.51727		48.5112	12.7649		48.6005	25.1127		49.4253	27.5663		47.1295	35.0709		46.9544	38.8781		47.3598	43.1061		47.0332	47.8088
47.5244	8.54525		48.595	12.9242		48.6853	25.5098		49.5091	28.0553		47.2202	35.327		47.0442	38.8281		47.4955	42.69		47.1769	48.0003
47.6082	8.64036		48.6798	12.5806		48.793	25.3675		49.5929	28.0114		47.3309	35.4384		47.1539	38.9597		47.5792	42.6799		47.2606	48.2987
47.692	8.89846		48.7715	12.7117		48.9526	25.427		49.6876	27.92		47.4207	35.8315		47.2427	38.7897		47.663	42.1678		47.3444	47.5851
47.7907	8.85612		48.9052	12.7004		49.0374	25.5362		49.8323	27.3609		47.5104	35.1216		47.3544	38.7012		47.7478	42.6626		47.4402	47.7561
47.8815	8.76048		48.989	13.2358		49.1241	25.1013		49.916	28.0049		47.6221	34.783		47.4451	38.5891		47.8575	42.7636		47.5479	47.6487
47.9922	8.56758		49.0737	12.6941		49.2139	25.0183		49.9998	27.667		47.7109	34.9221		47.5548	38.7827		47.9413	42.3095		47.6346	47.658
48.1328	9.26579		49.1665	12.6681		49.3525	24.6913		50.0896	28.1018		47.8216	35.1194		47.6456	38.7106		48.0251	42.9584		47.7443	47.3535
48.2166	8.74889		49.3021	12.5658		49.4403	23.5684		50.1973	27.573		47.9114	34.9995		47.7543	38.8362		48.1318	42.1164		47.8361	47.6507
48.3003	8.40099		49.3859	13.0032		49.5241	23.1846		50.288	27.3158		48.0221	35.4799		47.8421	38.9732		48.2684	42.5743		47.9628	48.0057
48.3971	8.35757		49.5315	12.5256		49.6178	22.8586		50.4326	27.8186		48.1298	35.5752		47.9558	38.1907		48.3522	42.6302		48.0465	47.7081
48.5317	8.53056		49.6163	12.5329		49.7525	21.9196		50.5204	27.6935		48.2235	34.8184		48.0455	38.9057		48.4359	42.2901		48.1303	47.8085
48.6155	8.94466		49.7031	12.4721		49.8382	21.8428		50.688	27.2036		48.3362	35.4267		48.1542	38.4002		48.5327	42.3515		48.234	47.5052
48.6993	8.95877		49.7888	12.4414		49.929	21.3848		50.8256	27.5857		48.423	35.2548		48.242	38.3693		48.6225	42.2791		48.3238	48.2184
48.792	8.7412		49.9644	12.0368		50.0147	21.868		50.9094	27.0388		48.5108	35.3599		48.3567	38.3427		48.7362	42.5109		48.4395	47.9378
48.9287	8.89226		50.0571	12.3289		50.1943	21.0841		50.9931	27.5338		48.6225	34.9743		48.4454	38.6407		48.8688	42.245		48.5522	47.6223
49.0134	8.7334		50.1653	12.2785		50.3369	21.4799		51.0889	27.8994		48.7601	35.634		48.5541	38.0203		48.9556	42.7797		48.6369	48.2036
49.0972	8.7425		50.304	12.3031		50.4207	20.9761		51.2325	28.0163		48.8439	35.446		48.6419	38.2843		49.0403	42.4246		48.7257	47.5298
49.196	9.57216		50.3877	12.6814		50.5044	20.7723		51.3163	27.3024		48.9276	34.943		48.7546	38.1498		49.1341	42.3861		48.8404	47.9082
49.2847	8.63345		50.4755	12.4656		50.5952	21.2323		51.401	27.5124		49.0214	35.1112		48.8873	38.6148		49.2438	42.607		48.9292	48.0734
49.3994	9.2397		50.5682	12.6767		50.7388	20.2802		51.4918	27.3312		49.1301	35.4485		48.971	38.4219		49.3316	42.6208		49.0359	48.2551
49.5161	9.05202		50.7039	12.7304		50.8226	21.1404		51.6255	27.8634		49.2219	35.3626		49.0548	38.5301		49.4433	42.7146		49.1466	47.8866
49.5999	8.42612		50.7877	12.3987		50.9074	21.0516		51.7092	27.4844		49.3306	35.555		49.1545	38.2208		49.532	42.6083		49.2353	47.7459
49.6886	8.81041		50.8754	12.269		51.0041	20.3215		51.794	27.0245		49.4213	35.2781		49.2623	38.6464		49.6407	42.1073		49.3451	48.2394
49.7973	8.31743		50.9682	11.953		51.1397	20.8145		51.8877	27.3681		49.5101	35.3312		49.355	37.7203		49.7355	42.3638		49.4358	48.0966
49.8851	9.18769		51.1038	12.3487		51.2235	20.7337		52.0234	27.5713		49.6228	34.9226		49.4657	38.4049		49.8482	42.9496		49.548	47.9791
49.9958	8.40079		51.1906	12.611		51.3133	20.8347		52.1072	28.0074		49.7709	35.6304		49.5555	37.8319		49.9349	42.6043		49.6358	47.6693
50.1305	8.84977		51.3322	12.3695		51.401	20.6078		52.1959	27.4722		49.8547	35.0524		49.6442	38.3319		50.0227	42.9251		49.7625	47.8394
50.2172	8.32099		51.4679	12.8912		51.4888	20.7499		52.2887	27.3899		49.9385	35.3654		49.7549	37.8604		50.1374	42.4868		49.8492	47.6516
50.3139	9.09357		51.5696	12.477		51.5955	20.7536		52.4213	27.3272		50.0262	35.3145		49.8457	37.9513		50.2272	42.5765		49.9659	48.052
50.3977	8.69767		51.7042	12.2057		51.7351	21.2466		52.5061	27.1612		50.1389	35.3279		49.9554	38.0359		50.3349	42.3645		50.0497	48.2634
50.4825	8.52681		51.788	12.62		51.8189	20.7418		52.6497	27.8802		50.2227	35.0339		50.0442	38.5009		50.4645	42.3886		50.1335	47.7927
50.5942	8.72795		51.8718	12.0904		51.9027	20.6029		52.7345	27.0792		50.3085	35.74		50.1549	38.0814		50.5523	42.7954		50.2352	48.0315
50.685	8.76531		51.9685	12.6273		51.9954	20.5659		52.8233	28.012		50.4252	35.3254		50.2626	38.196		50.6401	42.3361		50.3275	47.9076
50.7987	8.83352		52.1041	12.269		52.1381	20.9198		52.921	27.4236		50.5309	35.1237		50.3573	37.8939		50.7358	42.2976		50.4362	47.9913
50.9358	8.3656		52.1879	12.1634		52.2378	20.1197		53.0895	27.3666		50.6226	35.3909		50.4491	38.1808		50.8435	42.5136		50.5698	48.0741
51.0236	8.88685		52.2717	11.8247		52.3266	21.0257		53.2232	27.7789		50.7124	35.328		50.5558	38.1664		50.9353	42.5451		50.6556	47.8754
51.1083	8.67299		52.3704	12.1396		52.4213	20.6317		53.3079	27.0649		50.8241	34.9723		50.6456	37.9034		51.023	42.6399		50.7433	47.5256
51.2011	8.83642		52.4592	12.0618		52.5958	21.0959		53.4406	27.1522		50.9129	35.3314		50.7572	38.0279		51.1357	42.5777		50.8391	48.2096
51.3357	8.47841		52.5719	12.3762		52.7484	20.8896		53.5244	27.2412		51.0226	34.9918		50.847	38.3609		51.2873	42.5191		50.9488	48.1492
51.4245	8.9037		52.7145	12.4017		52.8322	20.6278		53.6082	27.1222		51.1133	35.3919		50.9567	37.9954		51.3711	42.6539		51.0366	47.7075
51.5083	8.9588		52.7993	12.225		52.916	20.6909		53.6919	26.8363		51.223	35.5032		51.0894	38.1145		51.4559	42.1038		51.1473	48.322
51.597	8.84609		52.8841	12.2223		53.0008	20.9371		53.7767	26.4403		51.3118	35.3543		51.1801	37.9684		51.5456	42.0534		51.239	47.8211
51.7307	8.45804		52.9738	12.0634		53.1424	21.072		53.8894	26.8713		51.4265	35.7477		51.2679	38.2595		51.6873	42.3202		51.3527	48.0966
51.8154	8.78018		53.1125	12.1861		53.2302	21.0531		54.037	26.8881		51.5641	35.6224		51.3576	38.2235		51.771	41.9401		51.4365	47.9489
51.9032	8.81143		53.1972	12.2004		53.3149	20.8143		54.1208	27.1161		51.6479	35.1955		51.4474	37.9035		51.8548	41.955		51.5263	47.0551
51.996	8.64686		53.281	12.0237		53.3987	20.2924		54.2045	26.9981		51.7317	35.3065		51.5591	37.624		51.9446	42.3516		51.6398	47.2486
52.1296	8.97481		53.3738	12.1308		53.5413	20.7053		54.2933	26.527		51.8244	35.7236		51.6479	37.836		52.0862	42.3394		51.7741	47.6144
52.2164	8.58403		53.5074	11.9815		53.6251	20.4155		54.428	27.0412		51.9631	35.5473		51.7596	38.0245		52.17	42.7132		51.8579	47.6227
52.3051	8.65231		53.5912	11.7889		53.7089	20.5337		54.5117	26.7383		52.0468	35.2704		51.9052	38.0152		52.2547	41.9011		51.9417	47.0941
52.3969	8.54071		53.6789	12.2721		53.8026	20.2727		54.6085	27.4048		52.1306	35.6654		51.992	37.8003		52.338	42.278		52.0385	47.6981
52.5076	9.02481		53.7707	12.0952		53.9393	20.6507		54.6992	26.8646		52.2223	35.0065		52.0777	38.0683		52.4218	42.0439		52.1801	47.6006
52.6003	8.72725		53.9043	12.485		54.023	20.2209		54.8329	26.9819		52.3301	35.8578		52.1655	38.2514		52.5365	42.3166		52.2648	47.037
52.733	8.49516		53.9901	12.1702		54.1078	20.3461		54.9166	27.0129		52.4258	35.395		52.2742	38.5609		52.6262	42.2153		52.3486	47.1634
52.8178	8.2673		54.1367	12.6906		54.1976	20.3451		55.0004	27.534		52.5694	35.6518		52.359	38.479		52.736	42.4122		52.4364	46.8366
52.9015	9.1254		54.2205	11.8849		54.3312	20.8382		55.0892	27.3758		52.6532	35.3238		52.4467	38.1121		52.8427	42.2362		52.5261	47.1808
52.9973	8.38395		54.3053	12.5013		54.415	20.4834		55.2228	27.2971		52.737	35.5328		52.5604	38.4855		52.9374	42.3127		52.6398	47.3562
53.0861	8.39824		54.402	12.0932		54.5027	20.0195		55.3066	26.7791		52.8247	35.5229		52.6492	38.2065		53.0252	42.4614		52.7525	47.3067
53.1968	9.02134		54.5366	12.0699		54.5975	20.6764		55.3914	27.3081		52.9344	35.3503		52.7579	38.3651		53.1379	41.5273		52.8413	47.5979
53.2865	9.20966		54.6204	12.3633		54.7311	20.6615		55.4891	26.7327		53.0232	35.2354		52.9115	38.2697		53.2705	42.3303		52.9251	47.2083
53.3992	8.64184		54.7042	12.5056		54.8159	20.2547		55.6218	27.288		53.1309	35.3637		52.9983	37.9897		53.3543	42.7482		53.0358	47.5458
53.5099	8.63494		54.789	11.9589		54.9545	20.5997		55.7145	27.1937		53.2267	35.0479		53.1578	38.2931		53.4381	42.3191		53.1495	46.9703
53.5987	8.87922		54.8727	12.2453		55.0383	20.0358		55.8501	27.0719		53.3144	35.0769		53.3054	38.2898		53.5378	42.5344		53.2383	47.5565
53.7363	8.42232		54.9725	12.2471		55.1321	20.2778		55.9349	26.9309		53.4251	34.3973		53.3892	38.7619		53.6266	41.9761		53.323	47.3228
53.8201	8.46642		55.1151	12.6026		55.2258	20.3518		56.0207	27.4248		53.5558	34.1209		53.473	37.9041		53.7373	42.186		53.4357	47.6203
53.9039	9.23753		55.2128	12.4945		55.3634	20.2268		56.1095	27.0577		53.6406	33.538		53.5608	38.0981		53.845	42.436		53.5703	47.8121
53.9986	8.95803		55.2976	12.4108		55.4472	20.11		56.1932	26.8577		53.7253	33.458		53.7044	38.4129		53.9378	42.0515		53.6601	47.2723
54.1322	8.48298		55.3864	12.501		55.531	20.4541		56.29	27.2293		53.8251	34.1762		53.7882	37.955		54.0524	42.2493		53.7439	47.2407
54.216	8.83309		55.4701	12.4113		55.6148	19.9883		56.4276	26.8965		53.9148	33.4503		53.8719	37.9871		54.1392	42.5		53.8366	47.2258
54.3038	8.99834		55.5739	11.686		55.6985	20.4845		56.5114	27.1415		54.0265	33.7287		53.9647	37.9691		54.2469	42.485		53.9274	47.2339
54.4005	8.43592		55.6626	12.2892		55.7973	20.1814		56.5952	26.7345		54.1562	33.8223		54.0724	38.2386		54.3517	42.0071		54.0391	47.4964
54.5142	8.87813		55.7723	11.8808		55.9389	20.4093		56.6899	27.0992		54.2449	33.3324		54.1602	38.2707		54.4603	42.4241		54.1528	47.6029
54.6	8.67431		55.907	12.3455		56.0227	19.9685		56.8345	27.1771		54.3517	33.1667		54.2689	38.0122		54.5441	42.213		54.2376	47.5432
54.7486	9.03681		55.9918	11.8218		56.1065	20.2046		56.9193	27.0521		54.4354	33.5657		54.3606	38.1212		54.6279	42.1359		54.3263	47.1534
54.8324	8.65291		56.0755	12.3051		56.1982	20.0286		57.0091	27.1929		54.5192	33.4918		54.4683	38.2118		54.7406	41.9467		54.44	46.9459
54.9191	9.05513		56.1723	12.2561		56.3408	20.2156		57.0988	26.8147		54.6259	33.5561		54.5601	38.1797		54.8274	42.4694		54.5742	47.2947
55.0079	8.97842		56.3069	12.2688		56.4246	19.5957		57.2384	27.1678		54.7566	33.4247		54.7057	37.8995		54.9401	42.0553		54.6579	47.194
55.1545	9.02385		56.3907	11.8962		56.5084	20.2539		57.3222	26.8588		54.8443	33.0617		54.7905	38.0256		55.0288	42.749		54.7417	46.9954
55.2393	9.07899		56.4744	12.1075		56.6031	20.5069		57.406	26.9018		54.9281	33.4038		54.8742	38.3527		55.1395	42.0358		54.8385	47.3044
55.3271	8.88624		56.5742	12.4403		56.7408	20.3989		57.4978	27.0206		55.0258	32.85		54.962	38.5587		55.2472	42.2568		54.9721	47.0632
55.4198	9.39867		56.7088	12.7001		56.8245	20.1541		57.6314	27.4259		55.1366	33.3143		55.0717	38.2323		55.34	41.5714		55.0599	46.8055
55.5564	9.03273		56.8016	11.8301		56.9153	19.9551		57.7162	26.8378		55.2253	33.4774		55.1615	38.2012		55.4527	41.8502		55.1436	47.3348
55.6402	9.49783		56.9402	12.2607		57.0061	19.6191		57.8059	27.3267		55.337	32.7558		55.2692	37.8398		55.5385	42.275		55.2354	47.002
55.73	9.13716		57.024	12.6221		57.1566	20.3088		57.8907	26.7977		55.4258	32.7109		55.3689	37.7006		55.6262	42.3977		55.3461	46.9525
55.8187	9.01845		57.1078	12.0824		57.2434	20.1339		58.0243	26.9379		55.5325	33.7482		55.4776	38.3742		55.7399	41.8575		55.4389	46.9556
55.9025	9.02355		57.2065	12.5073		57.399	20.3676		58.1081	26.992		55.6262	33.0724		55.5644	38.0772		55.8716	41.8346		55.5525	47.189
56.0032	8.80128		57.373	12.317		57.5316	20.0517		58.1919	26.256		55.7609	33.437		55.6492	37.9073		55.9554	42.5555		55.6413	46.9312
56.093	9.0006		57.5077	12.2587		57.6174	20.1018		58.2906	27.1885		55.8447	33.375		55.7609	37.9908		56.0391	42.0254		55.7251	47.0326
56.2017	8.68763		57.5915	12.1581		57.758	20.4398		58.4233	26.7268		55.9284	32.9781		55.8486	37.8499		56.1399	42.0616		55.8358	46.7991
56.3364	8.85362		57.6752	12.2714		57.8418	19.8819		58.518	27.2665		56.0262	33.1233		55.9613	38.3743		56.2725	41.8427		55.9285	46.8073
56.4321	8.42316		57.774	11.7765		57.9256	20.0661		58.6546	27.2171		56.1329	33.6846		56.1069	37.7471		56.3573	42.5326		56.0393	47.4338
56.5667	8.95615		57.9146	11.7306		58.0303	20.2669		58.7394	27.0985		56.2256	32.9637		56.1907	37.8252		56.444	42.1773		56.147	47.0554
56.6505	8.84825		58.0024	12.2676		58.2009	20.2802		58.8272	26.7548		56.3334	33.364		56.2745	37.8363		56.5398	42.2788		56.2397	47.0115
56.7343	8.87536		58.1749	12.4587		58.3365	20.1902		58.9149	26.6761		56.4261	32.9032		56.3633	37.9593		56.6465	42.2688		56.3474	47.0081
56.824	8.98168		58.3205	12.4018		58.4312	19.9811		59.0546	27.2089		56.5318	33.0545		56.5049	38.0151		56.7403	41.9993		56.4362	47.0874
56.9597	8.7847		58.4043	12.3599		58.5659	20.3932		59.1384	27.3524		56.6266	33.0097		56.5887	38.4523		56.8809	42.0921		56.5479	46.8518
57.0485	9.26199		58.4891	12.2279		58.6546	20.3273		59.2231	26.7778		56.7383	32.779		56.6734	37.9774		56.9646	42.262		56.6386	46.883
57.1322	7.67009		58.5848	12.228		58.7384	19.8515		59.3069	26.9712		56.828	33.0291		56.7652	38.1713		57.0484	41.7339		56.7274	46.8452
57.216	6.1812		58.7204	12.4931		58.8222	20.0467		59.3957	27.5235		56.9158	32.7292		56.8529	38.0773		57.1402	41.9305		56.8391	46.8077
57.2998	5.5483		58.8042	11.9791		58.906	20.0748		59.4924	27.1106		57.0275	32.6966		56.9617	37.6879		57.2289	42.0502		56.9817	46.8553
57.4025	4.7611		58.888	12.0662		59.0027	20.2227		59.652	26.9147		57.1472	32.5361		57.0983	38.0949		57.3396	42.184		57.0655	46.7956
57.5222	3.89854		58.9778	11.8522		59.1473	20.0386		59.7407	27.178		57.231	32.9811		57.1821	37.96		57.4464	42.4691		57.1493	47.065
57.606	3.86664		59.1134	11.8913		59.2311	19.9278		59.8245	27.4705		57.3147	33.3881		57.2668	37.7561		57.5401	42.3046		57.242	46.8471
57.7396	3.05159		59.1982	12.5274		59.3149	19.7231		59.9223	26.7325		57.4284	32.7245		57.3626	37.9629		57.6468	42.2316		57.3826	46.7607
57.8334	2.86506		59.3737	12.1825		59.4116	20.3571		60.0579	26.8154		57.5351	32.8698		57.4524	38.4459		57.7396	42.3432		57.4664	47.0021
57.968	3.17105		59.4625	11.8865		59.5472	20.1014		60.1457	26.8937		57.6289	33.102		57.562	37.7965		57.8283	42.3399		57.5512	47.1954
58.0518	2.22615		59.5742	12.2056		59.631	19.7457		60.2903	26.3223		57.7356	32.9473		57.6688	38.1871		57.939	41.5607		57.642	47.0706
58.1355	2.43725		59.6639	12.3676		59.7148	20.104		60.4239	27.1853		57.8284	33.5784		57.7615	38.387		58.0268	41.9965		57.7826	46.7382
58.2293	2.27872		59.7736	11.1127		59.8036	20.1991		60.5077	26.9687		57.9351	32.8857		57.8722	38.4935		58.1405	41.8363		57.8664	46.8166
58.3629	2.19567		59.8624	12.4188		59.8873	19.9444		60.5915	27.2612		58.0298	33.1309		57.962	38.3815		58.2911	41.9357		57.9501	47.4319
58.4477	2.09481		59.9741	11.3738		60.002	20.2361		60.6922	26.9281		58.1425	32.9463		58.0687	38.1021		58.3749	42.0776		58.0379	46.9442
58.5315	1.82192		60.0629	12.2749		60.1516	20.2571		60.8248	26.9661		58.2283	33.0633		58.1654	38.1399		58.4597	41.9404		58.1466	47.1938
58.6153	1.56502		60.1726	12.193		60.2354	19.7864		60.9086	26.8075		58.3669	33.035		58.2542	37.785		58.5534	42.0119		58.2364	46.562
58.7499	2.09501		60.3092	12.0481		60.3192	20.5187		60.9924	26.7		58.4627	32.3612		58.3619	37.9965		58.6611	41.9339		58.3271	46.9051
58.8367	1.75722		60.394	12.1711		60.4049	20.0139		61.0921	27.344		58.5943	33.0838		58.4507	38.3475		58.7459	41.6118		58.4378	47.3937
58.9204	1.44232		60.5306	11.7952		60.5486	19.89		61.2248	27.1949		58.6791	32.9059		58.5614	37.7441		58.8297	41.9896		58.5465	46.6793
59.0052	1.68246		60.6144	12.0143		60.6324	20.4833		61.3215	27.187		58.7629	33.2369		58.695	38.1691		58.9414	41.5465		58.6423	46.9533
59.1568	1.19708		60.6982	12.3373		60.7211	20.0545		61.4552	26.8759		58.8486	33.238		58.7808	38.2191		59.0301	41.8902		58.75	47.0489
59.2506	0.92855		60.7879	12.0264		60.8169	19.9296		61.5389	26.9614		58.9873	33.2227		58.8696	38.2042		59.1408	41.8861		58.8358	47.4562
59.3403	1.05387		60.8717	12.0204		60.9535	20.3558		61.6237	26.9348		59.071	33.2477		58.9613	37.8161		59.281	42.3099		58.9455	46.9728
59.4241	0.83198		60.9744	11.7955		61.0373	19.8631		61.7115	26.7472		59.1618	32.8138		59.069	38.5647		59.3647	41.9357		59.0402	46.8368
59.5079	1.08808		61.129	12.7436		61.121	19.8264		61.7953	27.0336		59.2456	32.8038		59.1618	38.3836		59.4485	42.1696		59.1479	47.1984
59.6046	1.12666		61.2178	12.1016		61.2088	20.1426		61.893	28.0826		59.3333	33.1059		59.3004	38.0225		59.5413	42.2122		59.2357	46.8897
59.7403	1.42769		61.3025	12.0037		61.3434	20.0529		62.0386	28.3672		59.4321	32.5981		59.3842	37.9686		59.63	42.6709		59.3653	47.4686
59.839	0.58734		61.3983	13.1017		61.4312	20.3221		62.1224	28.3067		59.5438	32.9225		59.4689	38.2667		59.7407	42.9838		59.4501	46.876
59.9317	0.67778		61.5379	14.6498		61.515	19.9864		62.2062	28.5011		59.6305	33.1026		59.5627	37.9866		59.8474	43.0388		59.5339	46.7523
60.0155	1.33788		61.6217	15.3039		61.6037	20.5276		62.2929	28.3305		59.7183	32.6647		59.6953	37.8807		59.9412	42.8563		59.6396	46.911
60.0993	0.91498		61.7084	15.4079		61.7394	19.8598		62.4405	29.06		59.832	32.944		59.7801	38.1388		60.0479	43.0724		59.7523	47.0345
60.205	1.1959		61.7952	15.992		61.8291	19.962		62.5243	28.9374		59.9198	33.4131		59.8639	38.5989		60.1606	43.1952		59.8371	46.5928
60.3526	0.88937		61.9319	16.5581		61.9648	20.1953		62.6081	28.6449		60.0325	33.0275		59.9626	39.0307		60.2444	43.053		59.9258	47.1271
60.4364	1.14647		62.0206	16.0381		62.0496	20.7255		62.6988	29.1961		60.1432	32.9419		60.0703	39.0863		60.3401	43.4085		60.0376	47.1986
60.5202	0.95857		62.1762	16.7132		62.1443	21.5396		62.8395	29.3539		60.2339	32.995		60.1631	38.8582		60.4468	43.5595		60.1612	47.1017
60.6139	0.61404		62.3128	16.6153		62.2371	22.1847		62.9262	29.5652		60.3416	33.2683		60.3087	39.1379		60.5406	42.904		60.245	46.8971
60.7535	1.32521		62.4026	16.3254		62.4036	22.6843		63.01	29.1297		60.4314	33.1544		60.3985	39.2639		60.6294	43.5247		60.3288	47.1835
60.8383	1.05735		62.5402	17.1584		62.5402	23.3456		63.1048	29.8258		60.5381	32.7147		60.4822	39.32		60.742	43.3525		60.4395	47.1
60.9291	0.75972		62.624	17.1705		62.624	23.1189		63.2404	30.0887		60.6319	32.7569		60.567	39.0981		60.8308	43.3372		60.5731	47.1358
61.0218	0.51515		62.7078	16.9516		62.7607	23.5091		63.3242	29.5312		60.7376	32.7302		60.6747	39.1757		60.9415	43.2991		60.6569	46.4572
61.1575	0.62517		62.8055	17.3486		62.8464	23.8774		63.4937	29.612		60.8313	33.1363		60.7645	39.1037		61.0612	43.4967		60.7407	47.2176
61.2412	0.86428		62.9392	17.1407		63.004	23.8562		63.6273	30.0589		60.944	32.8067		60.8722	39.5123		61.1569	43.7131		60.8354	47.2426
61.325	-0.05762		63.0229	16.9847		63.1396	23.6914		63.7141	29.6113		61.0318	32.9588		60.965	39.6332		61.2647	43.7611		60.9461	46.8121
61.4128	0.55263		63.1077	17.0598		63.2294	24.5166		63.8567	30.081		61.1195	33.0589		61.0727	39.9238		61.3564	43.5957		61.0359	46.7743
61.5484	0.84565		63.1915	17.8749		63.365	24.3808		63.9405	29.8524		61.2303	32.7762		61.1644	39.0437		61.4651	43.6087		61.1526	46.9847
61.6322	0.46076		63.3291	17.3789		63.4488	24.2731		64.0243	29.6919		61.319	33.0083		61.2731	39.3063		61.5489	43.3855		61.2383	47.033
61.716	0.74786		63.4149	17.541		63.5326	24.4684		64.122	30.0659		61.4317	32.7897		61.3639	39.0803		61.6347	43.6084		61.373	47.7807
61.8057	0.49018		63.5376	17.5361		63.6283	24.5605		64.2557	30.2868		61.5634	32.6073		61.4716	39.8169		61.7444	43.7543		61.4657	47.1888
61.8955	0.69751		63.6213	17.9401		63.764	24.4187		64.3394	29.8163		61.6491	33.2384		61.5643	39.9198		61.8321	43.687		61.6014	47.0576
62.0062	0.36661		63.7051	17.7602		63.8477	24.14		64.4242	30.0447		61.7379	33.2105		61.678	39.7542		61.9438	43.6079		61.6851	47.06
62.1468	0.26782		63.7909	18.3152		63.9325	24.7623		64.509	29.9911		61.8327	33.5646		61.7648	39.2553		62.0815	43.7477		61.7699	47.1443
62.2306	-0.16208		63.9355	17.9513		64.0183	24.1316		64.6436	30.044		61.9394	32.9639		61.8566	39.6062		62.1652	43.6456		61.8577	47.3446
62.3154	0.00206		64.0223	17.7674		64.1569	25.0807		64.7274	30.0945		62.0321	32.9711		61.9653	39.3668		62.25	43.7295		61.9664	47.5772
62.4081	0.34049		64.107	17.8534		64.2407	25.143		64.8112	30.075		62.1388	32.8044		62.074	39.5034		62.3438	43.882		62.0502	47.4075
62.5467	0.13763		64.2048	17.8885		64.4068	24.4817		64.8979	29.7083		62.2326	33.0656		62.1637	39.5594		62.4575	43.9128		62.1339	47.2139
62.6355	0.37792		64.3384	17.9916		64.5414	25.0219		64.9817	29.8718		62.3218	33.0617		62.2525	39.8924		62.5512	43.7243		62.2402	46.5806
62.7193	0.37602		64.4222	17.4836		64.6312	24.9261		65.0964	29.9153		62.4325	33.033		62.3632	39.6179		62.6859	43.3433		62.3668	47.1016
62.8051	0.34919		64.506	17.9977		64.7658	25.0974		65.249	30.3727		62.5662	33.0817		62.4969	39.3899		62.7786	43.8718		62.4556	47.0239
62.9407	0.40122		64.5907	17.5877		64.8496	24.9977		65.3328	30.3921		62.66	33.0018		62.5806	39.259		62.9113	44.1849		62.5693	46.9053
63.0245	0.47932		64.7264	17.7908		64.9343	25.036		65.4166	30.5526		62.7497	32.9389		62.6644	39.5761		62.995	43.9678		62.6551	47.3586
63.1082	-0.16458		64.8131	17.7269		65.0361	24.6359		65.5103	30.1807		62.8335	33.2639		62.7641	40.0999		63.0788	43.7097		62.7438	46.9118
63.208	0.57312		64.9059	18.2399		65.1468	25.0327		65.6479	30.2975		62.9173	33.247		62.8958	39.9879		63.1636	43.5905		62.8366	46.8049
63.3586	0.8377		64.9897	18.114		65.2306	24.897		65.7327	30.422		63.0329	33.0054		62.9806	39.615		63.2723	43.7085		62.9742	47.1996
63.4543	0.13124		65.0734	18.276		65.3143	25.3002		65.8165	30.0604		63.1397	33.7007		63.0693	39.9771		63.3561	43.6923		63.061	47.2999
63.6089	0.40797		65.1772	17.7261		65.4081	25.1083		65.9093	30.9246		63.2334	33.1228		63.1641	39.3979		63.4398	44.5462		63.1458	46.7722
63.6997	0.27233		65.3228	18.1262		65.5427	24.9716		65.993	30.356		63.3431	33.2292		63.2718	40.1055		63.5446	43.5183		63.2395	47.3293
63.8104	0.65843		65.4066	17.8252		65.6315	25.0858		66.0968	30.6539		63.4339	32.9923		63.3645	39.7274		63.6343	44.018		63.3472	47.1579
63.9719	0.08541		65.5771	18.3344		65.7156	24.7781		66.2374	30.4126		63.5336	32.9205		63.4543	39.5174		63.745	43.8639		63.439	46.9761
64.0557	0.09951		65.6669	18.5014		65.807	25.2782		66.3221	30.0581		63.6353	32.8178		63.565	39.48		63.8368	44.0115		63.5786	46.5267
64.1405	0.19565		65.7756	18.1435		65.9407	24.8265		66.4558	30.203		63.7271	32.8819		63.7116	40.1827		63.9445	43.3495		63.6624	46.6681
64.2243	0.19376		65.9132	17.7456		66.0314	25.1237		66.5426	30.2414		63.8348	33.2122		63.7964	39.8118		64.0343	43.6511		63.7462	46.9434
64.308	-0.03414		65.998	18.0166		66.168	25.1449		66.6961	30.2197		63.9425	33.2956		63.8841	39.9298		64.1459	43.746		63.8399	47.0675
64.4128	0.50174		66.1356	18.2707		66.2518	25.3052		66.8308	30.4646		64.0333	33.1467		63.9679	39.6389		64.2377	43.6096		63.9307	47.1056
64.5314	0.30313		66.2204	17.7157		66.3356	25.9505		66.9268	30.9277		64.1759	33.0724		64.0517	39.6611		64.3464	43.5305		64.0404	46.8142
64.6162	0.43427		66.378	18.8148		66.4613	25.277		67.0961	30.5595		64.2636	33.3455		64.1634	39.3695		64.4362	43.7752		64.174	47.398
64.704	0.18352		66.4667	18.6399		66.549	25.1882		67.2317	30.0694		64.3474	32.6745		64.2711	39.8761		64.5449	43.9502		64.2678	47.0031
64.8087	0.2964		66.5754	18.023		66.6328	25.3315		67.3205	30.7907		64.4362	33.1156		64.3639	40.2661		64.6536	43.9571		64.4024	47.2169
64.9005	-0.0062		66.722	18.3871		66.7166	24.7518		67.4551	30.4786		64.5758	32.7073		64.4785	39.9685		64.7453	44.0877		64.4862	46.5853
65.0092	0.15383		66.8058	18.4911		66.8103	25.4029		67.5399	30.667		64.6596	32.7554		64.5633	40.0356		64.8361	44.1013		64.5729	47.1035
65.1039	-0.10266		66.8896	18.2652		66.946	24.9781		67.6965	30.7263		64.7434	32.8084		64.6521	39.5896		64.9448	43.9933		64.6582	46.6149
65.2096	-0.35275		66.9873	18.0582		67.0307	25.2994		67.8311	30.9592		64.8351	32.9825		64.7628	39.3391		65.0775	43.7054		64.7998	46.6844
65.3054	0.3728		67.124	18.3003		67.2083	25.0248		67.9159	30.4366		64.9438	33.0469		64.8525	39.5261		65.1612	43.6672		64.8836	46.7118
65.4091	0.19764		67.2117	18.1504		67.3459	25.449		68.0974	30.9341		65.0356	33.32		64.9633	39.3056		65.2455	43.7911		65.0392	47.1449
65.5248	0.05692		67.2955	18.3124		67.4337	25.1292		68.232	30.769		65.1373	33.3212		65.0969	39.9726		65.3452	43.5164		65.1599	47.2402
65.6115	0.26914		67.3873	18.2545		67.5703	25.6654		68.3258	30.2622		65.1652	33.1196		65.1807	39.7868		65.4779	43.4415		65.2446	46.7065
65.7482	0.3142		67.471	17.9425		67.6541	25.2527		68.4614	30.518					65.2655	39.5179		65.5707	43.704		65.3594	47.1239
65.8329	-0.32966		67.5778	17.9826		67.7388	25.482		68.5452	30.4985					65.3632	39.9377		65.7043	43.5431		65.4431	47.0223
65.9227	0.56366		67.7204	17.9717		67.8336	25.3531		68.629	30.7329					65.4719	39.9582		65.7881	43.1069		65.5269	47.0847
66.0095	-0.06412		67.8051	18.0987		67.9692	25.4363		68.7167	30.8793					65.5657	39.7371		65.8728	43.9308		65.6416	47.0051
66.1471	0.33997		67.8889	18.0278		68.054	25.3306		68.8534	30.4431					65.6544	40.1451		65.9566	44.4467		65.7752	46.4289
66.2409	0.11145		67.9767	18.4108		68.1448	25.4848		68.9411	30.9185					65.7661	39.9806		66.0404	43.8835		65.86	46.5482
66.3386	0.64107		68.1313	18.0979		68.2315	25.171		69.0259	30.6569					65.9127	39.6544		66.1451	43.6257		65.9438	46.7306
66.4234	-0.1638		68.2171	18.128		68.3672	25.2263		69.1097	31.2553					65.9965	39.6925		66.2369	43.9682		66.0415	46.5485
66.5071	-0.31669		68.3766	18.5031		68.4539	25.0515		69.1935	30.3978					66.0803	39.9786		66.3446	44.2932		66.1492	46.8802
66.6119	0.24219		68.4664	18.1972		68.5377	25.4018		69.2972	30.1226					66.165	40.0917		66.4862	43.815		66.242	47.0503
66.7485	0.35125		68.5781	18.3702		68.6225	25.7921		69.4418	30.7832					66.3087	39.9565		66.571	43.9558		66.3307	46.7005
66.8323	0.34835		68.6678	18.6303		68.7063	25.4164		69.5256	30.2547					66.3944	39.7816		66.6597	43.6695		66.4424	47.003
66.9161	0.04645		68.7766	18.1453		68.812	25.3162		69.6094	30.0672					66.4792	39.7917		66.7455	43.4293		66.5512	46.9486
67.0118	0.194		68.9122	18.2894		68.9526	25.4224		69.6991	30.6144					66.571	39.7776		66.8562	43.4252		66.6419	46.8357
67.1016	0.61832		68.996	18.2735		69.0374	25.8596		69.8387	30.7312					66.7126	39.6814		66.946	43.8439		66.7576	46.7861
67.2133	0.28046		69.0807	18.6085		69.2119	25.4111		69.9225	30.2716					66.7994	40.1075		67.0347	43.7076		66.8414	46.7135
67.3629	0.084		69.1765	18.3886		69.3486	25.4603		70.0063	30.1411					66.8841	40.3546		67.1464	43.8074		66.9301	47.2197
67.4476	-0.29286		69.2662	18.4807		69.4353	25.4186		70.127	30.2474					66.9679	39.8027		67.2372	43.7971		67.0418	46.7362
67.5364	0.04543		69.3769	18.5667		69.5191	25.6879		70.2107	30.1929					67.0517	40.0498		67.3459	44.209		67.1516	47.0688
67.6315	-0.18905		69.5225	18.2088		69.6128	24.872		70.3035	30.4491					67.1664	39.6553		67.4785	43.9041		67.2413	46.915
67.7678	0.175		69.6073	18.2089		69.7475	25.7182		70.4441	30.5038					67.2571	39.4902		67.5623	44.035		67.3311	47.1842
67.8516	-0.1979		69.6961	18.3249		69.8323	25.2145		70.5279	30.6122					67.3658	39.9028		67.6461	43.5928		67.4418	46.8677
67.9353	-0.1998		69.7898	18.383		69.916	25.5468		70.6117	30.7357					67.4735	39.6124		67.7458	44.1261		67.5315	47.4899
68.0301	0.34671		69.9285	18.5501		70.0138	25.2678		70.7024	30.6979					67.5663	39.5343		67.8555	43.7521		67.6422	46.2604
68.1647	0.1267		70.0132	18.4621		70.1564	25.5259		70.85	31.0525					67.6541	39.5843		67.9463	43.8587		67.7519	46.945
68.2485	-0.1362		70.097	18.6372		70.2501	25.135		70.9338	30.3679					67.7678	39.7958		68.037	43.8433		67.8417	46.6012
68.3323	-0.7111		70.1878	18.8912		70.4137	25.2477		71.0176	30.5444					67.9014	39.6888		68.1458	43.7703		67.9305	47.0144
68.416	0.24601		70.3234	18.6713		70.5483	25.617		71.1133	30.3564					67.9902	39.4788		68.2365	43.8189		68.0422	46.8609
68.4998	0.00111		70.4082	18.3944		70.6401	25.4581		71.251	30.5083					68.0999	39.4993		68.3482	44.0288		68.1838	46.6715
68.6135	-0.19768		70.4989	18.5454		70.7757	25.3793		71.3347	30.3557					68.1836	40.2215		68.439	43.8574		68.2795	46.2695
68.7631	0.15386		70.5887	18.6435		70.8625	25.5106		71.4185	30.1502					68.2674	39.8436		68.5467	43.6734		68.4421	46.9114
68.8469	-0.05104		70.6725	17.8695		71.0141	25.4445		71.5083	30.2694					68.3662	39.7244		68.6783	44.0455		68.5309	46.9036
68.9317	0.2881		70.7792	18.7076		71.1497	25.2688		71.6449	30.8843					68.4559	39.8144		68.7631	44.2443		68.6426	46.4251
69.0184	0.36032		70.9248	18.6787		71.2335	25.2321		71.7287	30.5218					68.5676	40.1599		68.8539	44.2		68.7513	47.2097
69.1581	0.47449		71.0116	18.0017		71.3173	25.0904		71.9032	30.8645					68.6823	39.9483		68.9466	44.0645		68.843	46.8888
69.2418	0.14259		71.1023	18.3088		71.413	25.0604		72.0418	30.6912					68.7671	39.8494		69.0573	43.9444		68.9318	47.156
69.3256	-0.09631		71.2021	18.7409		71.5487	25.1157		72.1296	30.7816					68.8548	39.5414		69.1481	43.502		69.0425	47.0386
69.4204	0.5942		71.3377	17.7879		71.6384	25.2118		72.2682	30.8123					68.9665	39.5669		69.2378	44.0247		69.1522	47.5371
69.559	0.21627		71.4215	18.251		71.779	25.343		72.354	30.9367					69.0563	40.2079		69.3485	43.8876		69.243	47.3663
69.6428	0.24393		71.5053	18.5511		71.8638	25.5663		72.4388	30.4762					69.166	39.3725		69.4921	44.5002		69.3507	47.2069
69.7265	0.1406		71.593	18.1181		72.0154	25.3662		72.5315	30.6944					69.2538	39.8075		69.5759	43.8381		69.4444	47.244
69.8133	0.48146		71.7297	18.1702		72.1521	25.3294		72.6662	30.9833					69.3675	39.2809		69.6597	43.985		69.587	47.4825
69.9489	0.16664		71.8154	18.1642		72.2368	25.4087		72.7499	30.3807					69.4772	40.2905		69.7565	43.5714		69.6718	47.6079
70.0337	-0.02963		71.981	18.2843		72.3814	25.2018		72.8337	31.0212					69.5669	39.8605		69.8652	44.1624		69.7556	47.6682
70.1175	0.12004		72.1196	18.0944		72.4652	25.554		72.9225	30.3755					69.6747	40.1361		69.9499	44.2242		69.8483	47.7003
70.2142	0.30558		72.2084	18.3605		72.549	24.9453		73.0611	30.7763					69.7684	39.781		70.0347	43.486		69.9929	47.3038
70.304	0.46165		72.3789	18.0546		72.6338	25.4346		73.1549	30.4734					69.8572	39.577		70.1554	44.0366		70.0777	47.3931
70.4137	0.42907		72.5145	18.2287		72.8133	25.257		73.3035	30.9249					69.9679	40.0765		70.2392	43.7964		70.1615	47.3955
70.5274	-0.36625		72.6113	18.1307		72.9489	25.5212		73.4391	30.8288					70.1155	39.8882		70.3499	43.1903		70.2553	47.1796
70.6142	-0.10038		72.7469	18.0198		73.0357	25.5585		73.5259	30.6531					70.1993	39.9503		70.4386	43.557		70.364	47.4072
70.7498	0.02979		72.8307	18.2119		73.1763	25.5096		73.6705	30.9317					70.283	39.7234		70.5503	43.3269		70.4487	47.5875
70.8406	0.04293		72.9145	17.7899		73.2641	25.0978		73.7563	30.1551					70.3688	40.2175		70.682	43.826		70.5395	47.2557
70.9253	0.25066		73.0032	18.524		73.3478	25.5871		73.9059	30.9886					70.4576	40.4925		70.7717	43.6716		70.6452	47.5714
71.0131	-0.1594		73.1379	18.1361		73.4446	24.8232		74.0455	30.5043					70.5683	40.496		70.8615	44.1873		70.734	47.2556
71.1537	-0.19089		73.2227	17.8941		73.5812	25.2174		74.1303	31.2358					70.675	39.5577		70.9503	43.942		70.8447	47.1601
71.2395	0.06191		73.3124	18.4772		73.665	25.1577		74.214	30.9442					70.7707	39.8625		71.039	43.6627		70.9584	47.5666
71.3293	0.32898		73.3972	18.0272		73.7488	25.481		74.3058	30.3394					70.8804	40.2191		71.1527	44.2235		71.0451	47.6388
71.414	0.03971		73.481	17.8933		73.8336	25.1783		74.4404	30.7873					70.9682	39.8761		71.2604	43.9545		71.1539	47.6185
71.5651	0.55993		73.5807	17.8883		73.9173	25.9626		74.5242	30.7438					71.057	39.8911		71.3502	44.3491		71.2466	47.4995
71.6489	-0.2094		73.7263	18.3094		74.0151	25.7306		74.608	30.8792					71.1697	39.9336		71.4589	44.4611		71.3563	47.5081
71.7367	0.79053		73.8121	18.0795		74.1627	25.7146		74.7067	31.2123					71.2584	39.9606		71.5507	43.9447		71.4461	47.8353
71.8314	2.24194		73.9018	18.3845		74.2464	25.2869		74.8414	30.9012					71.3691	39.9831		71.6594	44.0376		71.5827	47.3
71.9671	3.97811		73.9956	18.4586		74.3302	25.5382		74.9301	30.9225					71.4609	39.841		71.7481	43.7283		71.6665	47.8514
72.0508	4.61877		74.1342	18.4657		74.418	25.2764		75.0757	30.663					71.5696	39.6706		71.8598	43.9612		71.7502	47.9408
72.1356	5.39351		74.219	18.1307		74.5596	25.7015		75.1605	30.3655					71.6583	40.1376		71.9486	44.1189		71.846	47.2788
72.2294	5.97085		74.3028	18.4778		74.6484	25.2827		75.2443	30.8139					71.7681	39.8972		72.0383	43.7925		71.9567	47.9063
72.365	6.29502		74.3905	18.5288		74.7331	25.836		75.339	31.256					71.8778	39.9067		72.1491	43.9094		72.0475	47.5565
72.4488	6.17168		74.5292	18.5229		74.8309	25.245		75.4737	30.8529					71.9695	39.7717		72.2647	44.2011		72.1572	47.604
72.5325	6.88835		74.6199	18.871		74.9655	25.3633		75.5614	30.6773					72.0583	40.0817		72.3545	44.1508		72.2469	47.4272
72.6193	6.44322		74.7087	18.3741		75.0493	25.0376		75.6452	30.9177					72.169	39.6912		72.4383	44.3377		72.3636	47.8236
72.7579	6.94459		74.7925	18.4261		75.1341	25.5689		75.736	31.17					72.2578	40.1982		72.5517	44.1085		72.4484	47.4109
72.8467	6.76559		74.9301	18.8012		75.2218	25.3471		75.8726	31.1308					72.3695	39.8097		72.6856	43.5885		72.5391	47.2461
72.9305	7.59226		75.0258	18.4902		75.3734	25.257		75.9584	30.7762					72.4592	39.7777		72.7704	43.7013		72.6469	48.2247
73.0162	6.85906		75.1236	18.8203		75.4622	25.3472		76.11	30.8346					72.5689	39.5792		72.8542	44.3742		72.7625	47.8291
73.1668	7.21424		75.2083	18.7504		75.6168	25.2581		76.2456	31.1545					72.6577	39.7502		72.9499	43.8457		72.8473	47.5544
73.2656	7.79392		75.347	18.3984		75.7534	25.7873		76.3374	30.9717					72.7694	39.8047		73.0815	43.5398		72.957	47.182
73.3553	7.79399		75.4896	18.9405		75.8482	24.9884		76.474	30.6906					72.8621	40.0067		73.1703	43.7275		73.0478	47.6871
73.4391	7.60766		75.5803	18.6466		75.9848	25.2166		76.5578	30.775					72.9688	39.6803		73.2541	43.7644		73.1575	47.8447
73.5528	7.91634		75.72	18.3807		76.0835	25.3936		76.6425	30.7844					73.0756	39.8969		73.3488	43.9168		73.2472	47.5019
73.6446	8.24155		75.8047	18.3457		76.2262	25.8757		76.7363	31.0526					73.1683	39.8548		73.4565	44.2308		73.335	47.5211
73.7343	7.64062		75.9404	18.2068		76.3159	25.1568		76.8729	31.0434					73.278	40.4183		73.5513	44.0483		73.4467	48.1886
73.8181	7.91728		76.0262	18.1099		76.4166	24.9018		76.9577	30.9179					73.3688	39.8853		73.664	43.9691		73.5355	47.8499
73.9029	8.21802		76.1827	18.6		76.5722	24.9556		77.0465	31.3961					73.4765	39.8179		73.7498	43.9939		73.6482	47.7593
74.0146	7.95957		76.2725	18.155		76.656	24.9419		77.1362	30.8784					73.5712	39.7588		73.8395	44.1126		73.7399	47.5665
74.1502	7.88874		76.3842	18.3931		76.7398	25.6283		77.2729	30.7933					73.663	40.0917		73.9512	43.9234		73.8496	47.644
74.234	8.42641		76.5298	18.4332		76.8235	25.3605		77.3576	30.4037					73.7697	39.9333		74.041	44.3481		73.9394	47.5262
74.3178	7.72607		76.6146	18.2472		76.9741	25.5025		77.4414	30.6431					73.9083	39.5782		74.1517	43.819		74.0491	48.0778
74.4155	8.04468		76.785	18.2473		77.0579	25.3618		77.5252	30.4556					73.9981	39.6452		74.2474	44.3464		74.1608	47.5193
74.5502	8.49379		76.8739	18.2994		77.1417	25.3551		77.6089	30.4481					74.0819	39.7823		74.3512	43.4696		74.2566	47.3663
74.6469	8.49933		76.9846	18.6125		77.2325	25.6242		77.7127	30.3919					74.1706	39.4913		74.4399	43.6103		74.3932	47.65
74.7357	8.44733		77.0734	18.5375		77.3691	26.3735		77.8583	30.9365					74.2863	39.6037		74.5486	43.9882		74.477	47.6074
74.8204	8.91607		77.1841	18.5026		77.4549	25.4927		77.9431	31.0789					74.3701	39.6369		74.6394	44.0018		74.5607	47.8518
74.9042	9.00373		77.3207	18.0527		77.5506	25.8028		78.0348	30.5791					74.4539	39.565		74.7501	44.1777		74.6495	47.982
75.0199	8.30655		77.4045	18.2487		77.6444	25.2859		78.1316	30.4502					74.5387	39.8291		74.8598	43.6936		74.7642	47.8804
75.1156	8.70503		77.4882	18.7688		77.78	25.2201		78.2672	30.9831					74.7122	39.5482		74.9486	44.3314		74.85	47.2877
75.2184	8.45698		77.584	18.3008		77.8638	25.6584		78.351	30.7955					74.796	39.3733		75.0632	43.7841		74.9597	48.0843
75.36	8.43255		77.7206	18.3819		77.9476	25.4997		78.4368	30.8619					74.8797	39.9374		75.148	43.7269		75.0504	47.7104
75.4976	8.60286		77.8084	18.301		78.0323	25.364		78.5235	30.7263					74.9725	39.4044		75.2388	44.1996		75.1761	47.6375
75.5814	8.89152		77.949	18.1851		78.1161	25.4383		78.6582	29.4622					75.0812	39.6089		75.3525	43.8833		75.2599	47.6689
75.6692	9.23946		78.0358	18.3751		78.2218	24.9732		78.7419	29.6036					75.17	39.7449		75.4602	44.5833		75.3436	47.6042
75.7589	9.00953		78.1265	18.8152		78.3684	25.5892		78.8257	28.7631					75.2789	39.3845		75.55	43.563		75.4514	47.5079
75.8447	9.10633		78.2223	17.9492		78.4532	25.1465		78.9115	28.9465					75.3704	38.9794		75.6577	43.716		75.5411	47.8681
75.9813	9.00057		78.311	18.8843		78.537	25.2327		79.0541	28.7861					75.4791	39.416		75.7514	44.3255		75.6498	47.4376
76.0751	9.30691		78.3948	18.4113		78.6247	25.157		79.1428	28.5694					75.5699	38.773		75.8601	43.4605		75.7605	47.7112
76.1668	8.91411		78.4786	18.1634		78.7654	25.0951		79.3124	28.3613					75.6616	38.8109		75.9509	42.6121		75.8503	47.8884
76.2506	8.69478		78.5843	18.0125		78.8501	24.5914		79.448	28.6182					75.7733	38.5024		76.0606	42.875		75.939	47.6876
76.3374	8.96065		78.6731	17.4745		78.9419	25.6285		79.5418	27.8753					75.8681	38.7363		76.1513	42.8706		76.0498	48.1291
76.4301	8.34792		78.7858	16.5626		79.0406	25.1585		79.6774	28.1772					75.9708	38.445		76.2591	42.8666		76.1625	47.4736
76.5657	8.60709		78.9294	15.6497		79.1753	25.1278		79.7622	28.1116					76.1085	38.5109		76.3518	42.7482		76.2492	47.3889
76.6495	8.88376		79.0172	15.0887		79.259	24.2881		79.9138	27.857					76.1932	38.636		76.4406	42.7909		76.34	47.671
76.7333	8.81342		79.1069	15.0368		79.4256	23.1357		80.0534	28.3098					76.278	38.3681		76.5523	43.0407		76.4507	47.5926
76.8211	8.64536		79.1937	15.0008		79.5622	22.5889		80.1382	28.3132					76.3777	38.6149		76.6859	42.9838		76.5424	47.7747
76.9048	8.67402		79.3398	14.9789		79.647	22.1602		80.222	28.2586					76.5183	38.4097		76.7777	42.6974		76.6511	47.2903
77.0195	9.19678		79.4246	14.257		79.7916	22.1743		80.3137	28.2789					76.6031	38.6918		76.8864	42.5993		76.7618	47.4258
77.1691	9.05789		79.5083	13.967		79.8834	21.4794		80.4484	27.9518					76.6909	38.1739		76.9702	42.7012		76.8559	47.4739
77.2529	8.75756		79.6051	13.7311		79.9671	21.1597		80.5391	27.539					76.7777	38.5249		77.0549	42.328		76.9454	48.1371
77.3367	8.84823		79.7407	13.6612		80.0629	21.8458		80.6738	27.9399					76.9193	38.3667		77.1517	42.8104		77.0551	47.6236
77.4314	8.94163		79.8245	13.7012		80.2284	21.3164		80.7575	27.7744					77.0061	38.2018		77.2404	43.0091		77.1987	48.3072
77.5681	8.76587		79.9143	13.8233		80.3621	21.2907		80.8423	27.5128					77.1716	38.1061		77.3521	42.133		77.2824	47.8595
77.6518	9.44354		80.003	13.6793		80.4509	20.9189		80.937	27.9599					77.2624	38.5891		77.4399	42.6557		77.3662	47.4709
77.7356	8.6922		80.1457	13.7194		80.5845	21.6092		81.0727	27.8328					77.3711	37.9916		77.5516	42.4596		77.455	47.7681
77.8304	9.36261		80.2294	13.2975		80.6683	20.5615		81.1565	27.1333					77.4628	38.3426		77.6404	42.2363		77.5667	47.2266
77.965	9.02471		80.3132	13.4295		80.753	20.6878		81.315	27.5374					77.5715	38.0561		77.7521	42.4641		77.6545	47.7499
78.0488	8.82738		80.397	13.2756		80.8378	21.003		81.4497	27.7944					77.6802	38.5157		77.8648	42.8299		77.7642	47.3644
78.1376	8.95538		80.4818	13.2806		80.9715	21.2193		81.5335	27.4138					77.772	38.0766		77.9515	42.8967		77.8529	47.6457
78.2233	9.20918		80.5885	13.2577		81.0562	20.5766		81.6172	27.9103					77.8628	38.0046		78.0592	42.7127		77.9437	47.8618
78.361	9.08549		80.7321	13.2408		81.14	20.3439		81.716	26.9992					77.9715	38.1052		78.155	42.2711		78.0544	47.1364
78.4497	8.80749		80.8218	13.2409		81.2288	20.8681		81.8536	27.6081					78.0632	37.8831		78.2447	41.6198		78.1641	47.6999
78.5335	8.53616		80.9056	13.6739		81.3634	20.6734		81.9424	28.4034					78.1709	37.6737		78.3515	41.7198		78.2608	47.4709
78.6243	9.19029		81.0034	12.87		81.4532	20.9205		82.0261	28.1178					78.2667	37.9596		78.4392	42.6936		78.3496	47.5951
78.7749	8.90648		81.138	13.2001		81.5898	20.5488		82.1159	27.2361					78.3714	38.3512		78.5509	42.8624		78.4523	47.3379
78.8716	9.75002		81.2218	12.9751		81.6736	20.2171		82.2505	27.816					78.516	38.117		78.6856	42.1754		78.586	47.6217
78.9624	9.25916		81.3065	12.9512		81.7623	20.8053		82.3423	27.5122					78.5998	38.6811		78.7703	41.8723		78.6727	47.528
79.0461	8.74982		81.3923	12.9352		81.8501	20.4745		82.4769	27.3581					78.6836	37.7892		78.8541	42.3832		78.8064	47.3038
79.1309	8.99356		81.5299	12.8413		81.9848	20.4887		82.5607	27.5936					78.7713	38.0472		78.9518	42.0845		78.8922	47.9431
79.2237	9.34083		81.6147	12.5184		82.0685	20.51		82.6445	27.151					78.884	38.1317		79.0596	42.2425		79.0527	48.0411
79.3623	9.4482		81.7075	13.0964		82.1523	19.7513		82.7303	27.6344					78.9708	37.6728		79.1533	42.17		79.1634	48.4366
79.4471	9.69594		81.7913	12.5475		82.2371	20.2636		82.8649	27.3863					79.0606	38.3068		79.2989	42.1006		79.2572	47.5607
79.5314	9.25064		81.875	12.8945		82.3867	20.3476		82.9487	27.6788					79.1713	37.9173		79.3887	42.2533		79.3469	47.2689
79.6246	9.55794		81.9887	13.0446		82.4784	20.2707		83.0324	27.8502					79.3059	38.2253		79.4725	42.6202		79.4547	47.4735
79.7153	9.35108		82.1363	12.7487		82.632	20.4176		83.1182	27.3276					79.3897	38.1364		79.5692	41.7376		79.5434	48.1647
79.831	8.7409		82.2211	12.2417		82.7647	20.3399		83.204	27.29					79.4734	37.9675		79.6769	41.9596		79.6541	47.4162
79.9756	9.40268		82.3049	12.3168		82.8534	20.0141		83.3207	27.2985					79.5712	38.3933		79.7607	42.7134		79.7429	47.7265
80.0624	9.47255		82.3976	13.1428		82.9901	20.2373		83.4613	28.0272					79.6629	38.2403		79.8455	42.0233		79.8526	47.45
80.224	9.53547		82.5362	12.4089		83.0738	20.2796		83.5451	27.6777					79.7716	38.0238		79.9542	42.1063		79.9623	47.8736
80.3167	9.44375		82.624	12.085		83.1636	20.0248		83.6288	27.4561					79.8853	38.2293		80.0948	42.308		80.056	47.5297
80.4254	8.6581		82.7078	12.56		83.2544	20.104		83.7246	27.0132					79.9731	38.2913		80.1786	41.8769		80.1747	47.7919
80.5212	8.95957		82.7956	12.4561		83.39	20.5692		83.8582	27.2882					80.0988	38.0465		80.2693	42.4685		80.2595	48.0103
80.6259	9.25065		82.9322	12.1322		83.4887	20.0412		83.942	27.2216					80.1826	37.7556		80.3541	41.8474		80.3433	47.7117
80.7167	9.15079		83.019	12.3402		83.6363	20.4602		84.0268	27.699					80.2663	37.9727		80.4618	42.6064		80.454	48.0152
80.8254	9.17614		83.1895	12.2713		83.7201	20.1645		84.1196	27.2912					80.376	37.8603		80.5536	41.817		80.5437	47.8494
80.9171	9.48335		83.2783	12.6234		83.8338	20.2372		84.2542	28.0661					80.5117	37.9153		80.6683	42.0957		80.6554	47.4139
81.0248	9.10463		83.39	12.3635		84.0323	20.2212		84.3389	27.2435					80.5974	38.0633		80.754	42.4625		80.7442	47.6591
81.1156	9.40477		83.5346	12.2946		84.1659	20.1905		84.4227	27.34					80.6862	38.0963		80.8428	41.9452		80.8549	47.7946
81.2263	9.43525		83.6184	12.4666		84.2557	20.0666		84.5195	27.9261					80.776	38.4813		80.9535	42.3681		80.9437	47.7969
81.3739	9.23224		83.7061	12.1437		84.3913	19.9479		84.6541	27.385					80.8857	38.0329		81.0871	41.7681		81.0534	47.4574
81.4577	9.8449		83.802	12.2997		84.4801	19.5251		84.7419	27.1283					80.9774	38.4468		81.1709	41.794		81.1651	48.1079
81.5464	9.3189		83.9365	11.6938		84.5688	20.3433		84.8815	27.7651					81.0841	37.8274		81.2627	41.9866		81.2538	47.9832
81.6372	9.04804		84.0213	12.1559		84.6616	20.5894		84.9663	27.3985					81.1759	37.6644		81.3544	42.0592		81.3635	47.6967
81.7738	9.01628		84.1051	12.1909		84.7982	20.1186		85.1189	27.5088					81.2696	37.7003		81.4631	42.3732		81.4673	47.6065
81.8576	9.08495		84.1938	12.155		84.882	19.9319		85.2555	27.5527					81.3754	38.0569		81.5529	42.3698		81.577	48.222
81.9414	9.30561		84.2776	11.942		84.9658	19.5902		85.3393	27.1912					81.511	37.6739		81.6636	41.9377		81.6637	47.9713
82.0331	9.52582		84.3883	11.9831		85.0495	19.8775		85.424	27.1246					81.6028	37.8738		81.7544	42.0913		81.7475	47.4837
82.1678	9.39492		84.5309	12.1342		85.1333	20.1818		85.5198	27.0287					81.6905	38.1208		81.8621	41.9193		81.8542	47.6594
82.2545	9.11879		84.6167	12.0012		85.2341	20.1678		85.6544	27.8856					81.7763	38.7709		81.9538	41.9729		81.9859	47.8692
82.3393	9.20452		84.7523	12.1393		85.3837	20.0897		85.7392	27.369					81.865	38.2379		82.0675	42.1257		82.0736	47.8025
82.4291	9.37659		84.8481	11.8434		85.4674	19.88		85.823	27.4354					81.9778	37.7264		82.1533	42.1965		82.1834	47.401
82.5637	9.6067		84.9947	12.3245		85.5512	19.8843		85.9197	27.3355					82.0675	37.7644		82.2421	42.0072		82.2671	47.9354
82.6495	8.9765		85.0785	11.7645		85.636	20.2166		86.0564	27.2614					82.1752	38.324		82.3538	42.143		82.3509	47.5388
82.7402	9.13863		85.1902	12.1456		85.7726	20.5098		86.1441	27.4787					82.3158	38.6498		82.4415	42.0298		82.4556	47.3915
82.826	9.28943		85.2789	12.4736		85.8564	19.8781		86.2279	27.4581					82.4036	37.9189		82.5542	42.1986		82.5653	47.4231
82.9626	9.51267		85.3916	12.0937		85.992	20.1464		86.3177	27.5014					82.4874	37.814		82.6629	41.9345		82.6541	47.4493
83.0639	9.15552		85.4874	12.3658		86.0828	20.0355		86.4543	27.3353					82.5781	38.3719		82.7547	42.2091		82.7638	47.1509
83.2264	9.53051		85.5911	12.0588		86.1666	20.1768		86.546	27.0615					82.6898	37.7505		82.8424	41.7149		82.8526	47.7361
83.3631	9.29675		85.7287	11.9249		86.2513	19.7421		86.6817	27.6054					82.7776	37.9335		82.9551	41.9707		82.9413	47.7513
83.4568	9.36709		85.8125	11.954		86.3351	20.0014		86.7655	27.2498					82.8664	38.1225		83.0429	42.0884		83.053	47.3098
83.6304	9.47783		85.8973	12.018		86.4368	20.2643		86.8492	27.3533					82.9791	38.248		83.1536	42.5813		83.1936	47.8594
83.7201	9.4889		85.992	11.7061		86.5725	20.2676		86.937	27.3616					83.0688	38.326		83.2424	41.584		83.2784	47.3828
83.8268	9.41411		86.0818	12.0351		86.6562	20.0289		87.0716	26.9985					83.1775	37.7335		83.3551	42.1408		83.3652	47.71
83.9176	9.22425		86.1925	12.1282		86.7989	20.182		87.1564	27.0719					83.2673	38.2815		83.4972	42.4475		83.4559	47.2162
84.0303	9.31287		86.3381	12.2043		86.8826	19.8903		87.322	27.4009					83.379	38.094		83.581	41.8254		83.5686	47.3737
84.1749	9.45065		86.4219	12.4924		86.9664	20.1966		87.4556	27.9298					83.5117	37.998		83.6648	41.6723		83.6554	47.3779
84.2587	9.24832		86.5106	12.2734		87.0552	20.4548		87.5414	27.5332					83.5954	38.1762		83.7555	42.1029		83.7641	47.4495
84.3425	9.50798		86.6064	11.8105		87.1908	20.29		87.678	27.2341					83.6792	38.1453		83.8433	42.2897		83.8594	47.8036
84.4332	8.91812		86.742	12.1216		87.2746	19.7453		87.7628	27.4115					83.7779	37.8991		83.955	42.3215		83.9481	47.8648
84.5679	9.23822		86.8278	11.8226		87.3634	19.4015		87.9224	27.1697					83.8846	38.2847		84.0438	42.1262		84.0549	47.8264
84.6516	9.22789		86.9185	11.9087		87.4521	20.3257		88.059	27.5065					83.9794	37.5556		84.1555	42.4231		84.1865	47.7883
84.7364	9.11262		87.0043	12.1347		87.5878	20.096		88.1428	27.7					84.0701	38.1835		84.2442	42.3897		84.2723	47.6336
84.8302	9.10796		87.138	12.0018		87.6725	19.9222		88.2275	27.1024					84.1779	37.3251		84.3549	41.8896		84.4039	47.9135
84.9648	9.42807		87.2217	11.9259		87.7563	20.3655		88.3213	27.4115					84.2666	38.3401		84.4447	41.5283		84.4897	47.6748
85.0486	9.38773		87.3059	12.4859		87.8441	20.3518		88.4559	27.2514					84.3793	38.1116		84.5564	42.1481		84.5735	48.0942
85.1353	9.0356		87.3943	12.012		87.9787	19.853		88.5397	27.5849					84.4691	38.1906		84.6452	42.1278		84.6572	47.7906
85.2281	8.89087		87.487	12.095		88.0635	19.8093		88.6235	26.9753					84.5778	38.1711		84.7549	42.1228		84.741	47.545
85.3238	8.92735		87.5957	11.8971		88.237	20.0258		88.7222	27.6134					84.6845	38.2838		84.8685	41.9625		84.8567	47.8193
85.4316	9.07163		87.7403	12.2152		88.3727	19.693		88.8559	27.0483					84.7793	38.1366		84.9563	41.8213		84.9455	47.8685
85.5811	9.27375		87.8241	11.7192		88.4674	19.9981		88.9426	27.0007					84.886	37.5852		85.0451	42.356		85.0562	48.0661
85.6649	9.18141		87.9119	11.5633		88.6021	20.5394		89.0823	27.1804					84.9797	38.0461		85.1558	42.5939		85.1649	47.5897
85.7487	9.12908		88.0076	11.8813		88.6858	19.8727		89.166	27.0049					85.0685	38.3631		85.2904	42.4909		85.2596	47.7547
85.8395	9.62021		88.1453	12.0994		88.7726	19.8419		89.2558	27.1341					85.1792	38.1697		85.3742	41.6537		85.3933	47.9925
85.9741	9.21932		88.229	12.0365		88.8624	20.2331		89.3476	26.7383					85.2669	37.9187		85.458	42.3386		85.4771	47.4919
86.0579	8.94698		88.3128	11.9325		88.997	19.9754		89.4822	27.2323					85.3796	38.0072		85.5547	41.924		85.5608	47.6223
86.1416	9.40365		88.4026	12.0716		89.0808	20.4187		89.566	26.9287					85.5233	37.653		85.6445	41.9567		85.6576	47.9442
86.2344	9.14392		88.5372	12.1297		89.1655	20.0939		89.6497	26.8622					85.607	37.5531		85.7562	41.9405		85.7463	47.4685
86.369	9.45403		88.621	12.2337		89.2493	20.2012		89.7365	27.2705					85.6908	38.3602		85.8659	42.4345		85.857	47.464
86.4528	9.27469		88.7048	12.0198		89.3381	19.9864		89.8722	27.5894					85.7796	38.2082		85.9547	42.1992		85.9667	47.7206
86.5396	9.58656		88.7955	12.3498		89.4398	20.3594		89.9769	26.8282					85.8873	37.8928		86.0434	42.3689		86.0565	47.6547
86.6313	9.07276		88.8873	11.7889		89.5874	20.1484		90.0676	27.0405					85.9791	37.6938		86.1571	41.7706		86.1652	47.4423
86.766	9.68887		88.996	12.026		89.6712	19.5057		90.1514	26.9799					86.0868	38.1943		86.3037	42.4632		86.257	46.9945
86.8508	9.3996		89.1416	12.3321		89.755	19.774		90.2362	27.1853					86.1805	38.1752		86.3875	41.9061		86.3687	48.431
86.9415	9.67774		89.2264	11.8701		89.8437	19.9982		90.323	26.7437					86.3122	38.4493		86.4713	41.734		86.4574	47.6702
87.0313	9.55081		89.3101	11.8302		89.9814	20.1694		90.4656	26.8434					86.3969	37.8004		86.561	42.0606		86.5462	47.5354
87.12	10.1978		89.4059	12.2292		90.0651	20.0637		90.5493	26.9048					86.4807	38.0395		86.6707	41.9295		86.6569	47.5949
87.2327	9.41343		89.5405	12.0663		90.1579	19.7328		90.6331	27.0063					86.5804	37.9293		86.7565	41.9503		86.7456	47.8362
87.3664	9.60247		89.6243	12.3324		90.2476	19.783		90.7289	27.1644					86.7121	38.2563		86.8642	41.4783		86.8594	47.3346
87.4501	9.44014		89.7091	11.9684		90.3823	20.1612		90.8655	26.8262					86.7959	37.7294		86.958	42.4689		86.9471	47.7999
87.5339	9.1398		89.7958	11.8295		90.4661	19.8175		90.9493	27.2567					86.8836	37.6105		87.0657	41.8518		87.0578	47.5414
87.6307	9.39434		89.9315	12.4716		90.5498	19.5218		91.034	26.9131					86.9804	38.2793		87.1584	42.2414		87.1665	47.433
87.7653	9.35145		90.0212	12.1646		90.6396	19.896		91.1238	26.9684					87.0871	38.0859		87.2462	41.9951		87.2603	48.0271
87.8491	9.12611		90.118	12.1707		90.7732	20.1133		91.2584	27.4953					87.1798	37.9689		87.3589	41.962		87.4159	47.7382
87.9329	9.13778		90.2027	12.3267		90.866	19.9094		91.3462	27.4286					87.2866	37.5895		87.4476	42.1497		87.4996	47.7006
88.0326	9.16252		90.2865	11.9328		90.8809	19.9091		91.43	26.8031					87.3803	37.8654		87.5614	41.8324		87.5884	47.6348
88.1214	9.49653		90.3962	11.7608					91.5237	26.8002					87.4691	38.6774		87.6531	42.199		87.6742	47.6621
88.2351	9.41821		90.489	12.0499					91.6624	26.934					87.5818	38.0498		87.7598	42.248		87.7859	47.6976
88.3916	9.2388		90.5957	12.107					91.7561	26.6252					87.6705	38.0778		87.8695	42.198		87.8696	47.407
88.4754	8.93647		90.6874	12.223					91.8907	26.7951					87.7812	37.5784		87.9603	42.1656		87.9534	47.6643
88.5602	9.2152		90.7972	11.7261					92.0413	26.7905					87.9179	37.9053		88.0481	42.3933		88.0591	47.308
88.6569	8.99574		90.8889	12.4141					92.0673	27.0147					88.0016	37.7824		88.1598	41.9102		88.1689	47.7946
88.7487	9.37795		90.9956	12.0152											88.0854	38.2246		88.2495	42.2418		88.2606	47.3887
88.8324	9.37761		91.1351	12.2293											88.1812	38.0094		88.3612	42.2717		88.3693	47.3913
88.9172	9.26235		91.221	11.8254											88.2929	38.0929		88.449	41.7724		88.4591	47.4515
89.0329	9.36817		91.3577	12.2234											88.3816	37.7799		88.5597	42.0393		88.5678	47.2051
89.1666	9.29621		91.4414	11.8945											88.4883	38.4885		88.6494	42.18		88.6625	47.3351
89.2503	9.63187		91.5252	12.1025											88.5801	37.6015		88.7621	42.0198		88.8081	46.8496
89.3341	9.44654		91.611	12.1436											88.6868	37.9981		88.8529	42.0634		88.8929	47.0969
89.4338	9.59228		91.7466	11.8137											88.7815	37.857		88.9616	42.0474		88.9767	47.1353
89.5675	9.29532		91.8384	12.2357											88.8883	38.3236		89.0753	42.1941		89.0615	47.2477
89.6513	9.47898		91.9959	12.0508											88.982	37.7265		89.1621	42.0579		89.1512	47.5458
89.735	8.76865		92.1316	11.9469											89.0897	38.3531		89.2718	41.9438		89.2599	47.3974
89.8358	9.19246		92.2253	11.958											89.1825	37.443		89.3625	41.9975		89.3686	47.285
89.9245	9.46346		92.363	12.2641											89.2912	38.1355		89.4722	42.3224		89.4624	46.8541
90.0352	9.42395		92.4467	11.9471											89.3819	37.8265		89.564	41.666		89.5721	47.1157
90.1749	9.76939		92.5305	12.0102											89.4897	37.9451		89.6528	41.8147		89.6609	46.8989
90.2586	9.09906		92.6183	11.8422											89.5844	38.249		89.7635	41.9425		89.7486	47.3071
90.3474	9.47406		92.7539	12.3743											89.6747	37.9639		89.8522	42.1983		89.8613	47.1366
90.4402	9.64233		92.8377	12.5074											89.7834	38.0125		89.9629	41.6981		89.994	47.3344
90.5758	9.4605		92.9225	11.8144											89.8901	37.9301		90.0766	42.6769		90.0777	47.1188
90.6636	9.34544		93.0062	12.1505											89.9868	38.107		90.1704	42.3314		90.1625	47.3862
90.8341	9.25297		93.1399	11.8775											89.9938	38.1068		90.2591	42.0921		90.2622	47.401
90.9239	9.81304		93.2297	11.7806														90.3649	41.9252		90.3859	46.8812
91.0346	9.67553		93.4012	12.0577														90.4586	42.4247		90.4747	47.5104
91.1822	7.16151		93.4969	12.2598														90.5693	42.1206		90.5854	47.7499
91.2669	5.91924		93.5997	12.1268														90.6202	42.1187		90.6692	47.0593
91.3507	5.29491		93.6904	11.8719																	90.7539	47.6106
91.4465	4.67638		93.7981	11.648																	90.8607	47.0583
91.5841	3.97469		93.9378	12.0561																	90.9943	47.1751
91.6679	3.18935		94.0225	11.6761																	91.0781	46.4455
91.7516	3.46702		94.1562	11.8262																	91.1628	47.4418
91.8454	2.66436		94.2409	12.3112																	91.2626	46.8147
91.981	2.59753		94.3297	12.0523																	91.3513	47.3439
92.0648	2.4132		94.4145	12.3233																	91.461	46.9235
92.1486	2.77186		94.5511	12.0464																	91.5737	47.395
92.2364	2.6208		94.6459	12.3755																	91.6625	46.7052
92.373	2.05204		94.7366	11.7805																	91.7722	47.1108
92.4587	1.95984		94.8204	12.1686																	91.863	47.0899
92.5525	1.54418		94.9042	11.5786																	91.9797	46.8623
92.6363	1.78084		95.0021	12.1217																	92.0634	46.7676
92.7201	1.77951		95.1376	12.1618																	92.1472	47.018
92.8367	1.8994		95.2213	11.5718																	92.2619	47.5234
92.9255	1.8704		95.3061	11.9649																	92.3945	47.2943
93.0372	1.59995		95.3988	12.289																	92.4783	46.8806
93.127	1.60702		95.5365	12.353																	92.5621	46.693
93.2387	1.66558		95.6213	12.1731																	92.6618	46.5459
93.3733	1.15468		95.7056	11.7622																	92.7695	46.9225
93.4571	1.12035		95.8008	11.9352																	92.8633	46.9496
93.5409	1.25901		95.9015	12.1343																	92.977	46.923
93.6386	1.42662		96.0013	12.2613																	93.0637	46.9073
93.7284	0.82069		96.1458	12.0074																	93.1994	46.9831
93.8401	0.59725		96.2346	12.1455																	93.2832	46.7854
93.9318	1.06645		96.3194	11.6145																	93.3669	47.3028
94.0405	0.5588		96.4151	12.3416																	93.4647	46.8498
94.1363	0.27728		96.5528	12.3187																	93.5545	47.5239
94.239	0.60122		96.6365	11.9607																	93.6651	47.0515
94.3746	1.0494		96.7203	11.4158																	93.7768	47.107
94.4584	0.80006		96.8081	12.2158																	93.8666	46.8952
94.5422	0.59273		96.9447	12.1809																	93.9773	47.0537
94.6389	0.21227		97.0345	12.574																	94.0661	46.6179
94.7766	0.51658		97.202	11.9211																	94.1768	46.9494
94.8663	0.46465		97.2908	11.7241																	94.2665	46.5246
94.9501	0.73531		97.4025	12.1582																	94.4211	47.1608
95.0388	0.66031		97.5431	11.8173																	94.5059	46.6322
95.1745	0.73449		97.6269	11.9323																	94.5897	46.7915
95.2652	0.61862		97.7117	11.8114																	94.6764	46.8578
95.355	0.63069		97.8074	11.7695																	94.7862	47.2764
95.4388	0.39336		97.945	11.9215																	94.8749	46.8106
95.5754	0.2866		98.0318	12.1866																	94.9587	46.866
95.6722	0.81314		98.2034	12.5107																	95.0664	46.5456
95.7629	0.51928		98.3011	11.7138																	95.1781	46.9581
95.8467	0.17294		98.4028	11.8468																	95.2659	46.7234
95.9305	0.27561		98.5474	11.8239																	95.3776	47.1069
96.0402	0.68203		98.6312	12.281																	95.4673	46.885
96.1748	0.50613		98.715	11.552																	95.577	46.6626
96.2586	0.2868		98.8047	12.0831																	95.6668	46.5788
96.3424	0.39046		98.9454	12.4942																	95.7805	47.0072
96.4401	0.48407																				95.8673	46.6985
96.5309	0.39221																				96.0089	46.9831
96.6406	0.32963																				96.0976	47.0673
96.7872	0.19554																				96.2074	47.4399
96.873	0.17834																				96.2911	46.5532
96.9687	0.08082																				96.3749	47.1336
97.0674	0.05849																				96.4656	46.8428
97.2041	0.47173																				96.5774	46.8793
97.2888	-0.07153																				96.6681	47.0954
97.3826	0.36781																				96.7788	47.179
97.4684	0.13661																				96.8686	47.1192
97.5831	-0.06264																				96.9783	47.1147
97.6668	0.33003																				97.068	47.1579
97.7556	0.36503																				97.1827	47.1553
97.8423	-0.0221																				97.2715	47.2385
97.98	-0.0708																				97.3802	47.2871
98.0678	0.12614																				97.468	47.0644
98.1575	0.48921																				97.5827	47.0158
98.2423	-0.35406																				97.6714	46.908
98.3869	0.24572																				97.8031	46.9679
98.4707	-0.09061																				97.8958	46.844
98.5545	-0.04995																				98.0055	47.4826
98.6432	-0.15895																				98.0903	47.1549
98.7818	0.13943																				98.1741	46.7593
98.8696	0.39836																				98.2718	46.8092
98.9534	-0.17397																				98.3616	46.8864
																					98.4723	47.3049
																					98.584	47.1574
																					98.6688	47.3458
																					98.7585	46.909
																					98.8742	46.6863

## Sheet: supplenmentary figure 9c
Time	current
s	A
0.42885	1.88597e-10
0.54853	1.86438e-10
0.66921	1.95844e-10
0.79088	1.92409e-10
0.91056	1.96269e-10
1.03024	1.78854e-10
1.14992	1.81185e-10
1.2706	1.8514e-10
1.39227	1.82357e-10
1.51195	1.792e-10
1.63263	1.82841e-10
1.7543	1.75563e-10
1.90789	1.79526e-10
2.02857	1.76459e-10
2.16122	1.73815e-10
2.30782	1.72775e-10
2.4295	1.78532e-10
2.55217	1.72841e-10
2.67384	1.7402e-10
2.79253	1.78506e-10
2.91221	1.76773e-10
3.03288	1.73359e-10
3.15356	1.70114e-10
3.27424	1.75016e-10
3.39491	1.66977e-10
3.51559	1.68424e-10
3.63527	1.76138e-10
3.75695	1.8063e-10
3.87663	1.83296e-10
4.0741	1.80724e-10
4.19378	1.76929e-10
4.31445	1.73566e-10
4.43513	1.69043e-10
4.55381	1.63024e-10
4.67449	1.76126e-10
4.79417	1.7619e-10
4.91485	1.7509e-10
5.03353	1.92644e-10
5.15521	1.82148e-10
5.27488	1.81886e-10
5.39357	1.88456e-10
5.51325	1.83376e-10
5.63392	1.82632e-10
5.7526	1.79381e-10
5.87428	1.79472e-10
5.99396	1.84738e-10
6.11464	1.81915e-10
6.23531	1.73778e-10
6.35599	1.69855e-10
6.47667	1.71358e-10
6.59834	1.74462e-10
6.72002	1.67154e-10
6.84069	1.73409e-10
6.96037	1.6641e-10
7.07906	1.66207e-10
7.19873	1.72559e-10
7.31742	1.75454e-10
7.44009	1.77468e-10
7.56176	1.77747e-10
7.68045	1.77795e-10
7.79913	1.84112e-10
7.9198	1.87063e-10
8.04248	1.79966e-10
8.16216	1.77753e-10
8.31275	1.79404e-10
8.43343	1.79331e-10
8.55311	1.76274e-10
8.67478	1.72518e-10
8.79446	1.70677e-10
8.91514	1.69289e-10
9.03582	1.64904e-10
9.15749	1.79607e-10
9.27817	1.75888e-10
9.39885	1.74087e-10
9.51853	1.731e-10
9.63951	1.71596e-10
9.75888	1.70383e-10
9.87757	1.57652e-10
9.99725	1.58282e-10
10.1179	1.69837e-10
10.2406	1.40059e-10
10.3603	1.55258e-10
10.48	1.5893e-10
10.5996	1.6046e-10
10.7193	1.38808e-10
10.841	1.67768e-10
10.9617	1.7974e-10
11.0823	1.66687e-10
11.202	1.5995e-10
11.3217	1.26334e-10
11.4414	1.36268e-10
11.5611	1.35308e-10
11.6807	1.22075e-10
11.7994	1.18709e-10
11.9191	1.27413e-10
12.0408	1.27624e-10
12.1615	1.35651e-10
12.2821	1.36518e-10
12.4028	1.39678e-10
12.5245	1.31909e-10
12.6452	1.27429e-10
12.7638	1.38308e-10
12.8835	1.45534e-10
13.0022	1.24483e-10
13.1219	1.48075e-10
13.2426	1.52225e-10
13.3622	1.44011e-10
13.4819	1.49646e-10
13.6026	1.49105e-10
13.7233	1.64034e-10
13.8439	1.51726e-10
13.9636	1.38782e-10
14.0833	1.37889e-10
14.204	1.42856e-10
14.3247	1.5838e-10
14.4453	1.41171e-10
14.565	1.34185e-10
14.6837	1.3844e-10
14.8024	1.37139e-10
14.9241	1.4695e-10
15.0447	1.36887e-10
15.1654	1.33261e-10
15.2861	1.26743e-10
15.4068	1.20171e-10
15.5284	1.21336e-10
15.6491	1.27462e-10
15.7678	1.29801e-10
15.8875	1.26922e-10
16.0082	1.20417e-10
16.1268	1.19017e-10
16.2465	1.37503e-10
16.3662	1.45606e-10
16.4859	1.16077e-10
16.6066	1.15856e-10
16.7272	1.22924e-10
16.8459	1.39419e-10
16.9666	1.06452e-10
17.0863	9.2356e-11
17.208	1.25144e-10
17.3286	1.05775e-10
17.4473	1.21434e-10
17.568	1.22735e-10
17.6867	1.32681e-10
17.8083	1.332e-10
17.928	1.36897e-10
18.0487	1.38581e-10
18.1694	1.24919e-10
18.2901	1.28724e-10
18.4107	1.28314e-10
18.5294	1.21895e-10
18.6501	1.17312e-10
18.7688	1.07993e-10
18.8897	1.21068e-10
19.0081	1.02162e-10
19.1278	1.03955e-10
19.2475	1.00981e-10
19.3682	1.03394e-10
19.4889	1.08334e-10
19.6105	1.0423e-10
19.7322	1.14646e-10
19.8509	9.9485e-11
19.9735	1.03212e-10
20.0932	1.12712e-10
20.2119	1.01782e-10
20.3326	2.75742e-10
20.4513	2.96817e-09
20.5739	3.37966e-09
20.6936	3.63468e-09
20.8143	3.82966e-09
20.935	3.97294e-09
21.0576	4.09464e-09
21.1773	4.20065e-09
21.298	4.28042e-09
21.4965	4.40046e-09
21.6181	4.48046e-09
21.7398	4.54047e-09
21.8605	4.59573e-09
21.9802	4.64872e-09
22.1308	4.69188e-09
22.2514	4.76061e-09
22.3701	4.80835e-09
22.4938	4.87305e-09
22.6145	4.90928e-09
22.7332	4.94818e-09
22.8528	4.97817e-09
22.9735	5.00716e-09
23.0942	5.04624e-09
23.2159	5.07398e-09
23.3365	5.14026e-09
23.4572	5.14989e-09
23.5789	5.15931e-09
23.6976	5.17461e-09
23.8183	5.25741e-09
23.9399	5.28021e-09
24.0606	5.31853e-09
24.1813	5.35217e-09
24.3299	5.33338e-09
24.4496	5.36354e-09
24.5693	5.38146e-09
24.6889	5.40916e-09
24.8096	5.43102e-09
24.9313	5.45642e-09
25.05	5.47705e-09
25.1696	5.49135e-09
25.2903	5.46581e-09
25.411	5.5025e-09
25.5317	5.54162e-09
25.6533	5.56748e-09
25.774	5.57156e-09
25.8947	5.59437e-09
26.0134	5.61568e-09
26.1331	5.63949e-09
26.2518	5.67883e-09
26.3734	5.67588e-09
26.4941	5.71531e-09
26.6138	5.71171e-09
26.7355	5.72915e-09
26.8571	5.74882e-09
26.9768	5.76476e-09
27.0955	5.76679e-09
27.2162	5.79356e-09
27.3389	5.80631e-09
27.4615	5.81976e-09
27.5812	5.83227e-09
27.7318	5.84924e-09
27.8525	5.8351e-09
27.9741	5.87839e-09
28.0948	5.89686e-09
28.2155	5.9255e-09
28.3352	5.97685e-09
28.4549	5.96025e-09
28.5745	5.89762e-09
28.6942	5.98196e-09
28.8149	6.00217e-09
28.9356	6.029e-09
29.0562	6.05168e-09
29.1779	6.05677e-09
29.2986	5.99496e-09
29.4193	6.01989e-09
29.5409	6.02799e-09
29.6606	6.02047e-09
29.7793	6.03722e-09
29.899	6.05973e-09
30.0187	6.04535e-09
30.1413	6.07594e-09
30.26	6.08603e-09
30.3797	6.0938e-09
30.5014	6.09433e-09
30.623	6.1002e-09
30.7437	6.10964e-09
30.8644	6.1113e-09
30.9851	6.1287e-09
31.1337	6.14221e-09
31.2554	6.15871e-09
31.377	6.1919e-09
31.4977	6.17671e-09
31.6184	6.19676e-09
31.7381	6.22387e-09
31.8587	6.20835e-09
31.9784	6.23185e-09
32.0991	6.26801e-09
32.2198	6.22173e-09
32.3404	6.22996e-09
32.4601	6.23902e-09
32.5788	6.2249e-09
32.6985	6.24946e-09
32.8172	6.26076e-09
32.9398	6.24645e-09
33.0605	6.27898e-09
33.1812	6.28529e-09
33.2999	6.28579e-09
33.4196	6.29305e-09
33.5412	6.32384e-09
33.6609	6.35289e-09
33.7806	6.35857e-09
33.9003	6.36751e-09
34.021	6.37795e-09
34.1426	6.38297e-09
34.2633	6.38333e-09
34.383	6.42985e-09
34.5017	6.37193e-09
34.6233	6.38209e-09
34.744	6.4079e-09
34.8647	6.4041e-09
34.9834	6.42453e-09
35.1031	6.43086e-09
35.2247	6.44202e-09
35.3444	6.44401e-09
35.4641	6.44987e-09
35.5838	6.45474e-09
35.7034	6.45752e-09
35.8231	6.46144e-09
35.9438	6.4594e-09
36.0645	6.46852e-09
36.1852	6.48214e-09
36.3398	6.48601e-09
36.4604	6.47175e-09
36.5801	6.48627e-09
36.7008	6.48954e-09
36.8195	6.50243e-09
36.9411	6.47641e-09
37.0618	6.53036e-09
37.1815	6.53772e-09
37.3022	6.54776e-09
37.4248	6.53865e-09
37.5445	6.5337e-09
37.6642	6.53891e-09
37.7839	6.56107e-09
37.9036	6.56912e-09
38.0242	6.5809e-09
38.1439	6.59478e-09
38.2636	6.58241e-09
38.3833	6.5893e-09
38.503	6.60057e-09
38.6226	6.60108e-09
38.7423	6.61143e-09
38.863	6.61622e-09
38.9817	6.6019e-09
39.1033	6.62183e-09
39.224	6.61072e-09
39.3457	6.61559e-09
39.4654	6.6328e-09
39.5841	6.61696e-09
39.7057	6.64052e-09
39.8264	6.65931e-09
39.9471	6.60892e-09
40.0678	6.57611e-09
40.1865	6.59978e-09
40.3081	4.93992e-09
40.4278	4.60698e-09
40.5485	4.40193e-09
40.6692	4.27358e-09
40.7878	4.1225e-09
40.9085	4.00822e-09
41.0282	3.91076e-09
41.1489	3.83383e-09
41.2676	3.77102e-09
41.3882	3.73267e-09
41.5079	3.65115e-09
41.6276	3.61148e-09
41.7463	3.54771e-09
41.868	3.5044e-09
41.9866	3.45511e-09
42.1083	3.40945e-09
42.228	3.37023e-09
42.3477	3.33571e-09
42.4693	3.29469e-09
42.59	3.26095e-09
42.7117	3.20878e-09
42.8324	3.17874e-09
42.9511	3.14257e-09
43.0707	3.1129e-09
43.1964	3.0688e-09
43.344	3.05198e-09
43.4657	2.99264e-09
43.5864	2.98896e-09
43.708	2.95573e-09
43.8287	2.94636e-09
43.9494	2.87636e-09
44.0691	2.90155e-09
44.1897	2.87779e-09
44.3104	2.85352e-09
44.4311	2.82689e-09
44.5508	2.79976e-09
44.6695	2.78283e-09
44.7901	2.77014e-09
44.9108	2.74034e-09
45.0325	2.73529e-09
45.1532	2.69922e-09
45.2738	2.67261e-09
45.3955	2.64539e-09
45.5461	2.62753e-09
45.6658	2.6115e-09
45.7865	2.59207e-09
45.9071	2.58001e-09
46.0278	2.57112e-09
46.1465	2.55645e-09
46.2672	2.53776e-09
46.3869	2.52418e-09
46.5085	2.50263e-09
46.6272	2.48399e-09
46.7479	2.46907e-09
46.8696	2.451e-09
46.9892	2.4458e-09
47.1089	2.42858e-09
47.2276	2.41677e-09
47.3483	2.40508e-09
47.467	2.38248e-09
47.5876	2.37731e-09
47.7083	2.36813e-09
47.827	2.35193e-09
47.9467	2.34227e-09
48.0664	2.32787e-09
48.1861	2.32176e-09
48.3071	2.30444e-09
48.4274	2.29428e-09
48.5481	2.27717e-09
48.6688	2.27259e-09
48.7894	2.26495e-09
48.9081	2.26009e-09
49.0288	2.24526e-09
49.1495	2.228e-09
49.2701	2.22422e-09
49.3908	2.20946e-09
49.5105	2.20293e-09
49.6302	2.20523e-09
49.7509	2.19105e-09
49.8695	2.16204e-09
49.9902	2.14992e-09
50.1109	2.14212e-09
50.2316	2.13544e-09
50.3522	2.1199e-09
50.4739	2.11397e-09
50.5946	2.10207e-09
50.7462	2.06331e-09
50.8659	2.03547e-09
50.9856	2.00834e-09
51.1063	1.98912e-09
51.2279	2.00954e-09
51.3486	1.99675e-09
51.4673	1.9578e-09
51.5879	1.94862e-09
51.7086	1.9323e-09
51.8303	1.89141e-09
51.951	1.9027e-09
52.0697	1.87051e-09
52.1903	1.93413e-09
52.31	1.90893e-09
52.4317	1.81818e-09
52.5524	1.85761e-09
52.674	1.79835e-09
52.7947	1.82477e-09
52.9154	1.77711e-09
53.0361	1.7888e-09
53.1567	1.76972e-09
53.2784	1.82013e-09
53.3991	1.8199e-09
53.5487	1.83249e-09
53.6694	1.77827e-09
53.7901	1.78855e-09
53.9117	1.74493e-09
54.0324	1.74581e-09
54.1531	1.74283e-09
54.2747	1.75237e-09
54.3934	1.74722e-09
54.5131	1.72707e-09
54.6318	1.7297e-09
54.7525	1.71171e-09
54.8742	1.72067e-09
54.9938	1.70979e-09
55.1145	1.70971e-09
55.2332	1.69869e-09
55.3529	1.68257e-09
55.4735	1.69496e-09
55.5952	1.66227e-09
55.7159	1.68832e-09
55.8366	1.61477e-09
55.9582	1.63382e-09
56.0789	1.66967e-09
56.1996	1.68269e-09
56.3203	1.67721e-09
56.5177	1.62945e-09
56.6404	1.64238e-09
56.7621	1.62597e-09
56.8818	1.60288e-09
57.0014	1.59416e-09
57.154	1.59334e-09
57.2747	1.55391e-09
57.3954	1.56358e-09
57.5171	1.5558e-09
57.6388	1.53312e-09
57.7594	1.53318e-09
57.8791	1.55206e-09
57.9978	1.55237e-09
58.1175	1.55627e-09
58.2371	1.48691e-09
58.3578	1.4839e-09
58.4775	1.49229e-09
58.5992	1.48981e-09
58.7199	1.48071e-09
58.8415	1.4539e-09
58.9612	1.49393e-09
59.0809	1.47331e-09
59.2006	1.51466e-09
59.3192	1.50239e-09
59.4409	1.48596e-09
59.5616	1.48405e-09
59.6803	1.47085e-09
59.801	1.46604e-09
59.9226	1.51545e-09
60.0443	3.93983e-09
60.165	4.36065e-09
60.2867	4.58322e-09
60.4073	4.74531e-09
60.5589	4.89248e-09
60.6786	5.01875e-09
60.7983	5.10374e-09
60.92	5.12506e-09
61.0406	5.20831e-09
61.1613	5.06607e-09
61.282	5.34025e-09
61.4027	5.34808e-09
61.5243	5.43174e-09
61.645	5.46316e-09
61.7637	5.52843e-09
61.8834	5.58826e-09
62.0061	5.65728e-09
62.1267	5.56814e-09
62.2464	5.54657e-09
62.3661	5.67013e-09
62.4858	5.71504e-09
62.6075	5.71638e-09
62.7281	5.70133e-09
62.9246	5.75826e-09
63.0443	5.80224e-09
63.165	5.8194e-09
63.2856	5.88666e-09
63.4063	5.89588e-09
63.528	5.97466e-09
63.7274	5.93777e-09
63.8471	5.94476e-09
63.9668	5.92317e-09
64.0865	5.96876e-09
64.2072	6.003e-09
64.3278	6.0171e-09
64.4465	6.05174e-09
64.5682	6.04723e-09
64.6909	6.08669e-09
64.8106	6.06864e-09
64.9612	6.08696e-09
65.0828	6.13708e-09
65.2035	6.15611e-09
65.3242	6.15294e-09
65.4439	6.21882e-09
65.5645	6.11238e-09
65.6852	6.17516e-09
65.8039	6.14988e-09
65.9266	6.21906e-09
66.0452	6.1231e-09
66.1659	6.16209e-09
66.2866	6.19299e-09
66.4073	6.22932e-09
66.528	6.26775e-09
66.6466	6.27676e-09
66.7663	6.28149e-09
66.885	6.27463e-09
67.0067	6.21743e-09
67.1264	6.24235e-09
67.246	6.25786e-09
67.3657	6.26663e-09
67.4854	6.27683e-09
67.6061	6.28014e-09
67.7278	6.29074e-09
67.8484	6.30161e-09
67.9701	6.30996e-09
68.0908	6.31974e-09
68.2115	6.32884e-09
68.3321	6.33763e-09
68.5286	6.37912e-09
68.6493	6.38914e-09
68.77	6.39976e-09
68.8916	6.38584e-09
69.0133	6.39209e-09
69.1649	6.40025e-09
69.2891	6.41911e-09
69.4082	6.387e-09
69.5279	6.42016e-09
69.6466	6.39474e-09
69.7673	6.41855e-09
69.887	6.42633e-09
70.0087	6.42363e-09
70.1303	6.43313e-09
70.249	6.43693e-09
70.3677	6.43408e-09
70.4894	6.45645e-09
70.61	6.48583e-09
70.7317	6.47955e-09
70.8524	6.48045e-09
70.9731	6.48413e-09
71.0927	6.50158e-09
71.2124	6.51559e-09
71.3331	6.52571e-09
71.4538	6.52344e-09
71.5745	6.54017e-09
71.6941	6.5284e-09
71.8158	6.53895e-09
71.9345	6.53834e-09
72.134	6.54448e-09
72.3324	6.57216e-09
72.4511	6.57609e-09
72.5728	6.5919e-09
72.6935	6.59393e-09
72.8131	6.61069e-09
72.9318	6.62362e-09
73.0525	6.63999e-09
73.1732	6.6267e-09
73.2939	6.63825e-09
73.4145	6.64166e-09
73.5332	6.67233e-09
73.6539	6.65877e-09
73.7746	6.63479e-09
73.8952	6.65411e-09
74.0159	6.66366e-09
74.1346	6.68212e-09
74.2553	6.69325e-09
74.375	6.68346e-09
74.4966	6.67656e-09
74.6163	6.68058e-09
74.736	6.70661e-09
74.9355	6.7154e-09
75.0561	6.70615e-09
75.1768	6.72324e-09
75.2965	6.73009e-09
75.4152	6.74361e-09
75.5358	6.74372e-09
75.6575	6.74832e-09
75.7782	6.75049e-09
75.8989	6.759e-09
76.0186	6.76469e-09
76.1712	6.75909e-09
76.3018	6.76736e-09
76.4225	6.77552e-09
76.5691	6.76241e-09
76.6918	6.76852e-09
76.8124	6.78168e-09
76.9311	6.78163e-09
77.0518	6.77856e-09
77.1725	6.76417e-09
77.2942	6.78753e-09
77.4148	6.80817e-09
77.5335	6.82947e-09
77.6532	6.83042e-09
77.7739	6.8376e-09
77.8955	6.84094e-09
78.0162	6.83622e-09
78.1349	6.8415e-09
78.2556	6.85496e-09
78.3762	6.86274e-09
78.4959	6.86717e-09
78.6156	6.87636e-09
78.7363	6.87834e-09
78.857	6.87766e-09
78.9776	6.87958e-09
79.0983	6.89015e-09
79.217	6.89497e-09
79.3367	6.90182e-09
79.4574	6.91e-09
79.579	6.91107e-09
79.6997	6.92115e-09
79.8204	6.93004e-09
79.972	6.93754e-09
80.0927	6.95203e-09
80.2123	5.54432e-09
80.331	5.02013e-09
80.4507	4.79231e-09
80.5754	4.63398e-09
80.697	4.50761e-09
80.8177	4.37955e-09
80.9404	4.30188e-09
81.0601	4.21292e-09
81.1817	4.13987e-09
81.3014	4.08172e-09
81.4211	4.01101e-09
81.5418	3.95043e-09
81.6615	3.90688e-09
81.7821	3.85276e-09
81.9018	3.79903e-09
82.0215	3.75626e-09
82.1412	3.72995e-09
82.2609	3.67929e-09
82.3805	3.64588e-09
82.5012	3.60272e-09
82.6199	3.57395e-09
82.7406	3.53057e-09
82.8602	3.49118e-09
82.9819	3.46098e-09
83.1026	3.43788e-09
83.2233	3.40326e-09
83.343	3.36773e-09
83.4616	3.34017e-09
83.5823	3.30109e-09
83.701	3.29778e-09
83.8217	3.275e-09
83.9434	3.24287e-09
84.063	3.22646e-09
84.1827	3.19804e-09
84.3024	3.17686e-09
84.4231	3.1531e-09
84.5438	3.13551e-09
84.6654	3.11382e-09
84.7871	3.08878e-09
84.9098	3.06694e-09
85.0304	3.04212e-09
85.1501	3.04099e-09
85.3456	2.99496e-09
85.4653	2.98729e-09
85.585	2.96272e-09
85.7068	2.94755e-09
85.8263	2.92563e-09
85.946	2.90339e-09
86.0667	2.88955e-09
86.1853	2.87254e-09
86.307	2.85626e-09
86.4277	2.84072e-09
86.5484	2.82997e-09
86.6691	2.8069e-09
86.7907	2.7986e-09
86.9104	2.77505e-09
87.0291	2.77053e-09
87.1498	2.74621e-09
87.2685	2.73455e-09
87.3881	2.72148e-09
87.5088	2.70946e-09
87.6275	2.69661e-09
87.7482	2.67493e-09
87.8679	2.661e-09
87.9885	2.64955e-09
88.1082	2.64101e-09
88.2279	2.6285e-09
88.3486	2.61829e-09
88.4702	2.60122e-09
88.5909	2.5862e-09
88.7116	2.56642e-09
88.8303	2.55884e-09
88.951	2.5441e-09
89.0706	2.53058e-09
89.1933	2.50815e-09
89.314	2.51339e-09
89.4347	2.50171e-09
89.5893	2.49108e-09
89.7089	2.47037e-09
89.8286	2.46712e-09
89.9503	2.45677e-09
90.069	2.44353e-09
90.1896	2.41974e-09
90.3103	2.40069e-09
90.431	2.38622e-09
90.5507	2.37895e-09
90.6693	2.37079e-09
90.79	2.35668e-09
90.9107	2.36071e-09
91.0314	2.35261e-09
91.1501	2.34137e-09
91.2737	2.32753e-09
91.3934	2.31085e-09
91.5121	2.29399e-09
91.6318	2.318e-09
91.7515	2.30538e-09
91.8731	2.29408e-09
91.9938	2.27713e-09
92.1125	2.28624e-09
92.2322	2.27576e-09
92.3529	2.27098e-09
92.4745	2.25927e-09
92.5942	2.24647e-09
92.7159	2.25275e-09
92.8366	2.2401e-09
92.9562	2.23987e-09
93.0759	2.2218e-09
93.1966	2.21498e-09
93.3163	2.20729e-09
93.435	2.2007e-09
93.5566	2.18815e-09
93.6773	2.18229e-09
93.798	2.16566e-09
93.9187	2.16765e-09
94.0393	2.14561e-09
94.159	2.12272e-09
94.2787	2.13047e-09
94.4004	2.12207e-09
94.52	2.12117e-09
94.6407	2.10451e-09
94.7594	2.10365e-09
94.8781	2.09644e-09
94.9978	2.09281e-09
95.1184	2.07886e-09
95.2401	2.06901e-09
95.3608	2.0668e-09
95.4815	2.07532e-09
95.6021	2.06759e-09
95.7219	2.06257e-09
95.8415	2.05633e-09
95.9612	2.04665e-09
96.0809	2.04471e-09
96.2006	2.03208e-09
96.3232	2.0304e-09
96.4429	2.01491e-09
96.5626	2.0017e-09
96.7591	1.99247e-09
96.8787	1.98532e-09
96.9974	1.95362e-09
97.1161	1.95193e-09
97.2368	1.95038e-09
97.3585	1.95309e-09
97.4781	1.94769e-09
97.5988	1.94575e-09
97.7195	1.92964e-09
97.8392	1.933e-09
97.9588	1.92493e-09
98.0785	1.91972e-09
98.1982	1.90711e-09
98.3179	1.90542e-09
98.4396	1.90147e-09
98.5602	1.89921e-09
98.6809	1.89124e-09
98.8026	1.88394e-09
98.9233	1.87385e-09
99.043	1.87313e-09
99.1616	1.86609e-09
99.2823	1.85463e-09
99.403	1.84709e-09
99.5247	1.86628e-09
99.6453	1.85559e-09
99.7939	1.84917e-09
99.9146	1.83337e-09
100.033	1.83372e-09
100.154	1.82973e-09
100.275	1.83504e-09
100.396	1.83086e-09
100.516	1.82544e-09
100.635	1.83179e-09
100.756	3.971e-09
100.877	4.59205e-09
100.997	4.8545e-09
101.117	5.04899e-09
101.237	5.20014e-09
101.36	5.2906e-09
101.478	5.37908e-09
101.599	5.45665e-09
101.72	5.52538e-09
101.84	5.57778e-09
101.96	5.62877e-09
102.08	5.70181e-09
102.2	5.7458e-09
102.319	5.76208e-09
102.44	5.79966e-09
102.56	5.83679e-09
102.681	5.89222e-09
102.8	5.8873e-09
102.92	5.92393e-09
103.04	5.9597e-09
103.161	5.98038e-09
103.282	6.03657e-09
103.401	6.04249e-09
103.522	6.06902e-09
103.642	6.08588e-09
103.763	6.10866e-09
103.883	6.09195e-09
104.003	6.12059e-09
104.122	6.14433e-09
104.244	6.15463e-09
104.365	6.1749e-09
104.485	6.19215e-09
104.608	6.22634e-09
104.728	6.2471e-09
104.848	6.28168e-09
105	6.28648e-09
105.12	6.25434e-09
105.241	6.30444e-09
105.361	6.30494e-09
105.482	6.31101e-09
105.602	6.3433e-09
105.722	6.32035e-09
105.842	6.33721e-09
105.961	6.3441e-09
106.082	6.36212e-09
106.202	6.37713e-09
106.323	6.39215e-09
106.442	6.40958e-09
106.564	6.41816e-09
106.684	6.46208e-09
106.808	6.47261e-09
106.928	6.49996e-09
107.049	6.5121e-09
107.169	6.52292e-09
107.29	6.54524e-09
107.412	6.54373e-09
107.532	6.55926e-09
107.651	6.56586e-09
107.774	6.57112e-09
107.895	6.55104e-09
108.016	6.56373e-09
108.136	6.58527e-09
108.256	6.57427e-09
108.408	6.60383e-09
108.529	6.61026e-09
108.649	6.62089e-09
108.77	6.63228e-09
108.892	6.62828e-09
109.012	6.63954e-09
109.132	6.65099e-09
109.252	6.63861e-09
109.372	6.6377e-09
109.494	6.65238e-09
109.615	6.6839e-09
109.733	6.68815e-09
109.853	6.65442e-09
109.974	6.66513e-09
110.094	6.66856e-09
110.215	6.68645e-09
110.335	6.68203e-09
110.453	6.69229e-09
110.575	6.69123e-09
110.773	6.73994e-09
110.892	6.73826e-09
111.012	6.74995e-09
111.132	6.74981e-09
111.25	6.7338e-09
111.37	6.75691e-09
111.491	6.75996e-09
111.611	6.76596e-09
111.732	6.76737e-09
111.851	6.76239e-09
111.969	6.79205e-09
112.091	6.78382e-09
112.212	6.79923e-09
112.332	6.77491e-09
112.452	6.77865e-09
112.573	6.79264e-09
112.693	6.79027e-09
112.814	6.80159e-09
112.935	6.82088e-09
113.053	6.82239e-09
113.174	6.83047e-09
113.294	6.83289e-09
113.414	6.8488e-09
113.534	6.85022e-09
113.653	6.8748e-09
113.775	6.87518e-09
113.895	6.87988e-09
114.016	6.88303e-09
114.135	6.92475e-09
114.255	6.9221e-09
114.376	6.92055e-09
114.609	6.92628e-09
114.731	6.92413e-09
114.851	6.92847e-09
114.97	6.92636e-09
115.091	6.92444e-09
115.212	6.94915e-09
115.332	6.95096e-09
115.452	6.96822e-09
115.572	6.95577e-09
115.693	6.96248e-09
115.814	6.96791e-09
115.934	6.98975e-09
116.053	6.98337e-09
116.175	6.97105e-09
116.295	6.97981e-09
116.414	6.96641e-09
116.535	6.99307e-09
116.657	6.99468e-09
116.775	7.01143e-09
116.896	7.06966e-09
117.016	7.04708e-09
117.136	7.01806e-09
117.256	7.03193e-09
117.377	7.021e-09
117.498	6.98672e-09
117.616	7.04307e-09
117.736	7.00531e-09
117.857	7.01632e-09
117.976	7.05608e-09
118.096	7.02592e-09
118.216	7.02382e-09
118.336	7.00521e-09
118.456	7.02864e-09
118.575	7.00014e-09
118.695	7.03936e-09
118.816	7.03414e-09
118.939	7.09333e-09
119.059	7.0832e-09
119.178	7.09247e-09
119.298	7.0784e-09
119.419	7.10671e-09
119.541	7.0449e-09
119.661	7.03246e-09
119.812	7.04483e-09
119.932	7.05751e-09
120.053	7.06144e-09
120.173	7.0487e-09
120.293	5.40841e-09
120.415	5.08717e-09
120.534	4.86561e-09
120.654	4.72303e-09
120.775	4.61301e-09
120.893	4.52988e-09
121.014	4.40585e-09
121.134	4.33382e-09
121.255	4.29465e-09
121.375	4.2079e-09
121.495	4.13787e-09
121.615	4.09389e-09
121.736	4.04806e-09
121.857	3.99661e-09
121.978	3.95099e-09
122.099	3.89196e-09
122.22	3.84075e-09
122.341	3.81148e-09
122.461	3.76899e-09
122.583	3.73832e-09
122.779	3.67486e-09
122.899	3.64493e-09
123.019	3.62573e-09
123.14	3.58844e-09
123.262	3.55847e-09
123.381	3.53901e-09
123.501	3.50321e-09
123.622	3.4762e-09
123.744	3.44903e-09
123.865	3.42286e-09
123.984	3.39036e-09
124.105	3.37272e-09
124.228	3.35248e-09
124.348	3.33122e-09
124.47	3.30406e-09
124.618	3.28672e-09
124.738	3.25759e-09
124.861	3.24321e-09
124.982	3.22608e-09
125.101	3.18835e-09
125.221	3.17001e-09
125.342	3.15531e-09
125.461	3.1315e-09
125.58	3.10837e-09
125.7	3.10116e-09
125.82	3.08391e-09
125.942	3.0528e-09
126.062	3.04244e-09
126.181	3.0275e-09
126.302	3.00094e-09
126.427	2.98822e-09
126.546	2.97783e-09
126.666	2.96095e-09
126.787	2.94509e-09
126.908	2.92828e-09
127.029	2.92104e-09
127.15	2.90299e-09
127.268	2.88219e-09
127.39	2.89311e-09
127.591	2.87653e-09
127.786	2.85568e-09
127.907	2.83989e-09
128.028	2.81033e-09
128.149	2.80334e-09
128.269	2.79736e-09
128.389	2.76959e-09
128.511	2.75803e-09
128.631	2.75975e-09
128.751	2.76127e-09
128.873	2.74837e-09
129.023	2.73528e-09
129.144	2.71778e-09
129.263	2.70167e-09
129.384	2.68599e-09
129.506	2.67308e-09
129.627	2.65184e-09
129.748	2.63945e-09
129.868	2.62499e-09
129.99	2.6148e-09
130.112	2.60452e-09
130.232	2.60548e-09
130.352	2.59484e-09
130.473	2.55739e-09
130.624	2.54015e-09
130.748	2.51993e-09
130.869	2.51929e-09
130.989	2.5182e-09
131.109	2.51194e-09
131.232	2.49657e-09
131.352	2.50337e-09
131.474	2.5035e-09
131.595	2.49409e-09
131.794	2.49163e-09
131.916	2.48889e-09
132.039	2.46595e-09
132.158	2.44173e-09
132.278	2.40985e-09
132.43	2.41774e-09
132.549	2.43457e-09
132.669	2.39543e-09
132.789	2.37432e-09
132.908	2.37222e-09
133.029	2.37135e-09
133.15	2.34976e-09
133.268	2.35197e-09
133.389	2.3451e-09
133.511	2.33972e-09
133.632	2.33568e-09
133.752	2.31867e-09
133.873	2.31455e-09
133.993	2.3023e-09
134.114	2.30974e-09
134.236	2.30545e-09
134.357	2.26963e-09
134.478	2.25533e-09
134.629	2.24904e-09
134.75	2.25948e-09
134.87	2.23969e-09
134.991	2.23173e-09
135.111	2.2125e-09
135.232	2.18785e-09
135.351	2.18402e-09
135.473	2.20194e-09
135.592	2.189e-09
135.712	2.18348e-09
135.832	2.16213e-09
135.954	2.18249e-09
136.075	2.17175e-09
136.195	2.16791e-09
136.314	2.15704e-09
136.435	2.13839e-09
136.555	2.12408e-09
136.674	2.12235e-09
136.795	2.12465e-09
136.916	2.11182e-09
137.036	2.11436e-09
137.158	2.11105e-09
137.279	2.0846e-09
137.429	2.08688e-09
137.553	2.09374e-09
137.677	2.07844e-09
137.797	2.07782e-09
137.916	2.06961e-09
138.039	2.06457e-09
138.158	2.05626e-09
138.279	2.07064e-09
138.399	2.07385e-09
138.599	2.03961e-09
138.799	2.03494e-09
138.998	2.02179e-09
139.195	2.02599e-09
139.315	2.01956e-09
139.435	2.0259e-09
139.556	3.84742e-09
139.675	4.71446e-09
139.795	4.9977e-09
139.916	5.1953e-09
140.036	5.34231e-09
140.157	5.41878e-09
140.276	5.53721e-09
140.395	5.60188e-09
140.516	5.65376e-09
140.635	5.71088e-09
140.756	5.75425e-09
140.876	5.82023e-09
140.996	5.87992e-09
141.117	5.92481e-09
141.245	5.96484e-09
141.366	6.01289e-09
141.485	6.05555e-09
141.635	6.08146e-09
141.756	6.10807e-09
141.877	6.1275e-09
141.998	6.14866e-09
142.116	6.17412e-09
142.237	6.18859e-09
142.358	6.23616e-09
142.477	6.24348e-09
142.599	6.26382e-09
142.72	6.28858e-09
142.841	6.31081e-09
142.962	6.3213e-09
143.083	6.33039e-09
143.202	6.33402e-09
143.326	6.34958e-09
143.446	6.36067e-09
143.565	6.37796e-09
143.685	6.40107e-09
143.806	6.41185e-09
143.927	6.42086e-09
144.048	6.44109e-09
144.169	6.45255e-09
144.288	6.44349e-09
144.408	6.46602e-09
144.53	6.48738e-09
144.649	6.47733e-09
144.77	6.48941e-09
144.892	6.49909e-09
145.042	6.5117e-09
145.162	6.53354e-09
145.283	6.55008e-09
145.403	6.55628e-09
145.524	6.58648e-09
145.644	6.58454e-09
145.763	6.59712e-09
145.882	6.59396e-09
146.002	6.60141e-09
146.122	6.63483e-09
146.245	6.66501e-09
146.365	6.66927e-09
146.485	6.67818e-09
146.607	6.67535e-09
146.729	6.63647e-09
146.85	6.63347e-09
146.969	6.63813e-09
147.091	6.66507e-09
147.212	6.64255e-09
147.331	6.64404e-09
147.452	6.67294e-09
147.573	6.67572e-09
147.693	6.69376e-09
147.814	6.67467e-09
147.936	6.72031e-09
148.056	6.70473e-09
148.177	6.74149e-09
148.297	6.7688e-09
148.415	6.78656e-09
148.647	6.80566e-09
148.767	6.81113e-09
148.888	6.80617e-09
149.008	6.82225e-09
149.128	6.82712e-09
149.255	6.81946e-09
149.375	6.80349e-09
149.496	6.8028e-09
149.647	6.83603e-09
149.767	6.81912e-09
149.888	6.80442e-09
150.009	6.81995e-09
150.13	6.84131e-09
150.248	6.84701e-09
150.368	6.83685e-09
150.487	6.83327e-09
150.608	6.82803e-09
150.728	6.85561e-09
150.849	6.85286e-09
150.969	6.84501e-09
151.089	6.81885e-09
151.208	6.89004e-09
151.329	6.88976e-09
151.449	6.90469e-09
151.568	6.89518e-09
151.688	6.91539e-09
151.807	6.90622e-09
151.927	6.90676e-09
152.049	6.91756e-09
152.169	6.9323e-09
152.29	6.92908e-09
152.41	6.94523e-09
152.529	6.94403e-09
152.65	6.95948e-09
152.769	6.95621e-09
152.889	6.91835e-09
153.009	6.9224e-09
153.128	6.94925e-09
153.251	6.9826e-09
153.373	6.985e-09
153.494	6.99049e-09
153.613	6.99706e-09
153.736	7.00115e-09
153.858	7.02212e-09
153.978	7.02089e-09
154.098	7.02166e-09
154.217	7.00894e-09
154.342	7.0026e-09
154.462	6.99478e-09
154.583	7.00938e-09
154.706	7.00857e-09
154.853	7.01339e-09
154.974	7.02985e-09
155.094	7.03746e-09
155.213	7.0417e-09
155.334	7.05222e-09
155.457	7.05134e-09
155.576	7.047e-09
155.697	7.06076e-09
155.818	7.05572e-09
155.942	7.06365e-09
156.062	7.06995e-09
156.182	7.0717e-09
156.302	7.0724e-09
156.453	7.07744e-09
156.574	7.0776e-09
156.694	7.09057e-09
156.814	7.07831e-09
156.933	7.09125e-09
157.056	7.09204e-09
157.178	7.1046e-09
157.299	7.0969e-09
157.419	7.10818e-09
157.543	7.10712e-09
157.663	7.10885e-09
157.782	7.11863e-09
157.903	7.12025e-09
158.054	7.12084e-09
158.175	7.14076e-09
158.296	7.12914e-09
158.416	7.12405e-09
158.536	7.13672e-09
158.658	7.15018e-09
158.779	7.12013e-09
158.899	7.12956e-09
159.02	7.12327e-09
159.144	7.14557e-09
159.266	7.13713e-09
159.387	7.14359e-09
159.507	7.14483e-09
159.655	7.14327e-09
159.775	7.14431e-09
159.896	7.08944e-09
160.015	7.09341e-09
160.134	7.0771e-09
160.257	7.14212e-09
160.377	7.18277e-09
160.497	7.1388e-09
160.617	7.17456e-09
160.738	7.17483e-09
160.86	6.49837e-09
160.98	5.36676e-09
161.099	5.12685e-09
161.22	4.9733e-09
161.342	4.82597e-09
161.462	4.71441e-09
161.583	4.62772e-09
161.704	4.55342e-09
161.856	4.47802e-09
161.978	4.38452e-09
162.099	4.33372e-09
162.219	4.2818e-09
162.343	4.22667e-09
162.464	4.17341e-09
162.583	4.13171e-09
162.702	4.07431e-09
162.823	4.03901e-09
162.941	3.99364e-09
163.061	3.96504e-09
163.181	3.91725e-09
163.299	3.88297e-09
163.419	3.85207e-09
163.542	3.81505e-09
163.667	3.77905e-09
163.786	3.75541e-09
163.908	3.73462e-09
164.029	3.69475e-09
164.259	3.6311e-09
164.38	3.59971e-09
164.499	3.56806e-09
164.619	3.53707e-09
164.74	3.51156e-09
164.861	3.48593e-09
164.982	3.46532e-09
165.103	3.43862e-09
165.224	3.42341e-09
165.346	3.3981e-09
165.467	3.3732e-09
165.586	3.337e-09
165.708	3.31201e-09
165.827	3.2975e-09
165.946	3.26735e-09
166.067	3.2463e-09
166.187	3.22262e-09
166.309	3.20512e-09
166.459	3.17694e-09
166.58	3.16971e-09
166.699	3.14666e-09
166.82	3.13914e-09
166.942	3.12972e-09
167.063	3.1293e-09
167.182	3.09217e-09
167.303	3.10975e-09
167.423	3.1015e-09
167.545	3.0842e-09
167.666	3.06848e-09
167.786	3.05919e-09
167.907	3.03691e-09
168.026	3.02198e-09
168.148	3.01108e-09
168.267	2.9901e-09
168.388	2.97296e-09
168.51	2.96004e-09
168.628	2.95507e-09
168.748	2.94502e-09
168.869	2.92407e-09
168.99	2.91555e-09
169.111	2.90605e-09
169.262	2.88558e-09
169.382	2.86e-09
169.502	2.87151e-09
169.622	2.84718e-09
169.743	2.83627e-09
169.865	2.8283e-09
169.985	2.81616e-09
170.103	2.80837e-09
170.225	2.79114e-09
170.346	2.78547e-09
170.466	2.75237e-09
170.587	2.74097e-09
170.708	2.71767e-09
170.828	2.70221e-09
170.949	2.69553e-09
171.069	2.6749e-09
171.19	2.67437e-09
171.31	2.65195e-09
171.431	2.63317e-09
171.552	2.63254e-09
171.675	2.61831e-09
171.798	2.58471e-09
171.918	2.59633e-09
172.064	2.57843e-09
172.184	2.57251e-09
172.304	2.56946e-09
172.427	2.55754e-09
172.548	2.54466e-09
172.669	2.53097e-09
172.789	2.53107e-09
172.911	2.50819e-09
173.03	2.48155e-09
173.151	2.51087e-09
173.275	2.4707e-09
173.396	2.48209e-09
173.517	2.48819e-09
173.664	2.47894e-09
173.783	2.46875e-09
173.906	2.46206e-09
174.028	2.43606e-09
174.146	2.44144e-09
174.268	2.42654e-09
174.387	2.41901e-09
174.509	2.42855e-09
174.629	2.39871e-09
174.752	2.38108e-09
174.874	2.38581e-09
174.994	2.36662e-09
175.115	2.37235e-09
175.236	2.37816e-09
175.435	2.30901e-09
175.558	2.35711e-09
175.677	2.35831e-09
175.798	2.34898e-09
175.919	2.33424e-09
176.071	2.33664e-09
176.193	2.30991e-09
176.312	2.31471e-09
176.431	2.31039e-09
176.552	2.3079e-09
176.674	2.29405e-09
176.793	2.29653e-09
176.912	2.28971e-09
177.032	2.28469e-09
177.153	2.27651e-09
177.274	2.26494e-09
177.394	2.26724e-09
177.513	2.25858e-09
177.634	2.19562e-09
177.757	2.20457e-09
177.877	2.17059e-09
177.998	2.17486e-09
178.119	2.16931e-09
178.273	2.1708e-09
178.392	2.15873e-09
178.513	2.15438e-09
178.632	2.13954e-09
178.752	2.1479e-09
178.874	2.14928e-09
178.994	2.14588e-09
179.114	2.1339e-09
179.236	2.14601e-09
179.357	2.13202e-09
179.477	2.13512e-09
